# Supplementary material for: Stage-specific miRNAs regulate gene expression associated with growth, development and parasite-host interaction during the intra-mammalian migration of the zoonotic helminth parasite Fasciola hepatica
Source: BMC Genomics. 2022 Jun 4;23:419. doi: 10.1186/s12864-022-08644-z (PMC9167548; doi:10.1186/s12864-022-08644-z)
Supplement: Supplementary file 1 — Additional file 1: Table S1. Sequences of Fasciola hepatica miRNAs and their genomic coordinates and features. [file 12864_2022_8644_MOESM1_ESM.xlsx]

## Sheet: Table S1
Additional file 1: Table S1: Sequences of Fasciola hepatica miRNAs and their genomic coordinates and features.
					Mean strutural read counts (n=3)
					NEJ			Immature			Adult
					Mature	Loop	Star	Mature	Loop	Star	Mature	Loop	Star
miRNA Index														F. hepatica Genomic Coordinates (2018 Genome PRJEB25283)	Overlap with WormBase ID (2015 Genome PRJEB6687)			F. gigantica Genomic Coordinates (2019 Genome PRJNA230515)	F. gigantica Genomic Coordinates determined in Fontenla et al. 2022
	miRNA	Mature Sequence	Star Sequence	Precursor Sequence												Genomic Feature	Gene Description
1	fhe-bantam-3p	UGAGAUCGCGAUUAAAGCUGGU	CAGCUCUUCUCGCGUGCUCUGA	CAGCUCUUCUCGCGUGCUCUGAGACAAUCACCAGGUUUUGCCCCAAAGGUCGGCCCUGGCAGUGGCAAUAGCCCUCUCUGAGAUCGCGAUUAAAGCUGGU	35825.7	0	0	97829.3	0	0	178450	0	0	scaffold10x_1014_pilon:1638824..1638923:-	-	Intergenic	-	F_gigantica-1.0_Cont24:449122..449221:-	✓
2	fhe-let-7a-5p	GAGAGGUAGUGACUCAUAUGACU	CUCUCUUUUACUCGCUACCUCGU	GAGAGGUAGUGACUCAUAUGACUUUACCAAUUGUCUUGGCGAAAUCUGAGACAGUUGUGUCUAAGUACUCUCUUUUACUCGCUACCUCGUUGUCUGUGUUUGUCUGUCUGUCUGUCUAUCCUUCGGUCAGCCAGUCAGUCAACGUCACAGUCAGCCAGUGGAGAGCACAAGUCAUGUGUCUCACUAACUUCACA	16327	0	0	16697.3	0	0	8040	0	0	scaffold10x_1189_pilon:1273383..1273485:+	-	Intergenic	-	F_gigantica-1.0_Cont1739:12599..12791:-	✓
3	fhe-let-7b-5p	GGAGGUAGUUCGUUGUGUGGU	CAUGCAACCGACUAACUUUCUC	GGAGGUAGUUCGUUGUGUGGUUUGCCUUGGAUCAUCCGAGAAAUCACAUAGAACCAUGCAACCGACUAACUUUCUC	19.3333	0	2	11649.7	2.25	142.333	8697.33	8	73.6667	scaffold10x_1279_pilon:1764530..1764605:+	-	Intergenic	-	F_gigantica-1.0_Cont133:440654..440730:+	✓
4	fhe-let-7c-5p	GAGGUAGUGAGUUGUAUGUCUG	GCCAUACACCACACUGCCUUGC	GAGGUAGUGAGUUGUAUGUCUGCGGAUACACAUAUCCGGAUGUGGAUCAGCUGCCCCGCUUGGCCUCCGAGAGUUCCACUCAGUUCGGUACAUCUCCACGUGGACGAGGUUUGCACCAAUCAACUACUGCCCGCGGUGUGGACGUGGCCCCACUUGCGACCGUGAAUGGCUUAUCUCGGAGGUCAUUGCCCGGUAACUGCGCUCCCGAUUCAGCGGCCAUACACCACACUGCCUUGC	56.3333	0	0	3190.67	0	0	4097	0	0	scaffold10x_677_pilon:791738..791974:+	-	Intergenic	-	F_gigantica-1.0_Cont1560:85354..85590:+	✓
5	fhe-miR-1a-3p	AUGGAAUGUGGCGAAGUAUGGU	ACAUGCUUCGGCACAUUGCUCAUA	ACAUGCUUCGGCACAUUGCUCAUAUACAUUCCGCCUGGGUCUCAGAUGCCUGAGAGCACAAGCACAAAUACAAAGCAUUCCAUGGGAUCGUUAACAACGAGGAAUGAUCAUCUACACGUGUGGUCGCCUUGUUGUUCAACUGAUCUUGUUCGCUAUGCAUUCCUGACUUGGUCGUUGUUGUGGCCUGUGCUACAGCGACUACGUCCAUUGUCCGUCGGCUUCGCCCUCCCUAAGGGUGGCUAUAUGGAAUGUGGCGAAGUAUGGU	10550.7	0	0	1374.33	0	0	190.667	0	0	scaffold10x_431_pilon:759180..759261:+	-	Intergenic	-	F_gigantica-1.0_Cont5124:1977..2243:+	✓
6	fhe-miR-1b-3p	UGGAAUGUUGUGAAGUAUGUAC	CAUACUUCUCAAUAGGCCAUA	CAUACUUCUCAAUAGGCCAUACCGUUGGACGGGCCUCGACCUGUUGUUCAGGAACGAGGUACUCUAUGGAAUGUUGUGAAGUAUGUAC	341938	0	0	120832	0	0	44061.7	0	0	scaffold10x_1074_pilon:831259..831346:+	BN1106_s73B000496	Exon 2 of 3 of maker-scaffold10x_1074_pilon-snap-gene-0.105	Uncharacterised	F_gigantica-1.0_Cont1287:198288..198375:-	✓
7	fhe-miR-2a-3p	GUCACAGCCAGAAUUGAUGAACG	CAGUCAAUACUGGCUGGAGGCA	CAGUCAAUACUGGCUGGAGGCACCGUAAGUCUGUCACAGCCAGAAUUGAUGAACG	13043.7	0	78.3333	13646.3	0	48	13173.7	0	85	scaffold10x_286_pilon:1213118..1213172:-	-	Intergenic	-	F_gigantica-1.0_Cont4450:6533..6587:+	✓
8	fhe-miR-2b-1-3p	GUAUCACAGCCCUGCUUGGGACA	CGUCCUCGGGGGUUGUGACACA	CGUCCUCGGGGGUUGUGACACAUGGCGCCAUUGUAUCACAGCCCUGCUUGGGACACA	102.667	0	77.6667	461.333	0	151	409.667	0	123	scaffold10x_286_pilon:1213023..1213074:-	-	Intergenic	-	F_gigantica-1.0_Cont4450:6628..6684:+	✓
9	fhe-miR-2b-2-3p	UAUCACAGCCCUGCUUGGAACACA	GGUUUCAAGUGGCUGUGCUUUA	GGUUUCAAGUGGCUGUGCUUUAUUGUUGAAGUAUAUCACAGCCCUGCUUGGAACACA	7117	0	1034	10523.7	0	271.333	8901.67	0	170.667	scaffold10x_217_pilon:5533091..5533147:+	-	Intergenic	-	F_gigantica-1.0_Cont200:136028..136084:+	✓
10	fhe-miR-2c-3p	AUAUCACAGCCGUGCUUAAGGGCU	CCCCUUCCACGACUGUGAUUUG	CCCCUUCCACGACUGUGAUUUGCUGUCACACAUAUCACAGCCGUGCUUAAGGGCU	35.3333	0	128.667	16.3333	0	0	1.66667	0	23.3333	scaffold10x_466_pilon:933776..933830:-	-	Intergenic	-	F_gigantica-1.0_Cont2820:99962..100016:-	✓
11	fhe-miR-2d-3p	GUAUCACAGUCCUGCUUAGGUG	GUCAUCAGUAGAUUGUGAUACC	GUCAUCAGUAGAUUGUGAUACCCUGCCAGCGUGGUUCGAAGGCGUGUGGCUCUUGAAGAAUUUCUGCGGCACCGCCAAGUAGUAUCACAGUCCUGCUUAGGUG	5.66667	0	35.3333	11	0	160.667	0	0	0	scaffold10x_466_pilon:933874..933973:-	-	Intergenic	-	F_gigantica-1.0_Cont2820:100059..100162:-	✓
12	fhe-miR-2e-5p	UACCAACUUAGACUGCGUUAU	GUAUCACAGUCCAAGCUUUGG	UACCAACUUAGACUGCGUUAUACUGCCAUUGUCUCGUGUAUCACAGUCCAAGCUUUGG	473.667	0	0	87.3333	0	0	57.6667	0	12.6667	scaffold10x_286_pilon:1212927..1212980:-	-	Intergenic	-	F_gigantica-1.0_Cont4450:6721..6778:+	✓
13	fhe-miR-2e-3p	GUAUCACAGUCCAAGCUUUGG	UACCAACUUAGACUGCGUUAUA	UACCAACUUAGACUGCGUUAUACUGCCAUUGUCUCGUGUAUCACAGUCCAAGCUUUGG	949.667	0	0	614.667	0	0	481.667	0	0	scaffold10x_286_pilon:1212927..1212982:-	-	Intergenic	-	F_gigantica-1.0_Cont4450:6721..6778:+	✓
14	fhe-miR-2f-3p	GUCACAGCCAAUAUUGAUGCC	GGUAUCGAUUCUGGCUGGGAUA	AGGUAUCGAUUCUGGCUGGGAUAGCGAAGAAACGGGUCCACAGCGGAUCAACACGGCUUGGCACCGUUCCCAGCGCGGUUUGCCACCGUCUUACCUGUCACAGCCAAUAUUGAUGCC	13.6667	0	0	0	0	0	0	0	0	scaffold10x_466_pilon:934043..934159:-	-	Intergenic	-	F_gigantica-1.0_Cont2820:100241..100359:-	✓
15	fhe-miR-7a-5p	UGGAAGACUGGUGAUAUGUUGUU	CAACCUAUCACAAUCUUCCAUG	UGGAAGACUGGUGAUAUGUUGUUUCUCCGAUUAGUUUCGUCAGAUCUGACACAAAUCAGAUUGGACACCGGACAACCUAUCACAAUCUUCCAUG	55729.3	0	0	6549.33	0	0	1513.33	0	0	scaffold10x_1322_pilon:785657..785750:+	No definitive match	Intron 2 of 4 of snap_masked-scaffold10x_1322_pilon-processed-gene-0.2	Uncharacterised	F_gigantica-1.0_Cont1762:109856..109949:-	✓
16	fhe-miR-7b-5p	UGGAAGACUUGUGAUUAAGUUGUU	CAACAGUCACAAUCCUCCAUG	UGGAAGACUUGUGAUUAAGUUGUUCCUCAAAAGCCUCCGGGAAAAGUUGAACGACUUUUGCAACAACAGUCACAAUCCUCCAUG	369.333	0	0	60	0	0	6.66667	0	0	scaffold10x_209_pilon:1247991..1248074:-	BN1106_s7151B000070	Intron 9 of 16	-	F_gigantica-1.0_Cont829:5544..5627:+	✓
17	fhe-miR-8-3p	CUAAUACUGUUUGGUAAAGAUGCC	CGUCUUUCCCCGCAGUAUUGGA	CGUCUUUCCCCGCAGUAUUGGACAGUUUUAUAUUCUCUAAUACUGUUUGGUAAAGAUGCC	784	0	2	478.667	0	0	44.6667	0	0.666667	scaffold10x_53_pilon:64642..64701:+	-	Intergenic	-	F_gigantica-1.0_Cont693:91188..91247:+	✓
18	fhe-miR-9-5p	UCUUUGGUUAUCAAGCAGUAUG	CAUAAAGCUAGGUGACCAAAGU	UCUUUGGUUAUCAAGCAGUAUGAUUGUCACACUUGAAACGGCCAGUGACACAACAACACGCGCACUUGUGCUCGCGUGAUUGUUUCUGUGUCGAUGACACUCGGCUCGUCUAACAUCAUAAAGCUAGGUGACCAAAGU	520	0	0	1460	0	0	247	0	0	scaffold10x_451_pilon:832883..833020:-	-	Intergenic	-	F_gigantica-1.0_Cont1073:141800..141939:+	✓
19	fhe-miR-10-5p	AACCCUGUAGACCCGAGUUUGCA	UCAAAUUCGAGUCUACAAGGAAC	AACCCUGUAGACCCGAGUUUGCAUGCACUGGAUUCAAAUUCGAGUCUACAAGGAAC	15253.3	0	837.667	25172.7	0	6074	20822.7	0	2178.33	scaffold10x_2049_pilon:649837..649892:+	-	Intergenic	-	F_gigantica-1.0_Cont193:429730..429785:-	✓
20	fhe-miR-12-5p	UGAGUAUUUCAUCAAGUAGUGA	GCUACUUUUGAAAUACUGCACG	UGAGUAUUUCAUCAAGUAGUGAGAGCUAAUUGAUUUCGCUACUUUUGAAAUACUGCACG	14.3333	0	6	150	0	9	354	0	342.667	scaffold10x_1343_pilon:147218..147276:+	BN1106_s2709B000130	Intron 7 of 12 but on (-) strand	XPG/Rad2 endonuclease	F_gigantica-1.0_Cont1467:36417..36475:-	✓
21	fhe-miR-31-5p	UGGCAAGAUUAUGGCGAAGCUGA	AGCUACACCAUAUUUUGCCCAC	UGGCAAGAUUAUGGCGAAGCUGAGUGUUAAUAGUGUCCAGCUACACCAUAUUUUGCCCACGG	7043.67	0	34.3333	697.333	0	2.33333	139.333	0	0	scaffold10x_973_pilon:317928..317989:-	BN1106_s2741B000351	Exon 1 of 7 of maker-scaffold10x_973_pilon-snap-gene-0.58	Ribosomal protein L24e/L24 superfamily	F_gigantica-1.0_Cont776:191698..191759:-	✓
22	fhe-miR-36a-3p	GUCACCGGGUAGACAUUCAUUCAC	AUGGUGUCCGUUCGGUCACCUAGC	AUGGUGUCCGUUCGGUCACCUAGCAAAGUUACCGAUCUUUGGUAGCUGGUCACCGGGUAGACAUUCAUUCAC	2902.33	0	0	193	0	0	70.3333	0	0	scaffold10x_1600_pilon:477530..477601:-	-	Intergenic	-	-	✓
23	fhe-miR-36b-3p	ACCACCGGGUAGACAUUCAUC	GGGUAAUGCCUGUUCGGUUAGUG	UGCCUGUGGGUAAUGCCUGUUCGGUUAGUGUAUAUGUAUAAAUCUGAUCUGACCGACUAUCCGCAUCCCGAUCUGAUCUGAGACCUCGAAUGCGAUCGAGUCGAAGAUCCGGAUCAGGGGUUUGCCGUUGAUUCGGAGAUCAAUACACCACCGGGUAGACAUUCAUCCGCUGA	53	0	0	0	0	0	0	0	0	scaffold10x_826_pilon:824506..824678:-	-	Intergenic	-	F_gigantica-1.0_Cont1463:167689..167857:+	✓
24	fhe-miR-61-5p	UGUGAGUCUCUUUCUUGUCCAUG	AUGACUAGAAAGUGCACUCACUU	UGUGAGUCUCUUUCUUGUCCAUGGUACCAGUUCGAUUGAGAACGAUCUGUGCGUCGUGUUUCGUGUCACACCACAGUUCAUCUCAUACGUAACUCCAUACUGCCUGAGCCAGCCAUGACUAGAAAGUGCACUCACUUC	78	0	0	8	0	0	28.3333	0	0	scaffold10x_1211_pilon:483506..483591:+	No definitive match	Intron 1 of 1 of maker-scaffold10x_1211_pilon-augustus-gene-0.52	Uncharacterised	F_gigantica-1.0_Cont3733:207323..207459:+	✓
25	fhe-miR-61-3p	AUGACUAGAAAGUGCACUCACUU	UGUGAGUCUCUUUCUUGUCCAUG	UGUGAGUCUCUUUCUUGUCCAUGGUACCAGUUCGAUUGAGAACGAUCUGUGCGUCGUGUUUCGUGUCACACCACAGUUCAUCUCAUACGUAACUCCAUACUGCCUGAGCCAGCCAUGACUAGAAAGUGCACUCACUUC	24514.7	0	0	6370	0	0	6640.67	0	0	scaffold10x_1211_pilon:483569..483706:+	No definitive match	Intron 1 of 1 of maker-scaffold10x_1211_pilon-augustus-gene-0.52	Uncharacterised	F_gigantica-1.0_Cont3733:207323..207459:+	✓
26	fhe-miR-71a-5p	UGAAAGACGAUGGUAGUGAGAUG	UCUCCCUACCCCGUCUUUUCUG	UGAAAGACGAUGGUAGUGAGAUGCAAAACGUUUGCCGUUCAUCUCCCUACCCCGUCUUUUCUG	294292	0	160.333	188596	0	44	127891	0	180	scaffold10x_286_pilon:1213211..1213273:-	-	Intergenic	-	-	✓
27	fhe-miR-71b-5p	UGAAAGACUUGAGUAGUGAG	CCUCAUACCCAGUCUUUCGUG	UGAAAGACUUGAGUAGUGAGACGCAUGCCGGUUACCGUCAUGUGGUCAAGCCAUACUUCGGUCCCGGCGCCUCAUACCCAGUCUUUCGUG	2083	0	123.667	291.667	0	17	29.3333	0	151.667	scaffold10x_466_pilon:934223..934312:-	-	Intergenic	-	F_gigantica-1.0_Cont2820:100419..100508:-	✓
28	fhe-miR-71c-5p	UGAAAGACAUGGGUAAUGAGGU	CUCAUAAUCCAUGUUUUUCGUA	UGAAAGACAUGGGUAAUGAGGUAUGCGAAUUAUAAUCUCAUAAUCCAUGUUUUUCGUA	75116.7	0	326.333	46255	0	180.333	50106	0	1208.67	scaffold10x_217_pilon:5532984..5533041:+	-	Intergenic	-	F_gigantica-1.0_Cont200:135921..135978:+	✓
29	fhe-miR-87-3p	GGUGAGCAAAGUUUCAGGUGUGA	ACAACUGAUACCUCUUGCAC	ACAACUGAUACCUCUUGCACAUGUAUGGAAUGGUGAGCAAAGUUUCAGGUGUGA	3293.67	0	0	899.667	0	0	465	0	0	scaffold10x_2111_pilon:569878..569931:-	-	Intergenic	-	F_gigantica-1.0_Cont38:286344..286396:+	✓
30	fhe-miR-96-5p	CUUGGCACUUUGGAAUUGUCA	GGCGGUUACUCAGUGCCAAAAA	CUUGGCACUUUGGAAUUGUCACAAGCUCUUUGGGGCGGUUACUCAGUGCCAAAAA	9354	0	0	13019.7	0	0	5062.33	0	0	scaffold10x_1074_pilon:1749659..1749713:-	-	Intergenic	-	F_gigantica-1.0_Cont6024:53816..53870:+	✓
31	fhe-miR-124-3p	UUAAGGCACGCGGUGAAUGUCA	GCAUUUUCCGUGGUAGCCUUGAU	GCAUUUUCCGUGGUAGCCUUGAUCUGCUCAUACUGACAGGCAUUAAGGCACGCGGUGAAUGUCA	2946.67	0.333333	41	218.667	0.25	0.666667	22.6667	0	7	scaffold10x_730_pilon:341039..341102:-	-	Intergenic	-	F_gigantica-1.0_Cont15:559360..559423:+	✓
32	fhe-miR-125a-5p	UCCCUGAGACCCUAGAGUUUC	AAAUUCUAUGGUUUCAGGUUA	UCCCUGAGACCCUAGAGUUUCCCAGCUUGUCAAAGCUCACGUUCAACGGAAAUUCUAUGGUUUCAGGUUA	2640.67	0	120	3477	2	147.333	3556.67	13.6667	57.6667	scaffold10x_1304_pilon:293075..293144:+	-	Intergenic	-	-	✓
33	fhe-miR-125b-5p	CCCCUGAGACUGAUAAUUGCUC	AGCAAUUUUCUCUCUCAGGUAUG	CCCCUGAGACUGAUAAUUGCUCCUCUGUCAGAUUGCUGCACGCACUGAUUUUCCUCUCGGAGCAAUUUUCUCUCUCAGGUAUG	188017	0	274.667	185548	0.5	175	185093	18.3333	216.667	scaffold10x_677_pilon:848665..848747:+	-	Intergenic	-	F_gigantica-1.0_Cont2067:21596..21677:+	✓
34	fhe-miR-133-3p	UUGGUCCCUAUCAACCAGCUAU	CGCUGUUUGUUUGGGAUCCAAA	CGCUGUUUGUUUGGGAUCCAAAUGCGUUCCGGGGGCUGUGGUAACAAGCAAACAAGCAAAACCGACUUCCUUUUCCCCUCAGUGGAAGACGAAAUGAGGCUUGUACGCACCCAAAAGACAGCCGAUCACAUUUGACUCAUUUGGUCCCUAUCAACCAGCUAU	35.6667	0	0	8.66667	0	0	0	0	0	scaffold10x_1074_pilon:850357..850518:+	BN1106_s73B000487	Intron 9 of 15 but on (-) strand	Zinc finger ZZ-type	F_gigantica-1.0_Cont1287:180272..180433:-	✓
35	fhe-miR-184-1-5p	UGGACGGAGAUUUGUUAAGAGC	CACAAACUUUCUCUCUGUUCAUC	UGGACGGAGAUUUGUUAAGAGCAGGUGGCAGACCAAACGUCUUAUACUCGACUUUGAUCUUCAUGCACAAACUUUCUCUCUGUUCAUC	332	0	0	186.667	0	0	33.6667	0	0	scaffold10x_513_pilon:2974340..2974427:+	-	Intergenic	-	-	✓
36	fhe-miR-184-2-5p	UGGACGGAGAUUUGUUAAGAGC	CACAAACUUUCUCUCUGUUCAUC	UGGACGGAGAUUUGUUAAGAGCAGGUGGCAGACCAAACGUCUUAUACUCGACUUUGAUCUUCAUGCACAAACUUUCUCUCUGUUCAUC	324.667	0	0	182.333	0	0	37.6667	0	0	scaffold10x_513_pilon:2974340..2974427:+	-	Intergenic	-	-	✓
37	fhe-miR-190a-5p	AGAUAUGUUUGGGUUACUUGGUG	CACCAGUGACCAAACAUAUUCUC	AGAUAUGUUUGGGUUACUUGGUGUCGAGACACGCAUUCGCCACCGCGGCGCUGUCCCUCUUUACAAUGCACACCAGUGACCAAACAUAUUCUC	34054	0	0	35410	0	0	38583	0	0	scaffold10x_26_pilon:103301..103393:-	BN1106_s149B000360	Exon 44 of 44 of augustus_masked-scaffold10x_26_pilon-processed-gene-0.45	Talin	F_gigantica-1.0_Cont0:253297..253390:-	✓
38	fhe-miR-190b-5p	UGAUAUGUAUGGUUUUCGGUUG	CCCGGAACCCGUACAUCUCGUC	UGAUAUGUAUGGUUUUCGGUUGUGUCUAUUGUGGCCCGUCCCACACCCCCGGAACCCGUACAUCUCGUC	10000.7	0	72	4627	0.5	43.6667	3255.67	0.666667	33.3333	scaffold10x_203_pilon:1488472..1488540:-	BN1106_s1254B000147	Intron 1 of 3	I/LWEQ domain	F_gigantica-1.0_Cont125:211990..212058:-	✓
39	fhe-miR-219-5p	UGAUUGUCCAUUCGCAUUUCUUG	UGCAAGAGAUGUUUAUGGGCAUC	UGAUUGUCCAUUCGCAUUUCUUGCCGUCCGUUUCAAGCCUGUCUCGAUCCACCGAGUACACAAAUGGCUUAAAACGCGUACAAUAAGUGCAAGAGAUGUUUAUGGGCAUC	1727	0	0	762	0	0	1330.67	0	0	scaffold10x_353_pilon:913603..913712:-	-	Intergenic	-	F_gigantica-1.0_Cont2230:97179..97290:-	✓
40	fhe-miR-277a-3p	GUAAAUGCAUUUUCUGGCCCG	AUGGGCAGAAAUGCGAUUCUACA	GGCAGAAAUGCGAUUCUACAUCACGCUCCCGCGUCGAAAGACGUGUGGGUGAGCUCCAACAAUGUAAAUGCAUUUUCUGGCCCG	714.333	0.5	19.3333	86.6667	0	7	166.667	1	53.6667	scaffold10x_208_pilon:1598521..1598604:+	No definitive match	Intron 3 of 3 of snap_masked-scaffold10x_208_pilon-processed-gene-0.59 but on (-) strand	Uncharacterised	F_gigantica-1.0_Cont834:9014..9097:+	✓
41	fhe-miR-277b-3p	AAAAUGCAUCAUCUACCCGAGA	UGGGGCAGUCGGUGCAUUUCCA	UGGGGCAGUCGGUGCAUUUCCACUUCUCACGGUUGUAGCCCAGUUCUUUUUCAAUCCUUCAUCCAUGAUCUGGUGUCGGCCAAAUGGUGAUCUUUCCGCUACGGGGAAUCACAUUUGAACUAACUGACUUGCCAAGACAUGUGGAGGAGGAGAAGAGGAGUCAGGGUUUGACGUGAAAAUGCAUCAUCUACCCGAGA	42143	0	0	19878.7	0	0	45038	0	0	scaffold10x_208_pilon:1598161..1598357:+	No definitive match	Intron 3 of 3 of snap_masked-scaffold10x_208_pilon-processed-gene-0.59 but on (-) strand	Uncharacterised	F_gigantica-1.0_Cont834:8657..8850:+	✓
42	fhe-miR-278-3p	UCGGUGGGAGUAUCAUUCGUGC	GAACGAAUGGUAUUUUCAUCGGUC	GAACGAAUGGUAUUUUCAUCGGUCCGGACCCUAACUAACAACAAACGAAGUUUGGACUGACAGAUGCAACUGAUAGGAGCUUUACAUCUGUCCUUUCACAACAAAACGAUCGGUGGGAGUAUCAUUCGUGC	78.3333	0	0	63.3333	0	0	25	0	0	scaffold10x_494_pilon:349785..349915:+	BN1106_s1543B000085	Intron 1 of 3	Uncharacterised	F_gigantica-1.0_Cont312:318952..319082:-	✓
74	fhe-miR-281-5p	AGGAGGGCAAUUUUAUGACUUU	AGGAGGGCAAUUUUAUGACUUU	AGGAGGGCAAUUUUAUGACUUUCACGGUCUGUAUCCCGAGAAUCUCGGUAGUAUAUAGCCUGGCCAAUGUCAUGGAGUUGCUCUCUACA	904.333	0	0	56.3333	0	69	56.3333			scaffold10x_1639_pilon:368388..368477:-	BN1106_s1919B000065	Intron 1 of 4 but on (+) strand	-	F_gigantica-1.0_Cont426 45780 to 45868 (+)	✓
43	fhe-miR-281-3p	AUGUCAUGGAGUUGCUCUCUACA	AGGAGGGCAAUUUUAUGACUUU	AGGAGGGCAAUUUUAUGACUUUCACGGUCUGUAUCCCGAGAAUCUCGGUAGUAUAUAGCCUGGCCAAUGUCAUGGAGUUGCUCUCUACA	4508	0.333333	1098.33	5081	0.75	74.3333	6862.33	0	55	scaffold10x_1639_pilon:368389..368477:-	BN1106_s1919B000065	Intron 1 of 4 but on (+) strand	14-3-3 domain superfamily	F_gigantica-1.0_Cont426 45780 to 45868 (+)	✓
72	fhe-miR-307-5p	CCUCAACAAGAAGGCUGUUGGAUG	AUCACAACCUACUUGAUUGAGGGG	CCUCAACAAGAAGGCUGUUGGAUGCCAUUCAUAACGUCAUUGCAUCACAACCUACUUGAUUGAGGGG	64	0	200	9	0	90	2	0	10	scaffold10x_313_pilon:3596132..3596202:-	-	Intergenic	-	F_gigantica-1.0_Cont4432:44533..44599:-	✓
44	fhe-miR-307-3p	AUCACAACCUACUUGAUUGAGGGG	CCUCAACAAGAAGGCUGUUGGAUG	CCUCAACAAGAAGGCUGUUGGAUGCCAUUCAUAACGUCAUUGCAUCACAACCUACUUGAUUGAGGGG	198	0	260.667	85.6667	0	0	11	0	80	scaffold10x_1859_pilon:606878..606944:-	-	Intergenic	-	F_gigantica-1.0_Cont4432:44533..44599:-	✓
45	fhe-miR-493-5p	AUUACAUGGUAGGCUAUCAGU	UGGUAGCUGCCUGUGUAGUCG	AUUACAUGGUAGGCUAUCAGUACGUGGCUUGAUUUGAAAUCUGCGAGUGACGAUUUUAUGGUAGCUGCCUGUGUAGUCG	0	0	0	0	0	0	25.6667	0	0	scaffold10x_563_pilon:2737994..2738073:+	BN1106_s35B000343	Intron 4 of 11	Alpha/Beta hydrolase fold	F_gigantica-1.0_Cont495 20498 to 20575 (-)	✕
70	fhe-miR-745a-5p	UCAGUUCUCAUUAGGCAUGACAUG	UGCUGCCUUAUAAGAGCUGUGA	UCAGUUCUCAUUAGGCAUGACAUGCUGCAAUAAAGAAAACAAAUGCCCAUGCUGCCUUAUAAGAGCUGUGA	83.3333	0	0	72.6667	0	0	77	0	0	scaffold10x_313_pilon:3596132..3596202:-	-	Intergenic	-	F_gigantica-1.0_Cont267:78506..78595:+	✓
46	fhe-miR-745a-3p	AUGCUGCCUUAUAAGAGCUGUG	UCAGUUCUCAUUAGGCAUGACAUG	UCAGUUCUCAUUAGGCAUGACAUGCUGCAAUAAAGAAAACAAAUGCCCAUGCUGCCUUAUAAGAGCUGUGA	41.3333	0.666667	103.333	23	0	0	34	0.333333	98.3333	scaffold10x_313_pilon:3596122..3596214:-	-	Intergenic	-	F_gigantica-1.0_Cont267:78506..78595:+	✓
47	fhe-miR-745b-3p	GAAAGCUGCCAAGCGAAGGGC	GUGCUAUUCCCUUGGCUGCAUUC	GUGCUAUUCCCUUGGCUGCAUUCCAGUGCAAUAAAAUGAAAGCUGCCAAGCGAAGGGC	30.3333	0	15.6667	20	0	8	6.33333	0	4.66667	scaffold10x_313_pilon:3595984..3596041:-	-	Intergenic	-	F_gigantica-1.0_Cont267:78679..78740:+	✓
48	fhe-miR-750-3p	ACCAGAUCUGACUCUUCCAGCUCU	AAGUUGGAAGGUUAGACCUAGCG	CAAGUUCAUUGAAGUUGGAAGGUUAGACCUAGCGUUUUGGUUUUGCUUUCCAUAGCAAUAACCGGUUUACCCAAGAGCACACCAGAUCUGACUCUUCCAGCUCUUCGAACUUU	9096	0	0	15791.7	0	0	21007.7	0	0	scaffold10x_637_pilon:3348103..3348215:+	-	Intergenic	-	F_gigantica-1.0_Cont1064:87568..87679:+	✓
49	fhe-miR-1175-3p	UGAGAUUCAACUACUUCAGCUG	GCUGUGGUCGUUGAGUCAGUACC	GCUGUGGUCGUUGAGUCAGUACCACGGUUACGAAUGGCUUGCUUACCUGCGCCCUUAUGGUGAGAUUCAACUACUUCAGCUG	2820	0	0	5018	0	0	8604.67	0	0	scaffold10x_637_pilon:3348315..3348396:+	-	Intergenic	-	F_gigantica-1.0_Cont1064:87779..87860:+	✓
50	fhe-miR-1989-5p	UCAGCUGUGUUCAUGUCUUCGA	GAACACGUGAGCACAACUAAUG	UCAGCUGUGUUCAUGUCUUCGAGUGAGAGCACACACGUAUCUCGUUUAUAUUCCUCGAACACGUGAGCACAACUAAUG	70.3333	0	0	691	0	0	20003.7	1	93.3333	scaffold10x_75_pilon:1266024..1266101:-	-	Intergenic	-	F_gigantica-1.0_Cont1283:133372..133449:-	✓
51	fhe-miR-1992-3p	UCAGCAGUUGCACCAUUGACG	UCAAUGUGCAACUGUUAUUA	UCAAUGUGCAACUGUUAUUACCGUUUGUUUGAAACGAUUCCCGAUCACCCGAAUCGGUCACGGGUUGGUCAGCUCGAGUCAUCCGGUAUCAGCAGUUGCACCAUUGACG	380.667	0	0	47.6667	0	0	8.66667			scaffold10x_640_pilon:1861668..1861776:-	-	Intergenic	-	F_gigantica-1.0_Cont2612:312272..312380:+	✓
52	fhe-miR-2162-3p	GUAUUAUGCAACAUUUCACUCU	AGUGGGAUGGUUGCAUACGAACA	AGUGGGAUGGUUGCAUACGAACAAAGCCGUUUGUAUUAUGCAACAUUUCACUCU	10490.3	0	231.333	8192.33	0	40.3333	14478.3	0	169.333	scaffold10x_520_pilon:8307706..8307759:-	BN1106_s453B000260	Exon 1 of 3 of maker-scaffold10x_520_pilon-snap-gene-2.165	Uncharacterised	-	✓
53	fhe-miR-2335-3p	GAUAAUGAUGAAUUCCUAACUGAAU	CAACAUGAUGAGAAAGUCAGU	CAACAUGAUGAGAAAGUCAGUGGUCACUGGGGGUUUCUGUGCUGUUCAACGCUGUACGAUGAUGGUGAUAAUGAUGAAUUCCUAACUGAAU	31.6667	0	0	0	0	0	0	0	0	scaffold10x_4_pilon:660924..661014:+	BN1106_s35B000343	Intron 4 of 11	NDRG4 protein (S33 family)	F_gigantica-1.0_Cont2197 60533 to 60621 (-)	✕
54	fhe-miR-3479a-3p	GUAUUGCACUUUCCUUCGCCUUA	CGGCGGAGGCUUUUGCAAUGUA	CGGCGGAGGCUUUUGCAAUGUAUCUAGCGGAAUGUAUUGCACUUUCCUUCGCCUUA	2509.33	0	102.333	1219.33	0	33.3333	2800.33	0.333333	29.6667	scaffold10x_906_pilon:388172..388227:-	-	Intergenic	-	-	✓
55	fhe-miR-3479b-5p	GAUUGCACUACUCAUAGCCUUC	GUUGCUCUUGUCGAUGCAUGUG	GAUUGCACUACUCAUAGCCUUCGUUCAAGCAACUAAACAUCCGUCUCCACUUGAAUGGAGUUGCUCUUGUCGAUGCAUGUG	587.333	0	0	490	0	0	392	0	0	scaffold10x_1087_pilon:363052..363133:-	BN1106_s1921B000125	Intron 10 of 10	P-loop containing nucleoside triphosphate hydrolase	F_gigantica-1.0_Cont5974:42610..42695:+	✓
56	fhe-miR-6613-3p	ACACUGAGCUCGAAGAUCGCA	GGUCAUUAGCCGGAUUGGCAUG	GGUCAUUAGCCGGAUUGGCAUGUCUGACAAACAGUAAAUUGUUCGUUUGUCUGCGUACACUGAGCUCGAAGAUCGCA	56.3333	0	1	0	0	0	0	0	0	scaffold10x_486_pilon:299251..299328:+	BN1106_s4820B000198	Intron 6 of 6 but on (-) strand	Novel protein coding gene	F_gigantica-1.0_Cont8450 3788 to 3858 (-)	✕
57	fhe-miR-8437-5p	UGGCGCUUAGUUAUAUGUCAUCG	AGGACAAAUACUAAGCGCCCAGA	UGGCGCUUAGUUAUAUGUCAUCGUGGUUUGACAGUGUCAACUGGAACCUGUUUUGUGAUCGAGGACAAAUACUAAGCGCCCAGA	0	0	0	0	0	0	11.3333	0	0	scaffold10x_1194_pilon:1696571..1696654:-	-	Intergenic	-	F_gigantica-1.0_Cont853:232522..232605:-	✓
71	fhe-miR-8457-5p	GGGUGGAUACAGUCGGUUAUG	UCACCGGGUGUUUUUCACCCUC	GGGUGGAUACAGUCGGUUAUGUUGCCAAAAAAUCCGCACUACCGAACAACUUAACAUUUGGUCGAUCGGGCUACGAUCCAGCCUAUGCUCCCAUCGUGUUCAGUCAGUAACACUGGCUGACCGAUGAGAAGAACCCUCGAUCUGCUAAUCAGAUCAAUCGUGAUUCUAUUGGUACACCGAUCGGUUGUUCCCGCAUGGUUGGUCGUGUCCCGAUCCCGAAUGAGCGGACGCAUCACCGGGUGUUUUUCACCCUC	53	0	0	1.66667	0	117.667	12.3333	0	0	scaffold10x_487_pilon:3084640..3084893:-	-	Intergenic	-	F_gigantica-1.0_Cont1084:37436..37690:+	✓
58	fhe-miR-8457-3p	UCACCGGGUGUUUUUCACCCUC	GGGUGGAUACAGUCGGUUAUG	GGGUGGAUACAGUCGGUUAUGUUGCCAAAAAAUCCGCACUACCGAACAACUUAACAUUUGGUCGAUCGGGCUACGAUCCAGCCUAUGCUCCCAUCGUGUUCAGUCAGUAACACUGGCUGACCGAUGAGAAGAACCCUCGAUCUGCUAAUCAGAUCAAUCGUGAUUCUAUUGGUACACCGAUCGGUUGUUCCCGCAUGGUUGGUCGUGUCCCGAUCCCGAAUGAGCGGACGCAUCACCGGGUGUUUUUCACCCUC	116	0	0	2.66667	0	0	3	0	0	scaffold10x_487_pilon:3084640..3084893:-	-	Intergenic	-	F_gigantica-1.0_Cont1084:37436..37690:+	✓
59	fhe-miR-9389-5p	AGGCGCUUUGAUUGUCCACACUGA	AGUGUUGACUCAUCGUGCCACU	AGGCGCUUUGAUUGUCCACACUGACGCGUGUACACGCAGUGUCACUGUCCAAUGCGAUGUAACGCAAUCCGCGGGUUUCUGGACGAGUUCAGAAUCGUCCGUUACGGUUGCUUCAUCGCUGUCGGGCCCGUGGCCUGUCGGUGCUCAUAUCAGGUUCAGUGUUGACUCAUCGUGCCACU	0	0	0	0	0	0	12	0	0	scaffold10x_324_pilon:2361535..2361713:+	BN1106_s629B000247	Intron 1 of 3 but on (+) strand	ATP synthase, F0 complex, subunit E, mitochondrial	F_gigantica-1.0_Cont4378:71297..71475:-	✓
60	fhe-miR-11584-3p	CCAUUAUAUAAGAUUGAGGCUCU	CGCCUGAAUCUUAUAUAAAGGA	CGCCUGAAUCUUAUAUAAAGGAAAAUCUACUUGCAUUUUUCGCACCCAUUAUAUAAGAUUGAGGCUCU	411	0	1	268.667	0	0	491.333	0	0	scaffold10x_284_pilon:3586232..3586299:+	-	Intergenic	-	F_gigantica-1.0_Cont2265:131071..131110:+	✓
75	fhe-miR-11585-5p	CGUUGCACCGUUCGGAAUUCGGGCA	GUUGCACCGUUCGGAAUUCGGGC	CGUUGCACCGUUCGGAAUUCGGGCAUUGCACAACUAUCGAUGACCGGUUUCGUCGUUCAACACC	21	0	0	0	0	0	0	0	0	scaffold10x_414_pilon:682526..682589:-	BN1106_s1311B000377	Intron 5 of 8 but on (+) stramd	Strawberry notch AAA domain	F_gigantica-1.0_Cont2968:57740..57802:-	✓
61	fhe-miR-11585-3p	ACCGGUUUCGUCGUUCAACACC	CGUUGCACCGUUCGGAAUUCGGGCA	CGUUGCACCGUUCGGAAUUCGGGCAUUGCACAACUAUCGAUGACCGGUUUCGUCGUUCAACACC	10.6667	1.66667	52.6667	0	0	17.3333	0	0	0	scaffold10x_414_pilon:682527..682590:-	BN1106_s1311B000377	Intron 5 of 8 but on (+) stramd	Strawberry notch AAA domain	-	✓
62	fhe-miR-11586-3p	UGUAAGACGAUCGUAGUUGACG	UGACUGCUAUCGUAGGGCUG	UGACUGCUAUCGUAGGGCUGUCUCUUCCGCGAGGGAAAUUCUUUCUCAGACCAGUGGUUGUAAGACGAUCGUAGUUGACG	161.667	0	0	219.333	0	0	296.667	0	0	scaffold10x_2145_pilon:37421..37500:+	-	Intergenic	-	-	✓
63	fhe-miR-11587-3p	AUUCCGGCAGCUUAGUACAGCU	UACCCAGUUGAGGAAGUCGCG	UACCCAGUUGAGGAAGUCGCGUUGUGCAGAUGGCCAAUCAGCGAAACCGAUUCCGGCAGCUUAGUACAGCU	133	0	0	256.667	0	0	227.333	0	63	scaffold10x_119_pilon:529555..529622:+	-	Intergenic	-	-	✓
64	fhe-pubNovel-1-5p	GUCACUGGGCUACGAACACGC	UGUGCGUAGUUUCAGUGAUUAGC	UAGUCACUGGGCUACGAACACGCUUUGGACAAUUGUGGUGGUGCAAUGCACUUGCUACCGCGUGUGCGUAGUUUCAGUGAUUAGC	245	0	0	34.6667	0	0	23	0	0	scaffold10x_606_pilon:234501..234585:+	No definitive match	Intron 1 of 1 of maker-scaffold10x_606_pilon-snap-gene-0.29	Uncharacterised	F_gigantica-1.0_Cont740:146936..147020:+	✓
69	fhe-pubNovel-1-3p	UGUGCGUAGUUUCAGUGAUUAGC	GUCACUGGGCUACGAACACGC	UAGUCACUGGGCUACGAACACGCUUUGGACAAUUGUGGUGGUGCAAUGCACUUGCUACCGCGUGUGCGUAGUUUCAGUGAUUAGC	2890.33	0	26.3333	362.333	0	0	354.333	0	0	scaffold10x_606_pilon:234502..234582:+	No definitive match	Intron 1 of 1 of maker-scaffold10x_606_pilon-snap-gene-0.29	Uncharacterised	F_gigantica-1.0_Cont740:146936..147020:+	✓
65	fhe-pubNovel-2-5p	AGUGGUGAUGGUCGAGUGGUUUAGA	GAAACCCCACCAUCACCGGCAAC	AGUGGUGAUGGUCGAGUGGUUUAGAGCGUUUGAUUACCAAUUCGGAGGUCCGAGGUUCGAAACCCCACCAUCACCGGCAAC	3	0	4	0	0	0	15.3333	0	0	scaffold10x_118_pilon:855592..855672:+	BN1106_s434B000521	Intron 12 of 16 but on (-) strand	Serine/threonine-protein kinase active site	F_gigantica-1.0_Cont629 256196 to 256272 (+)	✕
66	fhe-pubNovel-3-5p	UCAGCACCGGCCGAAACGACA	UCAUUUCGGCUGGUGAUGAAA	UCAGCACCGGCCGAAACGACACCUGUGCACUGAUGGUGUCAUUUCGGCUGGUGAUGAAA	26.3333	0	0	20.6667	0	0	19	0	0	scaffold10x_862_pilon:122244..122302:+	BN1106_s109B000363	Intron 24 of 40	Cadherin-like superfamily	F_gigantica-1.0_Cont65:124863..124922:+	✓
67	fhe-pubNovel-4-3p	AGACACUCAGAGGACGAUCAGU	UGACCGUCACCUGAGUGUCCCU	UGACCGUCACCUGAGUGUCCCUUUGACCGUACCAGUGAGUGACCCCCCAAUGAAACAAGAAAAGAGACACUCAGAGGACGAUCAGU	30.3333	0	0	68.6667	0	0	90.3333	0	0	scaffold10x_436_pilon:2042042..2042127:+	BN1106_s4232B000078	Intron 4 of 4 but on (-) strand	Uncharacterised	F_gigantica-1.0_Cont1907:234886..234969:-	✓
68	fhe-pubNovel-5-5p	UUGUGCGUCGUUUCAGUGACCGAA	AGGCCACUGAUCUGCGUACCCGGG	AGGCCACUGAUCUGCGUACCCGGGCUGUGUUUACUCCGGCGGGGGUAAAUCGUCGGUUUCAGUUACCAGCCUCCGACGCUGUCCCCCUACCGGUUGCCUUGUGCGUCGUUUCAGUGACCGAA	759.333	0	0	2070	0	0	655.667	0	0	scaffold10x_11_pilon:143495..143616:+	-	Intergenic	-	F_gigantica-1.0_Cont3010 94610 to 94731 (+)	✕
73	fhe-pubNovel-6-5p	AGGCUGUGUGUAGAGCAAGUUG	GAUUGCACUACUCAUAGCCUUC	AGGCUGUGUGUAGAGCAAGUUGGGGCGAUCCGUUUGUACUCGGAUCUUGAUACUCAUGAUCCCAGAUUGCACUACUCAUAGCCUUC	21	0	0	39	10.25	72	16	26.3333	110.667	scaffold10x_1087_pilon:363112..363197:-	BN1106_s1921B000125	Intron 10 of 10	Mini-chromosome maintenance protein	F_gigantica-1.0_Cont5974 42610 to 42695 (+)	✕
76	fhe-Novel-1-3p	UUUUCGAGCGGUUUCCGAGUGG	GCUCCAAAACCGCUCUGAAACC	GCUCCAAAACCGCUCUGAAACCAAUCGGUUUUUAACCGGUUUUCGAGCGGUUUCCGAGUGG	761.667	0	75.6667	0	0	0	0	0	0	scaffold10x_166_pilon:2768540..2768601:-	-	Intergenic	-	F_gigantica-1.0_Cont3281 37576 to 37632 (+)	✕
77	fhe-Novel-2-5p	AUUACAGUCCGGACGUGGUUU	AUGGUUAGGUUUAUGUGAAUG	AUUACAGUCCGGACGUGGUUUCAGCUGCGGGUUAGGUUAAUAUAUGACGACAACAGUAAUGAAAUGGUUAGGUUUAUGUGAAUG	162	156.333	113	0	0	0	0	0	0	scaffold10x_123_pilon:667498..667582:+	-	Intergenic	-	F_gigantica-1.0_Cont4508 44740 to 44810 (-)	✕
78	fhe-Novel-3-5p	ACUGGACUGACUUUUCCGAGAUU	UUUCGCUCUCGGUUCUUCGCC	ACUGGACUGACUUUUCCGAGAUUUUCUUCAACCUCCUUUUUGAAUCAAUUUCGCUCUCGGUUCUUCGCC	223	0	65.6667	0	0	0	0	0	0	scaffold10x_890_pilon:278867..278936:-	-	Intergenic	-	F_gigantica-1.0_Cont8948 24083 to 24151 (-)	✕
79	fhe-Novel-4-5p	AACAUUUCUCAAGACUGGCUUU	ACCGGUCUUGAGAAGGGUUACG	AACAUUUCUCAAGACUGGCUUUCUUUCAAAUCAUUUGUAAACCGGUCUUGAGAAGGGUUACG	181	0	4.33333	0	0	0	0	0	0	scaffold10x_289_pilon:1276221..1276283:-	BN1106_s3827B000105	Intron 6 of 14	LysM domain	F_gigantica-1.0_Cont1358 75993 to 76054 (+)	✕
80	fhe-Novel-7-3p	UGAGGGAGUGGAAUAGUAGCA	UUAAAGUAGCAGGCAUCCCACAGU	UUAAAGUAGCAGGCAUCCCACAGUGCCCCAGUGAGAGGGCUUGAGGGAGUGGAAUAGUAGCA	10	0	0	0	0	0	0	0	0	scaffold10x_436_pilon:511786..511848:-	-	Intergenic	-	-	✕
81	fhe-Novel-8-3p	UGCAUUUGCUACCUGAUGACUU	GUCACUAGACGGCCUGAUGUGUU	GUCACUAGACGGCCUGAUGUGUUACGCUUUUUUCAUUGAACGUUUGCAUUUGCUACCUGAUGACUU	21.6667	0	0	0	0	0	0	0	0	scaffold10x_279_pilon:208414..208480:+	-	Intergenic	-	-	✕
82	fhe-Novel-9-3p	CACAUGGGGCAAAAUUGGGACA	CCCCAAUGUUGCCCCAUGAGGC	CCCCAAUGUUGCCCCAUGAGGCAACCCCCAAGCGAUGGGGCUAACCCCAACCUUGGGGCAGCCACAUGGGGCAAAAUUGGGACA	32.6667	0	0	0	0	0	0	0	0	scaffold10x_119_pilon:2387929..2388013:-	-	Intergenic	-	-	✕
83	fhe-Novel-10-3p	ACCGGUCUUGAGAAGGGUUACU	UAAUCUUUCUCAAGACCAGACU	UAAUCUUUCUCAAGACCAGACUACAGUCCGAUGGUAGACUGGAUUGUAAACCGGUCUUGAGAAGGGUUACU	38.3333	0	0	0	0	0	0	0	0	scaffold10x_284_pilon:882194..882265:-	-	Intergenic	-	F_gigantica-1.0_Cont1435 165690 to 165758 (-)	✕
84	fhe-Novel-11-5p	AAGCUCGUAGUUGGAUCUGGGU	CCGGGUCCAGCUAUCAAGUUUAC	AAGCUCGUAGUUGGAUCUGGGUGGCAGGAGUAGUGCCGCUGCUAGUGGGUCUGUCCCGGUUGCCACCGGGUCCAGCUAUCAAGUUUAC	506.333	0	0	0	0	0	0	0	0	scaffold10x_2003_pilon:391931..392019:-	-	Intergenic	-	-	✕
85	fhe-Novel-12-5p	UGGUUUUGCUAGCUGACACUG	GUGUUAGCCAGUCGAAUCCAGC	UGGUUUUGCUAGCUGACACUGAAUUAAUCACGUUCAGUGUUAGCCAGUCGAAUCCAGC	28.3333	0	0	0	0	0	0	0	0	scaffold10x_703_pilon:1111479..1111537:-	-	Intergenic	-	F_gigantica-1.0_Cont2825 109191 to 109248 (+)	✕
86	fhe-Novel-13-5p	UCGGUCAGGCAGUAAGCUGUG	CGGAAUGCUCGGACCUGGUG	UCGGUCAGGCAGUAAGCUGUGGGAACACGGAAUGCUCGGACCUGGUG	213.667	0	0	0	0	0	0	0	0	scaffold10x_1525_pilon:6132..6179:-	-	Intergenic	-	F_gigantica-1.0_Cont2394 18108 to 18152 (-)	✕
87	fhe-Novel-14-3p	UUUGGAAAAGUAGGUUGUGCC	UACGACCUACUUUGCCGACAA	UACGACCUACUUUGCCGACAACAACAUGGUUUUUGGAAAAGUAGGUUGUGCC	50	0	0	0	0	0	0	0	0	scaffold10x_199_pilon:2376717..2376769:+	-	Intergenic	-	F_gigantica-1.0_Cont5753 8290 to 8341 (-)	✕
88	fhe-Novel-15-3p	UUAUUUUGGGUGUGAUAGAUU	UGACACCCCCGCACGAGCGUUU	UGACACCCCCGCACGAGCGUUUGUCCUCCAAGUUAAGGGAAACAACGCUUAUUUUGGGUGUGAUAGAUU	66.6667	0	13.6667	0	0	0	0	0	0	scaffold10x_1453_pilon:569624..569693:-	-	Intergenic	-	F_gigantica-1.0_Cont7038 10110 to 10177 (-)	✕
89	fhe-Novel-16-1-3p	UCGUGAAAGUGAACACUGGUGU	CGGAGUUCAAUAAAUGGAAUG	CGGAGUUCAAUAAAUGGAAUGAGUUUCGAAACGGUGCCGAGACCAAUUUCGUGAAAGUGAACACUGGUGU	1603.33	0	1	0	0	0	0	0	0	scaffold10x_1111_pilon:78437..78507:+	-	Intergenic	-	-	✕
90	fhe-Novel-16-2-3p	UCGUGAAAGUGAACACUGGUGU	UUACCGGAGUUCAAUAAAU	UUACCGGAGUUCAAUAAAUGAAAUGAGUGUCGAAAAGGUGCCGAGACCAAUUUCGUGAAAGUGAACACUGGUGU	1603.33	0	1.33333	0	0	0	0	0	0	scaffold10x_183_pilon:88408..88478:-	-	Intergenic	-	-	✕
91	fhe-Novel-17-5p	GCUUCAUCGUUAGCCUGGAAUG	ACCUAGGCUAACGAAGCUU	GCUUCAUCGUUAGCCUGGAAUGGCUCUUGGGUAGAGGCCAACUCUCCCACACCUAGGCUAACGAAGCUU	22.6667	0	0	0	0	0	0	0	0	scaffold10x_1178_pilon:1378544..1378613:+	-	Intergenic	-	-	✕
92	fhe-Novel-18-5p	CGGGCUGGCUCUCAACGGUUUGU	ACUACAUGAUAUAGCACCCU	CGGGCUGGCUCUCAACGGUUUGUUGGACAUCUACACUACAUGAUAUAGCACCCU	0	0	0	1507	0	93	0	0	0	scaffold10x_136_pilon:575796..575850:-	-	Intergenic	-	F_gigantica-1.0_Cont3319 20996 to 21049 (-)	✕
93	fhe-Novel-19-1-5p	GUGAAACCUGUGGUUGUGCU	CCUCGCACCGCAGACCAGGGU	GUGAAACCUGUGGUUGUGCUUAAGACACCAUUGCGUAGCCAGAUAAGAAGAGCCGACGGCACGAACUGUGACGAAAGCCUCGCACCGCAGACCAGGGU	0	0	0	232.667	567.667	3	0	0	0	scaffold10x_483_pilon:2107118..2107216:-	-	Intergenic	-	F_gigantica-1.0_Cont1059 282005 to 282102 (+)	✕
94	fhe-Novel-19-2-5p	GUGAAACCUGUGGUUGUGCU	CCUCGCACCGCAGACCAGGGU	GUGAAACCUGUGGUUGUGCUUAAGACACCAUUGCGUAGCCAGAUAAGAAGAGCCGACGGCACGAACUGUGACGAAAGCCUCGCACCGCAGACCAGGGU	0	0	0	232.667	567.667	3	0	0	0	scaffold10x_483_pilon:2109575..2109673:+	-	Intergenic	-	F_gigantica-1.0_Cont1059 282005 to 282102 (+)	✕
95	fhe-Novel-20-5p	UAUCUAAGUCGGACUUGGUU	CUCGUUUGGGACGUUCACG	UAUCUAAGUCGGACUUGGUUGCCCUACGAAGACAUGUGGGCUACCUAUAGCGUUAAGUGGGCAAUCUCGUUUGGGACGUUCACG	0	0	0	666	2	3.66667	0	0	0	scaffold10x_236_pilon:174802..174886:-	-	Intergenic	-	F_gigantica-1.0_Cont198 335479 to 335562 (+)	✕
96	fhe-Novel-21-3p	CACUACCGGCACCUUGCCUGA	GGCACGGUACCGGUAGCGUU	GGCACGGUACCGGUAGCGUUUCCGAAAGAUCUCCGAAAGUUACCGGAGAACCACCGGAACACUACCGGCACCUUGCCUGA	0	0	0	13.3333	0	5.33333	0	0	0	scaffold10x_1144_pilon:294440..294520:-	-	Intergenic	-	-	✕
97	fhe-Novel-22-1-3p	UCGCCAUUGUAUUCCUGGAGG	UCUGAGGUAGUCCACCGGCGUGA	UCUGAGGUAGUCCACCGGCGUGAUCGGGCGGAGGUGACGAUUUGCUGACGUUUGUCGCCAUUGUAUUCCUGGAGG	0	0	0	69.3333	8.66667	0	0	0	0	scaffold10x_93_pilon:21870..21945:+	-	Intergenic	-	F_gigantica-1.0_Cont4239 4949 to 5023 (+)	✕
98	fhe-Novel-22-2-3p	UCGCCAUUGUAUUCCUGGAGG	UCUGAGGUAGUCCACCGGCGUGA	UCUGAGGUAGUCCACCGGCGUGAUCGGGCGGAGGUGACGAUUUGCUGACGUUUGUCGCCAUUGUAUUCCUGGAGG	0	0	0	69.3333	8.66667	0	0	0	0	scaffold10x_1159_pilon:8094..8169:+	-	Intergenic	-	F_gigantica-1.0_Cont4239 4949 to 5023 (+)	✕
99	fhe-Novel-23-3p	GUGAGGACCUCGGCAAUCGGAU	CUGGCUGCAAGGUCCUCGCAA	CUGGCUGCAAGGUCCUCGCAAUUUAUUUGGUCACUUGGAUAAAAUUGCCUGUGAGGACCUCGGCAAUCGGAU	0	0	0	74.6667	10	0	0	0	0	scaffold10x_324_pilon:1874725..1874797:-	-	Intergenic	-	F_gigantica-1.0_Cont2274 85256 to 85320 (+)	✕
100	fhe-Novel-24-3p	GUUCAGAUUGUUUUUUGCUGA	AACAAGAAACAUCAACGU	AACAAGAAACAUCAACGUGGAUCGUUCAGAUUGUUUUUUGCUGA	0	0	0	21	0	0	0	0	0	scaffold10x_302_pilon:575484..575528:+	BN1106_s358B000213	Intron 3 of 3	Homeobox-like domain superfamily	F_gigantica-1.0_Cont1351 22643 to 22686 (-)	✕
101	fhe-Novel-25-5p	UAGACACUGUGGAACACAACU	UUGUGUUCCACUCUAUA	UAGACACUGUGGAACACAACUAACAGGGGUCUUGGCGGCGCUGGUUGUGUUCCACUCUAUA	0	0	0	203	0	0	0	0	0	scaffold10x_1058_pilon:948210..948271:+	-	Intergenic	-	F_gigantica-1.0_Cont4101 86781 to 86835 (-)	✕
102	fhe-Novel-26-5p	UUUCCGGUGGAUAAUUUUCC	CCAAUUACACUGGAAAAC	UUUCCGGUGGAUAAUUUUCCUGGCCUACCGGCCCAAUUACACUGGAAAAC	0	0	0	44.3333	0	0	0	0	0	scaffold10x_471_pilon:966603..966653:-	-	Intergenic	-	-	✕
103	fhe-Novel-27-3p	AACGCGAGGUCGUUAGAUGU	AUCAACUCUAGAGGAAA	AUCAACUCUAGAGGAAACUAACGCGAGGUCGUUAGAUGU	0	0	0	47.3333	0	0	0	0	0	scaffold10x_116_pilon:237862..237901:-	-	Intergenic	-	-	✕
104	fhe-Novel-28-5p	UUUUGUCAGUUCCAUGUGCUUU	CAUGCGACAUUGAACGACAAA	UUUUGUCAGUUCCAUGUGCUUUGUGAUACGAAGAAGAACUGCAUUCAAUUCAGUCAUGCGACAUUGAACGACAAA	0	0	0	1470.67	0	228	0	0	0	scaffold10x_493_pilon:16402..16477:+	-	Intergenic	-	F_gigantica-1.0_Cont7732 904 to 978 (-)	✕
105	fhe-Novel-29-5p	UGUGGGAAGACGAUAGACUAC	AGUUUAAAGACAACCCAUUGA	UGUGGGAAGACGAUAGACUACACCGAGCAGUAGGGUGUCUGUCCUGUGAAGUUUAAAGACAACCCAUUGA	0	0	0	132	2	0	0	0	0	scaffold10x_724_pilon:905750..905820:+	-	Intergenic	-	-	✕
106	fhe-Novel-30-3p	UUUGGGACUAUUUUAACAAU	AGAGAGAGCAUUUAGUCCCAAAAA	AGAGAGAGCAUUUAGUCCCAAAAAAGUUCCUCAAGGGACUAUUUUGGGACUAUUUUAACAAU	0	0	0	92	0	0	0	0	0	scaffold10x_511_pilon:1729154..1729216:+	BN1106_s3041B000092	Intron 1 of 3 on (-) strand	Uncharacterised	-	✕
107	fhe-Novel-31-5p	UCACGGAACUGGUACCUCAAUU	UAUUAGGUUCAGGAAAGGAUG	UCACGGAACUGGUACCUCAAUUGAGAAAUUUGGCUCGAAUAUUAGGUUCAGGAAAGGAUG	0	0	0	0	0	0	193.667	1	391	scaffold10x_494_pilon:1947773..1947833:-	BN1106_s3395B000120	Intron 1 of 2	Endoplasmic reticulum resident protein 29, 2C C-terminal	F_gigantica-1.0_Cont3488 71056 to 71112 (+)	✕
108	fhe-Novel-32-3p	CUGAAGGAACUACUGUUAAGA	AAUAUCGGUAUUCCAGUA	AAUAUCGGUAUUCCAGUAACCAAGCUGAAGGAACUACUGUUAAGA	0	0	0	0	0	0	133	0	4	scaffold10x_654_pilon:1169189..1169234:-	BN1106_s214B000740	Intron 3 of 6 on (+) strand	Uncharacterised	F_gigantica-1.0_Cont31 23019 to 23063 (-)	✕
109	fhe-Novel-33-5p	UUUAAUACUGAAGUGGAGUGC	GAGCUACUGCUAGUGGAGGCU	UUUAAUACUGAAGUGGAGUGCCGCUCGGGGCCUGUGAUCGGGGAGCGGGAGCUACUGCUAGUGGAGGCU	0	0	0	0	0	0	51.3333	0	1	scaffold10x_251_pilon:290534..290603:-	-	Intergenic	-	F_gigantica-1.0_Cont715 77378 to 77446 (+)	✕
110	fhe-Novel-34-5p	CGCAAGAACAACGAAUGAUU	AAAUUUGUAUUUGUGUC	CGCAAGAACAACGAAUGAUUCCGUUAUAUGUUCGUUGACAGCUUGCUGGAUGAAAUUUGUAUUUGUGUC	0	0	0	0	0	0	25.3333	0	0	scaffold10x_966_pilon:2283856..2283925:-	-	Intergenic	-	F_gigantica-1.0_Cont3345 5182 to 5250 (+)	✕
111	fhe-Novel-35-3p	AGAAGGACGCCGCGAGAGAGGUU	CCUCGCUCGGCGAGCCCAAUGCG	CCUCGCUCGGCGAGCCCAAUGCGCUCAUCUGCAAUGCCUUUUCGCAGAGCGCAAGAAGGACGCCGCGAGAGAGGUU	0	0	0	0	0	0	63.6667	1	0	scaffold10x_903_pilon:11279..11355:-	No definitive match	Exon 1 of 2 of augustus_masked-scaffold10x_903_pilon-processed-gene-0.1	Uncharacterised	F_gigantica-1.0_Cont4239 4332 to 4405 (-)	✕
112	fhe-Novel-36-5p	GAGGUACAUUCGCUAACGACUGA	AGUGGUUAGUUAUGUGCCCAU	GAGGUACAUUCGCUAACGACUGAAGUACUUCAGUGGUUAGUUAUGUGCCCAU	0	0	0	0	0	0	60.3333	0	0	scaffold10x_22_pilon:2542071..2542123:+	BN1106_s1265B000166	Intron 5 of 5	Serine/arginine-rich splicing factor	F_gigantica-1.0_Cont2476 10036 to 10086 (+)	✕
113	fhe-Novel-37-3p	ACGCCGCGAGAGAGGUACUCU	AGUCCUCGCUCGACGGGUCC	AGUCCUCGCUCGACGGGUCCAAUACGCUCAUUUGCAAUGCCUUUUCGCCAAAAGCAACAAGGACGCCGCGAGAGAGGUACUCU	0	0	0	0	0	0	17	73		scaffold10x_752_pilon:628933..629016:-	No definitive match	Intron 1 of 5 of maker-scaffold10x_752_pilon-snap-gene-0.9	Uncharacterised	F_gigantica-1.0_Cont4239 4327 to 4405 (-)	✕
114	fhe-Novel-38-3p	GUAAGAUCUACGGUUCUGAAU	GAGGAACCGACAAUCUCGCUA	GAGGAACCGACAAUCUCGCUAAAGCUAGCGCACGGUUCGGCUCUAUGUGCGUGGAAUAGUAAGAUCUACGGUUCUGAAU	0	0	0	0	0	0	92.3333	0	0	scaffold10x_2113_pilon:463677..463756:+	-	Intergenic	-	-	✕
115	fhe-Novel-39-5p	UUGUCAAAGACUUCUGGAAGA	CUUCGGAAGAUCGUCCGACACAA	UUGUCAAAGACUUCUGGAAGAACUGCCGGCAUUAACAUAUGGUGGUUGCUUCGGAAGAUCGUCCGACACAA	0	0	0	0	0	0	253	0	0	scaffold10x_147_pilon:1411444..1411515:-	-	Intergenic	-	F_gigantica-1.0_Cont88 44968 to 45037 (+)	✕
116	fhe-Novel-40-3p	GUUAUAGUCGGAUACCGGAUA	UCCGUCCCGCGUAUAAGAG	UCCGUCCCGCGUAUAAGAGUGGACAUACUGUUAUAGUCGGAUACCGGAUA	0	0	0	0	0	0	59.6667	0	0	scaffold10x_217_pilon:4665050..4665100:+	-	Intergenic	-	-	✕
117	fhe-Novel-41-1-3p	AUAUCAUCGUUGGGCACAGAC	CUGUAACCAUUGAUGAUGUGA	CUGUAACCAUUGAUGAUGUGAUGAUAUCAUCGUUGGGCACAGAC	0	0	0	0	0	0	76.3333	0	0	scaffold10x_781_pilon:166291..166335:+	-	Intergenic	-	F_gigantica-1.0_Cont1520 78298 to 78340 (-)	✕
118	fhe-Novel-41-2-3p	AUAUCAUCGUUGGGCACAGAC	CUGUAACCAUUGAUGAUGUGA	CUGUAACCAUUGAUGAUGUGAUGAUAUCAUCGUUGGGCACAGAC	0	0	0	0	0	0	76.3333	0	0	scaffold10x_781_pilon:1070012..1070056:+	BN1106_s900B000208	Intron 7 of 7	Sterile alpha motif domain	F_gigantica-1.0_Cont1520 78298 to 78340 (-)	✕
119	fhe-Novel-42-5p	CUUCUCUCUGUAGUGGCUCC	UGCUAUUCGGAUGUUCUUGUG	CUUCUCUCUGUAGUGGCUCCCUGUCGGGUGCUAUUCGGAUGUUCUUGUG	0	0	0	0	0	0	98	0	0	scaffold10x_97_pilon:2589240..2589289:-	-	Intergenic	-	-	✕
120	fhe-Novel-43-5p	GUAUCUAUGGAUGGAUGAACAC	GUCCAUCCAUCUAUGGAUAAUA	GUAUCUAUGGAUGGAUGAACACAGUUUUUCGGUAGCAAACUGUCCAUCCAUCUAUGGAUAAUA	14.6667	0	0	27.3333	0	0	0	0	0	scaffold10x_1189_pilon:1256974..1257037:+	-	Intergenic	-	-	✕
121	fhe-Novel-44-1-3p	AUUUGGUAUCAUCAGAAGUGC	AAUAUGAGGGAAUCCAAUGC	AAUAUGAGGGAAUCCAAUGCGACCAGUGUUGCAUUUGGUAUCAUCAGAAGUGC	68.6667	0	0	141.667	0	0	82.6667	0	0	scaffold10x_1058_pilon:787242..787295:+	-	Intergenic	-	F_gigantica-1.0_Cont16000 52747 to 52796 (+)	✕
122	fhe-Novel-44-2-3p	AUUUGGUAUCAUCAGAAGUGC	AAAAUGAGGGAAUUAAAUGC	AAUAUGAGGGAAUCCAAUGCGACCAGUGUUGCAUUUGGUAUCAUCAGAAGUGC	0	0	0	162	0	0	0	0	0	scaffold10x_1616_pilon:157678..157731:-	-	Intergenic	-	F_gigantica-1.0_Cont16000 52747 to 52796 (+)	✕
123	fhe-Novel-45-3p	AAUGCUCGUCGCAAACGUAGA	UGCGAGUUGCUCCAUGCGUUG	UGCGAGUUGCUCCAUGCGUUGACUGAAUGCUCGUCGCAAACGUAGA	0	0	0	45	0	9.66667	29	0	9.5	scaffold10x_602_pilon:1395177..1395223:-	-	Intergenic	-	-	✕
124	fhe-Novel-46-3p	UGUAAAACCAUGGUGGUAGAU	UUGCCGCAUGAAUACUUA	UUGCCGCAUGAAUACUUACCCGCAGCUAGGGCAUGUAAAACCAUGGUGGUAGAU	0	0	0	52.6667	0	0	46.6667	0	0	scaffold10x_680_pilon:1108768..1108822:-	-	Intergenic	-	-	✕
Mature sequences that were not detected in all triplicate of at least one life stage (omitted from futher analyses):
CAAGCTCGGGTATACAGGAGCAG
Previously recognised as:
fhe-mir-10* - Fromm, B., et al. "The revised microRNA complement of Fasciola hepatica reveals a plethora of overlooked microRNAs and evidence for enrichment of immuno-regulatory microRNAs in extracellular vesicles." International journal for parasitology 45.11 (2015): 697-702.
Fhe-Mir-10-P3 - Fromm, Bastian, et al. "On the presence and immunoregulatory functions of extracellular micro RNA s in the trematode Fasciola hepatica." Parasite immunology 39.2 (2017): e12399.
Fhe-Mir-10-P3 - Ovchinnikov, Vladimir Y., et al. "EV-transported microRNAs of Schistosoma mansoni and Fasciola hepatica: Potential targets in definitive hosts." Infection, Genetics and Evolution 85 (2020): 104528.
ACCCTCATTTAGATCGAAGGT
Previously recognised as:
fhe-mir-novel-8 - Fromm, B., et al. "The revised microRNA complement of Fasciola hepatica reveals a plethora of overlooked microRNAs and evidence for enrichment of immuno-regulatory microRNAs in extracellular vesicles." International journal for parasitology 45.11 (2015): 697-702.
Fhe-Mir-NOV-4 - Fromm, Bastian, et al. "On the presence and immunoregulatory functions of extracellular micro RNA s in the trematode Fasciola hepatica." Parasite immunology 39.2 (2017): e12399.
