# Supplementary material for: Stage-specific miRNAs regulate gene expression associated with growth, development and parasite-host interaction during the intra-mammalian migration of the zoonotic helminth parasite Fasciola hepatica
Source: BMC Genomics. 2022 Jun 4;23:419. doi: 10.1186/s12864-022-08644-z (PMC9167548; doi:10.1186/s12864-022-08644-z)
Supplement: Supplementary file 2 — Additional file 2: Table S2. Revised annotation of Fasciola hepatica miRNAs across literature. [file 12864_2022_8644_MOESM2_ESM.xlsx]

## Sheet: Table S2
Additional file 2: Table S2: Revised annotation of Fasciola hepatica miRNAs across literature.
miRNA Index	In this study (miRbase nomenclature)	miRBase Accession	MirGeneDB nomenclature	MirGeneDB Family		Mature miRNA acknowledged in literature (F. hepatica)					F. gigantica
					Fontenla et al. 2015	Fromm et al. 2015	Fromm et al. 2017	Ovchinnikov et al. 2020	Herron et al. 2021	Fontenla et al. 2022	Hu et al. 2021	Determined in this study
1	fhe-bantam-3p	MIMAT0045198	Fhe-Bantam	BANTAM	fhe-bantam	Fhe-Bantam	Fhe-Bantam	Fhe-Bantam	-	Fhe-bantam	Fgi-Bantam	-
2	fhe-let-7a-5p	MIMAT0045228	Fhe-Let-7-P2	LET-7	fhe-let-7	-	-	Fhe-Let-7-P2	-	Fhe-Let-7-P2	Fgi-Let-7-P2	-
3	fhe-let-7b-5p	-	Fhe-Let-7-P1	LET-7	-	fhe-let-7	Fhe-Let-7	Fhe-Let-7-P1	fhe-let-7a-5p	Fhe-Let-7-P1	Fgi-Let-7-P1	-
4	fhe-let-7c-5p	-	Fhe-Let-7-P3	LET-7	-	-	-	Fhe-Let-7-P3	-	Fhe-Let-7-P3	Fgi-Let-7-P3	-
5	fhe-miR-1a-3p	MIMAT0045199	Fhe-Mir-1-P2	MIR-1	fhe-miR-1	-	Fhe-Mir-1-P2	Fhe-Mir-1-P2	-	Fhe-Mir-1-P2	Fgi-Mir-1-P2	-
6	fhe-miR-1b-3p	-	Fhe-Mir-1-P1	MIR-1	-	fhe-mir-1	Fhe-Mir-1-P1	Fhe-Mir-1-P1	-	Fhe-Mir-1-P1	Fgi-Mir-1-P1	-
7	fhe-miR-2a-3p	MIMAT0045205	Fhe-Mir-2-P1b	MIR-2	fhe-miR-2a	fhe-mir-2a-A	Fhe-Mir-2P1b	Fhe-Mir-2-P1b	fhe-mir-2a-3p	Fhe-Mir-2-P1b	Fgi-Mir-2-P1a	-
8	fhe-miR-2b-1-3p	MIMAT0045206	Fhe-Mir-2-P2b	MIR-2	fhe-miR-2b	fhe-mir-2b-A	Fhe-Mir-2-P2b	Fhe-Mir-2-P2b	fhe-mir-2b-1-3p	Fhe-Mir-2-P2b	Fgi-Mir-2-P2a	-
9	fhe-miR-2b-2-3p	-	Fhe-Mir-2-P4	MIR-2	-	fhe-mir-2a-B	fhe-mir-2a-B	Fhe-Mir-2-P4	fhe-mir-2b-2-3p	-	Fgi-Mir-2-P2b	-
10	fhe-miR-2c-3p	MIMAT0045207	Fhe-Mir-2-P3a	MIR-2	fhe-miR-2c	fhe-mir-2c-C	Fhe-Mir-2-P3a	Fhe-Mir-2-P3a	fhe-mir-2c-3p	Fhe-Mir-2-P3a	Fgi-Mir-2-P4	-
11	fhe-miR-2d-3p	MIMAT0045208	Fhe-Mir-2-P2a	MIR-2	fhe-miR-2d	fhe-mir-2b-C	Fhe-Mir-2-P2a	Fhe-Mir-2-P2a	-	Fhe-Mir-2-P2a	Fgi-Mir-2-P3a	-
12	fhe-miR-2e-5p	-	-	MIR-2	miR-2e-5p	-	-	-	-	-	-	-
13	fhe-miR-2e-3p	MIMAT0045209	Fhe-Mir-2-P3b	MIR-2	fhe-miR-2e	fhe-mir-2c-A	-	Fhe-Mir-2-P3b	-	Fhe-Mir-2-P3b	Fgi-Mir-2-P3b	-
14	fhe-miR-2f-3p	MIMAT0045210	Fhe-Mir-2-P1a	MIR-2	fhe-miR-2f	fhe-mir-2a-C	-	Fhe-Mir-2-P1a	-	Fhe-Mir-2-P1a	Fgi-Mir-2-P1b	-
15	fhe-miR-7a-5p	MIMAT0045229	Fhe-Mir-7-P1	MIR-7	fhe-miR-7	fhe-mir-7a	Fhe-Mir-7-P1	Fhe-Mir-7-P1	-	Fhe-mir-7-P1	Fgi-Mir-7-P1	-
16	fhe-miR-7b-5p	-	Fhe-Mir-7-P2	MIR-7	-	fhe-mir-7b	Fhe-Mir-7-P2	Fhe-Mir-7-P2	-	Fhe-mir-7-P2	Fgi-Mir-7-P2	-
17	fhe-miR-8-3p	MIMAT0045211	Fhe-Mir-8	MIR-8	fhe-miR-8	fhe-mir-8	Fhe-Mir-8	Fhe-Mir-8	fhe-mir-8-3p	Fhe-mir-8	Fgi-Mir-8	-
18	fhe-miR-9-5p	MIMAT0045212	Fhe-Mir-9	MIR-9	fhe-miR-9	fhe-mir-9	Fhe-Mir-9	Fhe-Mir-9	-	Fhe-mir-9	Fgi-Mir-9	-
19	fhe-miR-10-5p	MIMAT0045213	Fhe-Mir-10-P1	MIR-10	fhe-miR-10	fhe-mir-10	Fhe-Mir-10-P1	Fhe-Mir-10-P1	fhe-mir-10-5p	Fhe-Mir-10-P1	Fgi-Mir-10-P1	-
20	fhe-miR-12-5p	-	Fhe-Mir-12	MIR-12	-	fhe-mir-12	fhe-mir-12	Fhe-Mir-12	fhe-mir-12-5p	Fhe-mir-12	Fgi-Mir-12	-
21	fhe-miR-31-5p	MIMAT0045214	Fhe-Mir-31	MIR-31	fhe-miR-31	fhe-mir-31	Fhe-Mir-31	Fhe-Mir-31	fhe-mir-31-5p	Fhe-mir-31	Fgi-Mir-31	-
22	fhe-miR-36a-3p	MIMAT0045215	Fhe-Mir-36-P1	MIR-36	fhe-miR-36a	fhe-mir-36	Fhe-Mir-36	Fhe-Mir-36-P1	fhe-mir-36a-3p	Fhe-Mir-36-P1	Fgi-Mir-36-P1	-
23	fhe-miR-36b-3p	MIMAT0045235	Fhe-Mir-36-P3	MIR-36	fhe-miR-36b	Fhe-Mir-36-P3	-	Fhe-Mir-36-P3	-	Fhe-Mir-36-P3	Fgi-Mir-36-P2	-
24	fhe-miR-61-5p	-	-	-	miR-61-5p	-	-	-	-	-	-	-
25	fhe-miR-61-3p	MIMAT0045200	Fhe-Mir-279	MIR-279	fhe-miR-61	fhe-miR-279	Fhe-Mir-279	Fhe-Mir-279	-	Fhe-Mir-279	Fgi-Mir-279	-
26	fhe-miR-71a-5p	MIMAT0045218	Fhe-Mir-71-P1b	MIR-71	fhe-miR-71a	fhe-mir-71a	Fhe-Mir-71-P1b	Fhe-Mir-71-P1b	fhe-mir-71a-5p	Fhe-Mir-71-P1b	Fgi-Mir-71-P1	-
27	fhe-miR-71b-5p	MIMAT0045219	Fhe-Mir-71-P1a	MIR-71	fhe-miR-71b	fhe-mir-71c	Fhe-Mir-71-P1a	Fhe-Mir-71-P1a	fhe-mir-71b-5p	Fhe-Mir-71-P1a	Fgi-Mir-71-P2	-
28	fhe-miR-71c-5p	-	Fhe-Mir-71-P2	MIR-71	-	fhe-mir-71b	Fhe-Mir-71-P2	Fhe-Mir-71-P2	-	Fhe-Mir-71-P2	Fgi-Mir-71-P3	-
29	fhe-miR-87-3p	MIMAT0045220	Fhe-Mir-87	MIR-87	fhe-miR-87	fhe-mir-87	Fhe-Mir-87	Fhe-Mir-87	-	Fhe-mir-87	Fgi-Mir-87	-
30	fhe-miR-96-5p	MIMAT0045221	Fhe-Mir-96	MIR-96	fhe-miR-96	fhe-mir-96	Fhe-Mir-96	Fhe-Mir-96	fhe-mir-96-5p	Fhe-mir-96	Fgi-Mir-96	-
31	fhe-miR-124-3p	MIMAT0045222	Fhe-Mir-124	MIR-124	fhe-miR-124	fhe-mir-124	Fhe-Mir-124_2017	Fhe-Mir-124	fhe-mir-124-3p	Fhe-mir-124	Fgi-Mir-124	-
32	fhe-miR-125a-5p	MIMAT0045223	Fhe-Mir-10-P2b	MIR-10	fhe-miR-125a	fhe-mir-125b	Fhe-Mir-10-P2b	Fhe-Mir-10-P2b	fhe-mir-125a-5p	Fhe-Mir-10-P2b	Fgi-Mir-10-P2b	-
33	fhe-miR-125b-5p	MIMAT0045224	Fhe-Mir-10-P2a	MIR-10	fhe-miR-125b	fhe-mir-125a	Fhe-Mir-10-P2a	Fhe-Mir-10-P2a	fhe-mir-125b-5p	Fhe-Mir-10-P2a	Fgi-Mir-10-P2a	-
34	fhe-miR-133-3p	-	Fhe-Mir-133	MIR-133	-	fhe-mir-12	-	Fhe-Mir-133	-	Fhe-Mir-133	Fgi-Mir-133	-
35	fhe-miR-184-1-5p	-	Fhe-Mir-184-P1	MIR-184	-	fhe-mir-184	Fhe-Mir-184-P1	Fhe-Mir-184-P1	fhe-mir-184-5p	Fhe-mir-184	Fgi-Mir-184	-
36	fhe-miR-184-2-5p	-	Fhe-Mir-184-P2	MIR-184	-	fhe-mir-184	Fhe-Mir-184-P2	Fhe-Mir-184-P2	-	Fhe-mir-184	Fgi-Mir-184	-
37	fhe-miR-190a-5p	MIMAT0045201	Fhe-Mir-190-P1	MIR-190	fhe-miR-190	fhe-mir-190	Fhe-Mir-190-P1	Fhe-Mir-190-P1	-	Fhe-Mir-190-P1	Fgi-Mir-190-P1	-
38	fhe-miR-190b-5p	-	Fhe-Mir-190-P2	MIR-190	-	-	Fhe-Mir-190-P2	Fhe-Mir-190-P2	fhe-mir-190b-5p	Fhe-Mir-190-P2	Fgi-Mir-190-P2	-
39	fhe-miR-219-5p	MIMAT0045202	Fhe-Mir-219	MIR-219	fhe-miR-219	fhe-mir-219	Fhe-Mir-219	Fhe-Mir-219	-	Fhe-mir-219	Fgi-Mir-219	-
40	fhe-miR-277a-3p	MIMAT0045225	Fhe-Mir-277-P1	MIR-277	fhe-miR-277	fhe-mir-277	Fhe-Mir-277-P1	Fhe-Mir-277-P1	fhe-mir-277-3p	Fhe-Mir-277-P1	Fgi-Mir-277-P2	-
41	fhe-miR-277b-3p	-	Fhe-Mir-277-P2	MIR-277	-	-	Fhe-Mir-277-P2	Fhe-Mir-277-P2	-	Fhe-Mir-277-P2	Fgi-Mir-277-P1	-
42	fhe-miR-278-3p	-	Fhe-Mir-278	MIR-278	-	-	-	Fhe-Mir-278	-	Fhe-Mir-278	Fgi-Mir-278	-
43	fhe-miR-281-5p	MIMAT0045216	Fhe-Mir-281	MIR-281	fhe-miR-46	-	Fhe-Mir-281	Fhe-Mir-281	-	-	-	-
44	fhe-miR-281-3p	-	Fhe-Mir-281	MIR-281	-	-	-	-	-	Fhe-Mir-281	Fgi-Mir-281	-
45	fhe-miR-307-5p	-	-	-	-	-	-	Fhe-Mir-NOV-3	-	-	-	-
46	fhe-miR-307-3p	MIMAT0045226	Fhe-Mir-67	-	fhe-miR-307	fhe-mir-281	-	Fhe-Mir-67	fhe-mir-307-3p	Fhe-Mir-67	Fgi-Mir-67	-
47	fhe-miR-493-5p	-	-	-	-	-	-	-	-	-	-	Fhe-Novel-5
48	fhe-miR-745a-5p	-	Fhe-Mir-22-P1	MIR-22	-	fhe-mir-745	Fhe-Mir-22-P1	Fhe-Mir-22-P1	fhe-mir-745-5p	Fhe-Mir-22-P1	-	-
49	fhe-miR-745a-3p	MIMAT0045203		MIR-22	fhe-miR-745a	-	-	-	fhe-mir-745-3p	-	Fgi-Mir-22-P1	-
50	fhe-miR-745b-3p	MIMAT0045217	Fhe-Mir-22-P2	MIR-22	fhe-miR-745b	fhe-mir-745b	Fhe-Mir-22-P2	Fhe-Mir-22-P2	fhe-mir-745b-3p	Fhe-Mir-22-P2	Fgi-Mir-22-P2	-
51	fhe-miR-750-3p	MIMAT0045204	Fhe-Mir-750	MIR-750	Fhe-Mir-750	-	-	Fhe-Mir-750	-	Fhe-mir-750	Fgi-Mir-750	-
52	fhe-miR-1175-3p	-	Fhe-Mir-1175	MIR-1175	-	fhe-mir-1175	Fhe-Mir-1175	Fhe-Mir-1175	-	Fhe-mir-1175	Fgi-Mir-1175	-
53	fhe-miR-1989-5p	-	Fhe-Mir-1989	MIR-1989	-	fhe-mir-1989	Fhe-Mir-1989	Fhe-Mir-1989	fhe-mir-1989-5p	Fhe-mir-1989	Fgi-Mir-1989	-
54	fhe-miR-1992-3p	-	Fhe-Mir-1992	MIR-1992	fhe-miR-750	-	Fhe-Mir-1992	Fhe-Mir-1992	-	Fhe-mir-1992	Fgi-Mir-1992	-
55	fhe-miR-2162-3p	MIMAT0045230	Fhe-Mir-1993	MIR-1993	fhe-miR-2162	Fhe-Mir-1993	Fhe-Mir-1993	Fhe-Mir-1993	fhe-mir-2162-3p	Fhe-Mir-1993	Fgi-Mir-1993	-
56	fhe-miR-2335-3p	-			-	-	-	-	-	-	-	Fhe-Novel-43
57	fhe-miR-3479a-3p	MIMAT0045227	Fhe-Mir-92-P1	MIR-92	fhe-miR-3479	fhe-mir-92a	Fhe-Mir-92-P1	Fhe-Mir-92-P1	-	Fhe-Mir-92-P1	Fgi-Mir-92-P1	-
58	fhe-miR-3479b-5p	-	Fhe-Mir-92-P2	MIR-92	-	fhe-mir-92b	Fhe-Mir-92-P2	-	-	Fhe-Mir-92-P2	Fgi-Mir-92-P2	-
59	fhe-miR-6613-3p	-	-	-	-	-	-	-	-	-	-	Fhe-Novel-6
60	fhe-miR-8437-5p	-	Fhe-Mir-2160-P1	MIR-2160	-	fhe-mir-novel-5	Fhe-Mir-2160	Fhe-Mir-2160-P1	fhe-mir-8437-3p	Fhe-Mir-2160-P1	Fgi-Mir-2160-P1	-
61	fhe-miR-8457-5p	-	-	-	-	-	-	-	-	-	-	-
62	fhe-miR-8457-3p	-	Fhe-Mir-36-P2	MIR-36	-	-	Fhe-Mir-36-P2	Fhe-Mir-36-P2	-	Fhe-Mir-36-P2	Fgi-Mir-36-P3	-
63	fhe-miR-9389-5p	-	Fhe-Mir-2160-P2	MIR-2160	-	-	-	Fhe-Mir-2160-P2	-	Fhe-Mir-2160-P2	Fgi-Mir-2160-P2	-
64	fhe-miR-11584-3p	MIMAT0045231	-	-	fhe-miR-11584	fhe-mir-novel-4	Fhe-Mir-NOV-1	Fhe-Mir-NOV-1	fhe-mir-11584-3p	Fhe-mir-11584	Fgi-Novel-1	-
65	fhe-miR-11585-5p	-	-	-	-	-	-	Fhe-Mir-NOV-6	-	-	-	-
66	fhe-miR-11585-3p	MIMAT0045232	-	-	fhe-miR-11585	-	Fhe-Mir-NOV-6	-	-	Fhe-mir-11585	Fgi-Novel-4	-
67	fhe-miR-11586-3p	MIMAT0045233	-	-	fhe-miR-11586	-	-	-	-	Fhe-mir-11586	-	-
68	fhe-miR-11587-3p	MIMAT0045234	-	-	fhe-miR-11587	-	-	-	-	Fhe-mir-11587	-	-
69	fhe-pubNovel-1-5p		-	-	-	fhe-mir-novel-3	-	-	-	-	-	-
70	fhe-pubNovel-1-3p		-	-	-	-	-	Fhe-Mir-210-P2	fhe-pubnovelmir-22-3p	Fhe-Mir-210-P2	-	-
71	fhe-pubNovel-2-5p		-	-	-	-	Fhe-Mir-NOV-2	Fhe-Mir-NOV-2	-	-	-	-
72	fhe-pubNovel-3-5p		-	-	-	fhe-mir-novel-7	Fhe-Mir-NOV-3	-	fhe-pubnovelmir-23-5p	Fhe-mir-novel-7	Fgi-Novel-2	-
73	fhe-pubNovel-4-3p		-	-	-	fhe-mir-novel-10	Fhe-Mir-NOV-5	-	fhe-pubnovelmir-4-3p	Fhe-mir-novel-10	-	-
74	fhe-pubNovel-5-5p		-	-	-	-	Fhe-Mir-210-P1	Fhe-Mir-210-P1	-	Fhe-Mir-210-P1	-	-
75	fhe-pubNovel-6-5p		-	-	-	fhe-mir-novel-6	-	-	-	Fhe-mir-novel-6	-	-
76	fhe-Novel-1-3p		-	-	-	-	-	-	-	-	-	Fhe-Novel-1
77	fhe-Novel-2-5p		-	-	-	-	-	-	-	-	-	Fhe-Novel-2
78	fhe-Novel-3-5p		-	-	-	-	-	-	fhe-novelmir-44-5p	-	-	Fhe-Novel-3
79	fhe-Novel-4-5p		-	-	-	-	-	-	-	-	-	Fhe-Novel-4
80	fhe-Novel-7-3p		-	-	-	-	-	-	-	-	-	Fhe-Novel-7
81	fhe-Novel-8-3p		-	-	-	-	-	-	-	-	-	Fhe-Novel-8
82	fhe-Novel-9-3p		-	-	-	-	-	-	-	-	-	Fhe-Novel-9
83	fhe-Novel-10-3p		-	-	-	-	-	-	-	-	-	Fhe-Novel-10
84	fhe-Novel-11-5p		-	-	-	-	-	-	-	-	-	Fhe-Novel-11
85	fhe-Novel-12-5p		-	-	-	-	-	-	-	-	-	Fhe-Novel-12
86	fhe-Novel-13-5p		-	-	-	-	-	-	-	-	-	Fhe-Novel-13
87	fhe-Novel-14-3p		-	-	-	-	-	-	-	-	-	Fhe-Novel-14
88	fhe-Novel-15-3p		-	-	-	-	-	-	-	-	-	Fhe-Novel-15
89	fhe-Novel-16-1-3p		-	-	-	-	-	-	-	-	-	Fhe-Novel-16
90	fhe-Novel-16-2-3p		-	-	-	-	-	-	-	-	-	Fhe-Novel-17
91	fhe-Novel-17-5p		-	-	-	-	-	-	-	-	-	Fhe-Novel-18
92	fhe-Novel-18-5p		-	-	-	-	-	-	-	-	-	Fhe-Novel-19
93	fhe-Novel-19-1-5p		-	-	-	-	-	-	-	-	-	Fhe-Novel-20
94	fhe-Novel-19-2-5p		-	-	-	-	-	-	-	-	-	Fhe-Novel-21
95	fhe-Novel-20-5p		-	-	-	-	-	-	-	-	-	Fhe-Novel-22
96	fhe-Novel-21-3p		-	-	-	-	-	-	-	-	-	Fhe-Novel-23
97	fhe-Novel-22-1-3p		-	-	-	-	-	-	-	-	-	Fhe-Novel-24
98	fhe-Novel-22-2-3p		-	-	-	-	-	-	-	-	-	Fhe-Novel-25
99	fhe-Novel-23-3p		-	-	-	-	-	-	-	-	-	Fhe-Novel-26
100	fhe-Novel-24-3p		-	-	-	-	-	-	-	-	-	Fhe-Novel-27
101	fhe-Novel-25-5p		-	-	-	-	-	-	-	-	-	Fhe-Novel-28
102	fhe-Novel-26-5p		-	-	-	-	-	-	-	-	-	Fhe-Novel-29
103	fhe-Novel-27-3p		-	-	-	-	-	-	-	-	-	Fhe-Novel-30
104	fhe-Novel-28-5p		-	-	-	-	-	-	-	-	-	Fhe-Novel-31
105	fhe-Novel-29-5p		-	-	-	-	-	-	-	-	-	Fhe-Novel-32
106	fhe-Novel-30-3p		-	-	-	-	-	-	-	-	-	Fhe-Novel-33
107	fhe-Novel-31-5p		-	-	-	-	-	-	-	-	-	Fhe-Novel-34
108	fhe-Novel-32-3p		-	-	-	-	-	-	-	-	-	Fhe-Novel-35
109	fhe-Novel-33-5p		-	-	-	-	-	-	-	-	-	Fhe-Novel-36
110	fhe-Novel-34-5p		-	-	-	-	-	-	-	-	-	Fhe-Novel-37
111	fhe-Novel-35-3p		-	-	-	-	-	-	-	-	-	Fhe-Novel-38
112	fhe-Novel-36-5p		-	-	-	-	-	-	fhe-novelmir-18-5p	-	-	Fhe-Novel-39
113	fhe-Novel-37-3p		-	-	-	-	-	-	-	-	-	Fhe-Novel-40
114	fhe-Novel-38-3p		-	-	-	-	-	-	-	-	-	Fhe-Novel-41
115	fhe-Novel-39-5p		-	-	-	-	-	-	-	-	-	Fhe-Novel-42
116	fhe-Novel-40-3p		-	-	-	-	-	-	-	-	-	Fhe-Novel-44
117	fhe-Novel-41-1-3p		-	-	-	-	-	-	-	-	-	Fhe-Novel-45
118	fhe-Novel-41-2-3p		-	-	-	-	-	-	-	-	-	Fhe-Novel-46
119	fhe-Novel-42-5p		-	-	-	-	-	-	-	-	-	Fhe-Novel-47
120	fhe-Novel-43-5p		-	-	-	-	-	-	-	-	-	Fhe-Novel-48
121	fhe-Novel-44-1-3p		-	-	-	-	-	-	-	-	-	Fhe-Novel-49
122	fhe-Novel-44-2-3p		-	-	-	-	-	-	-	-	-	Fhe-Novel-50
123	fhe-Novel-45-3p		-	-	-	-	-	-	-	-	-	Fhe-Novel-51
124	fhe-Novel-46-3p		-	-	-	-	-	-	-	-	-	Fhe-Novel-52
Fontenla, Santiago, et al. "The miRnome of Fasciola hepatica juveniles endorses the existence of a reduced set of highly divergent micro RNAs in parasitic flatworms." International journal for parasitology 45.14 (2015): 901-913.
Fromm, B., et al. "The revised microRNA complement of Fasciola hepatica reveals a plethora of overlooked microRNAs and evidence for enrichment of immuno-regulatory microRNAs in extracellular vesicles." International journal for parasitology 45.11 (2015): 697-702.
Fromm, B., et al. "On the presence and immunoregulatory functions of extracellular micro RNA s in the trematode Fasciola hepatica." Parasite immunology 39.2 (2017): e12399.
Ovchinnikov, V.Y., et al. "EV-transported microRNAs of Schistosoma mansoni and Fasciola hepatica: Potential targets in definitive hosts." Infection, Genetics and Evolution 85 (2020): 104528.
Herron CM, O’Connor A, Robb E, McCammick E, Hill C, Marks NJ, Robinson MW, Maule AG, McVeigh P. Developmental regulation and functional prediction of microRNAs in an expanded Fasciola hepatica miRNome. bioRxiv. 2021 Jan 1.
Fontenla S, Langleib M, de la Torre-Escudero E, Domínguez MF, Robinson MW, Tort J. Role of Fasciola hepatica Small RNAs in the Interaction With the Mammalian Host. Frontiers in Cellular and Infection Microbiology. 2022:1462.
Hu RS, Zhang XX, Ma QN, Elsheikha HM, Ehsan M, Zhao Q, Fromm B, Zhu XQ. Differential expression of microRNAs and tRNA fragments mediate the adaptation of the liver fluke Fasciola gigantica to its intermediate snail and definitive mammalian hosts. International journal for parasitology. 2021 Apr 1;51(5):405-14.
