# Supplementary material for: Stage-specific miRNAs regulate gene expression associated with growth, development and parasite-host interaction during the intra-mammalian migration of the zoonotic helminth parasite Fasciola hepatica
Source: BMC Genomics. 2022 Jun 4;23:419. doi: 10.1186/s12864-022-08644-z (PMC9167548; doi:10.1186/s12864-022-08644-z)
Supplement: Supplementary file 3 — Additional file 3: Table S3. Raw and normalised (cpm) read counts for Fasciola hepatica miRNAs within newly excysted juveniles (NEJ 24h), immature (Juv) and adult (Ad). [file 12864_2022_8644_MOESM3_ESM.xlsx]

## Sheet: Table S3
Additional file 5: Table S3: Raw and normalised (CPM) read counts for Fasciola hepatica miRNAs within newly excysted juveniles (NEJ24h), immature (JUV) and adult (AD).
miRNA Index		Read Count									CPM
	miRNA	NEJ_1	NEJ_2	NEJ_3	JUV_1	JUV_2	JUV_3	AD_1	AD_2	AD_3	NEJ_1	NEJ_2	NEJ_3	JUV_1	JUV_2	JUV_3	AD_1	AD_2	AD_3
1	fhe-bantam-3p	38371	32709	36397	84952	111248	97288	217469	163028	154854	24040.4	28365.7	37121.5	112913	97209.4	140527	200761	234934	212685
2	fhe-let-7a-5p	24700	14519	9762	12867	21129	16096	9957	7591	6572	15475.2	12591.1	9956.33	17102	18462.7	23249.7	9192	10939.1	9026.34
3	fhe-let-7b-5p	34	12	12	9196	16251	9502	12613	7254	6225	21.3018	10.4066	12.2389	12222.8	14200.3	13725.1	11643.9	10453.5	8549.76
4	fhe-let-7c-5p	73	59	37	3362	3597	2613	5357	3725	3209	45.7363	51.1657	37.7365	4468.57	3143.09	3774.33	4945.42	5367.97	4407.42
5	fhe-miR-1a-3p	15322	10415	5915	911	2231	981	312	166	94	9599.61	9032.04	6032.75	1210.85	1949.47	1417	288.029	239.217	129.105
6	fhe-miR-1b-3p	432079	320530	273204	120155	145604	96738	59270	39544	33371	270708	277968	278643	159703	127230	139732	54716.2	56985.5	45833.6
7	fhe-miR-2a-3p	13796	10395	14940	13533	16230	11176	14900	13007	11614	8643.54	9014.7	15237.4	17987.3	14181.9	16143.1	13755.2	18743.9	15951.3
8	fhe-miR-2b-1-3p	122	72	114	540	574	270	534	431	264	76.436	62.4395	116.269	717.736	501.566	389.999	492.972	621.099	362.592
9	fhe-miR-2b-2-3p	8692	5778	6881	13365	11101	7105	9896	8167	8642	5445.75	5010.77	7017.98	17764	9700.14	10262.8	9135.68	11769.2	11869.4
10	fhe-miR-2c-3p	42	38	26	16	22	11	1	2	2	26.314	32.9542	26.5176	21.2662	19.2238	15.8889	0.923169	2.88213	2.74691
11	fhe-miR-2d-3p	8	4	5	11	14	8	0	0	0	5.0122	3.46886	5.09953	14.6205	12.2333	11.5555	0	0	0
12	fhe-miR-2e-5p	729	359	333	103	101	58	66	59	48	456.737	311.33	339.629	136.901	88.2546	83.7776	60.9292	85.0229	65.9258
13	fhe-miR-2e-3p	1428	417	1004	629	792	423	544	439	462	894.677	361.629	1023.99	836.029	692.056	610.999	502.204	632.628	634.536
14	fhe-miR-2f-3p	17	7	17	0	0	0	0	0	0	10.6509	6.0705	17.3384	0	0	0	0	0	0
15	fhe-miR-7a-5p	70058	54222	42908	5880	8446	5322	2024	1101	1415	43893.1	47022.1	43762.1	7815.35	7380.18	7687.32	1868.49	1586.61	1943.44
16	fhe-miR-7b-5p	429	335	344	48	94	38	5	7	8	268.779	290.517	350.848	63.7987	82.138	54.8888	4.61585	10.0875	10.9876
17	fhe-miR-8-3p	1134	591	627	421	674	341	41	45	48	710.479	512.524	639.481	559.568	588.947	492.555	37.8499	64.8479	65.9258
18	fhe-miR-9-5p	671	367	522	1862	1511	1007	281	313	147	420.398	318.268	532.391	2474.86	1320.32	1454.55	259.411	451.053	201.898
19	fhe-miR-10-5p	23946	11027	10787	20884	34419	20215	28964	16000	17504	15002.8	9562.78	11001.7	27757.8	30075.6	29199.4	26738.7	23057	24041
20	fhe-miR-12-5p	22	10	11	138	196	116	336	342	384	13.7835	8.67215	11.219	183.421	171.266	167.555	310.185	492.844	527.407
21	fhe-miR-31-5p	6463	8697	5971	750	780	562	164	148	106	4049.23	7542.17	6089.86	996.855	681.57	811.776	151.4	213.278	145.586
22	fhe-miR-36a-3p	4602	2414	1691	197	249	133	113	48	50	2883.27	2093.46	1724.66	261.841	217.578	192.111	104.318	69.1711	68.6727
23	fhe-miR-36b-3p	70	32	57	0	0	0	0	0	0	43.8567	27.7509	58.1347	0	0	0	0	0	0
24	fhe-miR-61-5p	138	32	64	4	15	5	40	31	14	86.4604	27.7509	65.274	5.31656	13.1071	7.22221	36.9268	44.673	19.2284
25	fhe-miR-61-3p	33321	19101	21122	5521	8193	5396	8366	5538	6018	20876.4	16564.7	21542.5	7338.18	7159.11	7794.21	7723.23	7980.62	8265.45
26	fhe-miR-71a-5p	379538	284718	218620	143178	297098	125511	187680	93850	102144	237790	246912	222972	190304	259607	181293	173260	135244	140290
27	fhe-miR-71b-5p	2420	1398	2431	302	359	214	24	29	35	1516.19	1212.37	2479.39	401.4	313.697	309.111	22.1561	41.7909	48.0709
28	fhe-miR-71c-5p	110354	64915	50081	45012	66649	27104	68218	38665	43435	69139.5	56295.2	51077.9	59827.3	58238.4	39150.1	62976.8	55718.8	59656
29	fhe-miR-87-3p	3885	3233	2763	824	1148	727	648	388	359	2434.05	2803.71	2818	1095.21	1003.13	1050.11	598.214	559.133	493.07
30	fhe-miR-96-5p	9069	6103	12890	9756	16506	12797	5035	4753	5399	5681.95	5292.61	13146.6	12967.1	14423.1	18484.5	4648.16	6849.38	7415.28
31	fhe-miR-124-3p	4539	2073	2228	293	236	127	29	18	21	2843.8	1797.74	2272.35	389.438	206.219	183.444	26.7719	25.9392	28.8425
32	fhe-miR-125a-5p	4076	1476	2370	3227	4356	2848	4360	3112	3198	2553.72	1280.01	2417.18	4289.14	3806.31	4113.77	4025.02	4484.6	4392.31
33	fhe-miR-125b-5p	239755	176422	147874	142773	241665	172206	233623	139751	181904	150212	152996	150818	189765	211169	248742	215674	201390	249837
34	fhe-miR-133-3p	32	21	54	13	11	2	0	0	0	20.0488	18.2115	55.075	17.2788	9.61189	2.88888	0	0	0
35	fhe-miR-184-1-5p	452	236	308	128	306	126	47	31	23	283.189	204.663	314.131	170.13	267.385	182	43.389	44.673	31.5895
36	fhe-miR-184-2-5p	419	235	320	144	280	123	56	32	25	262.514	203.795	326.37	191.396	244.666	177.666	51.6975	46.1141	34.3364
37	fhe-miR-190a-5p	48308	32244	21610	37022	47958	21250	54637	27843	33269	30266.2	27962.5	22040.2	49207.4	41906.1	30694.4	50439.2	40123.6	45693.5
38	fhe-miR-190b-5p	12507	10200	7295	4325	5381	4175	3949	2850	2968	7835.95	8845.59	7440.22	5748.53	4701.96	6030.54	3645.6	4107.04	4076.41
39	fhe-miR-219-5p	1689	1533	1959	926	887	473	1680	1277	1035	1058.2	1329.44	1998	1230.78	775.068	683.221	1550.92	1840.24	1421.53
40	fhe-miR-277a-3p	1108	494	541	91	119	50	251	130	119	694.189	428.404	551.769	120.952	103.983	72.2221	231.715	187.339	163.441
41	fhe-miR-277b-3p	47543	39393	39493	20936	24351	14349	57696	38898	38520	29786.9	34162.2	40279.2	27826.9	21278.1	20726.3	53263.2	56054.6	52905.5
42	fhe-miR-278-3p	118	51	66	69	72	49	33	17	25	73.9299	44.2279	67.3138	91.7107	62.9142	70.7776	30.4646	24.4981	34.3364
43	fhe-miR-281-5p	1032	1129	552	53	64	52	63	56	50	646.574	979.085	562.988	70.4444	55.9237	75.111	58.1597	80.6997	68.6727
44	fhe-miR-281-3p	5782	2730	5012	4954	5999	4290	8296	6675	5616	3622.57	2367.5	5111.77	6584.56	5241.97	6196.65	7658.61	9619.11	7713.32
45	fhe-miR-307-5p	85	32	77	10	11	7	3	2	1	53.2546	27.7509	78.5328	13.2914	9.61189	10.1111	2.76951	2.88213	1.37345
46	fhe-miR-307-3p	199	145	250	90	126	41	12	13	8	124.678	125.746	254.977	119.623	110.1	59.2221	11.078	18.7339	10.9876
47	fhe-miR-493-5p	0	0	0	0	0	0	30	28	19	0	0	0	0	0	0	27.6951	40.3498	26.0956
48	fhe-miR-745a-5p	101	64	85	75	104	39	85	68	78	63.279	55.5017	86.6921	99.6855	90.876	56.3332	78.4694	97.9925	107.129
49	fhe-miR-745a-3p	60	22	42	20	36	13	34	37	31	37.5915	19.0787	42.8361	26.5828	31.4571	18.7777	31.3878	53.3194	42.5771
50	fhe-miR-745b-3p	53	15	23	14	27	19	6	4	9	33.2058	13.0082	23.4579	18.608	23.5928	27.4444	5.53902	5.76426	12.3611
51	fhe-miR-750-3p	13076	7457	6755	16769	18538	12068	24259	20697	18067	8192.44	6466.82	6889.47	22288.4	16198.7	17431.5	22395.2	29825.7	24814.2
52	fhe-miR-1175-3p	3560	1844	3056	5242	5343	4469	9268	8872	7674	2230.43	1599.14	3116.83	6967.35	4668.76	6455.21	8555.93	12785.1	10539.9
53	fhe-miR-1989-5p	88	50	73	788	890	395	26164	18392	15455	55.1342	43.3607	74.4532	1047.36	777.689	570.554	24153.8	26504.1	21226.7
54	fhe-miR-1992-3p	528	219	395	54	44	45	10	9	7	330.805	189.92	402.863	71.7736	38.4476	64.9999	9.23169	12.9696	9.61418
55	fhe-miR-2162-3p	12939	9711	8821	10026	9500	5051	17542	14041	11852	8106.6	8421.52	8996.6	13326	8301.18	7295.88	16194.2	20234	16278.2
56	fhe-miR-2335-3p	26	31	38	0	0	0	0	0	0	16.2896	26.8837	38.7564	0	0	0	0	0	0
57	fhe-miR-3479a-3p	3397	2009	2122	1498	1310	850	3482	2506	2413	2128.3	1742.23	2164.24	1991.05	1144.69	1227.78	3214.48	3611.31	3314.15
58	fhe-miR-3479b-5p	833	461	468	440	665	365	489	355	332	521.895	399.786	477.316	584.822	581.082	527.221	451.43	511.578	455.987
59	fhe-miR-6613-3p	70	49	50	0	0	0	0	0	0	43.8567	42.4935	50.9953	0	0	0	0	0	0
60	fhe-miR-8437-5p	0	0	0	0	0	0	11	18	5	0	0	0	0	0	0	10.1549	25.9392	6.86727
61	fhe-miR-8457-5p	92	13	54	2	1	2	20	13	4	57.6403	11.2738	55.075	2.65828	0.873808	2.88888	18.4634	18.7339	5.49382
62	fhe-miR-8457-3p	222	58	68	2	2	4	7	1	1	139.089	50.2985	69.3536	2.65828	1.74762	5.77777	6.46218	1.44107	1.37345
63	fhe-miR-9389-5p	0	0	0	0	0	0	10	10	16	0	0	0	0	0	0	9.23169	14.4107	21.9753
64	fhe-miR-11584-3p	511	380	342	238	366	202	630	509	335	320.154	329.542	348.808	316.335	319.814	291.777	581.597	733.502	460.107
65	fhe-miR-11585-5p	35	20	8	0	0	0	0	0	0	21.9284	17.3443	8.15925	0	0	0	0	0	0
66	fhe-miR-11585-3p	27	3	2	0	0	0	0	0	0	16.9162	2.60164	2.03981	0	0	0	0	0	0
67	fhe-miR-11586-3p	383	40	62	193	295	170	353	274	263	239.959	34.6886	63.2342	256.524	257.773	245.555	325.879	394.852	361.219
68	fhe-miR-11587-3p	294	38	67	165	320	285	218	210	254	184.198	32.9542	68.3337	219.308	279.619	411.666	201.251	302.624	348.857
69	fhe-pubNovel-1-5p	259	198	278	32	40	32	26	24	19	162.27	171.709	283.534	42.5325	34.9523	46.2221	24.0024	34.5856	26.0956
70	fhe-pubNovel-1-3p	4153	2649	1869	294	503	290	452	293	318	2601.96	2297.25	1906.21	390.767	439.525	418.888	417.272	422.232	436.759
71	fhe-pubNovel-2-5p	6	2	1	0	0	0	11	19	16	3.75915	1.73443	1.01991	0	0	0	10.1549	27.3802	21.9753
72	fhe-pubNovel-3-5p	47	16	16	20	21	21	25	11	21	29.4467	13.8754	16.3185	26.5828	18.35	30.3333	23.0792	15.8517	28.8425
73	fhe-pubNovel-4-3p	68	13	10	58	87	61	105	111	55	42.6037	11.2738	10.1991	77.0901	76.0213	88.1109	96.9328	159.958	75.54
74	fhe-pubNovel-5-5p	1028	595	655	2419	2447	1344	736	727	504	644.067	515.993	668.039	3215.19	2138.21	1941.33	679.453	1047.65	692.221
75	fhe-pubNovel-6-5p	29	8	26	37	47	33	15	17	16	18.1692	6.93772	26.5176	49.1782	41.069	47.6666	13.8475	24.4981	21.9753
76	fhe-Novel-1-3p	869	826	590	0	0	0	0	0	0	544.45	716.319	601.745	0	0	0	0	0	0
77	fhe-Novel-2-5p	204	172	110	0	0	0	0	0	0	127.811	149.161	112.19	0	0	0	0	0	0
78	fhe-Novel-3-5p	203	253	213	0	0	0	0	0	0	127.185	219.405	217.24	0	0	0	0	0	0
79	fhe-Novel-4-5p	182	192	169	0	0	0	0	0	0	114.028	166.505	172.364	0	0	0	0	0	0
80	fhe-Novel-7-3p	11	8	11	0	0	0	0	0	0	6.89177	6.93772	11.219	0	0	0	0	0	0
81	fhe-Novel-8-3p	30	18	17	0	0	0	0	0	0	18.7957	15.6099	17.3384	0	0	0	0	0	0
82	fhe-Novel-9-3p	54	25	19	0	0	0	0	0	0	33.8323	21.6804	19.3782	0	0	0	0	0	0
83	fhe-Novel-10-3p	52	28	35	0	0	0	0	0	0	32.5793	24.282	35.6967	0	0	0	0	0	0
84	fhe-Novel-11-5p	121	1155	243	0	0	0	0	0	0	75.8095	1001.63	247.837	0	0	0	0	0	0
85	fhe-Novel-12-5p	35	23	27	0	0	0	0	0	0	21.9284	19.9459	27.5375	0	0	0	0	0	0
86	fhe-Novel-13-5p	287	152	202	0	0	0	0	0	0	179.813	131.817	206.021	0	0	0	0	0	0
87	fhe-Novel-14-3p	55	56	39	0	0	0	0	0	0	34.4589	48.564	39.7764	0	0	0	0	0	0
88	fhe-Novel-15-3p	78	66	56	0	0	0	0	0	0	48.8689	57.2362	57.1148	0	0	0	0	0	0
89	fhe-Novel-16-1-3p	1373	1580	1857	0	0	0	0	0	0	860.219	1370.2	1893.97	0	0	0	0	0	0
90	fhe-Novel-16-2-3p	1373	1580	1857	0	0	0	0	0	0	860.219	1370.2	1893.97	0	0	0	0	0	0
91	fhe-Novel-17-5p	31	19	18	0	0	0	0	0	0	19.4223	16.4771	18.3583	0	0	0	0	0	0
92	fhe-Novel-18-5p	0	0	0	976	2221	1324	0	0	0	0	0	0	1297.24	1940.73	1912.44	0	0	0
93	fhe-Novel-19-1-5p	0	0	0	260	264	174	0	0	0	0	0	0	345.576	230.685	251.333	0	0	0
94	fhe-Novel-19-2-5p	0	0	0	260	264	174	0	0	0	0	0	0	345.576	230.685	251.333	0	0	0
95	fhe-Novel-20-5p	0	0	0	545	717	736	0	0	0	0	0	0	724.381	626.52	1063.11	0	0	0
96	fhe-Novel-21-3p	0	0	0	17	12	11	0	0	0	0	0	0	22.5954	10.4857	15.8889	0	0	0
97	fhe-Novel-22-1-3p	0	0	0	79	70	59	0	0	0	0	0	0	105.002	61.1666	85.2221	0	0	0
98	fhe-Novel-22-2-3p	0	0	0	79	70	59	0	0	0	0	0	0	105.002	61.1666	85.2221	0	0	0
99	fhe-Novel-23-3p	0	0	0	77	89	58	0	0	0	0	0	0	102.344	77.7689	83.7776	0	0	0
100	fhe-Novel-24-3p	0	0	0	14	24	25	0	0	0	0	0	0	18.608	20.9714	36.111	0	0	0
101	fhe-Novel-25-5p	0	0	0	201	227	181	0	0	0	0	0	0	267.157	198.354	261.444	0	0	0
102	fhe-Novel-26-5p	0	0	0	39	52	42	0	0	0	0	0	0	51.8365	45.438	60.6666	0	0	0
103	fhe-Novel-27-3p	0	0	0	38	69	35	0	0	0	0	0	0	50.5073	60.2928	50.5555	0	0	0
104	fhe-Novel-28-5p	0	0	0	1368	1860	1184	0	0	0	0	0	0	1818.26	1625.28	1710.22	0	0	0
105	fhe-Novel-29-5p	0	0	0	99	195	102	0	0	0	0	0	0	131.585	170.393	147.333	0	0	0
106	fhe-Novel-30-3p	0	0	0	50	131	95	0	0	0	0	0	0	66.457	114.469	137.222	0	0	0
107	fhe-Novel-31-5p	0	0	0	0	0	0	252	160	169	0	0	0	0	0	0	232.639	230.57	232.114
108	fhe-Novel-32-3p	0	0	0	0	0	0	141	108	150	0	0	0	0	0	0	130.167	155.635	206.018
109	fhe-Novel-33-5p	0	0	0	0	0	0	51	66	37	0	0	0	0	0	0	47.0816	95.1103	50.8178
110	fhe-Novel-34-5p	0	0	0	0	0	0	34	22	20	0	0	0	0	0	0	31.3878	31.7034	27.4691
111	fhe-Novel-35-3p	0	0	0	0	0	0	69	73	49	0	0	0	0	0	0	63.6987	105.198	67.2993
112	fhe-Novel-36-5p	0	0	0	0	0	0	76	56	49	0	0	0	0	0	0	70.1609	80.6997	67.2993
113	fhe-Novel-37-3p	0	0	0	0	0	0	19	20	12	0	0	0	0	0	0	17.5402	28.8213	16.4815
114	fhe-Novel-38-3p	0	0	0	0	0	0	94	116	67	0	0	0	0	0	0	86.7779	167.164	92.0215
115	fhe-Novel-39-5p	0	0	0	0	0	0	313	234	212	0	0	0	0	0	0	288.952	337.209	291.172
116	fhe-Novel-40-3p	0	0	0	0	0	0	78	46	55	0	0	0	0	0	0	72.0072	66.289	75.54
117	fhe-Novel-41-1-3p	0	0	0	0	0	0	97	87	45	0	0	0	0	0	0	89.5474	125.373	61.8055
118	fhe-Novel-41-2-3p	0	0	0	0	0	0	97	87	45	0	0	0	0	0	0	89.5474	125.373	61.8055
119	fhe-Novel-42-5p	0	0	0	0	0	0	126	104	64	0	0	0	0	0	0	116.319	149.871	87.9011
120	fhe-Novel-43-5p	14	19	11	17	31	34	0	0	0	8.77135	16.4771	11.219	22.5954	27.0881	49.111	0	0	0
121	fhe-Novel-44-1-3p	72	57	77	146	168	111	95	63	90	45.1098	49.4312	78.5328	194.054	146.8	160.333	87.7011	90.7871	123.611
122	fhe-Novel-44-2-3p	0	0	0	162	194	130	0	0	0	0	0	0	215.321	169.519	187.777	0	0	0
123	fhe-Novel-45-3p	0	0	0	40	53	42	37	21	29	0	0	0	53.1656	46.3118	60.6666	34.1573	30.2624	39.8302
124	fhe-Novel-46-3p	0	0	0	42	66	50	65	46	29	0	0	0	55.8239	57.6713	72.2221	60.006	66.289	39.8302
Newly excysted juveniles (NEJ); Immature (Juvenile) (JUV); Adult (AD)
