# Supplementary material for: Stage-specific miRNAs regulate gene expression associated with growth, development and parasite-host interaction during the intra-mammalian migration of the zoonotic helminth parasite Fasciola hepatica
Source: BMC Genomics. 2022 Jun 4;23:419. doi: 10.1186/s12864-022-08644-z (PMC9167548; doi:10.1186/s12864-022-08644-z)
Supplement: Supplementary file 4 — Additional file 4: Table S4. Predicted targets of Fasciola hepatica miRNAs using bioinformatic tool miRanda. [file 12864_2022_8644_MOESM4_ESM.xlsx]

## Sheet: Table S4
Additional file 6: Table S4: Predicted targets of Fasciola hepatica miRNAs using bioinformatic tool miRanda.
miRNA Index	miRNA	Gene Target (2018 Genome PRJEB25283)	Score	Energy-Kcal/Mol	QueryAln (start-end)	Subject-Al (start-end)	Al-Len	Subject-Identity	Query-Identity
1	fhe-bantam-3p	maker-scaffold10x_13_pilon-snap-gene-0.76-mRNA-1	167	-20.99	2 21	4955 4978	21	0.7619	0.8095
1	fhe-bantam-3p	maker-scaffold10x_13_pilon-augustus-gene-2.155-mRNA-1	160	-21.34	2 20	4100 4119	18	0.7778	0.8333
1	fhe-bantam-3p	maker-scaffold10x_908_pilon-augustus-gene-0.71-mRNA-1	158	-22.09	2 21	3170 3190	19	0.7368	0.7895
1	fhe-bantam-3p	augustus_masked-scaffold10x_345_pilon-processed-gene-0.23-mRNA-1	162	-23.97	2 21	3 26	21	0.7619	0.8095
1	fhe-bantam-3p	maker-scaffold10x_102_pilon-snap-gene-0.70-mRNA-1	160	-20.39	2 20	178 199	19	0.7895	0.8421
1	fhe-bantam-3p	maker-scaffold10x_58_pilon-pred_gff_StringTie-gene-0.180-mRNA-1	152	-22.62	2 21	2753 2774	19	0.6316	0.7368
1	fhe-bantam-3p	maker-scaffold10x_432_pilon-snap-gene-0.92-mRNA-1	152	-21.53	2 21	51 72	19	0.7368	0.9474
1	fhe-bantam-3p	maker-scaffold10x_487_pilon-snap-gene-0.217-mRNA-1	164	-28.21	2 21	1241 1262	19	0.7368	0.7895
1	fhe-bantam-3p	maker-scaffold10x_263_pilon-augustus-gene-0.160-mRNA-1	165	-20.32	2 19	4526 4548	18	0.8333	0.8333
1	fhe-bantam-3p	maker-scaffold10x_263_pilon-augustus-gene-0.160-mRNA-1	160	-26.33	2 21	7125 7143	19	0.7895	0.7895
1	fhe-bantam-3p	maker-scaffold10x_263_pilon-augustus-gene-0.160-mRNA-1	154	-21.83	2 21	4420 4440	19	0.7368	0.8947
1	fhe-bantam-3p	maker-scaffold10x_43_pilon-augustus-gene-0.37-mRNA-1	154	-25.3	2 21	492 512	19	0.7368	0.8947
1	fhe-bantam-3p	maker-scaffold10x_43_pilon-snap-gene-0.87-mRNA-1	174	-27.6	2 21	424 444	19	0.8421	0.8947
1	fhe-bantam-3p	maker-scaffold10x_342_pilon-pred_gff_StringTie-gene-0.125-mRNA-1	151	-20.83	2 21	3354 3377	21	0.619	0.7619
1	fhe-bantam-3p	maker-scaffold10x_654_pilon-snap-gene-0.166-mRNA-1	152	-20.35	2 21	3655 3676	19	0.7368	0.7895
1	fhe-bantam-3p	maker-scaffold10x_113_pilon-pred_gff_StringTie-gene-0.102-mRNA-1	156	-21.75	2 21	37570 37591	19	0.6316	0.7895
1	fhe-bantam-3p	maker-scaffold10x_113_pilon-pred_gff_StringTie-gene-0.102-mRNA-1	156	-21.75	2 21	110066 110087	19	0.6316	0.7895
1	fhe-bantam-3p	maker-scaffold10x_113_pilon-pred_gff_StringTie-gene-0.102-mRNA-1	156	-21.75	2 21	397120 397141	19	0.6316	0.7895
1	fhe-bantam-3p	maker-scaffold10x_113_pilon-pred_gff_StringTie-gene-0.102-mRNA-1	154	-21.97	2 21	13440 13463	21	0.7619	0.8571
1	fhe-bantam-3p	maker-scaffold10x_113_pilon-pred_gff_StringTie-gene-0.102-mRNA-1	154	-21.98	2 21	375821 375844	21	0.7619	0.8571
1	fhe-bantam-3p	maker-scaffold10x_113_pilon-pred_gff_StringTie-gene-0.102-mRNA-1	153	-24.29	2 21	362543 362562	19	0.6842	0.7895
1	fhe-bantam-3p	maker-scaffold10x_113_pilon-pred_gff_StringTie-gene-0.102-mRNA-1	153	-24.1	2 20	399227 399247	18	0.7778	0.8889
1	fhe-bantam-3p	maker-scaffold10x_203_pilon-snap-gene-0.85-mRNA-1	152	-20.39	2 13	2720 2741	11	0.9091	0.9091
1	fhe-bantam-3p	maker-scaffold10x_166_pilon-augustus-gene-0.78-mRNA-1	164	-20.69	2 21	4265 4286	19	0.7368	0.7895
1	fhe-bantam-3p	maker-scaffold10x_563_pilon-augustus-gene-0.173-mRNA-1	156	-22.27	2 21	46 64	19	0.7368	0.7895
1	fhe-bantam-3p	maker-scaffold10x_724_pilon-pred_gff_StringTie-gene-0.61-mRNA-1	150	-22.5	2 21	361 385	22	0.6818	0.7273
1	fhe-bantam-3p	maker-scaffold10x_281_pilon-augustus-gene-0.194-mRNA-1	168	-31.27	2 21	36 57	19	0.8421	0.8947
1	fhe-bantam-3p	maker-scaffold10x_476_pilon-snap-gene-0.102-mRNA-1	152	-21.37	2 17	1944 1965	15	0.8	0.9333
1	fhe-bantam-3p	maker-scaffold10x_476_pilon-snap-gene-0.102-mRNA-1	150	-20.46	2 21	582 602	19	0.7368	0.8421
1	fhe-bantam-3p	maker-scaffold10x_93_pilon-snap-gene-0.130-mRNA-1	151	-21.53	2 21	157 179	20	0.7	0.85
1	fhe-bantam-3p	maker-scaffold10x_239_pilon-augustus-gene-0.116-mRNA-1	154	-22.31	2 21	6597 6624	25	0.68	0.72
1	fhe-bantam-3p	maker-scaffold10x_1074_pilon-snap-gene-0.115-mRNA-1	153	-21.63	2 14	2232 2253	12	0.8333	0.9167
1	fhe-bantam-3p	maker-scaffold10x_640_pilon-snap-gene-0.136-mRNA-1	160	-21.32	2 18	1528 1551	18	0.7778	0.8333
1	fhe-bantam-3p	maker-scaffold10x_538_pilon-snap-gene-0.94-mRNA-1	151	-23.81	2 21	115 138	21	0.619	0.7619
1	fhe-bantam-3p	maker-scaffold10x_538_pilon-snap-gene-0.97-mRNA-1	153	-21.35	2 21	454 473	19	0.7368	0.7368
1	fhe-bantam-3p	augustus_masked-scaffold10x_200_pilon-processed-gene-0.0-mRNA-1	151	-20.64	2 18	53 73	16	0.75	0.8125
1	fhe-bantam-3p	maker-scaffold10x_1549_pilon-snap-gene-0.95-mRNA-1	160	-24.36	2 13	697 718	11	1	1
1	fhe-bantam-3p	maker-scaffold10x_19_pilon-snap-gene-0.100-mRNA-1	156	-25.04	2 21	1605 1626	19	0.6842	0.8947
1	fhe-bantam-3p	maker-scaffold10x_172_pilon-augustus-gene-0.2-mRNA-1	156	-23.57	2 21	2192 2219	25	0.76	0.76
1	fhe-bantam-3p	maker-scaffold10x_1691_pilon-snap-gene-0.12-mRNA-1	160	-20.22	2 20	4378 4403	22	0.7727	0.8182
1	fhe-bantam-3p	maker-scaffold10x_37_pilon-snap-gene-0.16-mRNA-1	157	-22	2 21	797 816	19	0.7368	0.7895
1	fhe-bantam-3p	augustus_masked-scaffold10x_1125_pilon-processed-gene-0.104-mRNA-1	150	-21.06	2 21	730 750	19	0.7368	0.8421
1	fhe-bantam-3p	maker-scaffold10x_773_pilon-snap-gene-0.65-mRNA-1	150	-21.43	2 11	415 436	9	1	1
1	fhe-bantam-3p	maker-scaffold10x_773_pilon-snap-gene-0.65-mRNA-1	164	-21.82	2 19	61 81	17	0.8235	0.8824
1	fhe-bantam-3p	maker-scaffold10x_1086_pilon-snap-gene-0.93-mRNA-1	151	-21.92	2 16	2747 2768	14	0.7143	0.8571
1	fhe-bantam-3p	maker-scaffold10x_873_pilon-snap-gene-0.80-mRNA-1	154	-21.77	2 20	74 96	19	0.7368	0.8947
1	fhe-bantam-3p	maker-scaffold10x_26_pilon-augustus-gene-0.7-mRNA-1	151	-23.43	2 16	894 915	14	0.8571	0.9286
1	fhe-bantam-3p	maker-scaffold10x_95_pilon-snap-gene-0.32-mRNA-1	156	-23.55	2 21	130 151	19	0.7368	0.8421
1	fhe-bantam-3p	maker-scaffold10x_459_pilon-snap-gene-0.78-mRNA-1	150	-23.03	2 21	26 53	25	0.68	0.68
1	fhe-bantam-3p	augustus_masked-scaffold10x_712_pilon-processed-gene-0.52-mRNA-1	152	-23.89	2 17	3978 3999	15	0.8	0.9333
1	fhe-bantam-3p	maker-scaffold10x_712_pilon-pred_gff_StringTie-gene-0.25-mRNA-1	152	-21.22	2 21	3066 3087	19	0.7368	0.9474
1	fhe-bantam-3p	maker-scaffold10x_251_pilon-snap-gene-0.8-mRNA-1	152	-21.47	2 21	232 250	19	0.6842	0.7895
1	fhe-bantam-3p	maker-scaffold10x_511_pilon-snap-gene-0.81-mRNA-1	150	-23.01	2 21	2489 2512	21	0.7619	0.8095
1	fhe-bantam-3p	maker-scaffold10x_125_pilon-snap-gene-0.20-mRNA-1	151	-23.39	2 21	403 425	20	0.7	0.85
1	fhe-bantam-3p	maker-scaffold10x_306_pilon-snap-gene-0.21-mRNA-1	152	-20.43	2 21	624 645	19	0.6842	0.6842
1	fhe-bantam-3p	maker-scaffold10x_66_pilon-pred_gff_StringTie-gene-0.48-mRNA-1	163	-28.09	2 21	49443 49465	20	0.75	0.95
1	fhe-bantam-3p	maker-scaffold10x_1007_pilon-pred_gff_StringTie-gene-0.30-mRNA-1	152	-22.93	2 17	6488 6509	15	0.8	0.9333
1	fhe-bantam-3p	maker-scaffold10x_1420_pilon-snap-gene-0.55-mRNA-1	155	-22.77	2 21	75 97	20	0.75	0.85
1	fhe-bantam-3p	maker-scaffold10x_355_pilon-pred_gff_StringTie-gene-0.21-mRNA-1	154	-21.68	2 21	8583 8601	19	0.7895	0.8421
1	fhe-bantam-3p	maker-scaffold10x_1143_pilon-snap-gene-0.7-mRNA-1	154	-21.17	2 21	1808 1828	19	0.7368	0.7368
1	fhe-bantam-3p	maker-scaffold10x_1318_pilon-pred_gff_StringTie-gene-0.50-mRNA-1	153	-22.98	2 21	239 261	21	0.7143	0.7619
1	fhe-bantam-3p	maker-scaffold10x_1318_pilon-pred_gff_StringTie-gene-0.50-mRNA-1	152	-24.57	2 14	463 485	13	0.8462	0.9231
1	fhe-bantam-3p	maker-scaffold10x_179_pilon-augustus-gene-0.51-mRNA-1	156	-20.76	2 21	998 1018	20	0.75	0.8
1	fhe-bantam-3p	maker-scaffold10x_498_pilon-pred_gff_StringTie-gene-0.21-mRNA-1	159	-20.77	2 21	18704 18726	20	0.7	0.8
1	fhe-bantam-3p	maker-scaffold10x_498_pilon-pred_gff_StringTie-gene-0.21-mRNA-1	155	-21.94	2 12	11576 11597	10	1	1
1	fhe-bantam-3p	maker-scaffold10x_1045_pilon-snap-gene-0.12-mRNA-1	152	-21.22	2 13	957 978	11	0.9091	0.9091
1	fhe-bantam-3p	maker-scaffold10x_1190_pilon-snap-gene-0.32-mRNA-1	156	-24.94	2 21	396 417	19	0.6842	0.8947
1	fhe-bantam-3p	augustus_masked-scaffold10x_958_pilon-processed-gene-0.19-mRNA-1	155	-22.4	2 21	2169 2191	20	0.7	0.75
1	fhe-bantam-3p	maker-scaffold10x_1568_pilon-snap-gene-0.1-mRNA-1	164	-20.21	2 21	352 373	19	0.7368	0.7895
1	fhe-bantam-3p	maker-scaffold10x_270_pilon-augustus-gene-0.3-mRNA-1	150	-21.08	2 21	607 630	21	0.7619	0.8095
1	fhe-bantam-3p	maker-scaffold10x_920_pilon-snap-gene-0.40-mRNA-1	176	-28.77	2 21	543 564	19	0.8421	0.8421
1	fhe-bantam-3p	maker-scaffold10x_721_pilon-snap-gene-0.7-mRNA-1	151	-24.18	2 21	6756 6779	21	0.8095	0.8571
1	fhe-bantam-3p	maker-scaffold10x_44_pilon-snap-gene-0.3-mRNA-1	150	-28.75	2 21	599 626	25	0.64	0.72
1	fhe-bantam-3p	maker-scaffold10x_1326_pilon-snap-gene-0.53-mRNA-1	152	-27.53	2 21	19 40	19	0.6842	0.8421
1	fhe-bantam-3p	maker-scaffold10x_880_pilon-snap-gene-0.19-mRNA-1	158	-21.68	2 21	758 778	19	0.7368	0.7895
1	fhe-bantam-3p	maker-scaffold10x_230_pilon-snap-gene-0.54-mRNA-1	152	-24.43	2 14	115 137	13	0.8462	0.9231
1	fhe-bantam-3p	maker-scaffold10x_596_pilon-pred_gff_StringTie-gene-0.17-mRNA-1	152	-20.06	2 21	6270 6291	19	0.6316	0.7368
1	fhe-bantam-3p	maker-scaffold10x_196_pilon-snap-gene-0.21-mRNA-1	152	-25.27	2 21	1846 1866	20	0.65	0.85
1	fhe-bantam-3p	augustus_masked-scaffold10x_1866_pilon-processed-gene-0.25-mRNA-1	156	-22.31	2 21	145 166	19	0.6842	0.7368
1	fhe-bantam-3p	maker-scaffold10x_830_pilon-snap-gene-0.21-mRNA-1	150	-23.69	2 21	1532 1555	21	0.7143	0.8571
1	fhe-bantam-3p	augustus_masked-scaffold10x_390_pilon-processed-gene-0.33-mRNA-1	155	-22.97	2 21	815 837	20	0.75	0.85
1	fhe-bantam-3p	maker-scaffold10x_1695_pilon-pred_gff_StringTie-gene-0.47-mRNA-1	154	-25.3	2 21	14911 14931	19	0.7368	0.8947
1	fhe-bantam-3p	augustus_masked-scaffold10x_2113_pilon-processed-gene-0.3-mRNA-1	159	-20.5	2 18	725 745	16	0.8125	0.875
1	fhe-bantam-3p	maker-scaffold10x_1464_pilon-snap-gene-0.33-mRNA-1	156	-20.03	2 14	189 211	13	0.9231	0.9231
1	fhe-bantam-3p	maker-scaffold10x_737_pilon-augustus-gene-0.26-mRNA-1	150	-22.57	2 21	317 337	19	0.7368	0.8421
1	fhe-bantam-3p	snap_masked-scaffold10x_1211_pilon-processed-gene-0.9-mRNA-1	151	-21.9	2 21	463 485	20	0.7	0.85
1	fhe-bantam-3p	maker-scaffold10x_25_pilon-snap-gene-0.27-mRNA-1	151	-20.46	2 21	79 102	21	0.7143	0.8095
1	fhe-bantam-3p	maker-scaffold10x_2068_pilon-snap-gene-0.9-mRNA-1	155	-26.32	2 21	2327 2349	20	0.65	0.8
1	fhe-bantam-3p	maker-scaffold10x_702_pilon-augustus-gene-0.4-mRNA-1	151	-25.38	2 21	43 65	20	0.7	0.85
1	fhe-bantam-3p	maker-scaffold10x_1991_pilon-snap-gene-0.19-mRNA-1	154	-25.91	2 21	359 379	19	0.7368	0.8947
1	fhe-bantam-3p	maker-scaffold10x_2095_pilon-augustus-gene-0.10-mRNA-1	155	-24.72	2 21	1349 1367	19	0.7368	0.8421
2	fhe-let-7a-5p	maker-scaffold10x_520_pilon-augustus-gene-0.84-mRNA-1	156	-22.08	2 21	1576 1598	19	0.6842	0.8947
2	fhe-let-7a-5p	maker-scaffold10x_520_pilon-snap-gene-0.9-mRNA-1	164	-20.48	2 22	224 247	21	0.6667	0.8571
2	fhe-let-7a-5p	maker-scaffold10x_520_pilon-augustus-gene-2.92-mRNA-1	162	-24.09	2 21	1140 1161	19	0.7368	0.8421
2	fhe-let-7a-5p	maker-scaffold10x_13_pilon-augustus-gene-0.17-mRNA-1	163	-21.79	2 21	1153 1176	20	0.7	0.85
2	fhe-let-7a-5p	maker-scaffold10x_598_pilon-snap-gene-0.32-mRNA-1	163	-19.66	2 16	2165 2187	14	0.8571	0.9286
2	fhe-let-7a-5p	maker-scaffold10x_815_pilon-snap-gene-0.9-mRNA-1	169	-18.12	2 22	660 682	20	0.75	0.8
2	fhe-let-7a-5p	maker-scaffold10x_815_pilon-snap-gene-1.81-mRNA-1	161	-21.15	2 18	633 655	16	0.75	0.875
2	fhe-let-7a-5p	maker-scaffold10x_908_pilon-augustus-gene-0.71-mRNA-1	155	-19.62	2 12	551 573	10	1	1
2	fhe-let-7a-5p	snap_masked-scaffold10x_217_pilon-processed-gene-0.74-mRNA-1	161	-17.12	2 22	2856 2878	20	0.7	0.75
2	fhe-let-7a-5p	maker-scaffold10x_383_pilon-augustus-gene-1.25-mRNA-1	156	-18.62	2 19	3373 3394	17	0.7647	0.8235
2	fhe-let-7a-5p	maker-scaffold10x_7_pilon-augustus-gene-1.35-mRNA-1	156	-18.12	2 22	1156 1179	21	0.7143	0.7143
2	fhe-let-7a-5p	maker-scaffold10x_436_pilon-snap-gene-0.29-mRNA-1	163	-17.52	2 22	1286 1307	20	0.75	0.8
2	fhe-let-7a-5p	maker-scaffold10x_80_pilon-pred_gff_StringTie-gene-0.86-mRNA-1	161	-19.87	2 19	154 177	18	0.7778	0.8333
2	fhe-let-7a-5p	maker-scaffold10x_546_pilon-snap-gene-0.9-mRNA-1	155	-23.82	2 16	497 519	14	0.7143	0.9286
2	fhe-let-7a-5p	maker-scaffold10x_284_pilon-pred_gff_StringTie-gene-0.13-mRNA-1	155	-17.1	2 12	3151 3173	10	1	1
2	fhe-let-7a-5p	maker-scaffold10x_342_pilon-augustus-gene-0.181-mRNA-1	181	-25.64	2 22	269 291	20	0.8	0.9
2	fhe-let-7a-5p	maker-scaffold10x_654_pilon-snap-gene-0.148-mRNA-1	155	-17.16	2 21	722 746	21	0.7143	0.7143
2	fhe-let-7a-5p	maker-scaffold10x_61_pilon-snap-gene-0.52-mRNA-1	156	-18.67	2 13	1629 1651	11	0.9091	1
2	fhe-let-7a-5p	maker-scaffold10x_841_pilon-snap-gene-0.68-mRNA-1	156	-13.03	2 21	91 113	19	0.6316	0.7895
2	fhe-let-7a-5p	maker-scaffold10x_71_pilon-augustus-gene-0.126-mRNA-1	160	-21.08	2 21	505 525	19	0.7895	0.8421
2	fhe-let-7a-5p	maker-scaffold10x_113_pilon-pred_gff_StringTie-gene-0.102-mRNA-1	166	-23.29	2 22	362973 362999	24	0.7917	0.7917
2	fhe-let-7a-5p	maker-scaffold10x_113_pilon-pred_gff_StringTie-gene-0.102-mRNA-1	162	-26.73	2 20	57785 57812	23	0.6957	0.7826
2	fhe-let-7a-5p	maker-scaffold10x_113_pilon-pred_gff_StringTie-gene-0.102-mRNA-1	158	-25.28	2 21	78737 78758	19	0.7895	0.8947
2	fhe-let-7a-5p	maker-scaffold10x_113_pilon-pred_gff_StringTie-gene-0.102-mRNA-1	157	-14.6	2 18	221038 221060	16	0.75	0.8125
2	fhe-let-7a-5p	maker-scaffold10x_113_pilon-pred_gff_StringTie-gene-0.102-mRNA-1	156	-15.2	2 22	64139 64163	22	0.6818	0.7273
2	fhe-let-7a-5p	maker-scaffold10x_113_pilon-pred_gff_StringTie-gene-0.102-mRNA-1	156	-16.11	2 21	302358 302380	19	0.6842	0.7368
2	fhe-let-7a-5p	maker-scaffold10x_203_pilon-augustus-gene-0.27-mRNA-1	163	-23.16	2 21	2330 2353	20	0.7	0.85
2	fhe-let-7a-5p	maker-scaffold10x_203_pilon-snap-gene-0.64-mRNA-1	155	-21.82	2 22	344 365	20	0.65	0.8
2	fhe-let-7a-5p	maker-scaffold10x_203_pilon-snap-gene-0.65-mRNA-1	157	-16.67	2 22	1165 1187	22	0.7273	0.7727
2	fhe-let-7a-5p	maker-scaffold10x_166_pilon-augustus-gene-0.68-mRNA-1	156	-17.31	2 13	15 37	11	0.9091	1
2	fhe-let-7a-5p	maker-scaffold10x_142_pilon-pred_gff_StringTie-gene-0.156-mRNA-1	162	-17.69	2 20	8662 8685	19	0.7895	0.7895
2	fhe-let-7a-5p	maker-scaffold10x_464_pilon-augustus-gene-0.107-mRNA-1	159	-20.31	2 22	210 231	20	0.75	0.9
2	fhe-let-7a-5p	maker-scaffold10x_464_pilon-augustus-gene-0.104-mRNA-1	163	-23.56	2 22	952 973	20	0.7	0.85
2	fhe-let-7a-5p	maker-scaffold10x_1013_pilon-snap-gene-0.113-mRNA-1	155	-23.25	3 21	414 437	19	0.7895	0.8947
2	fhe-let-7a-5p	maker-scaffold10x_476_pilon-augustus-gene-0.47-mRNA-1	162	-30.18	2 21	3650 3671	19	0.6842	0.8947
2	fhe-let-7a-5p	maker-scaffold10x_275_pilon-snap-gene-0.21-mRNA-1	156	-15.71	2 22	922 941	20	0.75	0.8
2	fhe-let-7a-5p	snap_masked-scaffold10x_451_pilon-processed-gene-0.59-mRNA-1	158	-17.1	2 19	929 951	17	0.7647	0.7647
2	fhe-let-7a-5p	maker-scaffold10x_75_pilon-augustus-gene-0.152-mRNA-1	169	-18.92	2 22	169 191	20	0.75	0.8
2	fhe-let-7a-5p	maker-scaffold10x_418_pilon-augustus-gene-0.121-mRNA-1	164	-21.03	2 22	1406 1431	23	0.6957	0.7826
2	fhe-let-7a-5p	maker-scaffold10x_418_pilon-snap-gene-0.87-mRNA-1	155	-17.11	2 22	1288 1312	22	0.6818	0.7727
2	fhe-let-7a-5p	maker-scaffold10x_239_pilon-augustus-gene-0.126-mRNA-1	156	-17.63	2 14	4728 4751	13	0.9231	0.9231
2	fhe-let-7a-5p	maker-scaffold10x_239_pilon-augustus-gene-0.116-mRNA-1	155	-16.4	2 21	7016 7039	20	0.65	0.8
2	fhe-let-7a-5p	maker-scaffold10x_324_pilon-snap-gene-0.65-mRNA-1	155	-21.83	2 22	138 162	22	0.7727	0.8182
2	fhe-let-7a-5p	maker-scaffold10x_485_pilon-snap-gene-0.87-mRNA-1	173	-29.65	2 22	736 756	20	0.85	0.9
2	fhe-let-7a-5p	maker-scaffold10x_1279_pilon-snap-gene-0.55-mRNA-1	156	-16.87	2 21	230 250	19	0.7895	0.7895
2	fhe-let-7a-5p	augustus_masked-scaffold10x_200_pilon-processed-gene-0.0-mRNA-1	158	-16.92	2 21	85 109	21	0.7143	0.8095
2	fhe-let-7a-5p	maker-scaffold10x_894_pilon-snap-gene-0.118-mRNA-1	159	-18.93	2 20	63 85	18	0.6667	0.8333
2	fhe-let-7a-5p	maker-scaffold10x_1332_pilon-snap-gene-0.35-mRNA-1	161	-20.64	2 14	385 407	12	0.9167	1
2	fhe-let-7a-5p	maker-scaffold10x_781_pilon-snap-gene-0.64-mRNA-1	159	-17.95	2 22	83 104	20	0.7	0.8
2	fhe-let-7a-5p	maker-scaffold10x_419_pilon-augustus-gene-0.45-mRNA-1	161	-19	2 19	1256 1279	18	0.7778	0.8333
2	fhe-let-7a-5p	maker-scaffold10x_977_pilon-snap-gene-0.78-mRNA-1	168	-20.35	2 21	1918 1940	19	0.7368	0.8421
2	fhe-let-7a-5p	augustus_masked-scaffold10x_703_pilon-processed-gene-0.16-mRNA-1	164	-21.74	2 21	452 474	19	0.7895	0.8947
2	fhe-let-7a-5p	maker-scaffold10x_851_pilon-snap-gene-0.27-mRNA-1	167	-28.83	2 22	375 401	24	0.7083	0.8333
2	fhe-let-7a-5p	maker-scaffold10x_23_pilon-snap-gene-0.82-mRNA-1	167	-20.41	2 20	654 676	18	0.7778	0.8333
2	fhe-let-7a-5p	maker-scaffold10x_1017_pilon-snap-gene-0.11-mRNA-1	156	-17.41	2 15	1321 1342	13	0.9231	0.9231
2	fhe-let-7a-5p	maker-scaffold10x_581_pilon-snap-gene-0.86-mRNA-1	157	-18.92	2 22	807 829	20	0.7	0.7
2	fhe-let-7a-5p	maker-scaffold10x_1453_pilon-snap-gene-0.19-mRNA-1	159	-20.78	2 22	970 994	22	0.6818	0.8182
2	fhe-let-7a-5p	maker-scaffold10x_936_pilon-snap-gene-0.67-mRNA-1	155	-14.62	2 22	611 632	20	0.7	0.75
2	fhe-let-7a-5p	augustus_masked-scaffold10x_1125_pilon-processed-gene-0.104-mRNA-1	156	-22.57	2 22	703 722	20	0.75	0.8
2	fhe-let-7a-5p	maker-scaffold10x_773_pilon-augustus-gene-0.103-mRNA-1	163	-21.09	2 21	367 391	21	0.7143	0.8095
2	fhe-let-7a-5p	maker-scaffold10x_628_pilon-pred_gff_StringTie-gene-0.107-mRNA-1	159	-15.52	2 16	22326 22348	14	0.8571	0.8571
2	fhe-let-7a-5p	maker-scaffold10x_922_pilon-augustus-gene-0.16-mRNA-1	156	-14.56	2 21	838 860	19	0.6842	0.7368
2	fhe-let-7a-5p	maker-scaffold10x_922_pilon-augustus-gene-0.16-mRNA-1	156	-14.87	2 22	2743 2762	20	0.75	0.8
2	fhe-let-7a-5p	maker-scaffold10x_312_pilon-snap-gene-0.0-mRNA-1	157	-16.11	2 22	905 927	20	0.65	0.75
2	fhe-let-7a-5p	maker-scaffold10x_408_pilon-augustus-gene-0.36-mRNA-1	162	-24.49	2 21	755 779	21	0.7619	0.8095
2	fhe-let-7a-5p	maker-scaffold10x_973_pilon-augustus-gene-0.30-mRNA-1	157	-16.72	2 20	406 430	20	0.75	0.8
2	fhe-let-7a-5p	maker-scaffold10x_609_pilon-pred_gff_StringTie-gene-0.20-mRNA-1	156	-20.55	2 21	224 246	19	0.7368	0.8421
2	fhe-let-7a-5p	maker-scaffold10x_311_pilon-snap-gene-0.44-mRNA-1	161	-15.93	2 22	281 303	20	0.65	0.8
2	fhe-let-7a-5p	maker-scaffold10x_486_pilon-snap-gene-0.86-mRNA-1	156	-18.89	2 22	149 173	22	0.6818	0.7273
2	fhe-let-7a-5p	maker-scaffold10x_381_pilon-snap-gene-0.25-mRNA-1	157	-20.37	2 22	222 241	20	0.7	0.8
2	fhe-let-7a-5p	maker-scaffold10x_930_pilon-augustus-gene-0.15-mRNA-1	155	-11.81	2 20	372 392	18	0.7778	0.8333
2	fhe-let-7a-5p	maker-scaffold10x_1335_pilon-snap-gene-0.68-mRNA-1	156	-13.52	2 22	9801 9824	21	0.7143	0.7143
2	fhe-let-7a-5p	maker-scaffold10x_92_pilon-snap-gene-0.26-mRNA-1	160	-20.98	3 22	440 463	20	0.85	0.85
2	fhe-let-7a-5p	maker-scaffold10x_92_pilon-augustus-gene-0.54-mRNA-1	164	-27.39	2 21	3281 3303	19	0.7895	0.8947
2	fhe-let-7a-5p	maker-scaffold10x_64_pilon-augustus-gene-0.16-mRNA-1	159	-16.41	2 22	328 353	23	0.6957	0.7826
2	fhe-let-7a-5p	maker-scaffold10x_1061_pilon-snap-gene-0.95-mRNA-1	157	-15.79	2 22	1352 1374	20	0.7	0.7
2	fhe-let-7a-5p	maker-scaffold10x_1420_pilon-snap-gene-0.42-mRNA-1	155	-20.32	2 22	756 777	20	0.75	0.85
2	fhe-let-7a-5p	maker-scaffold10x_94_pilon-pred_gff_StringTie-gene-0.27-mRNA-1	156	-15.84	2 22	873 896	21	0.7143	0.7143
2	fhe-let-7a-5p	maker-scaffold10x_1593_pilon-pred_gff_StringTie-gene-0.52-mRNA-1	159	-16.29	2 22	1450 1471	20	0.7	0.8
2	fhe-let-7a-5p	maker-scaffold10x_179_pilon-augustus-gene-0.51-mRNA-1	158	-25.52	2 21	240 261	19	0.7895	0.8947
2	fhe-let-7a-5p	maker-scaffold10x_137_pilon-augustus-gene-0.4-mRNA-1	159	-17.29	2 21	67 90	20	0.75	0.75
2	fhe-let-7a-5p	maker-scaffold10x_1404_pilon-snap-gene-0.11-mRNA-1	161	-19.32	2 22	3158 3177	20	0.75	0.8
2	fhe-let-7a-5p	maker-scaffold10x_1087_pilon-snap-gene-0.66-mRNA-1	156	-21.41	2 18	1996 2021	19	0.6842	0.8421
2	fhe-let-7a-5p	maker-scaffold10x_760_pilon-augustus-gene-0.50-mRNA-1	161	-17.39	2 22	490 512	20	0.7	0.75
2	fhe-let-7a-5p	maker-scaffold10x_1476_pilon-snap-gene-0.34-mRNA-1	159	-16.43	2 16	1069 1091	14	0.7857	0.9286
2	fhe-let-7a-5p	snap_masked-scaffold10x_431_pilon-processed-gene-0.1-mRNA-1	162	-21.72	2 20	13 37	20	0.75	0.8
2	fhe-let-7a-5p	maker-scaffold10x_998_pilon-augustus-gene-0.72-mRNA-1	164	-28.35	2 21	1906 1928	19	0.7895	0.8947
2	fhe-let-7a-5p	maker-scaffold10x_626_pilon-augustus-gene-0.9-mRNA-1	159	-15.51	2 21	678 701	20	0.7	0.8
2	fhe-let-7a-5p	maker-scaffold10x_626_pilon-snap-gene-0.62-mRNA-1	168	-18.52	2 21	2800 2822	19	0.6842	0.8947
2	fhe-let-7a-5p	maker-scaffold10x_548_pilon-snap-gene-0.17-mRNA-1	156	-13.13	2 17	874 896	15	0.8	0.8
2	fhe-let-7a-5p	maker-scaffold10x_2005_pilon-snap-gene-0.40-mRNA-1	156	-17.42	2 14	401 424	13	0.9231	0.9231
2	fhe-let-7a-5p	maker-scaffold10x_954_pilon-pred_gff_StringTie-gene-0.28-mRNA-1	160	-29.88	2 22	3767 3790	21	0.6667	0.9524
2	fhe-let-7a-5p	maker-scaffold10x_440_pilon-augustus-gene-0.15-mRNA-1	155	-14.6	2 18	1724 1745	16	0.8125	0.8125
2	fhe-let-7a-5p	maker-scaffold10x_414_pilon-snap-gene-0.53-mRNA-1	159	-18.58	2 22	15 36	20	0.75	0.75
2	fhe-let-7a-5p	maker-scaffold10x_240_pilon-snap-gene-0.23-mRNA-1	165	-26.32	2 20	163 184	18	0.7778	0.8889
2	fhe-let-7a-5p	augustus_masked-scaffold10x_735_pilon-processed-gene-0.25-mRNA-1	159	-18.89	2 17	1345 1368	16	0.8125	0.875
2	fhe-let-7a-5p	maker-scaffold10x_567_pilon-augustus-gene-0.42-mRNA-1	161	-17.37	2 22	2404 2426	20	0.7	0.75
2	fhe-let-7a-5p	maker-scaffold10x_8_pilon-augustus-gene-0.15-mRNA-1	157	-15.8	2 18	9570 9592	16	0.75	0.8125
2	fhe-let-7a-5p	maker-scaffold10x_1296_pilon-snap-gene-0.16-mRNA-1	161	-20.86	2 19	8789 8812	18	0.7222	0.8889
2	fhe-let-7a-5p	maker-scaffold10x_357_pilon-augustus-gene-0.42-mRNA-1	155	-15.46	2 20	2216 2238	18	0.6667	0.7778
2	fhe-let-7a-5p	maker-scaffold10x_196_pilon-snap-gene-0.21-mRNA-1	155	-14.33	2 22	882 903	20	0.65	0.8
2	fhe-let-7a-5p	maker-scaffold10x_2148_pilon-snap-gene-0.0-mRNA-1	159	-22.6	2 22	1243 1264	20	0.7	0.8
2	fhe-let-7a-5p	maker-scaffold10x_136_pilon-pred_gff_StringTie-gene-0.12-mRNA-1	158	-15.08	2 22	1453 1475	21	0.7619	0.7619
2	fhe-let-7a-5p	maker-scaffold10x_1695_pilon-pred_gff_StringTie-gene-0.47-mRNA-1	155	-21.84	2 22	11539 11563	22	0.7727	0.8182
2	fhe-let-7a-5p	maker-scaffold10x_644_pilon-snap-gene-0.11-mRNA-1	161	-22.76	2 21	244 264	19	0.8421	0.8947
2	fhe-let-7a-5p	augustus_masked-scaffold10x_644_pilon-processed-gene-0.21-mRNA-1	161	-20.91	2 20	317 342	21	0.7619	0.8095
2	fhe-let-7a-5p	maker-scaffold10x_1043_pilon-snap-gene-0.15-mRNA-1	157	-13.2	2 22	1993 2015	20	0.6	0.8
2	fhe-let-7a-5p	maker-scaffold10x_2111_pilon-snap-gene-0.2-mRNA-1	160	-17.36	2 19	557 578	17	0.7059	0.9412
2	fhe-let-7a-5p	maker-scaffold10x_122_pilon-augustus-gene-0.33-mRNA-1	156	-19.86	2 13	79 101	11	0.9091	1
2	fhe-let-7a-5p	maker-scaffold10x_693_pilon-augustus-gene-0.37-mRNA-1	159	-19.61	2 20	3246 3268	18	0.7222	0.7778
2	fhe-let-7a-5p	maker-scaffold10x_717_pilon-snap-gene-0.18-mRNA-1	162	-20.83	2 21	577 602	22	0.7273	0.8182
2	fhe-let-7a-5p	maker-scaffold10x_1340_pilon-snap-gene-0.17-mRNA-1	159	-19.95	2 22	1776 1797	20	0.75	0.75
2	fhe-let-7a-5p	maker-scaffold10x_1847_pilon-snap-gene-0.19-mRNA-1	158	-17.72	2 21	270 291	19	0.7368	0.7895
2	fhe-let-7a-5p	maker-scaffold10x_572_pilon-snap-gene-0.1-mRNA-1	156	-14.89	2 22	1579 1602	21	0.619	0.8095
2	fhe-let-7a-5p	maker-scaffold10x_856_pilon-snap-gene-0.12-mRNA-1	155	-17.75	2 22	747 775	26	0.6538	0.7308
2	fhe-let-7a-5p	maker-scaffold10x_559_pilon-snap-gene-0.30-mRNA-1	159	-16.61	2 22	3228 3252	22	0.7273	0.7727
2	fhe-let-7a-5p	maker-scaffold10x_74_pilon-snap-gene-0.19-mRNA-1	158	-24.76	2 22	1588 1613	23	0.7391	0.7826
2	fhe-let-7a-5p	maker-scaffold10x_1302_pilon-snap-gene-0.19-mRNA-1	155	-18.28	2 22	33 58	23	0.6522	0.7826
2	fhe-let-7a-5p	maker-scaffold10x_660_pilon-snap-gene-0.6-mRNA-1	173	-23.77	2 20	435 459	20	0.85	0.9
2	fhe-let-7a-5p	maker-scaffold10x_1911_pilon-snap-gene-0.6-mRNA-1	155	-18.89	2 12	217 239	10	1	1
2	fhe-let-7a-5p	maker-scaffold10x_1482_pilon-augustus-gene-0.23-mRNA-1	160	-17.23	2 22	4154 4177	21	0.7143	0.7619
2	fhe-let-7a-5p	maker-scaffold10x_694_pilon-snap-gene-0.2-mRNA-1	172	-24.1	2 21	3638 3660	19	0.7895	0.8421
2	fhe-let-7a-5p	maker-scaffold10x_2330_pilon-snap-gene-0.0-mRNA-1	156	-22.11	2 19	1108 1134	21	0.7619	0.7619
2	fhe-let-7a-5p	maker-scaffold10x_417_pilon-snap-gene-0.18-mRNA-1	158	-22.61	3 20	2623 2646	18	0.8889	0.8889
2	fhe-let-7a-5p	maker-scaffold10x_1843_pilon-snap-gene-0.1-mRNA-1	177	-29.32	2 22	1850 1872	20	0.85	0.95
2	fhe-let-7a-5p	snap_masked-scaffold10x_430_pilon-processed-gene-0.15-mRNA-1	158	-15.62	2 22	2509 2531	21	0.7143	0.8095
2	fhe-let-7a-5p	maker-scaffold10x_2007_pilon-snap-gene-0.10-mRNA-1	163	-18.73	2 22	262 286	22	0.7273	0.8182
2	fhe-let-7a-5p	maker-scaffold10x_1560_pilon-augustus-gene-0.10-mRNA-1	156	-20.83	2 22	366 387	21	0.7619	0.8095
3	fhe-let-7b-5p	maker-scaffold10x_145_pilon-pred_gff_StringTie-gene-0.49-mRNA-1	158	-21.5	2 15	567 587	13	0.8462	0.9231
3	fhe-let-7b-5p	maker-scaffold10x_13_pilon-snap-gene-0.81-mRNA-1	170	-26.56	2 19	234 254	17	0.7647	0.9412
3	fhe-let-7b-5p	maker-scaffold10x_815_pilon-augustus-gene-1.16-mRNA-1	175	-31.83	2 20	212 232	18	0.7778	0.9444
3	fhe-let-7b-5p	maker-scaffold10x_815_pilon-augustus-gene-1.16-mRNA-1	150	-22.18	2 20	1065 1086	19	0.6316	0.7895
3	fhe-let-7b-5p	maker-scaffold10x_908_pilon-augustus-gene-0.80-mRNA-1	162	-24.2	2 20	76 98	20	0.75	0.8
3	fhe-let-7b-5p	maker-scaffold10x_908_pilon-augustus-gene-0.71-mRNA-1	154	-23.55	2 18	554 572	16	0.8125	0.8125
3	fhe-let-7b-5p	maker-scaffold10x_493_pilon-snap-gene-1.39-mRNA-1	150	-21.81	2 20	863 884	19	0.7368	0.8421
3	fhe-let-7b-5p	maker-scaffold10x_7_pilon-augustus-gene-1.35-mRNA-1	151	-20.99	2 16	1158 1178	14	0.7143	0.8571
3	fhe-let-7b-5p	maker-scaffold10x_213_pilon-augustus-gene-0.240-mRNA-1	153	-21.55	2 20	1741 1760	18	0.6667	0.8333
3	fhe-let-7b-5p	maker-scaffold10x_58_pilon-snap-gene-0.144-mRNA-1	150	-21.71	2 17	771 790	15	0.8667	0.9333
3	fhe-let-7b-5p	augustus_masked-scaffold10x_432_pilon-processed-gene-0.156-mRNA-1	151	-22.13	3 20	784 804	17	0.7647	0.8824
3	fhe-let-7b-5p	maker-scaffold10x_209_pilon-snap-gene-0.33-mRNA-1	160	-24.03	2 20	124 142	18	0.7778	0.8333
3	fhe-let-7b-5p	maker-scaffold10x_267_pilon-snap-gene-0.48-mRNA-1	155	-22.52	2 20	119 139	18	0.6111	0.8333
3	fhe-let-7b-5p	maker-scaffold10x_267_pilon-pred_gff_StringTie-gene-0.111-mRNA-1	172	-28.53	2 20	4638 4658	19	0.8947	0.8947
3	fhe-let-7b-5p	maker-scaffold10x_637_pilon-snap-gene-0.166-mRNA-1	156	-22.17	2 13	89 109	11	0.9091	1
3	fhe-let-7b-5p	maker-scaffold10x_43_pilon-snap-gene-0.92-mRNA-1	155	-30.22	2 20	476 496	18	0.7778	1
3	fhe-let-7b-5p	maker-scaffold10x_284_pilon-pred_gff_StringTie-gene-0.13-mRNA-1	154	-20.32	2 18	3154 3172	16	0.8125	0.8125
3	fhe-let-7b-5p	maker-scaffold10x_342_pilon-snap-gene-0.38-mRNA-1	164	-24.17	2 18	917 938	17	0.7647	0.9412
3	fhe-let-7b-5p	maker-scaffold10x_61_pilon-snap-gene-0.35-mRNA-1	160	-20.28	2 17	1529 1549	15	0.8	0.8667
3	fhe-let-7b-5p	maker-scaffold10x_71_pilon-augustus-gene-0.126-mRNA-1	158	-22.07	2 20	502 524	20	0.65	0.85
3	fhe-let-7b-5p	maker-scaffold10x_205_pilon-snap-gene-0.81-mRNA-1	157	-31.31	2 18	2877 2897	16	0.8125	0.9375
3	fhe-let-7b-5p	maker-scaffold10x_113_pilon-pred_gff_StringTie-gene-0.102-mRNA-1	159	-27.14	2 20	180424 180444	18	0.7778	0.8889
3	fhe-let-7b-5p	maker-scaffold10x_113_pilon-pred_gff_StringTie-gene-0.102-mRNA-1	155	-20.17	2 20	17669 17687	18	0.7222	0.8889
3	fhe-let-7b-5p	maker-scaffold10x_113_pilon-pred_gff_StringTie-gene-0.102-mRNA-1	155	-26.59	2 20	29882 29902	18	0.6667	0.9444
3	fhe-let-7b-5p	maker-scaffold10x_113_pilon-pred_gff_StringTie-gene-0.102-mRNA-1	155	-22.09	2 20	167918 167938	18	0.5556	0.8889
3	fhe-let-7b-5p	maker-scaffold10x_113_pilon-pred_gff_StringTie-gene-0.102-mRNA-1	153	-26.58	2 20	303544 303563	18	0.6111	0.8889
3	fhe-let-7b-5p	maker-scaffold10x_113_pilon-pred_gff_StringTie-gene-0.102-mRNA-1	153	-22.94	2 20	330252 330271	18	0.7778	0.8889
3	fhe-let-7b-5p	maker-scaffold10x_113_pilon-pred_gff_StringTie-gene-0.102-mRNA-1	153	-26.19	2 20	368816 368835	18	0.6111	0.8889
3	fhe-let-7b-5p	maker-scaffold10x_113_pilon-pred_gff_StringTie-gene-0.102-mRNA-1	152	-26.46	2 20	105842 105860	18	0.7222	0.7778
3	fhe-let-7b-5p	maker-scaffold10x_113_pilon-pred_gff_StringTie-gene-0.102-mRNA-1	152	-21.46	2 18	244535 244557	18	0.6667	0.8333
3	fhe-let-7b-5p	maker-scaffold10x_113_pilon-pred_gff_StringTie-gene-0.102-mRNA-1	151	-20.24	2 20	209677 209697	18	0.6667	0.8889
3	fhe-let-7b-5p	maker-scaffold10x_113_pilon-pred_gff_StringTie-gene-0.102-mRNA-1	151	-25.32	2 20	342119 342139	18	0.6111	0.9444
3	fhe-let-7b-5p	augustus_masked-scaffold10x_166_pilon-processed-gene-0.13-mRNA-1	165	-27.77	2 18	2764 2784	16	0.75	0.9375
3	fhe-let-7b-5p	maker-scaffold10x_166_pilon-augustus-gene-0.95-mRNA-1	163	-22.96	2 20	5398 5418	18	0.6667	0.8889
3	fhe-let-7b-5p	maker-scaffold10x_149_pilon-augustus-gene-0.78-mRNA-1	153	-22.9	2 19	2934 2955	18	0.7778	0.8889
3	fhe-let-7b-5p	maker-scaffold10x_142_pilon-pred_gff_StringTie-gene-0.156-mRNA-1	158	-22.77	2 20	47309 47331	20	0.75	0.75
3	fhe-let-7b-5p	maker-scaffold10x_563_pilon-snap-gene-0.130-mRNA-1	153	-25.78	2 18	165 185	16	0.875	1
3	fhe-let-7b-5p	maker-scaffold10x_22_pilon-pred_gff_StringTie-gene-0.36-mRNA-1	159	-22.49	2 18	4489 4508	16	0.8125	0.875
3	fhe-let-7b-5p	maker-scaffold10x_1084_pilon-augustus-gene-0.59-mRNA-1	150	-20.46	2 16	171 196	19	0.7368	0.7368
3	fhe-let-7b-5p	maker-scaffold10x_330_pilon-snap-gene-0.85-mRNA-1	153	-22.89	2 19	166 187	18	0.6667	0.8333
3	fhe-let-7b-5p	maker-scaffold10x_280_pilon-snap-gene-0.113-mRNA-1	161	-21.97	2 20	43 62	18	0.7778	0.8333
3	fhe-let-7b-5p	maker-scaffold10x_82_pilon-augustus-gene-0.119-mRNA-1	159	-26.19	2 20	491 511	18	0.7222	0.7778
3	fhe-let-7b-5p	maker-scaffold10x_281_pilon-augustus-gene-0.194-mRNA-1	164	-22.29	2 19	774 793	17	0.8235	0.8824
3	fhe-let-7b-5p	maker-scaffold10x_476_pilon-augustus-gene-0.47-mRNA-1	150	-21.29	2 20	3649 3670	19	0.5789	0.8421
3	fhe-let-7b-5p	maker-scaffold10x_275_pilon-pred_gff_StringTie-gene-0.59-mRNA-1	163	-25.42	2 20	225 245	18	0.6667	0.8889
3	fhe-let-7b-5p	maker-scaffold10x_75_pilon-snap-gene-0.100-mRNA-1	151	-20.62	3 20	2274 2294	17	0.7647	0.8824
3	fhe-let-7b-5p	maker-scaffold10x_418_pilon-snap-gene-0.91-mRNA-1	157	-21.33	2 19	656 677	18	0.7222	0.8333
3	fhe-let-7b-5p	maker-scaffold10x_410_pilon-augustus-gene-0.30-mRNA-1	157	-21.28	2 14	4223 4243	12	0.9167	0.9167
3	fhe-let-7b-5p	maker-scaffold10x_1459_pilon-snap-gene-0.27-mRNA-1	159	-24.15	2 20	933 953	18	0.7778	0.8889
3	fhe-let-7b-5p	maker-scaffold10x_640_pilon-snap-gene-0.130-mRNA-1	150	-25.99	2 20	59 80	19	0.5789	0.8421
3	fhe-let-7b-5p	maker-scaffold10x_500_pilon-snap-gene-0.50-mRNA-1	150	-20.31	2 20	304 325	19	0.6842	0.8947
3	fhe-let-7b-5p	maker-scaffold10x_933_pilon-snap-gene-0.100-mRNA-1	151	-21.34	2 17	320 341	16	0.8125	0.9375
3	fhe-let-7b-5p	maker-scaffold10x_933_pilon-snap-gene-0.100-mRNA-1	150	-20.69	2 18	2714 2732	16	0.6875	0.875
3	fhe-let-7b-5p	augustus_masked-scaffold10x_1_pilon-processed-gene-0.13-mRNA-1	156	-29.07	2 20	71 91	19	0.7895	0.7895
3	fhe-let-7b-5p	maker-scaffold10x_375_pilon-snap-gene-0.48-mRNA-1	150	-21.65	3 20	1875 1896	18	0.8333	0.8333
3	fhe-let-7b-5p	maker-scaffold10x_538_pilon-augustus-gene-0.87-mRNA-1	155	-20.93	2 19	475 493	17	0.7647	0.8235
3	fhe-let-7b-5p	snap_masked-scaffold10x_894_pilon-processed-gene-0.52-mRNA-1	152	-23.2	2 19	156 175	17	0.6471	0.8824
3	fhe-let-7b-5p	maker-scaffold10x_1332_pilon-snap-gene-0.35-mRNA-1	170	-21.65	2 19	1917 1937	17	0.8235	0.8824
3	fhe-let-7b-5p	maker-scaffold10x_1332_pilon-snap-gene-0.35-mRNA-1	150	-23.16	2 20	107 128	19	0.6316	0.7895
3	fhe-let-7b-5p	maker-scaffold10x_24_pilon-snap-gene-0.43-mRNA-1	162	-24.6	2 19	815 835	17	0.6471	0.9412
3	fhe-let-7b-5p	maker-scaffold10x_1549_pilon-snap-gene-0.82-mRNA-1	154	-20.81	2 20	301 322	19	0.6842	0.7895
3	fhe-let-7b-5p	maker-scaffold10x_1549_pilon-snap-gene-0.95-mRNA-1	154	-20.81	2 20	1120 1141	19	0.6842	0.7895
3	fhe-let-7b-5p	maker-scaffold10x_977_pilon-snap-gene-0.78-mRNA-1	156	-22.06	2 18	1917 1939	18	0.6667	0.8889
3	fhe-let-7b-5p	maker-scaffold10x_713_pilon-pred_gff_StringTie-gene-0.73-mRNA-1	151	-21.83	2 20	5616 5636	18	0.7222	0.8333
3	fhe-let-7b-5p	maker-scaffold10x_172_pilon-snap-gene-0.64-mRNA-1	159	-21.04	2 18	364 383	16	0.8125	0.875
3	fhe-let-7b-5p	augustus_masked-scaffold10x_172_pilon-processed-gene-0.83-mRNA-1	150	-21.08	2 20	1508 1529	19	0.6842	0.8947
3	fhe-let-7b-5p	maker-scaffold10x_938_pilon-snap-gene-0.51-mRNA-1	153	-23.22	2 20	396 415	18	0.7222	0.7778
3	fhe-let-7b-5p	maker-scaffold10x_114_pilon-augustus-gene-0.74-mRNA-1	158	-22.76	3 19	2818 2838	16	0.875	0.9375
3	fhe-let-7b-5p	maker-scaffold10x_23_pilon-snap-gene-0.74-mRNA-1	160	-21.56	2 20	131 151	19	0.7895	0.8421
3	fhe-let-7b-5p	maker-scaffold10x_1573_pilon-snap-gene-0.36-mRNA-1	151	-20.72	2 20	2395 2415	18	0.6667	0.8889
3	fhe-let-7b-5p	maker-scaffold10x_37_pilon-snap-gene-0.15-mRNA-1	159	-20.09	2 20	2255 2275	18	0.7222	0.7778
3	fhe-let-7b-5p	maker-scaffold10x_78_pilon-snap-gene-0.30-mRNA-1	153	-22.13	2 19	3369 3390	18	0.7222	0.7778
3	fhe-let-7b-5p	maker-scaffold10x_78_pilon-snap-gene-0.30-mRNA-1	151	-27.53	2 20	402 422	18	0.7222	0.8333
3	fhe-let-7b-5p	maker-scaffold10x_922_pilon-augustus-gene-0.16-mRNA-1	153	-20.98	2 20	2742 2761	18	0.7222	0.7778
3	fhe-let-7b-5p	maker-scaffold10x_408_pilon-augustus-gene-0.36-mRNA-1	157	-20.75	2 18	758 778	16	0.625	0.9375
3	fhe-let-7b-5p	maker-scaffold10x_973_pilon-pred_gff_StringTie-gene-0.99-mRNA-1	155	-21.36	2 16	7585 7605	14	0.7857	0.8571
3	fhe-let-7b-5p	maker-scaffold10x_1272_pilon-augustus-gene-0.66-mRNA-1	156	-25.97	2 20	2961 2981	19	0.6842	0.8947
3	fhe-let-7b-5p	maker-scaffold10x_387_pilon-augustus-gene-0.58-mRNA-1	164	-24.28	2 20	57 75	18	0.7778	0.8889
3	fhe-let-7b-5p	maker-scaffold10x_254_pilon-snap-gene-0.27-mRNA-1	161	-22.86	2 18	5400 5420	16	0.75	0.875
3	fhe-let-7b-5p	maker-scaffold10x_1257_pilon-snap-gene-0.75-mRNA-1	157	-23.79	2 18	7083 7103	16	0.75	0.8125
3	fhe-let-7b-5p	maker-scaffold10x_381_pilon-snap-gene-0.27-mRNA-1	158	-20.63	2 17	969 988	15	0.8	0.9333
3	fhe-let-7b-5p	maker-scaffold10x_1502_pilon-pred_gff_StringTie-gene-0.52-mRNA-1	161	-24.12	2 18	3038 3058	16	0.75	0.875
3	fhe-let-7b-5p	maker-scaffold10x_1502_pilon-pred_gff_StringTie-gene-0.52-mRNA-1	153	-21.46	2 20	62173 62196	21	0.7143	0.7619
3	fhe-let-7b-5p	maker-scaffold10x_1502_pilon-pred_gff_StringTie-gene-0.52-mRNA-1	151	-20.94	2 20	12454 12474	18	0.7222	0.8333
3	fhe-let-7b-5p	maker-scaffold10x_125_pilon-augustus-gene-0.72-mRNA-1	154	-26.76	2 20	234 255	19	0.7368	0.8947
3	fhe-let-7b-5p	maker-scaffold10x_466_pilon-snap-gene-0.87-mRNA-1	161	-21.6	2 19	637 659	19	0.7368	0.8421
3	fhe-let-7b-5p	maker-scaffold10x_92_pilon-snap-gene-0.26-mRNA-1	155	-20.87	2 16	442 462	14	0.7143	0.9286
3	fhe-let-7b-5p	maker-scaffold10x_66_pilon-pred_gff_StringTie-gene-0.48-mRNA-1	153	-24.84	2 20	45928 45947	18	0.7222	0.7778
3	fhe-let-7b-5p	maker-scaffold10x_1007_pilon-pred_gff_StringTie-gene-0.30-mRNA-1	166	-24.9	2 15	14977 14997	13	0.9231	1
3	fhe-let-7b-5p	maker-scaffold10x_832_pilon-augustus-gene-0.32-mRNA-1	150	-24.43	2 20	480 506	24	0.6667	0.6667
3	fhe-let-7b-5p	maker-scaffold10x_236_pilon-snap-gene-0.87-mRNA-1	151	-22.02	2 17	3464 3485	16	0.8125	0.9375
3	fhe-let-7b-5p	maker-scaffold10x_29_pilon-snap-gene-0.26-mRNA-1	150	-20.19	2 18	660 678	16	0.6875	0.875
3	fhe-let-7b-5p	maker-scaffold10x_1318_pilon-snap-gene-0.3-mRNA-1	167	-22.26	2 20	316 336	18	0.7778	0.8333
3	fhe-let-7b-5p	maker-scaffold10x_764_pilon-snap-gene-0.61-mRNA-1	151	-23.37	2 20	1126 1146	18	0.6667	0.8889
3	fhe-let-7b-5p	snap_masked-scaffold10x_2009_pilon-processed-gene-0.76-mRNA-1	154	-23.18	2 17	1336 1355	15	0.8	0.8667
3	fhe-let-7b-5p	maker-scaffold10x_137_pilon-augustus-gene-0.4-mRNA-1	166	-22.24	2 20	68 89	19	0.7895	0.8421
3	fhe-let-7b-5p	maker-scaffold10x_1410_pilon-snap-gene-0.32-mRNA-1	150	-24.26	2 20	620 642	20	0.7	0.85
3	fhe-let-7b-5p	snap_masked-scaffold10x_118_pilon-processed-gene-0.14-mRNA-1	153	-20.28	2 14	595 615	12	0.8333	0.9167
3	fhe-let-7b-5p	maker-scaffold10x_1404_pilon-snap-gene-0.17-mRNA-1	150	-24.42	2 20	604 625	19	0.6316	0.9474
3	fhe-let-7b-5p	maker-scaffold10x_760_pilon-augustus-gene-0.50-mRNA-1	157	-23.41	2 20	492 511	18	0.7222	0.8333
3	fhe-let-7b-5p	maker-scaffold10x_498_pilon-pred_gff_StringTie-gene-0.21-mRNA-1	161	-27.01	2 18	13007 13027	16	0.6875	0.9375
3	fhe-let-7b-5p	maker-scaffold10x_498_pilon-pred_gff_StringTie-gene-0.21-mRNA-1	161	-29.94	2 18	28658 28678	16	0.6875	0.9375
3	fhe-let-7b-5p	maker-scaffold10x_498_pilon-pred_gff_StringTie-gene-0.21-mRNA-1	150	-22.13	2 20	6896 6917	19	0.6842	0.8947
3	fhe-let-7b-5p	snap_masked-scaffold10x_958_pilon-processed-gene-0.4-mRNA-1	150	-22.64	2 20	797 820	21	0.6667	0.7143
3	fhe-let-7b-5p	maker-scaffold10x_1181_pilon-snap-gene-0.4-mRNA-1	155	-25.34	3 20	44 64	17	0.8235	0.8824
3	fhe-let-7b-5p	maker-scaffold10x_998_pilon-augustus-gene-0.72-mRNA-1	157	-24.13	2 20	464 486	20	0.7	0.85
3	fhe-let-7b-5p	maker-scaffold10x_2630_pilon-snap-gene-0.8-mRNA-1	151	-21.12	2 20	520 540	18	0.7222	0.8333
3	fhe-let-7b-5p	maker-scaffold10x_139_pilon-pred_gff_StringTie-gene-0.37-mRNA-1	151	-28.75	2 17	458 479	16	0.8125	0.9375
3	fhe-let-7b-5p	maker-scaffold10x_537_pilon-augustus-gene-0.47-mRNA-1	152	-25.01	3 18	31 52	16	0.875	0.9375
3	fhe-let-7b-5p	maker-scaffold10x_1608_pilon-pred_gff_StringTie-gene-0.21-mRNA-1	159	-26.44	2 20	46256 46276	18	0.6667	0.8333
3	fhe-let-7b-5p	maker-scaffold10x_1608_pilon-pred_gff_StringTie-gene-0.21-mRNA-1	154	-26.91	2 20	42083 42104	19	0.7368	0.8947
3	fhe-let-7b-5p	maker-scaffold10x_1608_pilon-pred_gff_StringTie-gene-0.21-mRNA-1	150	-26.56	2 20	40978 40999	19	0.6842	0.8947
3	fhe-let-7b-5p	maker-scaffold10x_1608_pilon-pred_gff_StringTie-gene-0.21-mRNA-1	150	-26.39	2 20	41589 41610	19	0.6842	0.8947
3	fhe-let-7b-5p	maker-scaffold10x_1608_pilon-pred_gff_StringTie-gene-0.25-mRNA-1	154	-26.91	2 20	16732 16753	19	0.7368	0.8947
3	fhe-let-7b-5p	maker-scaffold10x_1608_pilon-pred_gff_StringTie-gene-0.25-mRNA-1	150	-26.56	2 20	15627 15648	19	0.6842	0.8947
3	fhe-let-7b-5p	maker-scaffold10x_1608_pilon-pred_gff_StringTie-gene-0.25-mRNA-1	150	-26.39	2 20	16238 16259	19	0.6842	0.8947
3	fhe-let-7b-5p	maker-scaffold10x_414_pilon-snap-gene-0.60-mRNA-1	151	-26.26	2 20	1844 1864	18	0.7222	0.8333
3	fhe-let-7b-5p	maker-scaffold10x_567_pilon-augustus-gene-0.42-mRNA-1	161	-26.25	2 20	309 328	18	0.8333	0.9444
3	fhe-let-7b-5p	maker-scaffold10x_567_pilon-augustus-gene-0.42-mRNA-1	159	-25.01	2 20	2405 2425	18	0.6667	0.8333
3	fhe-let-7b-5p	maker-scaffold10x_1296_pilon-pred_gff_StringTie-gene-0.33-mRNA-1	150	-26.51	2 20	1679 1700	19	0.6842	0.7368
3	fhe-let-7b-5p	maker-scaffold10x_362_pilon-pred_gff_StringTie-gene-0.11-mRNA-1	154	-21.08	2 15	11173 11193	13	0.7692	0.9231
3	fhe-let-7b-5p	maker-scaffold10x_862_pilon-snap-gene-0.35-mRNA-1	155	-20.59	2 20	465 485	18	0.7222	0.7222
3	fhe-let-7b-5p	maker-scaffold10x_2403_pilon-snap-gene-0.23-mRNA-1	158	-23.53	2 19	3640 3660	17	0.6471	0.8824
3	fhe-let-7b-5p	augustus_masked-scaffold10x_1866_pilon-processed-gene-0.25-mRNA-1	155	-21.58	2 18	24 43	16	0.875	0.9375
3	fhe-let-7b-5p	maker-scaffold10x_1175_pilon-snap-gene-0.25-mRNA-1	156	-22.04	2 20	1438 1456	18	0.7778	0.7778
3	fhe-let-7b-5p	maker-scaffold10x_188_pilon-augustus-gene-0.46-mRNA-1	151	-20.67	2 20	1670 1690	18	0.5556	0.8333
3	fhe-let-7b-5p	maker-scaffold10x_116_pilon-augustus-gene-0.8-mRNA-1	158	-29.03	3 20	4230 4251	18	0.8333	0.9444
3	fhe-let-7b-5p	maker-scaffold10x_902_pilon-snap-gene-0.60-mRNA-1	159	-21.34	2 18	4721 4740	16	0.8125	0.875
3	fhe-let-7b-5p	maker-scaffold10x_1784_pilon-pred_gff_StringTie-gene-0.12-mRNA-1	150	-26.43	2 20	17588 17609	19	0.7895	0.9474
3	fhe-let-7b-5p	maker-scaffold10x_77_pilon-augustus-gene-0.29-mRNA-1	154	-29.72	2 20	9413 9434	19	0.6842	0.7895
3	fhe-let-7b-5p	maker-scaffold10x_725_pilon-snap-gene-0.10-mRNA-1	150	-23.44	2 20	891 913	20	0.65	0.75
3	fhe-let-7b-5p	maker-scaffold10x_1188_pilon-snap-gene-0.41-mRNA-1	151	-21.13	2 20	639 657	18	0.7222	0.8333
3	fhe-let-7b-5p	maker-scaffold10x_1829_pilon-snap-gene-0.28-mRNA-1	159	-20.64	2 19	148 169	19	0.7895	0.8421
3	fhe-let-7b-5p	maker-scaffold10x_454_pilon-snap-gene-0.35-mRNA-1	154	-22.54	2 18	9604 9622	16	0.8125	0.8125
3	fhe-let-7b-5p	maker-scaffold10x_1304_pilon-snap-gene-0.42-mRNA-1	154	-21.21	2 16	3039 3061	16	0.75	0.875
3	fhe-let-7b-5p	maker-scaffold10x_285_pilon-augustus-gene-0.21-mRNA-1	171	-22.45	2 20	586 606	18	0.7778	0.8889
3	fhe-let-7b-5p	maker-scaffold10x_177_pilon-snap-gene-0.7-mRNA-1	153	-20.61	2 20	166 185	18	0.6111	0.8889
3	fhe-let-7b-5p	maker-scaffold10x_1160_pilon-augustus-gene-0.39-mRNA-1	151	-22.89	2 20	567 589	21	0.7143	0.8095
3	fhe-let-7b-5p	maker-scaffold10x_1561_pilon-snap-gene-0.22-mRNA-1	151	-20.32	2 20	460 480	18	0.6111	0.7778
3	fhe-let-7b-5p	maker-scaffold10x_2039_pilon-snap-gene-0.4-mRNA-1	153	-20.79	2 20	1302 1324	20	0.65	0.85
3	fhe-let-7b-5p	maker-scaffold10x_2039_pilon-snap-gene-0.7-mRNA-1	153	-20.79	2 20	1599 1621	20	0.65	0.85
3	fhe-let-7b-5p	maker-scaffold10x_612_pilon-augustus-gene-0.32-mRNA-1	158	-23.54	2 16	884 905	15	0.8667	0.8667
3	fhe-let-7b-5p	maker-scaffold10x_74_pilon-snap-gene-0.19-mRNA-1	154	-22.28	2 20	7637 7658	19	0.6842	0.7895
3	fhe-let-7b-5p	maker-scaffold10x_74_pilon-snap-gene-0.19-mRNA-1	152	-24.46	2 20	1589 1612	21	0.7143	0.8095
3	fhe-let-7b-5p	maker-scaffold10x_38_pilon-snap-gene-0.24-mRNA-1	154	-23.95	2 20	109 133	22	0.6818	0.7273
3	fhe-let-7b-5p	maker-scaffold10x_1281_pilon-snap-gene-0.15-mRNA-1	152	-25.45	2 17	56 76	15	0.6667	0.8667
3	fhe-let-7b-5p	snap_masked-scaffold10x_1281_pilon-processed-gene-0.12-mRNA-1	152	-25.45	2 17	4790 4810	15	0.6667	0.8667
3	fhe-let-7b-5p	maker-scaffold10x_1482_pilon-augustus-gene-0.23-mRNA-1	151	-26.32	2 20	3196 3216	18	0.6667	0.8889
3	fhe-let-7b-5p	maker-scaffold10x_694_pilon-pred_gff_StringTie-gene-0.6-mRNA-1	160	-23.36	2 20	2442 2462	19	0.7895	0.8421
3	fhe-let-7b-5p	maker-scaffold10x_417_pilon-snap-gene-0.18-mRNA-1	163	-25.24	2 20	928 948	18	0.6667	0.8889
3	fhe-let-7b-5p	maker-scaffold10x_1814_pilon-snap-gene-0.18-mRNA-1	150	-21.03	2 20	752 773	19	0.6316	0.7895
3	fhe-let-7b-5p	maker-scaffold10x_1021_pilon-snap-gene-0.10-mRNA-1	152	-30.11	2 18	6607 6628	17	0.7647	0.9412
3	fhe-let-7b-5p	maker-scaffold10x_365_pilon-snap-gene-0.5-mRNA-1	170	-24.16	2 20	2869 2890	19	0.8421	0.8421
4	fhe-let-7c-5p	maker-scaffold10x_145_pilon-snap-gene-2.163-mRNA-1	159	-20.91	2 21	472 494	20	0.7	0.8
4	fhe-let-7c-5p	maker-scaffold10x_145_pilon-snap-gene-2.175-mRNA-1	156	-21.42	2 21	3223 3244	19	0.7368	0.8421
4	fhe-let-7c-5p	maker-scaffold10x_520_pilon-augustus-gene-0.84-mRNA-1	163	-25.14	2 20	1575 1596	18	0.7222	1
4	fhe-let-7c-5p	maker-scaffold10x_520_pilon-augustus-gene-0.84-mRNA-1	152	-21.43	2 21	2076 2095	19	0.7895	0.8947
4	fhe-let-7c-5p	maker-scaffold10x_815_pilon-augustus-gene-1.16-mRNA-1	159	-25.58	2 20	210 231	18	0.7778	0.8889
4	fhe-let-7c-5p	maker-scaffold10x_815_pilon-snap-gene-1.116-mRNA-1	150	-26.55	2 21	3223 3243	19	0.6842	0.8947
4	fhe-let-7c-5p	maker-scaffold10x_908_pilon-augustus-gene-0.71-mRNA-1	163	-23.04	2 21	549 571	20	0.7	0.85
4	fhe-let-7c-5p	maker-scaffold10x_383_pilon-snap-gene-1.19-mRNA-1	155	-23.3	2 20	1126 1147	18	0.6667	0.9444
4	fhe-let-7c-5p	maker-scaffold10x_7_pilon-snap-gene-1.77-mRNA-1	160	-23.32	2 21	539 560	19	0.6842	0.7895
4	fhe-let-7c-5p	maker-scaffold10x_102_pilon-augustus-gene-0.93-mRNA-1	160	-24.23	2 21	242 263	19	0.7368	0.8947
4	fhe-let-7c-5p	maker-scaffold10x_102_pilon-augustus-gene-0.93-mRNA-1	159	-21.05	2 21	2620 2643	21	0.6667	0.8095
4	fhe-let-7c-5p	maker-scaffold10x_377_pilon-augustus-gene-0.2-mRNA-1	156	-21.66	2 21	1476 1497	19	0.6842	0.8947
4	fhe-let-7c-5p	maker-scaffold10x_58_pilon-pred_gff_StringTie-gene-0.180-mRNA-1	154	-26	2 20	7004 7026	19	0.7895	0.8421
4	fhe-let-7c-5p	maker-scaffold10x_617_pilon-augustus-gene-0.175-mRNA-1	165	-24.27	2 21	3987 4008	20	0.8	0.85
4	fhe-let-7c-5p	maker-scaffold10x_267_pilon-pred_gff_StringTie-gene-0.111-mRNA-1	156	-21.42	2 21	1781 1802	19	0.7368	0.8421
4	fhe-let-7c-5p	maker-scaffold10x_926_pilon-snap-gene-0.136-mRNA-1	152	-20.4	2 21	1614 1635	19	0.6316	0.8947
4	fhe-let-7c-5p	maker-scaffold10x_546_pilon-augustus-gene-0.43-mRNA-1	150	-21.61	2 19	1047 1068	17	0.6471	0.9412
4	fhe-let-7c-5p	maker-scaffold10x_284_pilon-pred_gff_StringTie-gene-0.13-mRNA-1	153	-21.84	2 21	3150 3171	20	0.75	0.75
4	fhe-let-7c-5p	maker-scaffold10x_342_pilon-augustus-gene-0.181-mRNA-1	150	-23.02	2 19	268 289	17	0.6471	0.9412
4	fhe-let-7c-5p	maker-scaffold10x_342_pilon-pred_gff_StringTie-gene-0.125-mRNA-1	164	-20.86	2 21	5026 5046	20	0.8	0.85
4	fhe-let-7c-5p	maker-scaffold10x_654_pilon-snap-gene-0.173-mRNA-1	152	-21.17	2 21	805 826	19	0.6842	0.8421
4	fhe-let-7c-5p	maker-scaffold10x_71_pilon-snap-gene-0.96-mRNA-1	164	-23.91	2 21	243 264	19	0.7895	0.8947
4	fhe-let-7c-5p	maker-scaffold10x_73_pilon-snap-gene-0.13-mRNA-1	156	-21.42	2 21	8081 8102	19	0.7368	0.8421
4	fhe-let-7c-5p	maker-scaffold10x_113_pilon-pred_gff_StringTie-gene-0.102-mRNA-1	171	-21.95	2 20	29880 29901	18	0.7778	0.8889
4	fhe-let-7c-5p	maker-scaffold10x_113_pilon-pred_gff_StringTie-gene-0.102-mRNA-1	168	-21.2	2 21	343796 343817	19	0.7368	0.8421
4	fhe-let-7c-5p	maker-scaffold10x_113_pilon-pred_gff_StringTie-gene-0.102-mRNA-1	159	-21.42	2 20	58104 58125	18	0.7222	0.9444
4	fhe-let-7c-5p	maker-scaffold10x_113_pilon-pred_gff_StringTie-gene-0.102-mRNA-1	154	-22.91	2 15	300236 300257	13	0.7692	0.9231
4	fhe-let-7c-5p	maker-scaffold10x_113_pilon-pred_gff_StringTie-gene-0.102-mRNA-1	151	-20.07	3 20	334841 334862	17	0.8235	0.8235
4	fhe-let-7c-5p	maker-scaffold10x_113_pilon-pred_gff_StringTie-gene-0.102-mRNA-1	150	-22.88	3 20	262219 262241	18	0.8333	0.8333
4	fhe-let-7c-5p	maker-scaffold10x_166_pilon-snap-gene-0.17-mRNA-1	156	-24.11	2 17	171 192	15	0.8667	0.9333
4	fhe-let-7c-5p	maker-scaffold10x_166_pilon-augustus-gene-0.68-mRNA-1	164	-24.35	2 21	14 35	19	0.6842	0.8421
4	fhe-let-7c-5p	maker-scaffold10x_166_pilon-augustus-gene-0.95-mRNA-1	158	-20.93	2 15	2858 2879	13	0.8462	0.9231
4	fhe-let-7c-5p	maker-scaffold10x_166_pilon-augustus-gene-0.95-mRNA-1	150	-20.87	2 19	3638 3659	17	0.7059	0.8824
4	fhe-let-7c-5p	maker-scaffold10x_730_pilon-snap-gene-0.76-mRNA-1	151	-25.23	2 21	18 41	21	0.6667	0.8571
4	fhe-let-7c-5p	maker-scaffold10x_142_pilon-pred_gff_StringTie-gene-0.156-mRNA-1	153	-21.23	2 16	47310 47330	14	0.7857	0.9286
4	fhe-let-7c-5p	maker-scaffold10x_563_pilon-snap-gene-0.116-mRNA-1	154	-25.03	3 21	368 391	20	0.8	0.9
4	fhe-let-7c-5p	maker-scaffold10x_22_pilon-snap-gene-0.118-mRNA-1	164	-24.63	2 21	552 573	19	0.5789	0.9474
4	fhe-let-7c-5p	maker-scaffold10x_259_pilon-snap-gene-0.101-mRNA-1	158	-20.63	2 19	184 205	17	0.7647	0.9412
4	fhe-let-7c-5p	maker-scaffold10x_464_pilon-snap-gene-0.2-mRNA-1	159	-25.53	2 21	179 201	20	0.75	0.9
4	fhe-let-7c-5p	maker-scaffold10x_1013_pilon-snap-gene-0.113-mRNA-1	153	-21.74	2 20	415 435	18	0.6111	0.8889
4	fhe-let-7c-5p	maker-scaffold10x_1013_pilon-augustus-gene-0.86-mRNA-1	151	-26.8	2 13	4367 4389	12	0.9167	0.9167
4	fhe-let-7c-5p	maker-scaffold10x_281_pilon-augustus-gene-0.194-mRNA-1	156	-23.43	2 21	774 792	19	0.7368	0.7895
4	fhe-let-7c-5p	maker-scaffold10x_476_pilon-augustus-gene-0.47-mRNA-1	152	-20.19	2 21	3232 3253	19	0.6842	0.8421
4	fhe-let-7c-5p	maker-scaffold10x_410_pilon-augustus-gene-0.30-mRNA-1	154	-22.51	2 21	4807 4830	21	0.6667	0.8095
4	fhe-let-7c-5p	maker-scaffold10x_410_pilon-augustus-gene-0.30-mRNA-1	150	-21.73	2 21	4222 4242	19	0.6316	0.7895
4	fhe-let-7c-5p	maker-scaffold10x_503_pilon-snap-gene-0.68-mRNA-1	167	-23.6	2 20	49 70	18	0.7778	0.8333
4	fhe-let-7c-5p	maker-scaffold10x_1459_pilon-snap-gene-0.27-mRNA-1	159	-23.54	2 20	931 952	18	0.7778	0.8889
4	fhe-let-7c-5p	maker-scaffold10x_324_pilon-snap-gene-0.77-mRNA-1	175	-24.6	2 21	573 595	20	0.75	0.95
4	fhe-let-7c-5p	maker-scaffold10x_1068_pilon-augustus-gene-0.118-mRNA-1	152	-20.31	2 17	509 530	15	0.8	0.9333
4	fhe-let-7c-5p	maker-scaffold10x_604_pilon-augustus-gene-0.122-mRNA-1	154	-20.19	2 21	1560 1585	23	0.6957	0.7391
4	fhe-let-7c-5p	maker-scaffold10x_933_pilon-snap-gene-0.100-mRNA-1	158	-21.21	2 19	167 188	17	0.7647	0.9412
4	fhe-let-7c-5p	maker-scaffold10x_1_pilon-augustus-gene-0.130-mRNA-1	154	-23.13	2 21	594 614	19	0.7368	0.8947
4	fhe-let-7c-5p	maker-scaffold10x_375_pilon-snap-gene-0.48-mRNA-1	151	-20.12	3 21	1029 1051	19	0.7895	0.8421
4	fhe-let-7c-5p	maker-scaffold10x_1279_pilon-snap-gene-0.58-mRNA-1	150	-21.09	2 21	99 122	21	0.7619	0.8095
4	fhe-let-7c-5p	maker-scaffold10x_52_pilon-augustus-gene-0.73-mRNA-1	157	-20.52	2 19	1026 1048	18	0.7222	0.8333
4	fhe-let-7c-5p	maker-scaffold10x_52_pilon-snap-gene-0.38-mRNA-1	153	-20.8	2 20	932 952	18	0.7778	0.8889
4	fhe-let-7c-5p	maker-scaffold10x_1332_pilon-snap-gene-0.35-mRNA-1	163	-22.71	2 20	4198 4219	18	0.8333	0.8889
4	fhe-let-7c-5p	maker-scaffold10x_1332_pilon-snap-gene-0.35-mRNA-1	160	-24.06	2 21	1915 1936	19	0.6842	0.7895
4	fhe-let-7c-5p	maker-scaffold10x_1332_pilon-snap-gene-0.35-mRNA-1	154	-30.17	2 21	382 405	21	0.7619	0.8571
4	fhe-let-7c-5p	maker-scaffold10x_1549_pilon-snap-gene-0.82-mRNA-1	164	-20.13	2 21	5184 5205	19	0.6842	0.8421
4	fhe-let-7c-5p	maker-scaffold10x_1373_pilon-snap-gene-0.87-mRNA-1	152	-20.39	3 21	4594 4615	18	0.7222	0.8889
4	fhe-let-7c-5p	maker-scaffold10x_703_pilon-snap-gene-0.85-mRNA-1	166	-21.02	2 20	816 838	19	0.7895	0.8421
4	fhe-let-7c-5p	maker-scaffold10x_114_pilon-augustus-gene-0.74-mRNA-1	150	-25.4	2 21	2066 2086	19	0.7368	0.8421
4	fhe-let-7c-5p	maker-scaffold10x_602_pilon-augustus-gene-0.71-mRNA-1	158	-21.54	2 21	692 712	19	0.7895	0.8947
4	fhe-let-7c-5p	maker-scaffold10x_23_pilon-snap-gene-0.75-mRNA-1	153	-24.17	3 20	37 57	17	0.8824	0.8824
4	fhe-let-7c-5p	maker-scaffold10x_494_pilon-snap-gene-0.32-mRNA-1	154	-22.35	3 21	485 505	18	0.7778	0.9444
4	fhe-let-7c-5p	maker-scaffold10x_1050_pilon-pred_gff_StringTie-gene-0.58-mRNA-1	153	-21.65	2 20	615 635	18	0.7222	0.9444
4	fhe-let-7c-5p	maker-scaffold10x_408_pilon-augustus-gene-0.36-mRNA-1	156	-21.21	2 17	756 777	15	0.6667	0.9333
4	fhe-let-7c-5p	maker-scaffold10x_95_pilon-snap-gene-0.32-mRNA-1	161	-20.74	2 19	5613 5635	18	0.7222	0.8889
4	fhe-let-7c-5p	maker-scaffold10x_95_pilon-snap-gene-0.32-mRNA-1	153	-20.84	2 20	6927 6950	20	0.75	0.9
4	fhe-let-7c-5p	maker-scaffold10x_973_pilon-pred_gff_StringTie-gene-0.99-mRNA-1	156	-20.4	2 21	7583 7604	19	0.6316	0.7895
4	fhe-let-7c-5p	maker-scaffold10x_973_pilon-pred_gff_StringTie-gene-0.99-mRNA-1	152	-20.17	2 20	9577 9599	20	0.7	0.8
4	fhe-let-7c-5p	maker-scaffold10x_973_pilon-augustus-gene-0.30-mRNA-1	164	-21.88	2 21	319 340	19	0.7368	0.7895
4	fhe-let-7c-5p	maker-scaffold10x_90_pilon-snap-gene-0.90-mRNA-1	153	-21.88	2 19	1034 1056	18	0.7222	0.9444
4	fhe-let-7c-5p	maker-scaffold10x_387_pilon-augustus-gene-0.58-mRNA-1	163	-23.29	2 19	55 74	17	0.8235	0.8824
4	fhe-let-7c-5p	maker-scaffold10x_744_pilon-snap-gene-0.71-mRNA-1	155	-21.34	2 12	877 898	10	1	1
4	fhe-let-7c-5p	maker-scaffold10x_1502_pilon-pred_gff_StringTie-gene-0.52-mRNA-1	154	-22.07	2 20	21796 21818	19	0.7368	0.8947
4	fhe-let-7c-5p	maker-scaffold10x_1502_pilon-pred_gff_StringTie-gene-0.52-mRNA-1	150	-21.69	2 21	14539 14559	19	0.7368	0.8421
4	fhe-let-7c-5p	maker-scaffold10x_92_pilon-augustus-gene-0.54-mRNA-1	156	-21.66	2 21	2267 2288	19	0.6842	0.8947
4	fhe-let-7c-5p	maker-scaffold10x_295_pilon-snap-gene-0.78-mRNA-1	151	-20.09	2 21	187 209	20	0.75	0.8
4	fhe-let-7c-5p	maker-scaffold10x_1420_pilon-snap-gene-0.54-mRNA-1	150	-23.36	2 20	26 49	20	0.7	0.85
4	fhe-let-7c-5p	maker-scaffold10x_355_pilon-pred_gff_StringTie-gene-0.21-mRNA-1	154	-21.02	2 19	10436 10457	17	0.7059	0.9412
4	fhe-let-7c-5p	maker-scaffold10x_1058_pilon-snap-gene-0.8-mRNA-1	151	-23.86	2 16	173 194	14	0.7857	1
4	fhe-let-7c-5p	maker-scaffold10x_1058_pilon-pred_gff_StringTie-gene-0.41-mRNA-1	170	-26.05	2 21	2651 2671	19	0.7895	0.8947
4	fhe-let-7c-5p	maker-scaffold10x_29_pilon-snap-gene-0.26-mRNA-1	155	-21.83	2 21	12 36	22	0.7273	0.8182
4	fhe-let-7c-5p	maker-scaffold10x_173_pilon-snap-gene-0.17-mRNA-1	156	-21.42	2 21	711 732	19	0.7368	0.8421
4	fhe-let-7c-5p	maker-scaffold10x_391_pilon-snap-gene-0.53-mRNA-1	155	-21.36	3 21	4121 4143	19	0.7895	0.8947
4	fhe-let-7c-5p	maker-scaffold10x_1404_pilon-snap-gene-0.11-mRNA-1	152	-23.78	2 20	2681 2702	19	0.7895	0.8947
4	fhe-let-7c-5p	maker-scaffold10x_1087_pilon-snap-gene-0.66-mRNA-1	152	-20.16	2 21	2199 2218	19	0.6842	0.8421
4	fhe-let-7c-5p	maker-scaffold10x_498_pilon-pred_gff_StringTie-gene-0.21-mRNA-1	150	-25.11	2 20	6894 6916	19	0.6842	0.8947
4	fhe-let-7c-5p	maker-scaffold10x_741_pilon-snap-gene-0.0-mRNA-1	156	-22.03	2 19	217 240	19	0.7368	0.8421
4	fhe-let-7c-5p	maker-scaffold10x_685_pilon-snap-gene-0.21-mRNA-1	156	-21.2	2 21	983 1002	19	0.7895	0.7895
4	fhe-let-7c-5p	maker-scaffold10x_1260_pilon-snap-gene-0.35-mRNA-1	170	-24.79	2 21	1024 1047	21	0.7619	0.9048
4	fhe-let-7c-5p	maker-scaffold10x_998_pilon-augustus-gene-0.72-mRNA-1	156	-21.66	2 21	418 439	19	0.6842	0.8947
4	fhe-let-7c-5p	maker-scaffold10x_606_pilon-snap-gene-0.37-mRNA-1	153	-23.87	2 20	1456 1476	18	0.6111	0.8889
4	fhe-let-7c-5p	maker-scaffold10x_1608_pilon-pred_gff_StringTie-gene-0.21-mRNA-1	167	-21.68	2 21	16720 16742	20	0.7	0.9
4	fhe-let-7c-5p	maker-scaffold10x_1608_pilon-pred_gff_StringTie-gene-0.21-mRNA-1	159	-23.34	2 21	38180 38203	21	0.7143	0.7619
4	fhe-let-7c-5p	maker-scaffold10x_1608_pilon-pred_gff_StringTie-gene-0.21-mRNA-1	159	-20.9	2 20	46254 46275	18	0.6111	0.8889
4	fhe-let-7c-5p	maker-scaffold10x_1608_pilon-pred_gff_StringTie-gene-0.21-mRNA-1	155	-20.86	3 20	11434 11455	17	0.8235	0.8824
4	fhe-let-7c-5p	maker-scaffold10x_1608_pilon-pred_gff_StringTie-gene-0.21-mRNA-1	152	-21.11	2 21	16549 16570	19	0.6316	0.8947
4	fhe-let-7c-5p	maker-scaffold10x_1608_pilon-pred_gff_StringTie-gene-0.21-mRNA-1	150	-21.37	2 11	47140 47161	9	1	1
4	fhe-let-7c-5p	maker-scaffold10x_1608_pilon-pred_gff_StringTie-gene-0.25-mRNA-1	159	-23.34	2 21	12829 12852	21	0.7143	0.7619
4	fhe-let-7c-5p	maker-scaffold10x_1296_pilon-pred_gff_StringTie-gene-0.42-mRNA-1	160	-24.3	2 21	13509 13530	19	0.7368	0.8947
4	fhe-let-7c-5p	maker-scaffold10x_732_pilon-pred_gff_StringTie-gene-0.52-mRNA-1	156	-20.87	2 19	389 409	17	0.8235	0.9412
4	fhe-let-7c-5p	maker-scaffold10x_502_pilon-pred_gff_StringTie-gene-0.71-mRNA-1	151	-21.78	2 21	23780 23803	21	0.7143	0.8095
4	fhe-let-7c-5p	maker-scaffold10x_362_pilon-pred_gff_StringTie-gene-0.11-mRNA-1	150	-20.4	2 21	18752 18772	19	0.7368	0.8421
4	fhe-let-7c-5p	maker-scaffold10x_2403_pilon-snap-gene-0.23-mRNA-1	172	-26.21	2 21	6256 6277	19	0.7368	0.8947
4	fhe-let-7c-5p	maker-scaffold10x_2403_pilon-snap-gene-0.23-mRNA-1	156	-20.69	2 21	3638 3659	19	0.6316	0.7895
4	fhe-let-7c-5p	maker-scaffold10x_508_pilon-snap-gene-0.39-mRNA-1	150	-21.28	3 20	1296 1318	18	0.7778	0.8889
4	fhe-let-7c-5p	maker-scaffold10x_136_pilon-snap-gene-0.23-mRNA-1	167	-22.92	2 20	418 439	18	0.7222	0.8889
4	fhe-let-7c-5p	maker-scaffold10x_136_pilon-pred_gff_StringTie-gene-0.12-mRNA-1	156	-27.22	2 18	13165 13187	17	0.8235	0.9412
4	fhe-let-7c-5p	maker-scaffold10x_136_pilon-pred_gff_StringTie-gene-0.12-mRNA-1	154	-27.14	2 20	7066 7089	20	0.75	0.85
4	fhe-let-7c-5p	maker-scaffold10x_1695_pilon-pred_gff_StringTie-gene-0.47-mRNA-1	167	-21.32	2 21	16070 16092	20	0.75	0.85
4	fhe-let-7c-5p	maker-scaffold10x_1784_pilon-pred_gff_StringTie-gene-0.12-mRNA-1	160	-24.13	2 21	13913 13934	19	0.7368	0.8947
4	fhe-let-7c-5p	maker-scaffold10x_1651_pilon-snap-gene-0.38-mRNA-1	152	-20.59	2 21	286 307	19	0.6316	0.8947
4	fhe-let-7c-5p	maker-scaffold10x_1854_pilon-augustus-gene-0.35-mRNA-1	164	-21.89	2 18	3758 3780	17	0.8235	0.8824
4	fhe-let-7c-5p	maker-scaffold10x_785_pilon-augustus-gene-0.20-mRNA-1	156	-20.34	2 17	1404 1425	15	0.8	1
4	fhe-let-7c-5p	maker-scaffold10x_1606_pilon-augustus-gene-0.44-mRNA-1	151	-23.43	2 21	2164 2187	21	0.6667	0.7143
4	fhe-let-7c-5p	maker-scaffold10x_454_pilon-snap-gene-0.33-mRNA-1	160	-24.86	2 21	974 995	19	0.6842	0.9474
4	fhe-let-7c-5p	maker-scaffold10x_1779_pilon-augustus-gene-0.11-mRNA-1	156	-22.4	2 21	434 455	19	0.7368	0.8421
4	fhe-let-7c-5p	maker-scaffold10x_285_pilon-augustus-gene-0.27-mRNA-1	152	-25.86	2 21	260 279	19	0.7895	0.8947
4	fhe-let-7c-5p	maker-scaffold10x_285_pilon-snap-gene-0.37-mRNA-1	163	-25.73	2 20	816 837	18	0.7778	0.9444
4	fhe-let-7c-5p	maker-scaffold10x_646_pilon-snap-gene-0.17-mRNA-1	155	-26.98	2 20	1130 1151	18	0.7222	0.8889
4	fhe-let-7c-5p	maker-scaffold10x_1656_pilon-augustus-gene-0.19-mRNA-1	158	-21.98	2 17	42 62	15	0.8667	0.8667
4	fhe-let-7c-5p	maker-scaffold10x_444_pilon-augustus-gene-0.5-mRNA-1	151	-20.63	2 16	1 15	14	0.8571	0.9286
4	fhe-let-7c-5p	maker-scaffold10x_55_pilon-augustus-gene-0.13-mRNA-1	154	-23.2	3 21	3267 3287	18	0.8333	0.8889
4	fhe-let-7c-5p	maker-scaffold10x_1144_pilon-pred_gff_StringTie-gene-0.3-mRNA-1	156	-22.67	2 21	2779 2800	19	0.6842	0.8947
4	fhe-let-7c-5p	maker-scaffold10x_185_pilon-snap-gene-0.1-mRNA-1	156	-24.11	2 21	5968 5989	19	0.7368	0.8421
4	fhe-let-7c-5p	maker-scaffold10x_1073_pilon-snap-gene-0.0-mRNA-1	154	-22.59	2 21	358 381	21	0.7143	0.9048
4	fhe-let-7c-5p	snap_masked-scaffold10x_430_pilon-processed-gene-0.15-mRNA-1	159	-30.33	3 21	2870 2892	19	0.7895	0.9474
5	fhe-miR-1a-3p	maker-scaffold10x_145_pilon-augustus-gene-0.98-mRNA-1	152	-25.07	2 22	623 646	21	0.8095	0.8571
5	fhe-miR-1a-3p	maker-scaffold10x_145_pilon-snap-gene-0.19-mRNA-1	151	-23.26	2 22	4929 4956	25	0.68	0.8
5	fhe-miR-1a-3p	maker-scaffold10x_145_pilon-augustus-gene-1.29-mRNA-1	156	-24.7	2 22	513 537	22	0.6364	0.9091
5	fhe-miR-1a-3p	maker-scaffold10x_145_pilon-snap-gene-2.188-mRNA-1	150	-23.75	2 21	612 633	19	0.7368	0.8421
5	fhe-miR-1a-3p	maker-scaffold10x_145_pilon-snap-gene-2.161-mRNA-1	166	-20.26	2 21	269 290	19	0.7368	0.8947
5	fhe-miR-1a-3p	maker-scaffold10x_520_pilon-snap-gene-0.9-mRNA-1	166	-22.84	2 22	754 777	22	0.7727	0.8182
5	fhe-miR-1a-3p	maker-scaffold10x_520_pilon-snap-gene-0.9-mRNA-1	150	-22.26	2 20	103 128	21	0.619	0.7619
5	fhe-miR-1a-3p	maker-scaffold10x_520_pilon-snap-gene-2.137-mRNA-1	162	-22.6	2 21	1921 1942	19	0.7368	0.8421
5	fhe-miR-1a-3p	maker-scaffold10x_13_pilon-snap-gene-0.70-mRNA-1	160	-20.93	2 22	30 54	22	0.7273	0.7273
5	fhe-miR-1a-3p	maker-scaffold10x_13_pilon-snap-gene-0.76-mRNA-1	158	-21.96	2 19	1221 1243	17	0.7647	0.9412
5	fhe-miR-1a-3p	maker-scaffold10x_13_pilon-augustus-gene-2.152-mRNA-1	153	-22.7	2 22	242 264	20	0.7	0.8
5	fhe-miR-1a-3p	maker-scaffold10x_598_pilon-augustus-gene-1.148-mRNA-1	158	-22.24	2 22	2958 2981	22	0.6818	0.8182
5	fhe-miR-1a-3p	maker-scaffold10x_598_pilon-snap-gene-1.111-mRNA-1	151	-24.59	3 22	1121 1145	21	0.7143	0.9048
5	fhe-miR-1a-3p	maker-scaffold10x_598_pilon-snap-gene-1.98-mRNA-1	160	-23.85	2 22	36 59	21	0.7619	0.8571
5	fhe-miR-1a-3p	augustus_masked-scaffold10x_908_pilon-processed-gene-1.187-mRNA-1	157	-26.62	2 22	414 436	20	0.65	0.75
5	fhe-miR-1a-3p	maker-scaffold10x_217_pilon-snap-gene-0.53-mRNA-1	165	-23.22	2 22	437 459	20	0.75	0.75
5	fhe-miR-1a-3p	maker-scaffold10x_217_pilon-snap-gene-1.125-mRNA-1	151	-21.6	2 21	807 830	20	0.75	0.8
5	fhe-miR-1a-3p	maker-scaffold10x_345_pilon-snap-gene-1.100-mRNA-1	151	-22.55	2 22	8099 8123	22	0.6818	0.8636
5	fhe-miR-1a-3p	maker-scaffold10x_345_pilon-snap-gene-1.120-mRNA-1	152	-21.18	2 17	577 599	15	0.6667	0.8667
5	fhe-miR-1a-3p	maker-scaffold10x_7_pilon-snap-gene-0.33-mRNA-1	163	-25.22	2 22	323 347	22	0.7727	0.7727
5	fhe-miR-1a-3p	maker-scaffold10x_7_pilon-augustus-gene-1.11-mRNA-1	169	-25.34	2 22	333 355	20	0.7	0.85
5	fhe-miR-1a-3p	maker-scaffold10x_436_pilon-snap-gene-0.20-mRNA-1	155	-24.94	2 21	324 347	20	0.75	0.85
5	fhe-miR-1a-3p	maker-scaffold10x_102_pilon-snap-gene-0.37-mRNA-1	164	-27.32	2 22	4964 4987	21	0.7619	0.9048
5	fhe-miR-1a-3p	maker-scaffold10x_102_pilon-augustus-gene-0.94-mRNA-1	159	-22.97	2 20	487 509	18	0.7222	0.9444
5	fhe-miR-1a-3p	maker-scaffold10x_213_pilon-snap-gene-0.49-mRNA-1	158	-27.83	2 22	1765 1785	20	0.75	0.9
5	fhe-miR-1a-3p	maker-scaffold10x_58_pilon-augustus-gene-0.63-mRNA-1	161	-20.3	2 22	1932 1954	20	0.65	0.8
5	fhe-miR-1a-3p	maker-scaffold10x_432_pilon-snap-gene-0.101-mRNA-1	160	-25.52	2 22	2516 2539	21	0.7143	0.9048
5	fhe-miR-1a-3p	maker-scaffold10x_83_pilon-snap-gene-0.199-mRNA-1	163	-21.1	2 17	5 28	16	0.875	0.875
5	fhe-miR-1a-3p	maker-scaffold10x_83_pilon-snap-gene-0.209-mRNA-1	163	-24.08	2 16	657 679	14	0.8571	0.9286
5	fhe-miR-1a-3p	maker-scaffold10x_80_pilon-snap-gene-0.168-mRNA-1	150	-27.42	2 21	2179 2204	22	0.7273	0.8182
5	fhe-miR-1a-3p	maker-scaffold10x_80_pilon-pred_gff_StringTie-gene-0.91-mRNA-1	150	-24.78	2 22	924 946	21	0.8095	0.9048
5	fhe-miR-1a-3p	maker-scaffold10x_80_pilon-snap-gene-0.178-mRNA-1	159	-21.65	2 21	1011 1035	21	0.6667	0.8095
5	fhe-miR-1a-3p	maker-scaffold10x_617_pilon-pred_gff_StringTie-gene-0.104-mRNA-1	158	-20.56	2 22	1966 1988	21	0.7143	0.8095
5	fhe-miR-1a-3p	maker-scaffold10x_267_pilon-snap-gene-0.47-mRNA-1	150	-23.98	2 21	262 288	23	0.6957	0.8261
5	fhe-miR-1a-3p	maker-scaffold10x_926_pilon-snap-gene-0.136-mRNA-1	151	-28.19	2 20	445 467	18	0.7778	0.9444
5	fhe-miR-1a-3p	maker-scaffold10x_53_pilon-snap-gene-0.75-mRNA-1	159	-22.91	2 21	402 425	20	0.75	0.75
5	fhe-miR-1a-3p	maker-scaffold10x_297_pilon-augustus-gene-0.104-mRNA-1	151	-21.06	2 22	809 834	23	0.7391	0.7826
5	fhe-miR-1a-3p	maker-scaffold10x_99_pilon-snap-gene-0.84-mRNA-1	155	-20.78	2 17	133 156	16	0.75	0.875
5	fhe-miR-1a-3p	maker-scaffold10x_284_pilon-snap-gene-0.91-mRNA-1	172	-21.31	2 22	703 726	21	0.7619	0.8571
5	fhe-miR-1a-3p	maker-scaffold10x_284_pilon-snap-gene-0.121-mRNA-1	155	-20.34	2 22	2478 2499	20	0.65	0.8
5	fhe-miR-1a-3p	maker-scaffold10x_654_pilon-snap-gene-0.172-mRNA-1	151	-22.02	2 22	1055 1081	24	0.7083	0.7917
5	fhe-miR-1a-3p	maker-scaffold10x_654_pilon-augustus-gene-0.57-mRNA-1	160	-22.68	2 22	29 54	23	0.6522	0.7826
5	fhe-miR-1a-3p	maker-scaffold10x_61_pilon-snap-gene-0.54-mRNA-1	151	-20.14	2 18	115 136	16	0.75	0.8125
5	fhe-miR-1a-3p	maker-scaffold10x_205_pilon-snap-gene-0.68-mRNA-1	151	-20.22	2 18	4294 4315	16	0.8125	0.9375
5	fhe-miR-1a-3p	maker-scaffold10x_205_pilon-snap-gene-0.81-mRNA-1	154	-24.93	2 21	1022 1050	25	0.68	0.72
5	fhe-miR-1a-3p	maker-scaffold10x_113_pilon-pred_gff_StringTie-gene-0.102-mRNA-1	163	-27.48	2 20	359425 359447	18	0.7222	1
5	fhe-miR-1a-3p	maker-scaffold10x_113_pilon-pred_gff_StringTie-gene-0.102-mRNA-1	158	-24	2 19	407245 407267	17	0.7647	0.9412
5	fhe-miR-1a-3p	maker-scaffold10x_113_pilon-pred_gff_StringTie-gene-0.102-mRNA-1	157	-24.12	2 22	97303 97324	21	0.7143	0.8095
5	fhe-miR-1a-3p	maker-scaffold10x_113_pilon-pred_gff_StringTie-gene-0.102-mRNA-1	157	-21.66	2 22	240463 240485	20	0.75	0.8
5	fhe-miR-1a-3p	maker-scaffold10x_113_pilon-pred_gff_StringTie-gene-0.102-mRNA-1	156	-22.07	2 17	99262 99284	15	0.8	0.8
5	fhe-miR-1a-3p	maker-scaffold10x_113_pilon-pred_gff_StringTie-gene-0.102-mRNA-1	156	-22.07	2 17	391642 391664	15	0.8	0.8
5	fhe-miR-1a-3p	maker-scaffold10x_113_pilon-pred_gff_StringTie-gene-0.102-mRNA-1	155	-20.42	2 22	129723 129748	23	0.6957	0.7391
5	fhe-miR-1a-3p	maker-scaffold10x_113_pilon-pred_gff_StringTie-gene-0.102-mRNA-1	153	-21.46	2 22	99698 99720	20	0.7	0.8
5	fhe-miR-1a-3p	maker-scaffold10x_113_pilon-pred_gff_StringTie-gene-0.102-mRNA-1	153	-22.91	2 20	319165 319186	18	0.7778	0.8889
5	fhe-miR-1a-3p	maker-scaffold10x_113_pilon-pred_gff_StringTie-gene-0.102-mRNA-1	152	-22.29	3 22	39239 39262	20	0.75	0.85
5	fhe-miR-1a-3p	maker-scaffold10x_113_pilon-pred_gff_StringTie-gene-0.102-mRNA-1	152	-22.29	3 22	111938 111961	20	0.75	0.85
5	fhe-miR-1a-3p	maker-scaffold10x_113_pilon-pred_gff_StringTie-gene-0.102-mRNA-1	151	-22.03	3 22	165310 165331	19	0.7895	0.8421
5	fhe-miR-1a-3p	maker-scaffold10x_113_pilon-pred_gff_StringTie-gene-0.102-mRNA-1	150	-22.74	3 20	144344 144367	18	0.8333	0.8333
5	fhe-miR-1a-3p	maker-scaffold10x_113_pilon-pred_gff_StringTie-gene-0.102-mRNA-1	150	-20.86	2 20	279413 279436	19	0.6842	0.7368
5	fhe-miR-1a-3p	maker-scaffold10x_113_pilon-pred_gff_StringTie-gene-0.102-mRNA-1	150	-23.46	2 17	374635 374656	15	0.8667	0.9333
5	fhe-miR-1a-3p	maker-scaffold10x_203_pilon-snap-gene-0.65-mRNA-1	156	-25.57	3 22	111 135	21	0.8095	0.8095
5	fhe-miR-1a-3p	maker-scaffold10x_203_pilon-snap-gene-0.65-mRNA-1	152	-21.57	2 21	2054 2076	19	0.6842	0.8421
5	fhe-miR-1a-3p	maker-scaffold10x_203_pilon-snap-gene-0.85-mRNA-1	153	-20.61	2 20	2985 3010	21	0.7143	0.7619
5	fhe-miR-1a-3p	maker-scaffold10x_203_pilon-snap-gene-0.68-mRNA-1	153	-20.75	2 18	352 374	16	0.75	0.9375
5	fhe-miR-1a-3p	maker-scaffold10x_203_pilon-snap-gene-0.71-mRNA-1	154	-24.44	2 21	1631 1655	21	0.6667	0.8095
5	fhe-miR-1a-3p	maker-scaffold10x_203_pilon-snap-gene-0.83-mRNA-1	155	-21.08	3 22	1454 1475	19	0.7895	0.8947
5	fhe-miR-1a-3p	maker-scaffold10x_166_pilon-snap-gene-0.39-mRNA-1	156	-26.93	2 22	75 98	21	0.7143	0.8571
5	fhe-miR-1a-3p	augustus_masked-scaffold10x_166_pilon-processed-gene-0.13-mRNA-1	157	-25.07	3 22	2050 2072	19	0.7368	0.8947
5	fhe-miR-1a-3p	maker-scaffold10x_293_pilon-augustus-gene-0.23-mRNA-1	157	-25.78	2 18	2216 2238	16	0.75	1
5	fhe-miR-1a-3p	maker-scaffold10x_149_pilon-snap-gene-0.91-mRNA-1	152	-21.53	2 19	79 100	17	0.8235	0.8824
5	fhe-miR-1a-3p	maker-scaffold10x_142_pilon-pred_gff_StringTie-gene-0.156-mRNA-1	158	-21.32	2 22	30259 30279	20	0.65	0.85
5	fhe-miR-1a-3p	maker-scaffold10x_142_pilon-pred_gff_StringTie-gene-0.156-mRNA-1	152	-23.63	2 22	29964 29988	22	0.6364	0.7273
5	fhe-miR-1a-3p	maker-scaffold10x_22_pilon-snap-gene-0.105-mRNA-1	164	-20.73	2 22	61 80	20	0.8	0.85
5	fhe-miR-1a-3p	maker-scaffold10x_22_pilon-pred_gff_StringTie-gene-0.36-mRNA-1	157	-20.78	2 20	2365 2386	18	0.8333	0.8889
5	fhe-miR-1a-3p	maker-scaffold10x_22_pilon-snap-gene-0.118-mRNA-1	155	-21.49	2 22	1597 1624	25	0.64	0.76
5	fhe-miR-1a-3p	maker-scaffold10x_1189_pilon-snap-gene-0.92-mRNA-1	155	-20.09	2 21	1017 1041	21	0.6667	0.7619
5	fhe-miR-1a-3p	snap_masked-scaffold10x_280_pilon-processed-gene-0.40-mRNA-1	152	-22.37	2 19	717 745	23	0.6957	0.7391
5	fhe-miR-1a-3p	maker-scaffold10x_82_pilon-augustus-gene-0.125-mRNA-1	160	-20.1	2 21	90 110	19	0.7368	0.8947
5	fhe-miR-1a-3p	maker-scaffold10x_281_pilon-augustus-gene-0.194-mRNA-1	160	-20.7	2 21	175 197	19	0.7368	0.7368
5	fhe-miR-1a-3p	maker-scaffold10x_476_pilon-snap-gene-0.102-mRNA-1	177	-26.1	2 22	1226 1248	20	0.75	0.9
5	fhe-miR-1a-3p	maker-scaffold10x_410_pilon-snap-gene-0.8-mRNA-1	161	-21.61	3 22	1551 1573	19	0.8421	0.8421
5	fhe-miR-1a-3p	maker-scaffold10x_410_pilon-snap-gene-0.8-mRNA-1	152	-21.2	3 22	267 290	20	0.75	0.85
5	fhe-miR-1a-3p	maker-scaffold10x_503_pilon-snap-gene-0.68-mRNA-1	153	-24.15	2 22	301 323	20	0.6	0.9
5	fhe-miR-1a-3p	maker-scaffold10x_93_pilon-snap-gene-0.120-mRNA-1	158	-25.99	2 19	708 730	17	0.7647	0.9412
5	fhe-miR-1a-3p	maker-scaffold10x_14_pilon-snap-gene-0.119-mRNA-1	157	-32.14	2 22	10 32	20	0.65	0.9
5	fhe-miR-1a-3p	maker-scaffold10x_1309_pilon-snap-gene-0.84-mRNA-1	152	-20.03	2 21	307 329	19	0.6316	0.8947
5	fhe-miR-1a-3p	maker-scaffold10x_917_pilon-snap-gene-0.47-mRNA-1	155	-22.37	2 22	35 56	20	0.7	0.9
5	fhe-miR-1a-3p	maker-scaffold10x_97_pilon-snap-gene-0.79-mRNA-1	155	-26.55	2 22	8 33	23	0.7391	0.8261
5	fhe-miR-1a-3p	maker-scaffold10x_97_pilon-snap-gene-0.96-mRNA-1	153	-20.45	2 22	2860 2882	20	0.65	0.85
5	fhe-miR-1a-3p	maker-scaffold10x_324_pilon-snap-gene-0.77-mRNA-1	168	-23.3	2 22	6054 6077	21	0.7619	0.8095
5	fhe-miR-1a-3p	maker-scaffold10x_324_pilon-snap-gene-0.77-mRNA-1	155	-20.57	2 12	5448 5470	10	1	1
5	fhe-miR-1a-3p	maker-scaffold10x_1074_pilon-snap-gene-0.117-mRNA-1	164	-24	2 22	209 233	22	0.6818	0.8182
5	fhe-miR-1a-3p	maker-scaffold10x_1068_pilon-augustus-gene-0.118-mRNA-1	151	-20.23	2 22	480 504	22	0.6364	0.9091
5	fhe-miR-1a-3p	maker-scaffold10x_500_pilon-snap-gene-0.52-mRNA-1	161	-20.37	2 22	3029 3051	20	0.55	0.9
5	fhe-miR-1a-3p	maker-scaffold10x_604_pilon-snap-gene-0.75-mRNA-1	151	-21.35	2 16	3256 3278	14	0.8571	0.9286
5	fhe-miR-1a-3p	maker-scaffold10x_933_pilon-augustus-gene-0.32-mRNA-1	163	-21.96	2 17	663 686	16	0.875	0.875
5	fhe-miR-1a-3p	snap_masked-scaffold10x_647_pilon-processed-gene-0.0-mRNA-1	150	-23.34	2 20	33 61	24	0.5833	0.75
5	fhe-miR-1a-3p	maker-scaffold10x_103_pilon-snap-gene-0.99-mRNA-1	159	-23.28	2 22	130 151	20	0.7	0.95
5	fhe-miR-1a-3p	maker-scaffold10x_103_pilon-snap-gene-0.106-mRNA-1	155	-22.57	2 20	1800 1822	18	0.7222	0.8889
5	fhe-miR-1a-3p	maker-scaffold10x_794_pilon-augustus-gene-0.70-mRNA-1	156	-21.19	2 21	839 861	19	0.6842	0.8947
5	fhe-miR-1a-3p	maker-scaffold10x_794_pilon-snap-gene-0.121-mRNA-1	151	-24.53	2 22	1403 1424	20	0.75	0.8
5	fhe-miR-1a-3p	maker-scaffold10x_245_pilon-augustus-gene-0.90-mRNA-1	168	-29.33	2 22	747 771	22	0.7727	0.9091
5	fhe-miR-1a-3p	maker-scaffold10x_375_pilon-snap-gene-0.32-mRNA-1	156	-21.27	2 21	902 924	19	0.6842	0.8947
5	fhe-miR-1a-3p	maker-scaffold10x_314_pilon-snap-gene-0.2-mRNA-1	155	-22.21	2 22	1001 1022	20	0.7	0.9
5	fhe-miR-1a-3p	snap_masked-scaffold10x_544_pilon-processed-gene-0.83-mRNA-1	166	-23.16	2 22	29 51	21	0.8095	0.8095
5	fhe-miR-1a-3p	maker-scaffold10x_1332_pilon-pred_gff_StringTie-gene-0.67-mRNA-1	166	-23.87	2 19	588 610	17	0.7647	0.8824
5	fhe-miR-1a-3p	maker-scaffold10x_1332_pilon-snap-gene-0.49-mRNA-1	163	-23.41	2 22	693 714	20	0.75	0.8
5	fhe-miR-1a-3p	snap_masked-scaffold10x_1332_pilon-processed-gene-0.5-mRNA-1	152	-21.54	2 21	1054 1076	19	0.6316	0.8947
5	fhe-miR-1a-3p	maker-scaffold10x_119_pilon-augustus-gene-0.89-mRNA-1	151	-22.44	2 20	196 218	18	0.6111	0.9444
5	fhe-miR-1a-3p	maker-scaffold10x_119_pilon-snap-gene-0.6-mRNA-1	172	-20.06	2 21	23 45	19	0.7895	0.8421
5	fhe-miR-1a-3p	maker-scaffold10x_119_pilon-snap-gene-0.11-mRNA-1	158	-21.03	2 22	2344 2368	23	0.7391	0.7391
5	fhe-miR-1a-3p	maker-scaffold10x_419_pilon-augustus-gene-0.51-mRNA-1	150	-21.85	2 21	74 95	19	0.6842	0.8947
5	fhe-miR-1a-3p	maker-scaffold10x_1549_pilon-snap-gene-0.82-mRNA-1	175	-27.84	2 22	6182 6206	22	0.8182	0.8636
5	fhe-miR-1a-3p	maker-scaffold10x_325_pilon-snap-gene-0.70-mRNA-1	152	-20.2	2 17	253 275	15	0.8	0.9333
5	fhe-miR-1a-3p	maker-scaffold10x_747_pilon-snap-gene-0.5-mRNA-1	160	-21.14	2 22	1499 1524	23	0.6087	0.8261
5	fhe-miR-1a-3p	maker-scaffold10x_1373_pilon-snap-gene-0.90-mRNA-1	150	-21.6	2 21	286 310	21	0.7619	0.8095
5	fhe-miR-1a-3p	maker-scaffold10x_1373_pilon-snap-gene-0.90-mRNA-1	150	-23.19	3 21	587 608	18	0.7778	0.8889
5	fhe-miR-1a-3p	maker-scaffold10x_111_pilon-snap-gene-0.80-mRNA-1	160	-21.3	2 21	202 224	19	0.7368	0.7368
5	fhe-miR-1a-3p	maker-scaffold10x_483_pilon-snap-gene-0.109-mRNA-1	161	-20.94	2 19	571 594	18	0.7778	0.8333
5	fhe-miR-1a-3p	maker-scaffold10x_483_pilon-snap-gene-0.110-mRNA-1	151	-20.4	2 22	426 447	20	0.6	0.8
5	fhe-miR-1a-3p	maker-scaffold10x_1010_pilon-augustus-gene-0.18-mRNA-1	155	-20.52	2 22	43 64	20	0.7	0.9
5	fhe-miR-1a-3p	maker-scaffold10x_938_pilon-snap-gene-0.47-mRNA-1	157	-20.57	2 18	679 701	16	0.75	0.8125
5	fhe-miR-1a-3p	maker-scaffold10x_938_pilon-snap-gene-0.52-mRNA-1	170	-26.42	2 21	96 117	19	0.7368	0.9474
5	fhe-miR-1a-3p	maker-scaffold10x_602_pilon-augustus-gene-0.77-mRNA-1	151	-24.03	2 18	893 914	16	0.8125	0.9375
5	fhe-miR-1a-3p	maker-scaffold10x_1017_pilon-augustus-gene-0.44-mRNA-1	155	-22.63	2 20	3613 3635	18	0.7778	0.8333
5	fhe-miR-1a-3p	maker-scaffold10x_1691_pilon-snap-gene-0.12-mRNA-1	156	-20.33	2 22	2076 2099	21	0.6667	0.9048
5	fhe-miR-1a-3p	maker-scaffold10x_494_pilon-snap-gene-0.32-mRNA-1	158	-22.02	2 16	1701 1725	16	0.8125	0.875
5	fhe-miR-1a-3p	maker-scaffold10x_1573_pilon-pred_gff_StringTie-gene-0.59-mRNA-1	153	-28.14	2 19	1947 1970	18	0.7778	0.8889
5	fhe-miR-1a-3p	maker-scaffold10x_1453_pilon-augustus-gene-0.58-mRNA-1	163	-22.95	2 22	2225 2246	20	0.65	0.9
5	fhe-miR-1a-3p	maker-scaffold10x_471_pilon-snap-gene-0.87-mRNA-1	152	-23.08	2 21	1379 1401	19	0.6842	0.8421
5	fhe-miR-1a-3p	maker-scaffold10x_471_pilon-snap-gene-0.89-mRNA-1	174	-25.93	2 22	115 135	20	0.85	0.85
5	fhe-miR-1a-3p	maker-scaffold10x_45_pilon-snap-gene-0.48-mRNA-1	150	-20.05	3 20	136 159	18	0.7778	0.8889
5	fhe-miR-1a-3p	maker-scaffold10x_349_pilon-snap-gene-0.88-mRNA-1	154	-24.03	2 21	80 104	21	0.7143	0.9048
5	fhe-miR-1a-3p	maker-scaffold10x_349_pilon-snap-gene-0.92-mRNA-1	155	-25.07	2 22	1340 1361	20	0.7	0.9
5	fhe-miR-1a-3p	maker-scaffold10x_936_pilon-pred_gff_StringTie-gene-0.38-mRNA-1	168	-26.42	2 18	1734 1757	17	0.8824	0.8824
5	fhe-miR-1a-3p	maker-scaffold10x_1125_pilon-augustus-gene-0.100-mRNA-1	159	-21.2	2 21	8635 8658	20	0.7	0.8
5	fhe-miR-1a-3p	maker-scaffold10x_628_pilon-augustus-gene-0.14-mRNA-1	152	-27.68	2 22	585 604	20	0.8	0.85
5	fhe-miR-1a-3p	maker-scaffold10x_628_pilon-pred_gff_StringTie-gene-0.80-mRNA-1	159	-21.58	2 22	9420 9441	20	0.65	0.85
5	fhe-miR-1a-3p	maker-scaffold10x_628_pilon-pred_gff_StringTie-gene-0.107-mRNA-1	157	-20.66	2 18	23013 23035	16	0.8125	0.9375
5	fhe-miR-1a-3p	maker-scaffold10x_1086_pilon-snap-gene-0.93-mRNA-1	151	-21.45	2 21	482 506	21	0.5714	0.8095
5	fhe-miR-1a-3p	maker-scaffold10x_78_pilon-snap-gene-0.35-mRNA-1	159	-21.98	2 21	699 722	20	0.7	0.8
5	fhe-miR-1a-3p	maker-scaffold10x_143_pilon-snap-gene-0.7-mRNA-1	153	-23.77	2 19	4321 4345	19	0.6842	0.7895
5	fhe-miR-1a-3p	maker-scaffold10x_1050_pilon-augustus-gene-0.71-mRNA-1	153	-26.84	2 21	95 118	21	0.7619	0.8571
5	fhe-miR-1a-3p	maker-scaffold10x_1050_pilon-pred_gff_StringTie-gene-0.58-mRNA-1	153	-20.95	2 21	721 743	20	0.7	0.8
5	fhe-miR-1a-3p	maker-scaffold10x_1050_pilon-augustus-gene-0.79-mRNA-1	152	-24.18	2 22	2116 2139	21	0.6667	0.8571
5	fhe-miR-1a-3p	maker-scaffold10x_638_pilon-snap-gene-0.17-mRNA-1	152	-21.65	2 22	24 47	21	0.7143	0.8095
5	fhe-miR-1a-3p	maker-scaffold10x_323_pilon-snap-gene-0.45-mRNA-1	156	-21.49	2 22	401 425	22	0.6818	0.7273
5	fhe-miR-1a-3p	maker-scaffold10x_312_pilon-snap-gene-0.0-mRNA-1	155	-20.09	2 21	3028 3054	23	0.6522	0.7391
5	fhe-miR-1a-3p	maker-scaffold10x_312_pilon-snap-gene-0.9-mRNA-1	151	-21.02	2 21	962 985	20	0.75	0.8
5	fhe-miR-1a-3p	maker-scaffold10x_408_pilon-augustus-gene-0.36-mRNA-1	168	-23.04	2 21	171 193	19	0.7895	0.7895
5	fhe-miR-1a-3p	maker-scaffold10x_1006_pilon-augustus-gene-0.6-mRNA-1	151	-21.4	2 22	1505 1526	20	0.7	0.85
5	fhe-miR-1a-3p	maker-scaffold10x_298_pilon-snap-gene-0.28-mRNA-1	154	-22.11	2 22	1255 1277	21	0.7619	0.8571
5	fhe-miR-1a-3p	augustus_masked-scaffold10x_95_pilon-processed-gene-0.14-mRNA-1	153	-20.35	2 18	266 288	16	0.75	0.9375
5	fhe-miR-1a-3p	maker-scaffold10x_973_pilon-pred_gff_StringTie-gene-0.99-mRNA-1	157	-21.94	2 22	247 269	20	0.65	0.75
5	fhe-miR-1a-3p	maker-scaffold10x_677_pilon-augustus-gene-0.99-mRNA-1	153	-20.43	2 19	1062 1081	17	0.8235	0.8235
5	fhe-miR-1a-3p	maker-scaffold10x_677_pilon-augustus-gene-0.99-mRNA-1	152	-22.98	2 20	197 217	18	0.6667	0.8333
5	fhe-miR-1a-3p	maker-scaffold10x_1194_pilon-snap-gene-0.38-mRNA-1	160	-27.68	2 21	481 503	19	0.6842	0.9474
5	fhe-miR-1a-3p	maker-scaffold10x_1272_pilon-augustus-gene-0.66-mRNA-1	164	-21.63	2 21	1201 1221	19	0.7895	0.8947
5	fhe-miR-1a-3p	maker-scaffold10x_1272_pilon-augustus-gene-0.66-mRNA-1	158	-25.26	2 22	2050 2075	23	0.7826	0.8696
5	fhe-miR-1a-3p	augustus_masked-scaffold10x_1272_pilon-processed-gene-0.85-mRNA-1	169	-29.1	2 22	2752 2774	20	0.8	0.9
5	fhe-miR-1a-3p	maker-scaffold10x_269_pilon-pred_gff_StringTie-gene-0.66-mRNA-1	152	-21.9	2 22	7 30	21	0.6667	0.8571
5	fhe-miR-1a-3p	maker-scaffold10x_186_pilon-snap-gene-0.97-mRNA-1	156	-21.69	2 17	1219 1241	15	0.7333	0.8667
5	fhe-miR-1a-3p	maker-scaffold10x_186_pilon-snap-gene-0.93-mRNA-1	168	-27.52	2 22	35 58	21	0.7143	0.8571
5	fhe-miR-1a-3p	maker-scaffold10x_531_pilon-augustus-gene-0.18-mRNA-1	168	-28.88	2 21	118 140	19	0.7895	0.9474
5	fhe-miR-1a-3p	maker-scaffold10x_531_pilon-augustus-gene-0.21-mRNA-1	156	-22.05	3 22	206 229	20	0.75	0.9
5	fhe-miR-1a-3p	maker-scaffold10x_254_pilon-augustus-gene-0.14-mRNA-1	151	-21.88	2 21	676 699	20	0.65	0.75
5	fhe-miR-1a-3p	maker-scaffold10x_486_pilon-snap-gene-0.74-mRNA-1	156	-24.79	2 22	307 331	22	0.6364	0.7727
5	fhe-miR-1a-3p	maker-scaffold10x_1075_pilon-snap-gene-0.15-mRNA-1	160	-25.52	2 22	2533 2556	21	0.7143	0.9048
5	fhe-miR-1a-3p	maker-scaffold10x_511_pilon-snap-gene-0.83-mRNA-1	173	-25.09	2 22	1 23	20	0.75	0.85
5	fhe-miR-1a-3p	maker-scaffold10x_1502_pilon-pred_gff_StringTie-gene-0.52-mRNA-1	162	-22.87	2 21	36708 36732	21	0.7143	0.8571
5	fhe-miR-1a-3p	maker-scaffold10x_1502_pilon-pred_gff_StringTie-gene-0.52-mRNA-1	156	-21.45	2 21	45945 45967	19	0.7368	0.8421
5	fhe-miR-1a-3p	maker-scaffold10x_1502_pilon-pred_gff_StringTie-gene-0.52-mRNA-1	154	-20.27	2 20	35395 35419	20	0.7	0.75
5	fhe-miR-1a-3p	maker-scaffold10x_125_pilon-snap-gene-0.19-mRNA-1	153	-21.67	2 20	349 373	20	0.8	0.85
5	fhe-miR-1a-3p	maker-scaffold10x_930_pilon-snap-gene-0.29-mRNA-1	152	-20.95	2 22	6 29	21	0.7143	0.8095
5	fhe-miR-1a-3p	maker-scaffold10x_930_pilon-augustus-gene-0.15-mRNA-1	155	-25.46	2 21	777 800	20	0.75	0.85
5	fhe-miR-1a-3p	maker-scaffold10x_930_pilon-snap-gene-0.40-mRNA-1	163	-21.08	2 20	752 774	18	0.7222	0.8333
5	fhe-miR-1a-3p	maker-scaffold10x_88_pilon-snap-gene-0.0-mRNA-1	156	-21.64	2 18	130 153	17	0.7059	0.8824
5	fhe-miR-1a-3p	maker-scaffold10x_223_pilon-snap-gene-0.1-mRNA-1	151	-26.45	3 22	1137 1158	19	0.7895	0.8421
5	fhe-miR-1a-3p	maker-scaffold10x_223_pilon-snap-gene-0.3-mRNA-1	150	-22.94	2 21	176 197	19	0.6316	0.9474
5	fhe-miR-1a-3p	maker-scaffold10x_66_pilon-pred_gff_StringTie-gene-0.48-mRNA-1	151	-21.87	3 22	31668 31689	19	0.7368	0.8947
5	fhe-miR-1a-3p	maker-scaffold10x_66_pilon-snap-gene-0.22-mRNA-1	164	-20.05	2 21	1187 1209	19	0.7368	0.7895
5	fhe-miR-1a-3p	maker-scaffold10x_1697_pilon-snap-gene-0.108-mRNA-1	150	-21.93	2 22	424 446	21	0.7143	0.8571
5	fhe-miR-1a-3p	maker-scaffold10x_384_pilon-pred_gff_StringTie-gene-0.29-mRNA-1	157	-22.87	2 16	220 244	16	0.875	0.875
5	fhe-miR-1a-3p	maker-scaffold10x_236_pilon-snap-gene-0.87-mRNA-1	176	-22.52	2 22	3552 3575	21	0.8095	0.8571
5	fhe-miR-1a-3p	maker-scaffold10x_1143_pilon-augustus-gene-0.30-mRNA-1	154	-21.2	2 20	44 67	19	0.7368	0.8947
5	fhe-miR-1a-3p	maker-scaffold10x_391_pilon-snap-gene-0.53-mRNA-1	156	-20.11	2 18	8320 8343	17	0.7647	0.8235
5	fhe-miR-1a-3p	snap_masked-scaffold10x_764_pilon-processed-gene-0.45-mRNA-1	160	-20.72	2 21	24 46	19	0.6842	0.7895
5	fhe-miR-1a-3p	maker-scaffold10x_764_pilon-snap-gene-0.61-mRNA-1	164	-21.52	2 22	446 470	22	0.6818	0.8182
5	fhe-miR-1a-3p	maker-scaffold10x_2009_pilon-snap-gene-0.50-mRNA-1	151	-24.11	2 22	58 82	22	0.6818	0.8636
5	fhe-miR-1a-3p	maker-scaffold10x_332_pilon-snap-gene-0.47-mRNA-1	155	-20.74	2 21	1302 1325	20	0.7	0.75
5	fhe-miR-1a-3p	maker-scaffold10x_65_pilon-snap-gene-0.2-mRNA-1	152	-21.32	2 20	295 317	19	0.7895	0.8947
5	fhe-miR-1a-3p	maker-scaffold10x_1410_pilon-snap-gene-0.22-mRNA-1	151	-22.77	3 21	152 176	20	0.8	0.8
5	fhe-miR-1a-3p	maker-scaffold10x_1404_pilon-augustus-gene-0.44-mRNA-1	155	-20.75	2 22	680 705	23	0.6957	0.7391
5	fhe-miR-1a-3p	maker-scaffold10x_1404_pilon-augustus-gene-0.48-mRNA-1	157	-22.81	2 22	74 96	20	0.7	0.7
5	fhe-miR-1a-3p	maker-scaffold10x_770_pilon-augustus-gene-0.4-mRNA-1	155	-23.84	2 22	89 116	25	0.64	0.76
5	fhe-miR-1a-3p	maker-scaffold10x_1087_pilon-snap-gene-0.68-mRNA-1	153	-23.61	2 22	2359 2381	20	0.6	0.75
5	fhe-miR-1a-3p	snap_masked-scaffold10x_431_pilon-processed-gene-0.1-mRNA-1	160	-20.83	2 22	3843 3866	21	0.7143	0.7619
5	fhe-miR-1a-3p	maker-scaffold10x_1190_pilon-augustus-gene-0.54-mRNA-1	153	-25.02	2 22	353 375	20	0.65	0.85
5	fhe-miR-1a-3p	maker-scaffold10x_1181_pilon-snap-gene-0.1-mRNA-1	175	-29.44	2 20	1893 1915	18	0.7778	0.9444
5	fhe-miR-1a-3p	maker-scaffold10x_998_pilon-snap-gene-0.57-mRNA-1	151	-23.22	2 22	1368 1392	22	0.6818	0.8636
5	fhe-miR-1a-3p	maker-scaffold10x_343_pilon-pred_gff_StringTie-gene-0.36-mRNA-1	160	-21.18	2 22	153 178	23	0.6087	0.8261
5	fhe-miR-1a-3p	maker-scaffold10x_920_pilon-snap-gene-0.36-mRNA-1	167	-21.34	2 21	407 430	20	0.75	0.85
5	fhe-miR-1a-3p	maker-scaffold10x_809_pilon-augustus-gene-0.5-mRNA-1	157	-21.48	2 22	172 194	20	0.7	0.85
5	fhe-miR-1a-3p	maker-scaffold10x_954_pilon-snap-gene-0.41-mRNA-1	162	-23.85	2 22	75 97	21	0.7619	0.8095
5	fhe-miR-1a-3p	maker-scaffold10x_44_pilon-snap-gene-0.0-mRNA-1	155	-22.76	3 22	1963 1984	19	0.8421	0.8421
5	fhe-miR-1a-3p	maker-scaffold10x_44_pilon-snap-gene-0.9-mRNA-1	171	-24.11	2 20	75 97	18	0.7778	0.8889
5	fhe-miR-1a-3p	maker-scaffold10x_1326_pilon-snap-gene-0.58-mRNA-1	157	-20.34	2 19	699 724	20	0.75	0.75
5	fhe-miR-1a-3p	maker-scaffold10x_537_pilon-augustus-gene-0.47-mRNA-1	153	-20.89	2 14	485 507	12	0.8333	0.9167
5	fhe-miR-1a-3p	maker-scaffold10x_746_pilon-snap-gene-0.41-mRNA-1	159	-21.3	2 22	186 207	20	0.7	0.8
5	fhe-miR-1a-3p	maker-scaffold10x_414_pilon-snap-gene-0.55-mRNA-1	151	-20.68	2 12	2389 2411	10	0.9	1
5	fhe-miR-1a-3p	maker-scaffold10x_1184_pilon-snap-gene-0.31-mRNA-1	152	-22.41	2 22	49 72	21	0.7143	0.8095
5	fhe-miR-1a-3p	maker-scaffold10x_240_pilon-pred_gff_StringTie-gene-0.58-mRNA-1	154	-20.91	2 17	41 62	15	0.8	0.8667
5	fhe-miR-1a-3p	maker-scaffold10x_680_pilon-snap-gene-0.18-mRNA-1	157	-20.08	2 19	1 20	19	0.7368	0.7895
5	fhe-miR-1a-3p	maker-scaffold10x_680_pilon-snap-gene-0.20-mRNA-1	157	-27.38	2 22	153 175	20	0.8	0.9
5	fhe-miR-1a-3p	maker-scaffold10x_1427_pilon-pred_gff_StringTie-gene-0.23-mRNA-1	158	-20.13	2 19	1062 1084	17	0.7059	0.8235
5	fhe-miR-1a-3p	maker-scaffold10x_596_pilon-pred_gff_StringTie-gene-0.17-mRNA-1	175	-24.18	2 22	250 271	20	0.8	0.9
5	fhe-miR-1a-3p	maker-scaffold10x_596_pilon-pred_gff_StringTie-gene-0.17-mRNA-1	154	-20.09	2 22	3516 3536	20	0.7	0.75
5	fhe-miR-1a-3p	maker-scaffold10x_567_pilon-snap-gene-0.25-mRNA-1	156	-21.31	2 22	3884 3908	22	0.6364	0.7727
5	fhe-miR-1a-3p	maker-scaffold10x_567_pilon-augustus-gene-0.42-mRNA-1	160	-20.59	2 22	1545 1568	21	0.6667	0.8095
5	fhe-miR-1a-3p	maker-scaffold10x_886_pilon-snap-gene-0.12-mRNA-1	160	-24.74	2 22	91 115	22	0.6818	0.7727
5	fhe-miR-1a-3p	maker-scaffold10x_1296_pilon-pred_gff_StringTie-gene-0.42-mRNA-1	171	-23.04	2 21	3816 3839	20	0.75	0.9
5	fhe-miR-1a-3p	maker-scaffold10x_502_pilon-augustus-gene-0.20-mRNA-1	159	-24.58	2 21	762 788	23	0.6957	0.7391
5	fhe-miR-1a-3p	maker-scaffold10x_502_pilon-pred_gff_StringTie-gene-0.71-mRNA-1	159	-24.58	2 21	936 962	23	0.6957	0.7391
5	fhe-miR-1a-3p	maker-scaffold10x_362_pilon-snap-gene-0.42-mRNA-1	151	-21.94	2 19	85 105	17	0.8235	0.8824
5	fhe-miR-1a-3p	snap_masked-scaffold10x_605_pilon-processed-gene-0.7-mRNA-1	171	-23.38	2 22	43 64	20	0.8	0.85
5	fhe-miR-1a-3p	snap_masked-scaffold10x_116_pilon-processed-gene-0.24-mRNA-1	154	-22.79	2 22	328 350	21	0.7619	0.8571
5	fhe-miR-1a-3p	maker-scaffold10x_364_pilon-augustus-gene-0.55-mRNA-1	159	-22.47	2 20	30 52	18	0.7222	0.9444
5	fhe-miR-1a-3p	maker-scaffold10x_1089_pilon-snap-gene-0.66-mRNA-1	159	-23.38	3 22	93 114	19	0.7895	0.9474
5	fhe-miR-1a-3p	maker-scaffold10x_1089_pilon-augustus-gene-0.11-mRNA-1	157	-24.18	2 22	58 80	20	0.7	0.85
5	fhe-miR-1a-3p	maker-scaffold10x_783_pilon-snap-gene-0.54-mRNA-1	150	-22.47	3 19	105 127	16	0.75	0.9375
5	fhe-miR-1a-3p	maker-scaffold10x_824_pilon-augustus-gene-0.21-mRNA-1	159	-24.38	2 22	285 309	22	0.7273	0.9091
5	fhe-miR-1a-3p	maker-scaffold10x_1695_pilon-pred_gff_StringTie-gene-0.47-mRNA-1	161	-21.29	2 20	12670 12691	18	0.7778	0.8333
5	fhe-miR-1a-3p	snap_masked-scaffold10x_1695_pilon-processed-gene-0.29-mRNA-1	155	-20.72	2 21	2597 2620	20	0.75	0.85
5	fhe-miR-1a-3p	maker-scaffold10x_524_pilon-snap-gene-0.19-mRNA-1	152	-26.95	2 22	1960 1983	21	0.7619	0.9048
5	fhe-miR-1a-3p	maker-scaffold10x_1823_pilon-augustus-gene-0.47-mRNA-1	152	-31.67	2 22	316 339	21	0.6667	0.8571
5	fhe-miR-1a-3p	maker-scaffold10x_77_pilon-augustus-gene-0.33-mRNA-1	156	-22.2	2 20	734 759	21	0.7619	0.8095
5	fhe-miR-1a-3p	maker-scaffold10x_126_pilon-augustus-gene-0.0-mRNA-1	154	-20.48	2 19	119 141	17	0.7647	0.8824
5	fhe-miR-1a-3p	maker-scaffold10x_442_pilon-snap-gene-0.17-mRNA-1	161	-20.07	2 21	50 75	22	0.7727	0.8182
5	fhe-miR-1a-3p	maker-scaffold10x_1464_pilon-snap-gene-0.33-mRNA-1	161	-20.59	2 22	831 853	20	0.65	0.8
5	fhe-miR-1a-3p	maker-scaffold10x_1779_pilon-augustus-gene-0.11-mRNA-1	155	-25.06	2 22	122 146	22	0.7273	0.8636
5	fhe-miR-1a-3p	maker-scaffold10x_48_pilon-snap-gene-0.26-mRNA-1	153	-20.47	2 18	998 1020	16	0.8125	0.875
5	fhe-miR-1a-3p	maker-scaffold10x_1160_pilon-snap-gene-0.20-mRNA-1	156	-26.7	2 21	40 62	19	0.6316	0.9474
5	fhe-miR-1a-3p	maker-scaffold10x_1569_pilon-snap-gene-0.3-mRNA-1	156	-21.33	2 21	382 404	19	0.6316	0.7895
5	fhe-miR-1a-3p	maker-scaffold10x_1546_pilon-snap-gene-0.19-mRNA-1	159	-26.35	2 22	1884 1910	24	0.6667	0.7917
5	fhe-miR-1a-3p	maker-scaffold10x_439_pilon-snap-gene-0.31-mRNA-1	159	-22.59	2 17	1171 1194	16	0.8125	0.875
5	fhe-miR-1a-3p	maker-scaffold10x_1662_pilon-pred_gff_StringTie-gene-0.42-mRNA-1	160	-24.25	2 22	561 585	22	0.7273	0.8636
5	fhe-miR-1a-3p	maker-scaffold10x_803_pilon-augustus-gene-0.45-mRNA-1	163	-27.72	2 21	181 204	20	0.8	0.9
5	fhe-miR-1a-3p	maker-scaffold10x_1847_pilon-snap-gene-0.19-mRNA-1	167	-23.45	2 22	576 600	22	0.7273	0.8636
5	fhe-miR-1a-3p	maker-scaffold10x_559_pilon-snap-gene-0.30-mRNA-1	154	-23.16	2 16	2827 2850	15	0.8	0.8667
5	fhe-miR-1a-3p	maker-scaffold10x_949_pilon-augustus-gene-0.26-mRNA-1	161	-24.73	2 19	1493 1516	18	0.7222	0.8889
5	fhe-miR-1a-3p	maker-scaffold10x_74_pilon-snap-gene-0.19-mRNA-1	157	-21.57	2 22	2823 2845	20	0.7	0.85
5	fhe-miR-1a-3p	maker-scaffold10x_74_pilon-snap-gene-0.19-mRNA-1	155	-27.64	2 22	2215 2239	22	0.7273	0.8636
5	fhe-miR-1a-3p	maker-scaffold10x_1616_pilon-snap-gene-0.9-mRNA-1	151	-23.01	2 13	4556 4579	12	0.9167	0.9167
5	fhe-miR-1a-3p	maker-scaffold10x_492_pilon-snap-gene-0.5-mRNA-1	150	-23.81	2 22	6163 6185	21	0.7143	0.8571
5	fhe-miR-1a-3p	maker-scaffold10x_660_pilon-snap-gene-0.6-mRNA-1	158	-21.43	2 17	258 283	18	0.8333	0.8333
5	fhe-miR-1a-3p	maker-scaffold10x_1911_pilon-snap-gene-0.6-mRNA-1	152	-21.48	2 22	430 453	21	0.7143	0.8095
5	fhe-miR-1a-3p	maker-scaffold10x_2146_pilon-snap-gene-0.17-mRNA-1	151	-23.79	2 21	209 232	20	0.7	0.85
5	fhe-miR-1a-3p	maker-scaffold10x_755_pilon-snap-gene-0.6-mRNA-1	151	-20.46	2 21	925 948	20	0.75	0.8
5	fhe-miR-1a-3p	snap_masked-scaffold10x_1073_pilon-processed-gene-0.43-mRNA-1	151	-22.64	2 12	1954 1976	10	0.9	1
5	fhe-miR-1a-3p	maker-scaffold10x_2228_pilon-snap-gene-0.13-mRNA-1	168	-21.65	2 22	6308 6331	21	0.7143	0.8571
5	fhe-miR-1a-3p	maker-scaffold10x_694_pilon-pred_gff_StringTie-gene-0.6-mRNA-1	152	-23.35	2 18	2450 2473	17	0.8235	0.8824
5	fhe-miR-1a-3p	augustus_masked-scaffold10x_1021_pilon-processed-gene-0.14-mRNA-1	158	-20.47	2 21	903 924	19	0.6842	0.8421
5	fhe-miR-1a-3p	maker-scaffold10x_1592_pilon-snap-gene-0.8-mRNA-1	151	-30.1	2 22	1401 1425	22	0.6818	0.8636
5	fhe-miR-1a-3p	maker-scaffold10x_363_pilon-snap-gene-0.0-mRNA-1	157	-24	2 20	4 25	18	0.7778	0.7778
5	fhe-miR-1a-3p	maker-scaffold10x_72_pilon-pred_gff_StringTie-gene-0.14-mRNA-1	150	-24.63	2 21	1425 1446	19	0.6842	0.8947
5	fhe-miR-1a-3p	maker-scaffold10x_549_pilon-snap-gene-0.15-mRNA-1	150	-21.38	3 22	8804 8829	22	0.7727	0.8636
5	fhe-miR-1a-3p	maker-scaffold10x_1517_pilon-augustus-gene-0.0-mRNA-1	150	-21.79	2 21	3704 3730	23	0.6087	0.7826
5	fhe-miR-1a-3p	maker-scaffold10x_1926_pilon-augustus-gene-0.8-mRNA-1	158	-21.01	2 22	3053 3073	20	0.7	0.8
5	fhe-miR-1a-3p	maker-scaffold10x_910_pilon-augustus-gene-0.1-mRNA-1	150	-21.01	2 11	536 558	9	1	1
5	fhe-miR-1a-3p	maker-scaffold10x_775_pilon-pred_gff_StringTie-gene-0.40-mRNA-1	163	-23.05	2 22	2906 2927	20	0.7	0.85
5	fhe-miR-1a-3p	maker-scaffold10x_145_pilon-snap-gene-0.19-mRNA-1	160	-15.97	2 21	331 352	19	0.6842	0.7895
5	fhe-miR-1a-3p	maker-scaffold10x_145_pilon-snap-gene-2.175-mRNA-1	155	-15.95	2 21	1577 1599	20	0.65	0.8
5	fhe-miR-1a-3p	maker-scaffold10x_520_pilon-snap-gene-0.9-mRNA-1	155	-19.95	2 21	105 129	22	0.6364	0.7727
5	fhe-miR-1a-3p	maker-scaffold10x_520_pilon-augustus-gene-2.79-mRNA-1	164	-23.97	2 20	118 139	19	0.7895	0.8947
5	fhe-miR-1a-3p	maker-scaffold10x_13_pilon-snap-gene-1.69-mRNA-1	160	-15.04	2 21	248 269	19	0.6316	0.8421
5	fhe-miR-1a-3p	maker-scaffold10x_598_pilon-augustus-gene-1.148-mRNA-1	160	-21.44	2 19	2958 2982	20	0.75	0.85
5	fhe-miR-1a-3p	maker-scaffold10x_815_pilon-snap-gene-0.7-mRNA-1	164	-18.82	2 21	127 148	19	0.6316	0.8947
5	fhe-miR-1a-3p	maker-scaffold10x_908_pilon-snap-gene-1.170-mRNA-1	155	-17.3	2 18	2582 2602	16	0.75	0.875
5	fhe-miR-1a-3p	maker-scaffold10x_908_pilon-snap-gene-1.174-mRNA-1	162	-17.19	2 20	3202 3224	19	0.7368	0.8421
5	fhe-miR-1a-3p	maker-scaffold10x_493_pilon-snap-gene-1.17-mRNA-1	155	-18.63	2 12	3323 3344	10	1	1
5	fhe-miR-1a-3p	maker-scaffold10x_217_pilon-snap-gene-1.117-mRNA-1	156	-17.99	2 18	303 325	17	0.7647	0.8235
5	fhe-miR-1a-3p	maker-scaffold10x_345_pilon-augustus-gene-1.182-mRNA-1	159	-14.75	2 21	1788 1810	20	0.65	0.85
5	fhe-miR-1a-3p	maker-scaffold10x_345_pilon-augustus-gene-1.182-mRNA-1	158	-18.1	2 20	2976 2999	20	0.7	0.8
5	fhe-miR-1a-3p	maker-scaffold10x_345_pilon-snap-gene-1.120-mRNA-1	157	-16.76	2 18	579 600	16	0.6875	0.875
5	fhe-miR-1a-3p	maker-scaffold10x_7_pilon-snap-gene-0.33-mRNA-1	158	-24.08	2 21	325 348	21	0.7619	0.7619
5	fhe-miR-1a-3p	maker-scaffold10x_436_pilon-snap-gene-0.20-mRNA-1	155	-24.35	2 21	326 348	20	0.75	0.85
5	fhe-miR-1a-3p	maker-scaffold10x_436_pilon-snap-gene-0.29-mRNA-1	162	-23.1	2 19	429 450	17	0.7647	0.8235
5	fhe-miR-1a-3p	maker-scaffold10x_436_pilon-augustus-gene-1.55-mRNA-1	158	-17.87	2 20	806 828	19	0.7368	0.7895
5	fhe-miR-1a-3p	maker-scaffold10x_102_pilon-snap-gene-0.47-mRNA-1	163	-24.89	2 21	1130 1152	20	0.7	0.85
5	fhe-miR-1a-3p	maker-scaffold10x_213_pilon-snap-gene-0.33-mRNA-1	157	-20.96	2 21	19 40	20	0.7	0.85
5	fhe-miR-1a-3p	maker-scaffold10x_213_pilon-augustus-gene-0.240-mRNA-1	155	-17.74	2 21	409 433	22	0.6364	0.7727
5	fhe-miR-1a-3p	maker-scaffold10x_432_pilon-snap-gene-0.95-mRNA-1	157	-15.9	2 18	3002 3023	16	0.75	0.8125
5	fhe-miR-1a-3p	maker-scaffold10x_83_pilon-augustus-gene-0.120-mRNA-1	156	-20.81	2 21	634 655	19	0.6316	0.9474
5	fhe-miR-1a-3p	maker-scaffold10x_83_pilon-snap-gene-0.199-mRNA-1	168	-20.3	2 18	7 29	17	0.8824	0.8824
5	fhe-miR-1a-3p	maker-scaffold10x_83_pilon-snap-gene-0.206-mRNA-1	160	-22.03	2 20	360 379	18	0.7778	0.8333
5	fhe-miR-1a-3p	maker-scaffold10x_617_pilon-pred_gff_StringTie-gene-0.104-mRNA-1	156	-20.66	2 20	1968 1989	19	0.7368	0.8421
5	fhe-miR-1a-3p	maker-scaffold10x_926_pilon-snap-gene-0.136-mRNA-1	164	-28	2 21	447 468	19	0.7368	0.9474
5	fhe-miR-1a-3p	augustus_masked-scaffold10x_589_pilon-processed-gene-0.6-mRNA-1	159	-18.62	2 21	2211 2234	21	0.7143	0.7619
5	fhe-miR-1a-3p	maker-scaffold10x_53_pilon-snap-gene-0.75-mRNA-1	159	-23.82	2 21	404 426	20	0.75	0.75
5	fhe-miR-1a-3p	maker-scaffold10x_487_pilon-snap-gene-0.227-mRNA-1	155	-16.64	2 20	510 531	18	0.7222	0.7222
5	fhe-miR-1a-3p	maker-scaffold10x_297_pilon-snap-gene-0.1-mRNA-1	158	-16.73	2 21	465 485	19	0.7368	0.7895
5	fhe-miR-1a-3p	maker-scaffold10x_297_pilon-augustus-gene-0.104-mRNA-1	155	-19.6	2 21	812 835	21	0.7619	0.8095
5	fhe-miR-1a-3p	maker-scaffold10x_157_pilon-snap-gene-0.182-mRNA-1	163	-21.39	2 16	1405 1426	14	0.8571	0.9286
5	fhe-miR-1a-3p	maker-scaffold10x_99_pilon-snap-gene-0.84-mRNA-1	160	-18.9	2 18	135 157	17	0.7647	0.8824
5	fhe-miR-1a-3p	maker-scaffold10x_99_pilon-snap-gene-0.92-mRNA-1	155	-13.81	2 20	2205 2226	18	0.7778	0.8333
5	fhe-miR-1a-3p	maker-scaffold10x_263_pilon-augustus-gene-0.160-mRNA-1	161	-19.92	2 19	14493 14515	18	0.7778	0.8333
5	fhe-miR-1a-3p	maker-scaffold10x_263_pilon-augustus-gene-0.169-mRNA-1	159	-20.05	2 21	89 112	21	0.7143	0.7619
5	fhe-miR-1a-3p	maker-scaffold10x_342_pilon-snap-gene-0.29-mRNA-1	159	-17.15	2 21	1847 1869	20	0.7	0.8
5	fhe-miR-1a-3p	maker-scaffold10x_342_pilon-augustus-gene-0.181-mRNA-1	156	-20.18	2 17	2696 2717	15	0.8	0.8
5	fhe-miR-1a-3p	maker-scaffold10x_342_pilon-pred_gff_StringTie-gene-0.118-mRNA-1	162	-16.27	2 21	703 723	19	0.7368	0.8421
5	fhe-miR-1a-3p	maker-scaffold10x_654_pilon-snap-gene-0.160-mRNA-1	156	-18.99	2 21	981 1001	20	0.75	0.8
5	fhe-miR-1a-3p	maker-scaffold10x_654_pilon-augustus-gene-0.57-mRNA-1	159	-21.11	2 21	31 55	22	0.6818	0.7727
5	fhe-miR-1a-3p	maker-scaffold10x_61_pilon-snap-gene-0.54-mRNA-1	156	-16.36	2 19	117 137	17	0.7647	0.8235
5	fhe-miR-1a-3p	maker-scaffold10x_205_pilon-snap-gene-0.68-mRNA-1	156	-19.28	2 19	4296 4316	17	0.8235	0.9412
5	fhe-miR-1a-3p	maker-scaffold10x_113_pilon-pred_gff_StringTie-gene-0.102-mRNA-1	175	-22.02	2 20	407247 407268	18	0.7778	0.9444
5	fhe-miR-1a-3p	maker-scaffold10x_113_pilon-pred_gff_StringTie-gene-0.102-mRNA-1	163	-15.87	2 20	4069 4090	18	0.7778	0.7778
5	fhe-miR-1a-3p	maker-scaffold10x_113_pilon-pred_gff_StringTie-gene-0.102-mRNA-1	161	-21.27	2 18	99264 99285	16	0.8125	0.8125
5	fhe-miR-1a-3p	maker-scaffold10x_113_pilon-pred_gff_StringTie-gene-0.102-mRNA-1	161	-21.27	2 18	391644 391665	16	0.8125	0.8125
5	fhe-miR-1a-3p	maker-scaffold10x_113_pilon-pred_gff_StringTie-gene-0.102-mRNA-1	158	-19.68	2 21	77223 77248	23	0.6957	0.7826
5	fhe-miR-1a-3p	maker-scaffold10x_113_pilon-pred_gff_StringTie-gene-0.102-mRNA-1	158	-20.86	2 19	240465 240486	17	0.8235	0.8824
5	fhe-miR-1a-3p	maker-scaffold10x_113_pilon-pred_gff_StringTie-gene-0.102-mRNA-1	158	-27.25	2 21	318307 318334	25	0.68	0.76
5	fhe-miR-1a-3p	maker-scaffold10x_113_pilon-pred_gff_StringTie-gene-0.102-mRNA-1	156	-20.08	2 21	15733 15754	19	0.6842	0.7368
5	fhe-miR-1a-3p	maker-scaffold10x_113_pilon-pred_gff_StringTie-gene-0.102-mRNA-1	156	-18.37	2 21	330559 330578	19	0.7368	0.8421
5	fhe-miR-1a-3p	maker-scaffold10x_113_pilon-pred_gff_StringTie-gene-0.102-mRNA-1	155	-18.24	2 21	279415 279437	20	0.7	0.75
5	fhe-miR-1a-3p	maker-scaffold10x_113_pilon-snap-gene-0.191-mRNA-1	155	-19.41	2 17	189 211	16	0.8125	0.8125
5	fhe-miR-1a-3p	maker-scaffold10x_203_pilon-snap-gene-0.85-mRNA-1	158	-21.33	2 21	2987 3011	22	0.7273	0.7727
5	fhe-miR-1a-3p	maker-scaffold10x_203_pilon-snap-gene-0.68-mRNA-1	161	-19.02	2 21	1115 1137	21	0.7143	0.8571
5	fhe-miR-1a-3p	maker-scaffold10x_203_pilon-augustus-gene-0.34-mRNA-1	163	-22.66	2 18	93 113	16	0.8125	0.9375
5	fhe-miR-1a-3p	maker-scaffold10x_203_pilon-snap-gene-0.71-mRNA-1	158	-21.85	2 21	1633 1656	21	0.7143	0.8095
5	fhe-miR-1a-3p	maker-scaffold10x_203_pilon-pred_gff_StringTie-gene-0.194-mRNA-1	156	-13.43	2 21	3296 3317	19	0.5789	0.8421
5	fhe-miR-1a-3p	maker-scaffold10x_166_pilon-augustus-gene-0.78-mRNA-1	161	-16.81	2 18	2293 2314	16	0.8125	0.8125
5	fhe-miR-1a-3p	maker-scaffold10x_966_pilon-snap-gene-0.77-mRNA-1	158	-16.73	2 20	319 341	19	0.7368	0.7895
5	fhe-miR-1a-3p	maker-scaffold10x_730_pilon-pred_gff_StringTie-gene-0.162-mRNA-1	155	-15.47	2 21	839 861	20	0.65	0.8
5	fhe-miR-1a-3p	maker-scaffold10x_149_pilon-snap-gene-0.91-mRNA-1	169	-21.6	2 20	81 101	18	0.8333	0.8889
5	fhe-miR-1a-3p	maker-scaffold10x_142_pilon-pred_gff_StringTie-gene-0.156-mRNA-1	161	-20.73	2 21	30261 30280	19	0.6842	0.8947
5	fhe-miR-1a-3p	maker-scaffold10x_563_pilon-augustus-gene-0.173-mRNA-1	161	-19.44	2 20	1648 1668	18	0.7778	0.8333
5	fhe-miR-1a-3p	snap_masked-scaffold10x_1084_pilon-processed-gene-0.99-mRNA-1	157	-15.98	2 18	314 335	16	0.6875	0.875
5	fhe-miR-1a-3p	maker-scaffold10x_1084_pilon-snap-gene-0.127-mRNA-1	156	-19.93	2 21	231 250	19	0.7895	0.7895
5	fhe-miR-1a-3p	snap_masked-scaffold10x_280_pilon-processed-gene-0.40-mRNA-1	157	-19.21	2 20	719 746	24	0.7083	0.75
5	fhe-miR-1a-3p	maker-scaffold10x_259_pilon-snap-gene-0.102-mRNA-1	155	-20.02	2 17	80 102	16	0.75	0.875
5	fhe-miR-1a-3p	maker-scaffold10x_281_pilon-augustus-gene-0.194-mRNA-1	155	-17.11	2 21	1345 1367	20	0.65	0.8
5	fhe-miR-1a-3p	maker-scaffold10x_275_pilon-pred_gff_StringTie-gene-0.59-mRNA-1	155	-19.17	2 20	849 870	18	0.7778	0.8333
5	fhe-miR-1a-3p	maker-scaffold10x_418_pilon-snap-gene-0.91-mRNA-1	155	-18.4	2 21	1994 2011	19	0.7368	0.7895
5	fhe-miR-1a-3p	maker-scaffold10x_410_pilon-snap-gene-0.8-mRNA-1	155	-14.77	2 20	3768 3789	18	0.6667	0.7778
5	fhe-miR-1a-3p	maker-scaffold10x_93_pilon-pred_gff_StringTie-gene-0.39-mRNA-1	155	-16.75	2 17	2508 2530	16	0.8125	0.8125
5	fhe-miR-1a-3p	maker-scaffold10x_93_pilon-snap-gene-0.120-mRNA-1	163	-24.68	2 20	710 731	18	0.7778	0.9444
5	fhe-miR-1a-3p	maker-scaffold10x_239_pilon-augustus-gene-0.126-mRNA-1	162	-15.63	2 19	1336 1357	17	0.7647	0.8235
5	fhe-miR-1a-3p	maker-scaffold10x_14_pilon-snap-gene-0.119-mRNA-1	168	-28.81	2 21	12 33	19	0.6842	0.8947
5	fhe-miR-1a-3p	maker-scaffold10x_1309_pilon-snap-gene-0.84-mRNA-1	168	-19.23	2 21	309 330	19	0.6842	0.8947
5	fhe-miR-1a-3p	maker-scaffold10x_97_pilon-snap-gene-0.96-mRNA-1	156	-19.86	2 21	2862 2883	19	0.6842	0.8947
5	fhe-miR-1a-3p	maker-scaffold10x_97_pilon-snap-gene-0.81-mRNA-1	157	-19.93	2 18	1191 1212	16	0.6875	0.875
5	fhe-miR-1a-3p	maker-scaffold10x_324_pilon-snap-gene-0.77-mRNA-1	167	-20.04	2 20	6057 6078	18	0.7778	0.8333
5	fhe-miR-1a-3p	maker-scaffold10x_324_pilon-snap-gene-0.77-mRNA-1	160	-18.2	2 21	265 286	19	0.5789	0.8947
5	fhe-miR-1a-3p	maker-scaffold10x_1074_pilon-snap-gene-0.109-mRNA-1	158	-16.52	2 20	2936 2958	19	0.6842	0.8421
5	fhe-miR-1a-3p	maker-scaffold10x_500_pilon-snap-gene-0.60-mRNA-1	160	-18.96	2 21	8 29	19	0.6842	0.7895
5	fhe-miR-1a-3p	maker-scaffold10x_500_pilon-snap-gene-0.48-mRNA-1	163	-18.26	2 20	9 30	18	0.7222	0.8333
5	fhe-miR-1a-3p	snap_masked-scaffold10x_604_pilon-processed-gene-0.94-mRNA-1	163	-21.02	2 20	603 624	18	0.7222	0.8333
5	fhe-miR-1a-3p	maker-scaffold10x_604_pilon-augustus-gene-0.122-mRNA-1	159	-16.51	2 20	1495 1516	18	0.7222	0.7778
5	fhe-miR-1a-3p	maker-scaffold10x_103_pilon-snap-gene-0.106-mRNA-1	160	-23.48	2 21	1802 1823	19	0.7368	0.8947
5	fhe-miR-1a-3p	maker-scaffold10x_794_pilon-snap-gene-0.115-mRNA-1	157	-14.2	2 19	830 853	19	0.6842	0.8421
5	fhe-miR-1a-3p	augustus_masked-scaffold10x_314_pilon-processed-gene-0.34-mRNA-1	159	-23.8	2 21	273 296	21	0.6667	0.8095
5	fhe-miR-1a-3p	maker-scaffold10x_538_pilon-snap-gene-0.97-mRNA-1	160	-22.77	2 21	365 386	19	0.7895	0.8421
5	fhe-miR-1a-3p	maker-scaffold10x_485_pilon-snap-gene-0.74-mRNA-1	158	-16.96	2 21	99 122	21	0.7143	0.8095
5	fhe-miR-1a-3p	snap_masked-scaffold10x_123_pilon-processed-gene-0.27-mRNA-1	167	-21.77	2 21	4940 4962	20	0.75	0.85
5	fhe-miR-1a-3p	maker-scaffold10x_123_pilon-snap-gene-0.72-mRNA-1	155	-17.89	2 17	6547 6569	16	0.8125	0.8125
5	fhe-miR-1a-3p	maker-scaffold10x_1332_pilon-snap-gene-0.49-mRNA-1	162	-21.97	2 21	2628 2648	19	0.6842	0.8947
5	fhe-miR-1a-3p	maker-scaffold10x_119_pilon-snap-gene-0.2-mRNA-1	160	-20.7	2 21	74 95	19	0.6842	0.7895
5	fhe-miR-1a-3p	maker-scaffold10x_1549_pilon-snap-gene-0.82-mRNA-1	158	-27.22	3 20	6185 6207	18	0.8333	0.9444
5	fhe-miR-1a-3p	maker-scaffold10x_1549_pilon-snap-gene-0.95-mRNA-1	155	-20.99	2 21	475 497	20	0.7	0.75
5	fhe-miR-1a-3p	maker-scaffold10x_325_pilon-snap-gene-0.59-mRNA-1	164	-19.65	2 21	240 261	19	0.7368	0.7895
5	fhe-miR-1a-3p	maker-scaffold10x_325_pilon-snap-gene-0.70-mRNA-1	169	-19.34	2 18	255 276	16	0.8125	0.9375
5	fhe-miR-1a-3p	maker-scaffold10x_19_pilon-snap-gene-0.112-mRNA-1	164	-19.26	2 19	214 237	19	0.8421	0.8421
5	fhe-miR-1a-3p	maker-scaffold10x_19_pilon-snap-gene-0.114-mRNA-1	157	-14.13	2 21	664 683	19	0.6842	0.8421
5	fhe-miR-1a-3p	maker-scaffold10x_286_pilon-snap-gene-0.2-mRNA-1	156	-16.24	2 21	17 38	19	0.6842	0.7368
5	fhe-miR-1a-3p	maker-scaffold10x_747_pilon-snap-gene-0.5-mRNA-1	162	-19.39	2 15	1504 1525	13	0.8462	1
5	fhe-miR-1a-3p	maker-scaffold10x_713_pilon-snap-gene-0.103-mRNA-1	155	-17.36	2 19	1775 1796	18	0.7778	0.8333
5	fhe-miR-1a-3p	maker-scaffold10x_713_pilon-snap-gene-0.107-mRNA-1	157	-20.5	2 20	126 146	18	0.6667	0.8889
5	fhe-miR-1a-3p	maker-scaffold10x_111_pilon-snap-gene-0.80-mRNA-1	160	-20.36	2 21	204 225	19	0.7368	0.7368
5	fhe-miR-1a-3p	maker-scaffold10x_932_pilon-snap-gene-0.18-mRNA-1	161	-21.25	2 21	1255 1277	21	0.7143	0.8571
5	fhe-miR-1a-3p	maker-scaffold10x_1010_pilon-pred_gff_StringTie-gene-0.79-mRNA-1	158	-15.14	2 19	1606 1627	17	0.7059	0.8235
5	fhe-miR-1a-3p	maker-scaffold10x_1010_pilon-pred_gff_StringTie-gene-0.79-mRNA-1	158	-18.15	2 21	11478 11498	19	0.6842	0.8421
5	fhe-miR-1a-3p	maker-scaffold10x_1010_pilon-pred_gff_StringTie-gene-0.79-mRNA-1	155	-22.25	2 21	11688 11708	20	0.8	0.8
5	fhe-miR-1a-3p	maker-scaffold10x_938_pilon-snap-gene-0.47-mRNA-1	162	-19.57	2 19	681 702	17	0.7647	0.8235
5	fhe-miR-1a-3p	maker-scaffold10x_851_pilon-snap-gene-0.23-mRNA-1	160	-22.81	2 19	977 997	17	0.7647	0.8824
5	fhe-miR-1a-3p	maker-scaffold10x_1017_pilon-pred_gff_StringTie-gene-0.81-mRNA-1	167	-17.89	2 20	4785 4806	18	0.7778	0.8333
5	fhe-miR-1a-3p	maker-scaffold10x_494_pilon-snap-gene-0.32-mRNA-1	163	-21.22	2 17	1703 1726	17	0.8235	0.8824
5	fhe-miR-1a-3p	maker-scaffold10x_457_pilon-snap-gene-0.53-mRNA-1	161	-18.1	2 21	359 380	20	0.8	0.8
5	fhe-miR-1a-3p	maker-scaffold10x_1573_pilon-pred_gff_StringTie-gene-0.59-mRNA-1	158	-24.5	2 20	1949 1971	19	0.7895	0.8947
5	fhe-miR-1a-3p	maker-scaffold10x_45_pilon-snap-gene-0.45-mRNA-1	161	-18.19	2 20	1437 1460	20	0.75	0.85
5	fhe-miR-1a-3p	augustus_masked-scaffold10x_349_pilon-processed-gene-0.70-mRNA-1	159	-17.9	2 18	2359 2379	16	0.8125	0.875
5	fhe-miR-1a-3p	maker-scaffold10x_936_pilon-pred_gff_StringTie-gene-0.38-mRNA-1	157	-23.96	2 19	1736 1758	18	0.8333	0.8889
5	fhe-miR-1a-3p	maker-scaffold10x_1125_pilon-augustus-gene-0.100-mRNA-1	156	-20.06	2 18	6522 6544	17	0.7647	0.8235
5	fhe-miR-1a-3p	maker-scaffold10x_773_pilon-snap-gene-0.65-mRNA-1	155	-17.57	2 20	432 453	18	0.7778	0.8333
5	fhe-miR-1a-3p	maker-scaffold10x_628_pilon-snap-gene-0.31-mRNA-1	159	-18	2 21	335 359	22	0.6818	0.7727
5	fhe-miR-1a-3p	maker-scaffold10x_628_pilon-snap-gene-0.36-mRNA-1	158	-17.65	2 19	70 91	17	0.7059	0.8235
5	fhe-miR-1a-3p	maker-scaffold10x_628_pilon-pred_gff_StringTie-gene-0.107-mRNA-1	160	-19.82	2 19	23061 23081	17	0.8235	0.8235
5	fhe-miR-1a-3p	maker-scaffold10x_143_pilon-snap-gene-0.7-mRNA-1	158	-22.77	2 20	4323 4346	20	0.7	0.8
5	fhe-miR-1a-3p	maker-scaffold10x_1050_pilon-augustus-gene-0.71-mRNA-1	165	-27.75	2 21	97 119	21	0.7619	0.8571
5	fhe-miR-1a-3p	maker-scaffold10x_1050_pilon-pred_gff_StringTie-gene-0.58-mRNA-1	157	-20.15	2 21	723 744	20	0.75	0.8
5	fhe-miR-1a-3p	maker-scaffold10x_1050_pilon-snap-gene-0.17-mRNA-1	158	-16	2 20	110 132	19	0.7368	0.7895
5	fhe-miR-1a-3p	maker-scaffold10x_1050_pilon-snap-gene-0.17-mRNA-1	157	-16	2 20	417 440	20	0.75	0.8
5	fhe-miR-1a-3p	maker-scaffold10x_922_pilon-snap-gene-0.57-mRNA-1	155	-15.02	2 21	14 32	19	0.7895	0.7895
5	fhe-miR-1a-3p	maker-scaffold10x_534_pilon-augustus-gene-0.68-mRNA-1	164	-17.11	2 21	63 84	19	0.6842	0.8421
5	fhe-miR-1a-3p	maker-scaffold10x_534_pilon-snap-gene-0.52-mRNA-1	164	-17.11	2 21	9477 9498	19	0.6842	0.8421
5	fhe-miR-1a-3p	maker-scaffold10x_873_pilon-snap-gene-0.80-mRNA-1	155	-13.52	2 16	46 67	14	0.7857	0.8571
5	fhe-miR-1a-3p	maker-scaffold10x_323_pilon-snap-gene-0.45-mRNA-1	158	-18.82	2 20	403 426	20	0.75	0.75
5	fhe-miR-1a-3p	maker-scaffold10x_942_pilon-snap-gene-0.46-mRNA-1	155	-19.24	2 17	306 328	16	0.75	0.875
5	fhe-miR-1a-3p	maker-scaffold10x_95_pilon-snap-gene-0.19-mRNA-1	158	-22.06	2 21	3136 3156	19	0.6842	0.8421
5	fhe-miR-1a-3p	maker-scaffold10x_973_pilon-pred_gff_StringTie-gene-0.99-mRNA-1	156	-17.07	2 19	2157 2177	17	0.7647	0.8235
5	fhe-miR-1a-3p	maker-scaffold10x_973_pilon-pred_gff_StringTie-gene-0.99-mRNA-1	155	-20.4	2 18	4762 4786	19	0.7895	0.7895
5	fhe-miR-1a-3p	maker-scaffold10x_935_pilon-snap-gene-0.46-mRNA-1	167	-17.09	2 20	12 33	18	0.6667	0.9444
5	fhe-miR-1a-3p	maker-scaffold10x_677_pilon-augustus-gene-0.99-mRNA-1	157	-21.02	2 21	199 218	19	0.6842	0.8421
5	fhe-miR-1a-3p	maker-scaffold10x_90_pilon-snap-gene-0.98-mRNA-1	160	-16.79	2 20	195 216	19	0.7895	0.8421
5	fhe-miR-1a-3p	maker-scaffold10x_90_pilon-snap-gene-0.100-mRNA-1	156	-16.98	2 21	2773 2792	19	0.7368	0.8421
5	fhe-miR-1a-3p	maker-scaffold10x_1194_pilon-snap-gene-0.38-mRNA-1	160	-27.25	2 21	483 504	19	0.6842	0.9474
5	fhe-miR-1a-3p	augustus_masked-scaffold10x_1272_pilon-processed-gene-0.85-mRNA-1	167	-28.3	2 20	2754 2775	18	0.8333	0.9444
5	fhe-miR-1a-3p	maker-scaffold10x_269_pilon-pred_gff_StringTie-gene-0.66-mRNA-1	155	-20.96	2 21	9 31	20	0.7	0.9
5	fhe-miR-1a-3p	maker-scaffold10x_186_pilon-snap-gene-0.97-mRNA-1	161	-19.03	2 18	1221 1242	16	0.75	0.875
5	fhe-miR-1a-3p	maker-scaffold10x_231_pilon-snap-gene-0.1-mRNA-1	159	-21.02	2 21	171 193	20	0.7	0.8
5	fhe-miR-1a-3p	maker-scaffold10x_459_pilon-augustus-gene-0.14-mRNA-1	160	-17.42	2 21	1109 1130	19	0.6316	0.8421
5	fhe-miR-1a-3p	maker-scaffold10x_1597_pilon-snap-gene-0.7-mRNA-1	157	-16.71	2 18	196 217	16	0.75	0.8125
5	fhe-miR-1a-3p	maker-scaffold10x_311_pilon-snap-gene-0.46-mRNA-1	157	-13.61	2 20	87 107	18	0.6667	0.8889
5	fhe-miR-1a-3p	augustus_masked-scaffold10x_712_pilon-processed-gene-0.52-mRNA-1	163	-15.51	2 20	5029 5050	18	0.7778	0.7778
5	fhe-miR-1a-3p	maker-scaffold10x_712_pilon-augustus-gene-0.68-mRNA-1	157	-20.17	2 21	2824 2846	21	0.7143	0.8095
5	fhe-miR-1a-3p	maker-scaffold10x_254_pilon-augustus-gene-0.14-mRNA-1	155	-19.4	2 12	679 700	10	1	1
5	fhe-miR-1a-3p	maker-scaffold10x_486_pilon-snap-gene-0.74-mRNA-1	155	-21.46	2 21	309 332	21	0.6667	0.7619
5	fhe-miR-1a-3p	maker-scaffold10x_486_pilon-augustus-gene-0.29-mRNA-1	160	-19.05	2 19	729 749	17	0.7647	0.8824
5	fhe-miR-1a-3p	maker-scaffold10x_511_pilon-snap-gene-0.83-mRNA-1	169	-25.19	2 18	3 24	16	0.8125	0.9375
5	fhe-miR-1a-3p	maker-scaffold10x_1502_pilon-pred_gff_StringTie-gene-0.52-mRNA-1	162	-23.51	2 21	36710 36733	21	0.7143	0.8571
5	fhe-miR-1a-3p	maker-scaffold10x_1502_pilon-pred_gff_StringTie-gene-0.52-mRNA-1	160	-20.65	2 21	45947 45968	19	0.7895	0.8421
5	fhe-miR-1a-3p	maker-scaffold10x_1502_pilon-pred_gff_StringTie-gene-0.52-mRNA-1	159	-17.85	2 21	35397 35420	21	0.7143	0.7619
5	fhe-miR-1a-3p	maker-scaffold10x_1502_pilon-pred_gff_StringTie-gene-0.52-mRNA-1	155	-14.34	2 20	72015 72033	18	0.7222	0.8333
5	fhe-miR-1a-3p	maker-scaffold10x_125_pilon-snap-gene-0.29-mRNA-1	156	-14.68	2 20	273 292	18	0.7222	0.8333
5	fhe-miR-1a-3p	maker-scaffold10x_306_pilon-snap-gene-0.15-mRNA-1	161	-19.66	2 19	143 166	19	0.7368	0.8421
5	fhe-miR-1a-3p	maker-scaffold10x_306_pilon-snap-gene-0.21-mRNA-1	163	-18.23	2 16	346 367	14	0.8571	0.9286
5	fhe-miR-1a-3p	maker-scaffold10x_930_pilon-snap-gene-0.29-mRNA-1	155	-21.86	2 21	8 30	20	0.75	0.85
5	fhe-miR-1a-3p	maker-scaffold10x_930_pilon-augustus-gene-0.15-mRNA-1	159	-24.52	2 21	779 801	20	0.8	0.85
5	fhe-miR-1a-3p	maker-scaffold10x_223_pilon-snap-gene-0.8-mRNA-1	155	-17.86	2 21	20 42	20	0.65	0.8
5	fhe-miR-1a-3p	maker-scaffold10x_66_pilon-pred_gff_StringTie-gene-0.48-mRNA-1	156	-19.83	2 21	11426 11445	19	0.7368	0.8421
5	fhe-miR-1a-3p	maker-scaffold10x_66_pilon-pred_gff_StringTie-gene-0.48-mRNA-1	156	-19.83	2 21	14696 14715	19	0.7368	0.8421
5	fhe-miR-1a-3p	maker-scaffold10x_66_pilon-pred_gff_StringTie-gene-0.48-mRNA-1	156	-19.38	2 17	28122 28143	15	0.7333	0.8667
5	fhe-miR-1a-3p	maker-scaffold10x_66_pilon-pred_gff_StringTie-gene-0.48-mRNA-1	156	-19.38	2 17	43349 43370	15	0.7333	0.8667
5	fhe-miR-1a-3p	maker-scaffold10x_66_pilon-pred_gff_StringTie-gene-0.48-mRNA-1	155	-18.7	2 20	32365 32386	18	0.6667	0.7778
5	fhe-miR-1a-3p	maker-scaffold10x_204_pilon-snap-gene-0.32-mRNA-1	160	-16.88	2 21	1253 1274	19	0.6842	0.7895
5	fhe-miR-1a-3p	maker-scaffold10x_1007_pilon-pred_gff_StringTie-gene-0.30-mRNA-1	155	-22.48	2 21	16312 16334	20	0.75	0.85
5	fhe-miR-1a-3p	maker-scaffold10x_236_pilon-snap-gene-0.87-mRNA-1	155	-17.81	2 17	1128 1151	17	0.7647	0.8235
5	fhe-miR-1a-3p	maker-scaffold10x_236_pilon-snap-gene-0.87-mRNA-1	155	-21.69	3 21	3554 3576	19	0.8421	0.8421
5	fhe-miR-1a-3p	maker-scaffold10x_1213_pilon-snap-gene-0.60-mRNA-1	163	-18.8	2 21	531 553	20	0.7	0.85
5	fhe-miR-1a-3p	maker-scaffold10x_535_pilon-snap-gene-0.65-mRNA-1	159	-16.01	2 21	925 947	20	0.7	0.8
5	fhe-miR-1a-3p	maker-scaffold10x_729_pilon-augustus-gene-0.44-mRNA-1	156	-19.63	2 21	4320 4341	19	0.6842	0.8947
5	fhe-miR-1a-3p	maker-scaffold10x_391_pilon-snap-gene-0.53-mRNA-1	161	-18.32	2 19	8322 8344	18	0.7778	0.8333
5	fhe-miR-1a-3p	snap_masked-scaffold10x_764_pilon-processed-gene-0.45-mRNA-1	160	-20.13	2 21	26 47	19	0.6842	0.7895
5	fhe-miR-1a-3p	maker-scaffold10x_764_pilon-snap-gene-0.61-mRNA-1	163	-21.93	2 21	448 471	21	0.7143	0.8095
5	fhe-miR-1a-3p	maker-scaffold10x_332_pilon-snap-gene-0.47-mRNA-1	155	-20.15	2 21	1304 1326	20	0.7	0.75
5	fhe-miR-1a-3p	maker-scaffold10x_303_pilon-snap-gene-0.35-mRNA-1	159	-15.92	2 20	1825 1846	18	0.6667	0.8333
5	fhe-miR-1a-3p	maker-scaffold10x_770_pilon-augustus-gene-0.4-mRNA-1	157	-19.01	2 18	133 154	16	0.75	0.8125
5	fhe-miR-1a-3p	maker-scaffold10x_1087_pilon-snap-gene-0.64-mRNA-1	166	-19.77	2 19	126 147	17	0.7647	0.8824
5	fhe-miR-1a-3p	maker-scaffold10x_1087_pilon-snap-gene-0.67-mRNA-1	160	-21.16	2 21	585 606	19	0.7895	0.8421
5	fhe-miR-1a-3p	maker-scaffold10x_715_pilon-pred_gff_StringTie-gene-0.39-mRNA-1	162	-20.6	2 19	672 693	17	0.7059	0.8824
5	fhe-miR-1a-3p	maker-scaffold10x_498_pilon-pred_gff_StringTie-gene-0.21-mRNA-1	156	-16.74	2 17	13665 13686	15	0.7333	0.8667
5	fhe-miR-1a-3p	maker-scaffold10x_498_pilon-pred_gff_StringTie-gene-0.21-mRNA-1	156	-16.74	2 17	29786 29807	15	0.7333	0.8667
5	fhe-miR-1a-3p	maker-scaffold10x_1476_pilon-snap-gene-0.34-mRNA-1	158	-14.37	2 20	1443 1465	19	0.7368	0.7895
5	fhe-miR-1a-3p	maker-scaffold10x_247_pilon-augustus-gene-0.49-mRNA-1	156	-21.87	2 21	5538 5559	19	0.6842	0.7368
5	fhe-miR-1a-3p	snap_masked-scaffold10x_431_pilon-processed-gene-0.1-mRNA-1	155	-19.48	2 21	3845 3867	20	0.7	0.75
5	fhe-miR-1a-3p	maker-scaffold10x_958_pilon-augustus-gene-0.62-mRNA-1	156	-17.84	2 21	3880 3900	20	0.75	0.8
5	fhe-miR-1a-3p	maker-scaffold10x_270_pilon-pred_gff_StringTie-gene-0.55-mRNA-1	156	-14.58	2 21	120 141	19	0.5789	0.8421
5	fhe-miR-1a-3p	maker-scaffold10x_1181_pilon-snap-gene-0.1-mRNA-1	180	-28.1	2 21	1895 1916	19	0.7895	0.9474
5	fhe-miR-1a-3p	maker-scaffold10x_343_pilon-pred_gff_StringTie-gene-0.33-mRNA-1	155	-14.48	2 21	1539 1561	20	0.65	0.8
5	fhe-miR-1a-3p	maker-scaffold10x_920_pilon-snap-gene-0.35-mRNA-1	160	-19.23	2 19	1922 1942	17	0.7647	0.8824
5	fhe-miR-1a-3p	maker-scaffold10x_809_pilon-augustus-gene-0.5-mRNA-1	156	-20.89	2 21	174 195	19	0.7368	0.8421
5	fhe-miR-1a-3p	maker-scaffold10x_721_pilon-snap-gene-0.7-mRNA-1	159	-16.27	2 20	5469 5487	18	0.7778	0.8333
5	fhe-miR-1a-3p	maker-scaffold10x_44_pilon-snap-gene-0.9-mRNA-1	160	-22.45	2 21	77 98	19	0.7368	0.8947
5	fhe-miR-1a-3p	maker-scaffold10x_1041_pilon-snap-gene-0.9-mRNA-1	162	-20.63	2 20	2972 2994	19	0.6842	0.8947
5	fhe-miR-1a-3p	maker-scaffold10x_537_pilon-augustus-gene-0.47-mRNA-1	158	-19.95	2 15	487 508	13	0.8462	0.9231
5	fhe-miR-1a-3p	maker-scaffold10x_1608_pilon-pred_gff_StringTie-gene-0.21-mRNA-1	158	-16.13	2 19	25184 25205	17	0.7059	0.8235
5	fhe-miR-1a-3p	maker-scaffold10x_1040_pilon-snap-gene-0.50-mRNA-1	163	-14.14	2 20	2318 2339	18	0.7778	0.7778
5	fhe-miR-1a-3p	maker-scaffold10x_414_pilon-snap-gene-0.55-mRNA-1	156	-19.74	2 13	2391 2412	11	0.9091	1
5	fhe-miR-1a-3p	maker-scaffold10x_1184_pilon-snap-gene-0.31-mRNA-1	156	-17.29	2 21	52 73	19	0.7368	0.8421
5	fhe-miR-1a-3p	maker-scaffold10x_680_pilon-snap-gene-0.18-mRNA-1	162	-19.28	2 20	1 21	20	0.75	0.8
5	fhe-miR-1a-3p	maker-scaffold10x_235_pilon-snap-gene-0.6-mRNA-1	160	-17.84	2 21	417 438	19	0.6842	0.7895
5	fhe-miR-1a-3p	maker-scaffold10x_1427_pilon-pred_gff_StringTie-gene-0.23-mRNA-1	163	-20.61	2 20	1064 1085	18	0.7222	0.8333
5	fhe-miR-1a-3p	maker-scaffold10x_886_pilon-pred_gff_StringTie-gene-0.14-mRNA-1	159	-15.6	2 20	723 744	18	0.7222	0.7778
5	fhe-miR-1a-3p	maker-scaffold10x_1296_pilon-pred_gff_StringTie-gene-0.42-mRNA-1	157	-16.54	2 20	17422 17442	18	0.7222	0.8333
5	fhe-miR-1a-3p	maker-scaffold10x_1296_pilon-snap-gene-0.16-mRNA-1	157	-16.54	2 16	5671 5691	14	0.8571	0.9286
5	fhe-miR-1a-3p	maker-scaffold10x_1296_pilon-snap-gene-0.16-mRNA-1	155	-16.6	2 21	2363 2387	22	0.5909	0.8182
5	fhe-miR-1a-3p	maker-scaffold10x_784_pilon-augustus-gene-0.19-mRNA-1	155	-17.64	2 12	1099 1120	10	1	1
5	fhe-miR-1a-3p	maker-scaffold10x_1859_pilon-augustus-gene-0.1-mRNA-1	163	-18.33	2 21	745 767	20	0.75	0.8
5	fhe-miR-1a-3p	maker-scaffold10x_502_pilon-augustus-gene-0.20-mRNA-1	160	-21.28	2 21	768 789	19	0.7368	0.7368
5	fhe-miR-1a-3p	maker-scaffold10x_502_pilon-pred_gff_StringTie-gene-0.71-mRNA-1	162	-19.47	2 20	7905 7928	20	0.7	0.85
5	fhe-miR-1a-3p	maker-scaffold10x_502_pilon-pred_gff_StringTie-gene-0.71-mRNA-1	160	-21.28	2 21	942 963	19	0.7368	0.7368
5	fhe-miR-1a-3p	maker-scaffold10x_34_pilon-snap-gene-0.21-mRNA-1	155	-16.54	2 16	194 215	14	0.7857	0.8571
5	fhe-miR-1a-3p	maker-scaffold10x_944_pilon-snap-gene-0.48-mRNA-1	160	-16.05	2 21	569 590	19	0.7368	0.7368
5	fhe-miR-1a-3p	maker-scaffold10x_20_pilon-snap-gene-0.12-mRNA-1	156	-16.66	2 17	111 132	15	0.7333	0.8667
5	fhe-miR-1a-3p	maker-scaffold10x_362_pilon-pred_gff_StringTie-gene-0.11-mRNA-1	156	-15.67	2 21	14214 14232	19	0.7368	0.7895
5	fhe-miR-1a-3p	maker-scaffold10x_2403_pilon-snap-gene-0.23-mRNA-1	159	-15.6	2 20	4017 4038	18	0.7222	0.7778
5	fhe-miR-1a-3p	maker-scaffold10x_2403_pilon-snap-gene-0.19-mRNA-1	159	-13.33	2 20	31 52	18	0.7222	0.7778
5	fhe-miR-1a-3p	augustus_masked-scaffold10x_1866_pilon-processed-gene-0.25-mRNA-1	159	-18.62	2 16	42 63	14	0.8571	0.8571
5	fhe-miR-1a-3p	maker-scaffold10x_508_pilon-snap-gene-0.39-mRNA-1	156	-15.36	2 21	882 903	19	0.6316	0.7895
5	fhe-miR-1a-3p	maker-scaffold10x_1124_pilon-augustus-gene-0.32-mRNA-1	157	-13.86	2 18	1 22	16	0.6875	0.875
5	fhe-miR-1a-3p	maker-scaffold10x_136_pilon-pred_gff_StringTie-gene-0.12-mRNA-1	156	-19.84	2 21	11337 11358	19	0.6842	0.7368
5	fhe-miR-1a-3p	maker-scaffold10x_2049_pilon-snap-gene-0.18-mRNA-1	161	-17.42	2 20	89 109	18	0.7778	0.8333
5	fhe-miR-1a-3p	maker-scaffold10x_859_pilon-augustus-gene-0.54-mRNA-1	158	-14.48	2 20	1032 1054	19	0.7368	0.7895
5	fhe-miR-1a-3p	maker-scaffold10x_902_pilon-snap-gene-0.60-mRNA-1	159	-19.95	2 21	4323 4345	20	0.7	0.8
5	fhe-miR-1a-3p	maker-scaffold10x_1695_pilon-pred_gff_StringTie-gene-0.47-mRNA-1	159	-17.11	2 21	2449 2472	21	0.6667	0.8095
5	fhe-miR-1a-3p	maker-scaffold10x_1566_pilon-snap-gene-0.18-mRNA-1	158	-16.41	2 21	914 934	19	0.6842	0.8421
5	fhe-miR-1a-3p	maker-scaffold10x_1652_pilon-snap-gene-0.8-mRNA-1	158	-19.41	2 21	30 50	19	0.7368	0.7895
5	fhe-miR-1a-3p	maker-scaffold10x_77_pilon-augustus-gene-0.33-mRNA-1	161	-22.72	2 21	736 760	22	0.7727	0.8182
5	fhe-miR-1a-3p	maker-scaffold10x_126_pilon-augustus-gene-0.0-mRNA-1	155	-21.08	2 20	121 142	18	0.7222	0.8889
5	fhe-miR-1a-3p	maker-scaffold10x_785_pilon-augustus-gene-0.18-mRNA-1	155	-17.42	2 20	303 324	18	0.6667	0.7778
5	fhe-miR-1a-3p	maker-scaffold10x_1464_pilon-snap-gene-0.33-mRNA-1	160	-20.41	2 21	833 854	19	0.6842	0.7895
5	fhe-miR-1a-3p	maker-scaffold10x_2171_pilon-augustus-gene-0.3-mRNA-1	163	-18.06	2 21	4438 4460	20	0.75	0.8
5	fhe-miR-1a-3p	maker-scaffold10x_2171_pilon-augustus-gene-0.3-mRNA-1	157	-15.52	2 20	7803 7823	18	0.7778	0.7778
5	fhe-miR-1a-3p	maker-scaffold10x_1188_pilon-snap-gene-0.41-mRNA-1	163	-18.63	2 21	1182 1204	20	0.65	0.9
5	fhe-miR-1a-3p	maker-scaffold10x_939_pilon-pred_gff_StringTie-gene-0.25-mRNA-1	155	-16.43	2 21	42 64	20	0.65	0.8
5	fhe-miR-1a-3p	maker-scaffold10x_285_pilon-augustus-gene-0.27-mRNA-1	156	-16.28	2 21	2435 2455	20	0.75	0.8
5	fhe-miR-1a-3p	maker-scaffold10x_285_pilon-augustus-gene-0.27-mRNA-1	156	-16.28	2 21	2880 2900	20	0.75	0.8
5	fhe-miR-1a-3p	maker-scaffold10x_285_pilon-augustus-gene-0.29-mRNA-1	155	-16.6	2 21	404 426	20	0.65	0.8
5	fhe-miR-1a-3p	maker-scaffold10x_1546_pilon-snap-gene-0.19-mRNA-1	162	-23.36	2 21	1886 1911	23	0.7391	0.7826
5	fhe-miR-1a-3p	maker-scaffold10x_790_pilon-snap-gene-0.10-mRNA-1	157	-20.3	2 21	2225 2246	20	0.75	0.8
5	fhe-miR-1a-3p	maker-scaffold10x_11_pilon-snap-gene-0.19-mRNA-1	156	-15.59	2 20	261 282	19	0.7368	0.8421
5	fhe-miR-1a-3p	maker-scaffold10x_439_pilon-snap-gene-0.31-mRNA-1	164	-19.57	2 18	1173 1195	17	0.8235	0.8824
5	fhe-miR-1a-3p	maker-scaffold10x_962_pilon-augustus-gene-0.38-mRNA-1	158	-21.79	2 21	852 875	21	0.7619	0.7619
5	fhe-miR-1a-3p	maker-scaffold10x_762_pilon-snap-gene-0.0-mRNA-1	155	-20.35	2 17	663 685	16	0.8125	0.8125
5	fhe-miR-1a-3p	maker-scaffold10x_1662_pilon-pred_gff_StringTie-gene-0.42-mRNA-1	155	-23.03	2 21	563 586	21	0.7143	0.8571
5	fhe-miR-1a-3p	maker-scaffold10x_2039_pilon-pred_gff_StringTie-gene-0.25-mRNA-1	155	-18.1	2 17	9352 9374	16	0.75	0.875
5	fhe-miR-1a-3p	maker-scaffold10x_57_pilon-snap-gene-0.25-mRNA-1	158	-16.61	2 21	771 791	19	0.6842	0.8421
5	fhe-miR-1a-3p	maker-scaffold10x_225_pilon-snap-gene-0.9-mRNA-1	163	-23.13	2 21	1912 1934	20	0.75	0.8
5	fhe-miR-1a-3p	maker-scaffold10x_225_pilon-snap-gene-0.9-mRNA-1	160	-14.1	2 21	585 606	19	0.7368	0.7368
5	fhe-miR-1a-3p	maker-scaffold10x_1092_pilon-snap-gene-0.2-mRNA-1	157	-14.24	2 18	6401 6422	16	0.75	0.8125
5	fhe-miR-1a-3p	maker-scaffold10x_1847_pilon-snap-gene-0.19-mRNA-1	166	-23.86	2 21	578 601	21	0.7619	0.8571
5	fhe-miR-1a-3p	maker-scaffold10x_572_pilon-snap-gene-0.1-mRNA-1	159	-17.47	2 20	947 968	18	0.6667	0.8333
5	fhe-miR-1a-3p	maker-scaffold10x_949_pilon-augustus-gene-0.26-mRNA-1	166	-20.87	2 20	1495 1517	19	0.7368	0.8947
5	fhe-miR-1a-3p	maker-scaffold10x_463_pilon-snap-gene-0.20-mRNA-1	158	-16.41	2 20	301 323	19	0.6842	0.8421
5	fhe-miR-1a-3p	maker-scaffold10x_1616_pilon-snap-gene-0.9-mRNA-1	156	-21.98	2 14	4558 4580	13	0.9231	0.9231
5	fhe-miR-1a-3p	maker-scaffold10x_1165_pilon-snap-gene-0.17-mRNA-1	163	-19.26	2 21	241 263	20	0.65	0.9
5	fhe-miR-1a-3p	maker-scaffold10x_98_pilon-snap-gene-0.7-mRNA-1	160	-17.97	2 21	84 105	19	0.6316	0.8421
5	fhe-miR-1a-3p	maker-scaffold10x_660_pilon-snap-gene-0.6-mRNA-1	163	-20.49	2 18	260 284	19	0.8421	0.8421
5	fhe-miR-1a-3p	snap_masked-scaffold10x_718_pilon-processed-gene-0.16-mRNA-1	155	-18.07	2 21	796 818	20	0.6	0.85
5	fhe-miR-1a-3p	maker-scaffold10x_2255_pilon-augustus-gene-0.0-mRNA-1	156	-18.35	2 21	33 54	19	0.6842	0.7368
5	fhe-miR-1a-3p	maker-scaffold10x_1323_pilon-augustus-gene-0.9-mRNA-1	160	-17.85	2 17	166 187	15	0.7333	0.9333
5	fhe-miR-1a-3p	maker-scaffold10x_1323_pilon-augustus-gene-0.9-mRNA-1	155	-17.17	2 21	45 63	19	0.7368	0.8421
5	fhe-miR-1a-3p	maker-scaffold10x_1721_pilon-snap-gene-0.0-mRNA-1	166	-17.51	2 19	33 54	17	0.7647	0.8824
5	fhe-miR-1a-3p	maker-scaffold10x_2154_pilon-snap-gene-0.24-mRNA-1	157	-16.86	2 20	170 190	18	0.7222	0.8333
5	fhe-miR-1a-3p	maker-scaffold10x_2045_pilon-augustus-gene-0.19-mRNA-1	156	-14.19	2 21	1872 1893	19	0.6842	0.7368
5	fhe-miR-1a-3p	snap_masked-scaffold10x_1073_pilon-processed-gene-0.43-mRNA-1	156	-21.18	2 13	1956 1977	11	0.9091	1
5	fhe-miR-1a-3p	maker-scaffold10x_2228_pilon-snap-gene-0.13-mRNA-1	166	-20.85	2 20	6310 6332	19	0.7368	0.8947
5	fhe-miR-1a-3p	maker-scaffold10x_694_pilon-snap-gene-0.2-mRNA-1	158	-14.37	2 20	5519 5541	19	0.7368	0.7895
5	fhe-miR-1a-3p	maker-scaffold10x_417_pilon-snap-gene-0.18-mRNA-1	155	-18.72	2 21	2653 2676	21	0.6667	0.7619
5	fhe-miR-1a-3p	augustus_masked-scaffold10x_1021_pilon-processed-gene-0.14-mRNA-1	161	-19.67	2 18	904 925	16	0.75	0.875
5	fhe-miR-1a-3p	maker-scaffold10x_1843_pilon-snap-gene-0.1-mRNA-1	158	-19.82	2 18	1142 1161	16	0.8125	0.875
5	fhe-miR-1a-3p	maker-scaffold10x_1843_pilon-augustus-gene-0.13-mRNA-1	160	-15.47	2 20	3 24	19	0.7368	0.8947
5	fhe-miR-1a-3p	maker-scaffold10x_1278_pilon-snap-gene-0.16-mRNA-1	159	-16.04	2 21	597 619	20	0.65	0.85
5	fhe-miR-1a-3p	maker-scaffold10x_363_pilon-snap-gene-0.0-mRNA-1	162	-20.57	2 21	6 26	19	0.7895	0.7895
5	fhe-miR-1a-3p	maker-scaffold10x_549_pilon-snap-gene-0.15-mRNA-1	161	-18.39	2 20	8892 8912	18	0.7222	0.8889
5	fhe-miR-1a-3p	maker-scaffold10x_365_pilon-snap-gene-0.4-mRNA-1	157	-19.35	2 21	2041 2062	20	0.7	0.85
5	fhe-miR-1a-3p	maker-scaffold10x_1926_pilon-augustus-gene-0.8-mRNA-1	158	-17.76	2 15	3053 3074	13	0.8462	0.9231
5	fhe-miR-1a-3p	maker-scaffold10x_910_pilon-augustus-gene-0.1-mRNA-1	155	-18.83	2 12	538 559	10	1	1
5	fhe-miR-1a-3p	maker-scaffold10x_496_pilon-snap-gene-0.2-mRNA-1	156	-16.87	2 15	1 12	13	0.9231	0.9231
5	fhe-miR-1a-3p	maker-scaffold10x_1493_pilon-augustus-gene-0.0-mRNA-1	160	-18.03	2 21	10 31	19	0.6316	0.8421
5	fhe-miR-1a-3p	maker-scaffold10x_775_pilon-pred_gff_StringTie-gene-0.40-mRNA-1	162	-23.46	2 21	2908 2928	19	0.7368	0.8421
5	fhe-miR-1a-3p	maker-scaffold10x_775_pilon-pred_gff_StringTie-gene-0.40-mRNA-1	159	-25.44	2 21	3199 3224	23	0.6957	0.7391
6	fhe-miR-1b-3p	maker-scaffold10x_145_pilon-augustus-gene-0.98-mRNA-1	152	-23.25	3 21	924 945	18	0.8333	0.9444
6	fhe-miR-1b-3p	maker-scaffold10x_145_pilon-snap-gene-2.161-mRNA-1	173	-21.64	2 20	270 290	18	0.8333	0.9444
6	fhe-miR-1b-3p	maker-scaffold10x_520_pilon-snap-gene-0.9-mRNA-1	158	-21.71	2 21	104 128	22	0.6818	0.8182
6	fhe-miR-1b-3p	maker-scaffold10x_13_pilon-snap-gene-0.76-mRNA-1	158	-21.51	2 19	1222 1243	17	0.7059	1
6	fhe-miR-1b-3p	maker-scaffold10x_493_pilon-pred_gff_StringTie-gene-1.48-mRNA-1	150	-24.09	2 20	960 982	19	0.6842	0.8947
6	fhe-miR-1b-3p	maker-scaffold10x_383_pilon-snap-gene-1.6-mRNA-1	151	-21.49	3 21	141 164	20	0.7	0.9
6	fhe-miR-1b-3p	maker-scaffold10x_436_pilon-snap-gene-1.40-mRNA-1	151	-20.4	2 16	2462 2483	14	0.8571	0.9286
6	fhe-miR-1b-3p	maker-scaffold10x_102_pilon-snap-gene-0.54-mRNA-1	162	-23.27	2 20	13 35	19	0.7895	0.9474
6	fhe-miR-1b-3p	maker-scaffold10x_102_pilon-snap-gene-0.69-mRNA-1	150	-22.09	2 19	633 654	17	0.8235	0.9412
6	fhe-miR-1b-3p	maker-scaffold10x_237_pilon-snap-gene-0.39-mRNA-1	156	-23.82	2 19	33 53	17	0.8235	0.9412
6	fhe-miR-1b-3p	maker-scaffold10x_58_pilon-snap-gene-0.144-mRNA-1	158	-21.87	2 21	415 435	19	0.7368	0.7895
6	fhe-miR-1b-3p	maker-scaffold10x_209_pilon-snap-gene-0.21-mRNA-1	165	-22.81	2 21	578 599	20	0.8	0.85
6	fhe-miR-1b-3p	maker-scaffold10x_267_pilon-snap-gene-0.58-mRNA-1	160	-24.72	3 21	1368 1389	18	0.7778	0.9444
6	fhe-miR-1b-3p	maker-scaffold10x_487_pilon-augustus-gene-0.70-mRNA-1	150	-20.85	2 21	606 626	19	0.6842	0.8947
6	fhe-miR-1b-3p	maker-scaffold10x_99_pilon-snap-gene-0.92-mRNA-1	168	-23.49	2 21	2204 2225	19	0.8421	0.8947
6	fhe-miR-1b-3p	maker-scaffold10x_263_pilon-augustus-gene-0.171-mRNA-1	152	-20.77	2 21	465 486	19	0.6316	0.8947
6	fhe-miR-1b-3p	maker-scaffold10x_284_pilon-augustus-gene-0.151-mRNA-1	150	-20.3	2 21	268 288	19	0.7368	0.8421
6	fhe-miR-1b-3p	maker-scaffold10x_113_pilon-snap-gene-0.198-mRNA-1	162	-25.49	2 21	77 97	19	0.7895	0.9474
6	fhe-miR-1b-3p	maker-scaffold10x_113_pilon-pred_gff_StringTie-gene-0.102-mRNA-1	154	-20.27	2 21	319166 319186	19	0.7368	0.8947
6	fhe-miR-1b-3p	augustus_masked-scaffold10x_113_pilon-processed-gene-0.222-mRNA-1	158	-21.23	2 21	175 195	19	0.7368	0.9474
6	fhe-miR-1b-3p	maker-scaffold10x_203_pilon-snap-gene-0.85-mRNA-1	162	-20.32	2 21	2986 3010	22	0.7273	0.8182
6	fhe-miR-1b-3p	maker-scaffold10x_203_pilon-snap-gene-0.71-mRNA-1	153	-21.05	2 20	1632 1655	20	0.65	0.85
6	fhe-miR-1b-3p	maker-scaffold10x_966_pilon-augustus-gene-0.102-mRNA-1	155	-21.63	2 21	618 640	20	0.75	0.85
6	fhe-miR-1b-3p	maker-scaffold10x_253_pilon-snap-gene-0.138-mRNA-1	152	-26.49	2 21	822 843	19	0.7895	0.8947
6	fhe-miR-1b-3p	maker-scaffold10x_253_pilon-augustus-gene-0.16-mRNA-1	151	-22.44	2 21	3080 3102	20	0.7	0.85
6	fhe-miR-1b-3p	maker-scaffold10x_22_pilon-pred_gff_StringTie-gene-0.36-mRNA-1	162	-23.61	2 21	2366 2386	19	0.7895	0.9474
6	fhe-miR-1b-3p	snap_masked-scaffold10x_280_pilon-processed-gene-0.40-mRNA-1	154	-20.19	2 21	718 745	25	0.68	0.72
6	fhe-miR-1b-3p	maker-scaffold10x_259_pilon-augustus-gene-0.129-mRNA-1	150	-22.88	2 17	373 393	15	0.8667	0.9333
6	fhe-miR-1b-3p	maker-scaffold10x_93_pilon-snap-gene-0.120-mRNA-1	160	-21.07	2 21	709 730	19	0.7368	0.8947
6	fhe-miR-1b-3p	maker-scaffold10x_1459_pilon-snap-gene-0.30-mRNA-1	163	-23.53	2 21	299 322	21	0.7143	0.8095
6	fhe-miR-1b-3p	maker-scaffold10x_324_pilon-snap-gene-0.77-mRNA-1	160	-20.71	2 21	6058 6077	19	0.7895	0.8421
6	fhe-miR-1b-3p	maker-scaffold10x_640_pilon-snap-gene-0.129-mRNA-1	173	-21.42	2 18	1881 1902	16	0.875	0.9375
6	fhe-miR-1b-3p	maker-scaffold10x_500_pilon-augustus-gene-0.101-mRNA-1	165	-22.38	2 21	36 57	20	0.75	0.9
6	fhe-miR-1b-3p	maker-scaffold10x_933_pilon-augustus-gene-0.32-mRNA-1	167	-20.23	2 17	664 686	16	0.875	0.9375
6	fhe-miR-1b-3p	maker-scaffold10x_933_pilon-snap-gene-0.90-mRNA-1	157	-20.83	2 20	230 250	18	0.8333	0.8889
6	fhe-miR-1b-3p	maker-scaffold10x_1_pilon-snap-gene-0.157-mRNA-1	159	-22.22	2 21	84 107	21	0.7619	0.8571
6	fhe-miR-1b-3p	snap_masked-scaffold10x_123_pilon-processed-gene-0.27-mRNA-1	151	-21.53	2 21	4939 4961	20	0.7	0.85
6	fhe-miR-1b-3p	maker-scaffold10x_1332_pilon-snap-gene-0.49-mRNA-1	151	-20.03	2 21	1201 1223	20	0.7	0.85
6	fhe-miR-1b-3p	maker-scaffold10x_119_pilon-augustus-gene-0.89-mRNA-1	156	-24.97	2 21	197 218	19	0.6316	0.9474
6	fhe-miR-1b-3p	maker-scaffold10x_291_pilon-snap-gene-0.75-mRNA-1	150	-20.24	2 21	7047 7072	23	0.6957	0.8261
6	fhe-miR-1b-3p	maker-scaffold10x_19_pilon-augustus-gene-0.68-mRNA-1	155	-21.62	2 18	40 60	16	0.875	0.9375
6	fhe-miR-1b-3p	maker-scaffold10x_1017_pilon-pred_gff_StringTie-gene-0.81-mRNA-1	168	-20.69	2 21	4784 4805	19	0.7368	0.8421
6	fhe-miR-1b-3p	maker-scaffold10x_1017_pilon-augustus-gene-0.44-mRNA-1	153	-21.36	2 21	3614 3635	20	0.8	0.85
6	fhe-miR-1b-3p	maker-scaffold10x_1453_pilon-snap-gene-0.12-mRNA-1	155	-23.21	2 21	146 168	20	0.85	0.9
6	fhe-miR-1b-3p	maker-scaffold10x_78_pilon-snap-gene-0.35-mRNA-1	153	-20.87	2 19	700 722	18	0.7222	0.7778
6	fhe-miR-1b-3p	maker-scaffold10x_935_pilon-snap-gene-0.51-mRNA-1	160	-20.59	2 21	780 801	19	0.7368	0.8947
6	fhe-miR-1b-3p	maker-scaffold10x_1194_pilon-snap-gene-0.38-mRNA-1	155	-22.05	2 20	482 503	18	0.6667	0.9444
6	fhe-miR-1b-3p	maker-scaffold10x_1272_pilon-augustus-gene-0.66-mRNA-1	154	-21.41	2 21	18 38	19	0.7368	0.8947
6	fhe-miR-1b-3p	augustus_masked-scaffold10x_1272_pilon-processed-gene-0.85-mRNA-1	151	-21.57	2 21	2752 2774	20	0.7	0.85
6	fhe-miR-1b-3p	maker-scaffold10x_1272_pilon-snap-gene-0.7-mRNA-1	159	-21.85	2 18	157 177	16	0.8125	0.875
6	fhe-miR-1b-3p	augustus_masked-scaffold10x_712_pilon-processed-gene-0.52-mRNA-1	174	-20.07	2 19	5028 5049	17	0.8824	0.8824
6	fhe-miR-1b-3p	maker-scaffold10x_486_pilon-snap-gene-0.86-mRNA-1	153	-21.12	2 21	55 76	20	0.75	0.9
6	fhe-miR-1b-3p	maker-scaffold10x_1502_pilon-pred_gff_StringTie-gene-0.52-mRNA-1	162	-22.19	2 21	51307 51327	19	0.7368	0.8421
6	fhe-miR-1b-3p	maker-scaffold10x_1502_pilon-pred_gff_StringTie-gene-0.52-mRNA-1	150	-26.27	2 20	72693 72715	19	0.7368	0.8421
6	fhe-miR-1b-3p	snap_masked-scaffold10x_495_pilon-processed-gene-0.48-mRNA-1	151	-20.68	3 21	273 295	19	0.7368	0.8947
6	fhe-miR-1b-3p	maker-scaffold10x_1007_pilon-pred_gff_StringTie-gene-0.30-mRNA-1	151	-23.71	2 21	16311 16333	20	0.8	0.9
6	fhe-miR-1b-3p	maker-scaffold10x_1318_pilon-pred_gff_StringTie-gene-0.63-mRNA-1	158	-20.8	2 20	1055 1077	19	0.7895	0.8947
6	fhe-miR-1b-3p	snap_masked-scaffold10x_764_pilon-processed-gene-0.45-mRNA-1	171	-21.9	2 20	25 46	18	0.7778	0.8889
6	fhe-miR-1b-3p	maker-scaffold10x_764_pilon-augustus-gene-0.42-mRNA-1	161	-20.06	2 21	212 233	20	0.8	0.8
6	fhe-miR-1b-3p	snap_masked-scaffold10x_2009_pilon-processed-gene-0.76-mRNA-1	152	-22.72	2 21	461 482	19	0.7895	0.8947
6	fhe-miR-1b-3p	maker-scaffold10x_234_pilon-snap-gene-0.15-mRNA-1	162	-20.16	2 21	309 333	22	0.7273	0.8182
6	fhe-miR-1b-3p	maker-scaffold10x_247_pilon-snap-gene-0.69-mRNA-1	150	-20.13	2 19	1342 1363	17	0.8824	0.8824
6	fhe-miR-1b-3p	maker-scaffold10x_1260_pilon-snap-gene-0.39-mRNA-1	160	-21.27	3 21	1857 1878	18	0.8333	0.8889
6	fhe-miR-1b-3p	maker-scaffold10x_1260_pilon-snap-gene-0.39-mRNA-1	154	-22.56	2 21	4 24	19	0.7368	0.8947
6	fhe-miR-1b-3p	maker-scaffold10x_809_pilon-augustus-gene-0.5-mRNA-1	155	-20.51	2 20	173 194	18	0.7222	0.8889
6	fhe-miR-1b-3p	maker-scaffold10x_1040_pilon-snap-gene-0.50-mRNA-1	170	-21.63	2 19	2317 2338	17	0.8235	0.8824
6	fhe-miR-1b-3p	maker-scaffold10x_596_pilon-augustus-gene-0.28-mRNA-1	161	-20.48	2 21	1860 1884	22	0.7273	0.8636
6	fhe-miR-1b-3p	maker-scaffold10x_196_pilon-snap-gene-0.25-mRNA-1	150	-22.42	2 21	206 231	23	0.6087	0.7826
6	fhe-miR-1b-3p	snap_masked-scaffold10x_27_pilon-processed-gene-0.11-mRNA-1	152	-21.51	2 21	1777 1796	19	0.7895	0.8947
6	fhe-miR-1b-3p	augustus_masked-scaffold10x_1866_pilon-processed-gene-0.25-mRNA-1	172	-27.71	2 21	41 62	19	0.7895	0.8421
6	fhe-miR-1b-3p	maker-scaffold10x_524_pilon-snap-gene-0.19-mRNA-1	150	-24.49	2 19	1962 1983	17	0.7647	1
6	fhe-miR-1b-3p	maker-scaffold10x_77_pilon-augustus-gene-0.29-mRNA-1	151	-20.61	2 21	1428 1450	20	0.7	0.85
6	fhe-miR-1b-3p	maker-scaffold10x_1304_pilon-snap-gene-0.46-mRNA-1	162	-23.19	2 21	40 63	21	0.7619	0.8095
6	fhe-miR-1b-3p	maker-scaffold10x_177_pilon-augustus-gene-0.2-mRNA-1	151	-26.09	2 21	2299 2321	20	0.75	0.95
6	fhe-miR-1b-3p	maker-scaffold10x_1546_pilon-snap-gene-0.19-mRNA-1	157	-22.23	2 20	1885 1910	22	0.7273	0.7727
6	fhe-miR-1b-3p	maker-scaffold10x_2039_pilon-pred_gff_StringTie-gene-0.25-mRNA-1	163	-21.37	2 16	13765 13786	14	0.8571	0.9286
6	fhe-miR-1b-3p	maker-scaffold10x_923_pilon-snap-gene-0.10-mRNA-1	168	-22.41	2 21	189 210	19	0.7895	0.7895
6	fhe-miR-1b-3p	maker-scaffold10x_225_pilon-snap-gene-0.9-mRNA-1	168	-21.16	2 21	584 605	19	0.7368	0.8421
6	fhe-miR-1b-3p	maker-scaffold10x_2109_pilon-augustus-gene-0.16-mRNA-1	150	-20.61	2 21	1238 1262	22	0.5909	0.8182
6	fhe-miR-1b-3p	maker-scaffold10x_417_pilon-snap-gene-0.18-mRNA-1	151	-21.7	2 21	2652 2675	21	0.7143	0.8095
6	fhe-miR-1b-3p	maker-scaffold10x_1493_pilon-augustus-gene-0.0-mRNA-1	152	-21.29	2 21	9 30	19	0.6842	0.8421
7	fhe-miR-2a-3p	maker-scaffold10x_145_pilon-augustus-gene-0.98-mRNA-1	156	-20.91	2 18	841 864	18	0.7222	0.8333
7	fhe-miR-2a-3p	maker-scaffold10x_145_pilon-snap-gene-0.19-mRNA-1	160	-20.01	2 18	2096 2118	17	0.7647	0.8824
7	fhe-miR-2a-3p	maker-scaffold10x_145_pilon-snap-gene-2.168-mRNA-1	156	-22.22	2 20	9283 9304	19	0.7368	0.8421
7	fhe-miR-2a-3p	maker-scaffold10x_145_pilon-augustus-gene-2.282-mRNA-1	150	-22.85	2 20	65 87	19	0.6842	0.7368
7	fhe-miR-2a-3p	maker-scaffold10x_520_pilon-augustus-gene-0.84-mRNA-1	160	-21.33	2 21	2245 2266	19	0.6842	0.7895
7	fhe-miR-2a-3p	maker-scaffold10x_520_pilon-snap-gene-0.4-mRNA-1	159	-22.69	2 21	903 926	21	0.7143	0.7619
7	fhe-miR-2a-3p	maker-scaffold10x_520_pilon-augustus-gene-2.83-mRNA-1	162	-20.36	2 20	175 197	19	0.7368	0.8421
7	fhe-miR-2a-3p	maker-scaffold10x_520_pilon-augustus-gene-2.83-mRNA-1	151	-22.83	2 18	44 64	16	0.8125	0.9375
7	fhe-miR-2a-3p	maker-scaffold10x_815_pilon-snap-gene-1.86-mRNA-1	159	-20.85	2 21	231 258	25	0.64	0.76
7	fhe-miR-2a-3p	maker-scaffold10x_908_pilon-augustus-gene-0.71-mRNA-1	159	-22.15	2 21	3920 3947	25	0.68	0.72
7	fhe-miR-2a-3p	maker-scaffold10x_493_pilon-snap-gene-1.6-mRNA-1	161	-23.49	2 20	154 174	18	0.7778	0.8333
7	fhe-miR-2a-3p	maker-scaffold10x_7_pilon-snap-gene-1.72-mRNA-1	161	-20.64	2 18	213 234	16	0.75	0.875
7	fhe-miR-2a-3p	maker-scaffold10x_377_pilon-snap-gene-0.61-mRNA-1	155	-22.22	2 16	1222 1243	14	0.7857	0.8571
7	fhe-miR-2a-3p	maker-scaffold10x_58_pilon-augustus-gene-0.64-mRNA-1	150	-22.5	2 11	2675 2696	9	1	1
7	fhe-miR-2a-3p	maker-scaffold10x_83_pilon-augustus-gene-0.120-mRNA-1	157	-22.69	2 21	989 1008	19	0.7368	0.7895
7	fhe-miR-2a-3p	maker-scaffold10x_80_pilon-snap-gene-0.168-mRNA-1	153	-20.49	2 20	3974 3994	18	0.6667	0.8333
7	fhe-miR-2a-3p	maker-scaffold10x_313_pilon-augustus-gene-0.20-mRNA-1	151	-20.23	2 21	51 73	20	0.65	0.75
7	fhe-miR-2a-3p	maker-scaffold10x_313_pilon-snap-gene-0.77-mRNA-1	164	-22.69	2 21	1212 1233	19	0.7368	0.7895
7	fhe-miR-2a-3p	maker-scaffold10x_546_pilon-pred_gff_StringTie-gene-0.95-mRNA-1	164	-21.56	2 21	3655 3676	19	0.7368	0.7895
7	fhe-miR-2a-3p	maker-scaffold10x_284_pilon-pred_gff_StringTie-gene-0.18-mRNA-1	175	-28.84	2 21	448 471	21	0.8095	0.8571
7	fhe-miR-2a-3p	maker-scaffold10x_342_pilon-augustus-gene-0.170-mRNA-1	156	-20.67	2 18	2037 2061	19	0.7368	0.7895
7	fhe-miR-2a-3p	maker-scaffold10x_654_pilon-snap-gene-0.166-mRNA-1	155	-22.88	2 21	3232 3254	20	0.65	0.8
7	fhe-miR-2a-3p	maker-scaffold10x_61_pilon-snap-gene-0.30-mRNA-1	163	-20.93	2 20	84 105	18	0.7222	0.8333
7	fhe-miR-2a-3p	maker-scaffold10x_841_pilon-snap-gene-0.77-mRNA-1	153	-26.56	2 19	519 541	18	0.7222	0.7778
7	fhe-miR-2a-3p	maker-scaffold10x_113_pilon-pred_gff_StringTie-gene-0.102-mRNA-1	176	-25.49	2 21	301921 301942	19	0.7895	0.8947
7	fhe-miR-2a-3p	maker-scaffold10x_113_pilon-pred_gff_StringTie-gene-0.102-mRNA-1	171	-20.61	2 21	280877 280899	20	0.8	0.85
7	fhe-miR-2a-3p	maker-scaffold10x_113_pilon-pred_gff_StringTie-gene-0.102-mRNA-1	159	-20.57	2 21	167528 167550	20	0.75	0.75
7	fhe-miR-2a-3p	maker-scaffold10x_113_pilon-pred_gff_StringTie-gene-0.102-mRNA-1	159	-21.11	2 21	174448 174471	21	0.7143	0.7619
7	fhe-miR-2a-3p	maker-scaffold10x_113_pilon-pred_gff_StringTie-gene-0.102-mRNA-1	154	-22.8	2 21	400828 400848	19	0.8947	0.8947
7	fhe-miR-2a-3p	maker-scaffold10x_113_pilon-pred_gff_StringTie-gene-0.102-mRNA-1	152	-21.02	3 21	84408 84429	18	0.7778	0.8333
7	fhe-miR-2a-3p	maker-scaffold10x_113_pilon-pred_gff_StringTie-gene-0.102-mRNA-1	152	-23.76	2 18	367110 367133	18	0.6667	0.8333
7	fhe-miR-2a-3p	maker-scaffold10x_113_pilon-pred_gff_StringTie-gene-0.102-mRNA-1	152	-21.02	3 21	382919 382940	18	0.7778	0.8333
7	fhe-miR-2a-3p	maker-scaffold10x_113_pilon-pred_gff_StringTie-gene-0.102-mRNA-1	150	-20.25	3 20	243942 243964	18	0.7778	0.8889
7	fhe-miR-2a-3p	maker-scaffold10x_203_pilon-snap-gene-0.72-mRNA-1	156	-21.1	2 21	137 156	19	0.7368	0.8421
7	fhe-miR-2a-3p	maker-scaffold10x_203_pilon-snap-gene-0.75-mRNA-1	152	-20.09	2 16	1502 1521	14	0.8571	0.8571
7	fhe-miR-2a-3p	augustus_masked-scaffold10x_166_pilon-processed-gene-0.13-mRNA-1	160	-26.17	2 13	6512 6533	11	1	1
7	fhe-miR-2a-3p	maker-scaffold10x_1149_pilon-snap-gene-0.6-mRNA-1	156	-21.33	2 21	112 133	19	0.6842	0.8947
7	fhe-miR-2a-3p	maker-scaffold10x_253_pilon-augustus-gene-0.16-mRNA-1	150	-22.52	2 21	3660 3687	25	0.64	0.72
7	fhe-miR-2a-3p	maker-scaffold10x_149_pilon-snap-gene-0.89-mRNA-1	160	-22.48	3 21	685 706	18	0.8333	0.8889
7	fhe-miR-2a-3p	snap_masked-scaffold10x_142_pilon-processed-gene-0.97-mRNA-1	163	-24.03	2 21	249 273	22	0.6818	0.8182
7	fhe-miR-2a-3p	maker-scaffold10x_1014_pilon-snap-gene-0.22-mRNA-1	156	-20.65	2 20	917 938	19	0.7895	0.7895
7	fhe-miR-2a-3p	maker-scaffold10x_1084_pilon-augustus-gene-0.78-mRNA-1	154	-20.6	2 15	1027 1048	13	0.8462	0.8462
7	fhe-miR-2a-3p	maker-scaffold10x_1084_pilon-snap-gene-0.135-mRNA-1	150	-22.07	3 21	213 238	22	0.7727	0.8182
7	fhe-miR-2a-3p	maker-scaffold10x_281_pilon-augustus-gene-0.194-mRNA-1	153	-24.64	2 20	78 98	18	0.7778	0.8889
7	fhe-miR-2a-3p	maker-scaffold10x_281_pilon-snap-gene-0.185-mRNA-1	151	-21.68	2 21	540 563	21	0.619	0.7619
7	fhe-miR-2a-3p	maker-scaffold10x_476_pilon-snap-gene-0.102-mRNA-1	167	-23.34	2 20	3117 3138	18	0.7778	0.8333
7	fhe-miR-2a-3p	maker-scaffold10x_476_pilon-snap-gene-0.102-mRNA-1	158	-20.06	2 19	4142 4163	17	0.7059	0.8235
7	fhe-miR-2a-3p	maker-scaffold10x_476_pilon-augustus-gene-0.55-mRNA-1	150	-21.42	2 21	363 386	21	0.7143	0.8571
7	fhe-miR-2a-3p	maker-scaffold10x_275_pilon-snap-gene-0.24-mRNA-1	161	-24.04	2 21	228 247	19	0.7368	0.8421
7	fhe-miR-2a-3p	maker-scaffold10x_410_pilon-snap-gene-0.19-mRNA-1	162	-24.32	2 20	2534 2556	19	0.7368	0.8421
7	fhe-miR-2a-3p	maker-scaffold10x_239_pilon-pred_gff_StringTie-gene-0.84-mRNA-1	151	-20.31	2 12	101 122	10	0.9	1
7	fhe-miR-2a-3p	maker-scaffold10x_324_pilon-augustus-gene-0.19-mRNA-1	159	-24.72	2 21	2116 2138	20	0.7	0.8
7	fhe-miR-2a-3p	maker-scaffold10x_324_pilon-snap-gene-0.77-mRNA-1	163	-24.66	2 20	575 596	18	0.8333	0.8889
7	fhe-miR-2a-3p	maker-scaffold10x_1_pilon-snap-gene-0.157-mRNA-1	157	-24.01	2 20	772 792	18	0.7222	0.8333
7	fhe-miR-2a-3p	maker-scaffold10x_1_pilon-snap-gene-0.148-mRNA-1	158	-22.2	2 21	58 83	23	0.6957	0.7826
7	fhe-miR-2a-3p	maker-scaffold10x_103_pilon-augustus-gene-0.81-mRNA-1	166	-22.42	2 21	397 417	19	0.7895	0.8421
7	fhe-miR-2a-3p	maker-scaffold10x_538_pilon-snap-gene-0.109-mRNA-1	152	-21.05	2 20	294 315	19	0.7368	0.7895
7	fhe-miR-2a-3p	maker-scaffold10x_538_pilon-snap-gene-0.102-mRNA-1	160	-20.36	2 17	3221 3242	15	0.8	0.8667
7	fhe-miR-2a-3p	snap_masked-scaffold10x_199_pilon-processed-gene-0.105-mRNA-1	154	-23.97	2 20	1909 1931	19	0.7895	0.8421
7	fhe-miR-2a-3p	maker-scaffold10x_200_pilon-snap-gene-0.124-mRNA-1	175	-24.67	2 20	705 726	18	0.8333	0.8889
7	fhe-miR-2a-3p	maker-scaffold10x_1332_pilon-snap-gene-0.35-mRNA-1	150	-20.44	3 21	8611 8631	18	0.8333	0.8333
7	fhe-miR-2a-3p	maker-scaffold10x_504_pilon-augustus-gene-0.69-mRNA-1	153	-20.15	2 20	818 838	18	0.6667	0.8333
7	fhe-miR-2a-3p	maker-scaffold10x_24_pilon-snap-gene-0.36-mRNA-1	167	-26.66	2 21	2307 2329	20	0.75	0.85
7	fhe-miR-2a-3p	maker-scaffold10x_158_pilon-snap-gene-0.48-mRNA-1	152	-22.93	2 19	344 369	21	0.7143	0.7619
7	fhe-miR-2a-3p	maker-scaffold10x_419_pilon-snap-gene-0.60-mRNA-1	162	-22.37	2 21	1376 1396	19	0.7368	0.8421
7	fhe-miR-2a-3p	maker-scaffold10x_325_pilon-augustus-gene-0.81-mRNA-1	159	-21.22	2 19	237 256	17	0.7647	0.8824
7	fhe-miR-2a-3p	maker-scaffold10x_747_pilon-snap-gene-0.3-mRNA-1	166	-20.15	2 20	211 233	19	0.7895	0.8421
7	fhe-miR-2a-3p	maker-scaffold10x_703_pilon-snap-gene-0.99-mRNA-1	164	-24.13	2 19	2021 2041	17	0.8235	0.8824
7	fhe-miR-2a-3p	maker-scaffold10x_1366_pilon-snap-gene-0.36-mRNA-1	157	-20.57	2 21	799 820	20	0.7	0.85
7	fhe-miR-2a-3p	maker-scaffold10x_1017_pilon-snap-gene-0.11-mRNA-1	150	-23	2 21	1439 1463	22	0.6818	0.7273
7	fhe-miR-2a-3p	maker-scaffold10x_494_pilon-snap-gene-0.44-mRNA-1	157	-22.3	2 20	694 714	18	0.7778	0.7778
7	fhe-miR-2a-3p	maker-scaffold10x_1453_pilon-augustus-gene-0.58-mRNA-1	153	-21.64	2 18	3302 3323	16	0.6875	0.8125
7	fhe-miR-2a-3p	augustus_masked-scaffold10x_469_pilon-processed-gene-0.37-mRNA-1	159	-24.32	2 21	826 848	20	0.7	0.8
7	fhe-miR-2a-3p	maker-scaffold10x_628_pilon-pred_gff_StringTie-gene-0.107-mRNA-1	155	-20.19	2 21	17507 17532	23	0.6522	0.7391
7	fhe-miR-2a-3p	maker-scaffold10x_1272_pilon-augustus-gene-0.66-mRNA-1	162	-22.29	2 19	4956 4977	17	0.7647	0.8235
7	fhe-miR-2a-3p	maker-scaffold10x_186_pilon-snap-gene-0.100-mRNA-1	157	-20.5	2 15	467 489	14	0.8571	0.9286
7	fhe-miR-2a-3p	maker-scaffold10x_632_pilon-snap-gene-0.53-mRNA-1	155	-21.3	2 21	745 767	21	0.7143	0.8571
7	fhe-miR-2a-3p	maker-scaffold10x_1115_pilon-snap-gene-0.6-mRNA-1	163	-20.31	3 20	3992 4013	17	0.8824	0.9412
7	fhe-miR-2a-3p	maker-scaffold10x_459_pilon-augustus-gene-0.14-mRNA-1	165	-22.27	2 19	5782 5804	18	0.8333	0.8333
7	fhe-miR-2a-3p	maker-scaffold10x_254_pilon-pred_gff_StringTie-gene-0.49-mRNA-1	159	-21.19	2 21	3498 3520	20	0.7	0.8
7	fhe-miR-2a-3p	maker-scaffold10x_254_pilon-pred_gff_StringTie-gene-0.49-mRNA-1	153	-20.84	2 19	1754 1778	20	0.65	0.8
7	fhe-miR-2a-3p	maker-scaffold10x_381_pilon-snap-gene-0.33-mRNA-1	163	-22.36	2 20	293 311	18	0.8333	0.8333
7	fhe-miR-2a-3p	maker-scaffold10x_360_pilon-snap-gene-0.23-mRNA-1	155	-23.45	2 21	34 56	20	0.75	0.85
7	fhe-miR-2a-3p	maker-scaffold10x_1335_pilon-snap-gene-0.72-mRNA-1	152	-24.83	2 19	100 124	20	0.7	0.8
7	fhe-miR-2a-3p	maker-scaffold10x_88_pilon-snap-gene-0.12-mRNA-1	152	-20.89	2 21	625 643	19	0.6842	0.7895
7	fhe-miR-2a-3p	maker-scaffold10x_66_pilon-pred_gff_StringTie-gene-0.48-mRNA-1	159	-20.18	2 20	16845 16866	18	0.7222	0.7778
7	fhe-miR-2a-3p	maker-scaffold10x_384_pilon-augustus-gene-0.70-mRNA-1	158	-22.48	2 19	1099 1120	17	0.7059	0.8235
7	fhe-miR-2a-3p	maker-scaffold10x_1213_pilon-augustus-gene-0.11-mRNA-1	153	-21.44	2 20	186 206	18	0.6667	0.8333
7	fhe-miR-2a-3p	maker-scaffold10x_1061_pilon-snap-gene-0.97-mRNA-1	151	-21.96	3 20	1162 1183	17	0.8235	1
7	fhe-miR-2a-3p	snap_masked-scaffold10x_434_pilon-processed-gene-0.72-mRNA-1	150	-20.66	2 19	120 141	17	0.7647	0.8235
7	fhe-miR-2a-3p	maker-scaffold10x_29_pilon-snap-gene-0.26-mRNA-1	159	-20.2	2 16	840 861	14	0.8571	0.8571
7	fhe-miR-2a-3p	snap_masked-scaffold10x_2009_pilon-processed-gene-0.72-mRNA-1	152	-22.29	3 21	456 475	18	0.8889	0.8889
7	fhe-miR-2a-3p	maker-scaffold10x_1178_pilon-augustus-gene-0.59-mRNA-1	156	-20.17	3 19	17 37	16	0.9375	0.9375
7	fhe-miR-2a-3p	maker-scaffold10x_1723_pilon-snap-gene-0.48-mRNA-1	159	-22.1	2 18	2246 2266	16	0.8125	0.875
7	fhe-miR-2a-3p	maker-scaffold10x_343_pilon-augustus-gene-0.18-mRNA-1	155	-21.64	2 16	1 15	14	0.8571	1
7	fhe-miR-2a-3p	maker-scaffold10x_21_pilon-snap-gene-0.41-mRNA-1	160	-21.01	2 20	820 839	18	0.7778	0.8333
7	fhe-miR-2a-3p	maker-scaffold10x_606_pilon-snap-gene-0.31-mRNA-1	162	-22.32	2 19	4099 4120	17	0.7059	0.8824
7	fhe-miR-2a-3p	maker-scaffold10x_1280_pilon-snap-gene-0.12-mRNA-1	154	-20.13	2 21	99 119	19	0.7368	0.8947
7	fhe-miR-2a-3p	maker-scaffold10x_327_pilon-snap-gene-0.22-mRNA-1	160	-23.85	2 19	905 925	17	0.7647	0.8824
7	fhe-miR-2a-3p	maker-scaffold10x_1608_pilon-pred_gff_StringTie-gene-0.21-mRNA-1	160	-23.04	2 21	15834 15855	19	0.6842	0.7895
7	fhe-miR-2a-3p	maker-scaffold10x_1608_pilon-pred_gff_StringTie-gene-0.21-mRNA-1	155	-21.46	2 21	34492 34510	19	0.7895	0.7895
7	fhe-miR-2a-3p	maker-scaffold10x_1608_pilon-pred_gff_StringTie-gene-0.21-mRNA-1	151	-21.3	2 20	26470 26490	19	0.7368	0.7895
7	fhe-miR-2a-3p	maker-scaffold10x_1608_pilon-pred_gff_StringTie-gene-0.25-mRNA-1	155	-21.46	2 21	9141 9159	19	0.7895	0.7895
7	fhe-miR-2a-3p	maker-scaffold10x_1608_pilon-pred_gff_StringTie-gene-0.25-mRNA-1	151	-21.3	2 20	1119 1139	19	0.7368	0.7895
7	fhe-miR-2a-3p	maker-scaffold10x_440_pilon-augustus-gene-0.18-mRNA-1	152	-20.52	2 19	284 304	17	0.7059	0.8235
7	fhe-miR-2a-3p	maker-scaffold10x_1427_pilon-augustus-gene-0.46-mRNA-1	153	-20.15	2 20	429 449	18	0.6667	0.8333
7	fhe-miR-2a-3p	maker-scaffold10x_202_pilon-snap-gene-0.49-mRNA-1	153	-22.85	2 21	165 192	25	0.72	0.72
7	fhe-miR-2a-3p	maker-scaffold10x_502_pilon-pred_gff_StringTie-gene-0.71-mRNA-1	152	-24.81	2 21	36298 36319	19	0.6316	0.7368
7	fhe-miR-2a-3p	augustus_masked-scaffold10x_1866_pilon-processed-gene-0.25-mRNA-1	163	-24.73	2 16	14 35	14	0.7857	1
7	fhe-miR-2a-3p	maker-scaffold10x_116_pilon-augustus-gene-0.8-mRNA-1	170	-23.7	2 19	172 193	17	0.8235	0.8824
7	fhe-miR-2a-3p	maker-scaffold10x_127_pilon-augustus-gene-0.46-mRNA-1	158	-20.7	2 21	2056 2080	22	0.6818	0.8182
7	fhe-miR-2a-3p	maker-scaffold10x_1566_pilon-snap-gene-0.23-mRNA-1	166	-25.87	2 19	199 220	17	0.7647	0.8824
7	fhe-miR-2a-3p	maker-scaffold10x_1853_pilon-snap-gene-0.13-mRNA-1	158	-20.56	2 17	185 205	15	0.8667	0.8667
7	fhe-miR-2a-3p	maker-scaffold10x_2098_pilon-snap-gene-0.49-mRNA-1	153	-21.44	2 20	3888 3908	18	0.6667	0.8333
7	fhe-miR-2a-3p	maker-scaffold10x_2098_pilon-snap-gene-0.54-mRNA-1	153	-21.44	2 20	4412 4432	18	0.6667	0.8333
7	fhe-miR-2a-3p	maker-scaffold10x_285_pilon-pred_gff_StringTie-gene-0.3-mRNA-1	151	-20.63	2 21	285 307	20	0.65	0.9
7	fhe-miR-2a-3p	maker-scaffold10x_790_pilon-snap-gene-0.10-mRNA-1	159	-29.2	2 20	703 724	18	0.7778	0.8889
7	fhe-miR-2a-3p	maker-scaffold10x_439_pilon-augustus-gene-0.18-mRNA-1	162	-26.12	2 20	96 119	20	0.75	0.8
7	fhe-miR-2a-3p	maker-scaffold10x_2518_pilon-snap-gene-0.26-mRNA-1	153	-22.64	2 18	460 481	16	0.6875	0.8125
7	fhe-miR-2a-3p	maker-scaffold10x_2039_pilon-pred_gff_StringTie-gene-0.25-mRNA-1	154	-22.37	2 17	12952 12972	15	0.8	0.8667
7	fhe-miR-2a-3p	maker-scaffold10x_1092_pilon-snap-gene-0.2-mRNA-1	153	-23.74	2 19	29 51	18	0.7222	0.7778
7	fhe-miR-2a-3p	maker-scaffold10x_949_pilon-augustus-gene-0.26-mRNA-1	156	-21	2 19	476 501	21	0.7143	0.8095
7	fhe-miR-2a-3p	maker-scaffold10x_1583_pilon-snap-gene-0.12-mRNA-1	155	-20.06	2 21	102 125	21	0.6667	0.7619
7	fhe-miR-2a-3p	snap_masked-scaffold10x_2229_pilon-processed-gene-0.13-mRNA-1	150	-21.3	2 21	82 105	21	0.6667	0.7619
7	fhe-miR-2a-3p	maker-scaffold10x_660_pilon-snap-gene-0.5-mRNA-1	151	-20.25	2 21	338 357	20	0.75	0.75
7	fhe-miR-2a-3p	maker-scaffold10x_755_pilon-snap-gene-0.6-mRNA-1	162	-21.67	2 20	1013 1035	19	0.7895	0.7895
7	fhe-miR-2a-3p	maker-scaffold10x_2228_pilon-snap-gene-0.13-mRNA-1	167	-20.73	2 20	2153 2174	18	0.7778	0.8333
7	fhe-miR-2a-3p	snap_masked-scaffold10x_864_pilon-processed-gene-0.19-mRNA-1	161	-20.74	2 20	31 51	18	0.7778	0.8333
7	fhe-miR-2a-3p	maker-scaffold10x_1052_pilon-snap-gene-0.11-mRNA-1	172	-22.04	2 21	1404 1425	19	0.7895	0.8421
7	fhe-miR-2a-3p	maker-scaffold10x_1926_pilon-augustus-gene-0.8-mRNA-1	155	-21.11	2 19	4060 4082	19	0.7895	0.7895
8	fhe-miR-2b-1-3p	maker-scaffold10x_145_pilon-snap-gene-0.19-mRNA-1	169	-21.25	2 23	11253 11277	22	0.7727	0.7727
8	fhe-miR-2b-1-3p	maker-scaffold10x_145_pilon-snap-gene-2.188-mRNA-1	154	-21.85	2 23	878 901	21	0.5714	0.7619
8	fhe-miR-2b-1-3p	maker-scaffold10x_520_pilon-augustus-gene-0.84-mRNA-1	155	-27.46	2 23	2265 2286	21	0.7143	0.8571
8	fhe-miR-2b-1-3p	maker-scaffold10x_520_pilon-augustus-gene-1.69-mRNA-1	162	-24.93	2 21	1118 1140	19	0.7368	0.8421
8	fhe-miR-2b-1-3p	maker-scaffold10x_520_pilon-snap-gene-2.137-mRNA-1	154	-20.42	2 22	1057 1083	23	0.6957	0.7826
8	fhe-miR-2b-1-3p	maker-scaffold10x_13_pilon-augustus-gene-2.149-mRNA-1	154	-28.12	2 22	1239 1265	23	0.7391	0.8696
8	fhe-miR-2b-1-3p	maker-scaffold10x_598_pilon-augustus-gene-0.6-mRNA-1	161	-22.74	2 22	113 136	20	0.6	0.85
8	fhe-miR-2b-1-3p	maker-scaffold10x_598_pilon-augustus-gene-1.148-mRNA-1	156	-21.53	2 23	857 882	23	0.6957	0.7391
8	fhe-miR-2b-1-3p	maker-scaffold10x_815_pilon-snap-gene-1.86-mRNA-1	161	-20.05	2 23	236 260	22	0.6364	0.8182
8	fhe-miR-2b-1-3p	maker-scaffold10x_908_pilon-snap-gene-1.174-mRNA-1	157	-28.15	2 20	1381 1403	18	0.7778	0.9444
8	fhe-miR-2b-1-3p	maker-scaffold10x_217_pilon-snap-gene-0.53-mRNA-1	160	-23.19	2 22	904 928	21	0.6667	0.8095
8	fhe-miR-2b-1-3p	maker-scaffold10x_513_pilon-snap-gene-1.147-mRNA-1	153	-23.48	2 20	406 428	18	0.6667	0.8333
8	fhe-miR-2b-1-3p	maker-scaffold10x_7_pilon-snap-gene-1.72-mRNA-1	159	-20.2	2 22	214 236	20	0.7	0.8
8	fhe-miR-2b-1-3p	maker-scaffold10x_377_pilon-snap-gene-0.47-mRNA-1	157	-21.11	2 19	350 374	18	0.6667	0.8889
8	fhe-miR-2b-1-3p	maker-scaffold10x_237_pilon-snap-gene-0.41-mRNA-1	162	-22.66	2 21	256 278	19	0.7895	0.7895
8	fhe-miR-2b-1-3p	maker-scaffold10x_58_pilon-augustus-gene-0.64-mRNA-1	155	-22.61	2 17	2674 2698	16	0.75	0.875
8	fhe-miR-2b-1-3p	maker-scaffold10x_83_pilon-augustus-gene-0.120-mRNA-1	160	-26.45	2 22	986 1010	21	0.6667	0.8095
8	fhe-miR-2b-1-3p	maker-scaffold10x_209_pilon-snap-gene-0.36-mRNA-1	154	-21.34	2 20	48 72	19	0.6842	0.7895
8	fhe-miR-2b-1-3p	maker-scaffold10x_80_pilon-snap-gene-0.158-mRNA-1	155	-22.01	2 21	214 239	21	0.619	0.8095
8	fhe-miR-2b-1-3p	maker-scaffold10x_487_pilon-snap-gene-0.217-mRNA-1	152	-22.82	2 23	1176 1198	21	0.6667	0.8571
8	fhe-miR-2b-1-3p	augustus_masked-scaffold10x_157_pilon-processed-gene-0.14-mRNA-1	169	-21.51	2 23	1184 1208	22	0.7273	0.8182
8	fhe-miR-2b-1-3p	maker-scaffold10x_99_pilon-snap-gene-0.91-mRNA-1	152	-27.81	3 22	572 597	21	0.7619	0.8095
8	fhe-miR-2b-1-3p	maker-scaffold10x_263_pilon-augustus-gene-0.160-mRNA-1	156	-24.29	2 23	2846 2872	24	0.6667	0.75
8	fhe-miR-2b-1-3p	maker-scaffold10x_43_pilon-augustus-gene-0.38-mRNA-1	153	-24.96	2 23	2034 2060	24	0.625	0.7083
8	fhe-miR-2b-1-3p	maker-scaffold10x_342_pilon-snap-gene-0.34-mRNA-1	153	-20.15	2 23	262 286	22	0.6818	0.8182
8	fhe-miR-2b-1-3p	maker-scaffold10x_61_pilon-snap-gene-0.54-mRNA-1	152	-20.95	2 21	1317 1339	20	0.7	0.8
8	fhe-miR-2b-1-3p	maker-scaffold10x_73_pilon-snap-gene-0.13-mRNA-1	153	-23.48	2 22	1706 1729	20	0.65	0.85
8	fhe-miR-2b-1-3p	maker-scaffold10x_205_pilon-snap-gene-0.82-mRNA-1	164	-25.46	2 20	199 220	18	0.8333	0.8333
8	fhe-miR-2b-1-3p	maker-scaffold10x_113_pilon-pred_gff_StringTie-gene-0.102-mRNA-1	167	-21.03	2 21	58220 58245	21	0.7619	0.8095
8	fhe-miR-2b-1-3p	maker-scaffold10x_113_pilon-pred_gff_StringTie-gene-0.102-mRNA-1	161	-20.57	2 18	167529 167552	16	0.8125	0.8125
8	fhe-miR-2b-1-3p	maker-scaffold10x_113_pilon-pred_gff_StringTie-gene-0.102-mRNA-1	159	-20.36	2 22	182259 182285	23	0.7391	0.7391
8	fhe-miR-2b-1-3p	maker-scaffold10x_113_pilon-pred_gff_StringTie-gene-0.102-mRNA-1	155	-21.05	2 21	348598 348622	20	0.6	0.85
8	fhe-miR-2b-1-3p	maker-scaffold10x_113_pilon-pred_gff_StringTie-gene-0.102-mRNA-1	153	-22.91	2 23	8459 8483	22	0.5909	0.7727
8	fhe-miR-2b-1-3p	maker-scaffold10x_113_pilon-pred_gff_StringTie-gene-0.102-mRNA-1	152	-22.15	2 21	174450 174473	19	0.6842	0.8421
8	fhe-miR-2b-1-3p	maker-scaffold10x_113_pilon-pred_gff_StringTie-gene-0.102-mRNA-1	151	-24.97	2 22	324975 325000	22	0.7273	0.8182
8	fhe-miR-2b-1-3p	maker-scaffold10x_113_pilon-pred_gff_StringTie-gene-0.102-mRNA-1	150	-22.29	2 23	3907 3930	21	0.5714	0.7143
8	fhe-miR-2b-1-3p	maker-scaffold10x_113_pilon-pred_gff_StringTie-gene-0.102-mRNA-1	150	-22.68	2 22	207552 207579	25	0.64	0.72
8	fhe-miR-2b-1-3p	augustus_masked-scaffold10x_113_pilon-processed-gene-0.222-mRNA-1	164	-25.28	2 21	2946 2969	19	0.7368	0.7895
8	fhe-miR-2b-1-3p	maker-scaffold10x_203_pilon-snap-gene-0.72-mRNA-1	152	-20.78	2 23	33 58	23	0.6522	0.7391
8	fhe-miR-2b-1-3p	maker-scaffold10x_166_pilon-snap-gene-0.18-mRNA-1	154	-21.07	2 19	1358 1381	17	0.6471	0.8235
8	fhe-miR-2b-1-3p	maker-scaffold10x_166_pilon-snap-gene-0.28-mRNA-1	152	-20.55	2 22	1791 1815	21	0.619	0.7619
8	fhe-miR-2b-1-3p	augustus_masked-scaffold10x_166_pilon-processed-gene-0.13-mRNA-1	150	-20.17	2 11	6512 6535	9	1	1
8	fhe-miR-2b-1-3p	maker-scaffold10x_253_pilon-snap-gene-0.133-mRNA-1	152	-20.19	2 18	394 418	17	0.7059	0.8235
8	fhe-miR-2b-1-3p	maker-scaffold10x_253_pilon-snap-gene-0.151-mRNA-1	150	-20.58	2 22	483 506	21	0.7143	0.7143
8	fhe-miR-2b-1-3p	maker-scaffold10x_253_pilon-augustus-gene-0.16-mRNA-1	153	-33.23	2 23	3683 3707	22	0.7727	0.8636
8	fhe-miR-2b-1-3p	maker-scaffold10x_149_pilon-snap-gene-0.95-mRNA-1	157	-24.72	2 20	36 65	24	0.7083	0.75
8	fhe-miR-2b-1-3p	augustus_masked-scaffold10x_149_pilon-processed-gene-0.64-mRNA-1	163	-25.94	2 20	1769 1792	18	0.7222	0.8333
8	fhe-miR-2b-1-3p	maker-scaffold10x_142_pilon-pred_gff_StringTie-gene-0.156-mRNA-1	170	-31.97	2 20	17414 17438	19	0.7895	0.8947
8	fhe-miR-2b-1-3p	maker-scaffold10x_142_pilon-pred_gff_StringTie-gene-0.156-mRNA-1	157	-22.93	2 22	20290 20311	20	0.75	0.8
8	fhe-miR-2b-1-3p	snap_masked-scaffold10x_1084_pilon-processed-gene-0.99-mRNA-1	158	-23.62	2 23	109 132	21	0.6667	0.7143
8	fhe-miR-2b-1-3p	maker-scaffold10x_280_pilon-snap-gene-0.117-mRNA-1	159	-20.26	2 20	106 129	18	0.7222	0.7778
8	fhe-miR-2b-1-3p	maker-scaffold10x_280_pilon-snap-gene-0.117-mRNA-1	150	-24.26	2 20	556 580	19	0.7368	0.8421
8	fhe-miR-2b-1-3p	maker-scaffold10x_724_pilon-snap-gene-0.102-mRNA-1	164	-21.61	2 21	217 240	19	0.7368	0.7895
8	fhe-miR-2b-1-3p	augustus_masked-scaffold10x_1013_pilon-processed-gene-0.139-mRNA-1	162	-21.8	2 19	32 55	17	0.7059	0.8824
8	fhe-miR-2b-1-3p	maker-scaffold10x_281_pilon-snap-gene-0.167-mRNA-1	154	-21.3	2 20	167 191	19	0.6316	0.8421
8	fhe-miR-2b-1-3p	maker-scaffold10x_281_pilon-snap-gene-0.185-mRNA-1	156	-26.24	3 21	89 112	18	0.8333	0.8333
8	fhe-miR-2b-1-3p	maker-scaffold10x_476_pilon-snap-gene-0.102-mRNA-1	158	-26.55	2 19	135 158	17	0.7647	0.9412
8	fhe-miR-2b-1-3p	maker-scaffold10x_476_pilon-snap-gene-0.102-mRNA-1	150	-26.41	2 20	4141 4165	19	0.7368	0.8421
8	fhe-miR-2b-1-3p	maker-scaffold10x_418_pilon-snap-gene-0.86-mRNA-1	150	-27.13	2 23	1885 1913	26	0.7308	0.8077
8	fhe-miR-2b-1-3p	maker-scaffold10x_503_pilon-snap-gene-0.81-mRNA-1	158	-20.75	2 20	1440 1464	19	0.7368	0.7895
8	fhe-miR-2b-1-3p	augustus_masked-scaffold10x_1459_pilon-processed-gene-0.44-mRNA-1	156	-21.73	2 22	386 411	22	0.7273	0.8182
8	fhe-miR-2b-1-3p	maker-scaffold10x_919_pilon-snap-gene-0.108-mRNA-1	152	-25.08	3 22	4873 4897	20	0.75	0.85
8	fhe-miR-2b-1-3p	maker-scaffold10x_324_pilon-snap-gene-0.77-mRNA-1	157	-25.81	2 23	574 598	22	0.7273	0.8182
8	fhe-miR-2b-1-3p	maker-scaffold10x_933_pilon-snap-gene-0.80-mRNA-1	152	-27.48	2 22	4430 4455	22	0.7273	0.7727
8	fhe-miR-2b-1-3p	maker-scaffold10x_647_pilon-augustus-gene-0.122-mRNA-1	150	-22.16	2 19	6 29	17	0.7647	0.8235
8	fhe-miR-2b-1-3p	maker-scaffold10x_794_pilon-snap-gene-0.127-mRNA-1	150	-31.02	2 23	685 708	21	0.7143	0.8571
8	fhe-miR-2b-1-3p	maker-scaffold10x_245_pilon-augustus-gene-0.97-mRNA-1	150	-20.68	2 16	2600 2624	15	0.8	0.8
8	fhe-miR-2b-1-3p	maker-scaffold10x_538_pilon-snap-gene-0.113-mRNA-1	155	-22.54	2 23	751 772	21	0.7619	0.8095
8	fhe-miR-2b-1-3p	maker-scaffold10x_123_pilon-snap-gene-0.69-mRNA-1	162	-23.92	2 22	319 340	20	0.75	0.8
8	fhe-miR-2b-1-3p	snap_masked-scaffold10x_123_pilon-processed-gene-0.27-mRNA-1	151	-22.73	3 21	4833 4857	19	0.7895	0.8421
8	fhe-miR-2b-1-3p	maker-scaffold10x_1137_pilon-snap-gene-0.104-mRNA-1	165	-20.4	2 22	1222 1245	20	0.7	0.8
8	fhe-miR-2b-1-3p	maker-scaffold10x_200_pilon-snap-gene-0.124-mRNA-1	154	-21.77	2 19	705 728	17	0.7059	0.7647
8	fhe-miR-2b-1-3p	snap_masked-scaffold10x_894_pilon-processed-gene-0.52-mRNA-1	164	-24.74	2 23	76 101	23	0.7391	0.7826
8	fhe-miR-2b-1-3p	maker-scaffold10x_158_pilon-snap-gene-0.43-mRNA-1	159	-20.17	2 23	855 876	21	0.7143	0.7619
8	fhe-miR-2b-1-3p	augustus_masked-scaffold10x_1549_pilon-processed-gene-0.2-mRNA-1	159	-24.54	2 21	2293 2317	20	0.75	0.9
8	fhe-miR-2b-1-3p	maker-scaffold10x_977_pilon-snap-gene-0.67-mRNA-1	163	-24.93	2 23	1845 1869	23	0.7391	0.7826
8	fhe-miR-2b-1-3p	maker-scaffold10x_481_pilon-snap-gene-0.108-mRNA-1	157	-23.45	2 23	984 1008	22	0.6364	0.7727
8	fhe-miR-2b-1-3p	maker-scaffold10x_747_pilon-snap-gene-0.4-mRNA-1	157	-24.63	2 23	90 115	23	0.6522	0.7391
8	fhe-miR-2b-1-3p	maker-scaffold10x_747_pilon-snap-gene-0.10-mRNA-1	169	-21.28	2 23	3759 3784	23	0.7391	0.7826
8	fhe-miR-2b-1-3p	maker-scaffold10x_1373_pilon-snap-gene-0.87-mRNA-1	158	-31.5	2 22	8729 8752	21	0.7619	0.9048
8	fhe-miR-2b-1-3p	maker-scaffold10x_713_pilon-pred_gff_StringTie-gene-0.73-mRNA-1	156	-22.72	2 23	16452 16474	21	0.7143	0.8571
8	fhe-miR-2b-1-3p	maker-scaffold10x_703_pilon-snap-gene-0.100-mRNA-1	158	-20.14	2 23	213 236	21	0.6667	0.7143
8	fhe-miR-2b-1-3p	maker-scaffold10x_172_pilon-pred_gff_StringTie-gene-0.59-mRNA-1	157	-23.41	2 23	1532 1557	23	0.6522	0.7391
8	fhe-miR-2b-1-3p	maker-scaffold10x_331_pilon-snap-gene-0.50-mRNA-1	155	-20.49	2 19	63 84	17	0.7647	0.8235
8	fhe-miR-2b-1-3p	maker-scaffold10x_932_pilon-snap-gene-0.17-mRNA-1	151	-21.62	2 23	1298 1327	27	0.6667	0.7037
8	fhe-miR-2b-1-3p	maker-scaffold10x_602_pilon-snap-gene-0.43-mRNA-1	161	-26.14	2 23	3463 3490	25	0.68	0.72
8	fhe-miR-2b-1-3p	maker-scaffold10x_947_pilon-snap-gene-0.57-mRNA-1	159	-24.19	2 23	783 811	26	0.7308	0.7308
8	fhe-miR-2b-1-3p	maker-scaffold10x_581_pilon-augustus-gene-0.64-mRNA-1	164	-24.66	2 23	128 154	24	0.75	0.75
8	fhe-miR-2b-1-3p	maker-scaffold10x_581_pilon-snap-gene-0.85-mRNA-1	157	-21.42	2 23	1099 1125	24	0.6667	0.7083
8	fhe-miR-2b-1-3p	maker-scaffold10x_494_pilon-augustus-gene-0.17-mRNA-1	150	-20.2	2 19	1452 1475	17	0.6471	0.7647
8	fhe-miR-2b-1-3p	maker-scaffold10x_1453_pilon-augustus-gene-0.58-mRNA-1	156	-23.58	2 18	3301 3325	17	0.7059	0.8824
8	fhe-miR-2b-1-3p	maker-scaffold10x_1453_pilon-snap-gene-0.19-mRNA-1	161	-21.29	2 23	4232 4256	22	0.6818	0.7727
8	fhe-miR-2b-1-3p	maker-scaffold10x_349_pilon-snap-gene-0.88-mRNA-1	156	-22.58	2 23	222 244	21	0.7143	0.7143
8	fhe-miR-2b-1-3p	maker-scaffold10x_1125_pilon-augustus-gene-0.100-mRNA-1	151	-21.64	2 22	1442 1467	22	0.7273	0.8182
8	fhe-miR-2b-1-3p	maker-scaffold10x_773_pilon-snap-gene-0.66-mRNA-1	153	-22.81	2 23	200 224	22	0.6364	0.8636
8	fhe-miR-2b-1-3p	maker-scaffold10x_1086_pilon-snap-gene-0.97-mRNA-1	152	-22.42	2 22	1152 1178	23	0.6087	0.7391
8	fhe-miR-2b-1-3p	maker-scaffold10x_323_pilon-augustus-gene-0.77-mRNA-1	158	-20.7	2 19	195 218	17	0.7647	0.7647
8	fhe-miR-2b-1-3p	maker-scaffold10x_26_pilon-augustus-gene-0.7-mRNA-1	154	-20.59	2 15	2721 2744	13	0.8462	0.8462
8	fhe-miR-2b-1-3p	maker-scaffold10x_95_pilon-snap-gene-0.32-mRNA-1	157	-21.99	2 23	7254 7280	24	0.625	0.75
8	fhe-miR-2b-1-3p	maker-scaffold10x_973_pilon-augustus-gene-0.30-mRNA-1	161	-25.31	2 23	112 139	25	0.68	0.72
8	fhe-miR-2b-1-3p	maker-scaffold10x_1272_pilon-augustus-gene-0.66-mRNA-1	154	-20.77	2 23	2566 2587	21	0.7143	0.7619
8	fhe-miR-2b-1-3p	maker-scaffold10x_1272_pilon-snap-gene-0.1-mRNA-1	150	-21.35	2 20	796 815	18	0.7222	0.7778
8	fhe-miR-2b-1-3p	maker-scaffold10x_1272_pilon-pred_gff_StringTie-gene-0.49-mRNA-1	157	-23.55	2 19	422 446	18	0.7222	0.8333
8	fhe-miR-2b-1-3p	maker-scaffold10x_186_pilon-snap-gene-0.99-mRNA-1	151	-25.91	2 23	1489 1515	24	0.7083	0.8333
8	fhe-miR-2b-1-3p	maker-scaffold10x_632_pilon-snap-gene-0.45-mRNA-1	150	-20.36	2 23	1227 1250	21	0.7619	0.8095
8	fhe-miR-2b-1-3p	maker-scaffold10x_632_pilon-augustus-gene-0.88-mRNA-1	163	-20.99	2 21	4724 4748	20	0.75	0.8
8	fhe-miR-2b-1-3p	maker-scaffold10x_254_pilon-snap-gene-0.34-mRNA-1	158	-25.01	2 23	318 343	24	0.75	0.75
8	fhe-miR-2b-1-3p	maker-scaffold10x_1075_pilon-snap-gene-0.13-mRNA-1	176	-25.43	2 21	19 42	19	0.7895	0.8947
8	fhe-miR-2b-1-3p	maker-scaffold10x_1257_pilon-snap-gene-0.71-mRNA-1	155	-27.58	3 20	184 207	17	0.8235	0.8824
8	fhe-miR-2b-1-3p	maker-scaffold10x_511_pilon-augustus-gene-0.15-mRNA-1	157	-24.04	2 23	2700 2727	25	0.64	0.72
8	fhe-miR-2b-1-3p	maker-scaffold10x_511_pilon-snap-gene-0.80-mRNA-1	153	-29.19	2 23	72 96	22	0.6818	0.8182
8	fhe-miR-2b-1-3p	maker-scaffold10x_511_pilon-snap-gene-0.81-mRNA-1	150	-24.29	2 19	55 78	17	0.7059	0.8824
8	fhe-miR-2b-1-3p	maker-scaffold10x_1502_pilon-pred_gff_StringTie-gene-0.52-mRNA-1	171	-30.95	2 16	47476 47499	14	0.9286	1
8	fhe-miR-2b-1-3p	maker-scaffold10x_1502_pilon-pred_gff_StringTie-gene-0.52-mRNA-1	150	-20.81	2 22	12716 12737	20	0.65	0.75
8	fhe-miR-2b-1-3p	maker-scaffold10x_930_pilon-augustus-gene-0.16-mRNA-1	162	-26.17	2 22	5 26	20	0.7	0.85
8	fhe-miR-2b-1-3p	maker-scaffold10x_88_pilon-snap-gene-0.12-mRNA-1	158	-23.13	2 20	621 645	19	0.6842	0.8421
8	fhe-miR-2b-1-3p	maker-scaffold10x_66_pilon-pred_gff_StringTie-gene-0.48-mRNA-1	156	-22.61	2 23	60104 60123	21	0.7619	0.7619
8	fhe-miR-2b-1-3p	maker-scaffold10x_66_pilon-pred_gff_StringTie-gene-0.48-mRNA-1	152	-21.82	2 23	40651 40673	21	0.619	0.7619
8	fhe-miR-2b-1-3p	maker-scaffold10x_66_pilon-pred_gff_StringTie-gene-0.48-mRNA-1	152	-21.82	2 23	41463 41485	21	0.619	0.7619
8	fhe-miR-2b-1-3p	maker-scaffold10x_1096_pilon-snap-gene-0.64-mRNA-1	155	-23.03	2 20	1883 1906	18	0.7222	0.8889
8	fhe-miR-2b-1-3p	maker-scaffold10x_1058_pilon-snap-gene-0.8-mRNA-1	159	-21.19	2 23	352 373	21	0.6667	0.8095
8	fhe-miR-2b-1-3p	maker-scaffold10x_1058_pilon-snap-gene-0.8-mRNA-1	151	-20.2	2 23	1062 1083	21	0.7143	0.8095
8	fhe-miR-2b-1-3p	maker-scaffold10x_1593_pilon-augustus-gene-0.9-mRNA-1	159	-22.38	2 20	406 429	18	0.6111	0.8889
8	fhe-miR-2b-1-3p	snap_masked-scaffold10x_421_pilon-processed-gene-0.4-mRNA-1	154	-20.34	2 23	133 156	21	0.619	0.7143
8	fhe-miR-2b-1-3p	maker-scaffold10x_29_pilon-snap-gene-0.26-mRNA-1	160	-24.13	2 19	841 863	17	0.8235	0.8235
8	fhe-miR-2b-1-3p	maker-scaffold10x_179_pilon-augustus-gene-0.51-mRNA-1	153	-21	2 22	126 149	20	0.55	0.8
8	fhe-miR-2b-1-3p	maker-scaffold10x_907_pilon-augustus-gene-0.21-mRNA-1	150	-20.23	2 11	385 408	9	1	1
8	fhe-miR-2b-1-3p	maker-scaffold10x_1410_pilon-snap-gene-0.27-mRNA-1	158	-23.66	3 23	661 684	20	0.75	0.85
8	fhe-miR-2b-1-3p	maker-scaffold10x_498_pilon-augustus-gene-0.61-mRNA-1	154	-23.86	3 23	207 230	20	0.7	0.85
8	fhe-miR-2b-1-3p	maker-scaffold10x_1476_pilon-snap-gene-0.42-mRNA-1	153	-23.25	3 23	2 26	21	0.7143	0.8571
8	fhe-miR-2b-1-3p	maker-scaffold10x_678_pilon-augustus-gene-0.64-mRNA-1	158	-21.62	2 20	238 262	19	0.7368	0.7895
8	fhe-miR-2b-1-3p	maker-scaffold10x_1723_pilon-augustus-gene-0.71-mRNA-1	157	-23.09	2 22	827 848	20	0.7	0.85
8	fhe-miR-2b-1-3p	maker-scaffold10x_998_pilon-augustus-gene-0.72-mRNA-1	162	-22.88	2 19	8694 8717	17	0.7059	0.8824
8	fhe-miR-2b-1-3p	maker-scaffold10x_548_pilon-snap-gene-0.21-mRNA-1	156	-20.76	2 21	366 387	19	0.7368	0.8421
8	fhe-miR-2b-1-3p	maker-scaffold10x_721_pilon-augustus-gene-0.89-mRNA-1	154	-22.28	2 16	285 310	16	0.75	0.875
8	fhe-miR-2b-1-3p	maker-scaffold10x_44_pilon-augustus-gene-0.61-mRNA-1	167	-23.53	2 23	1638 1664	24	0.7917	0.7917
8	fhe-miR-2b-1-3p	maker-scaffold10x_44_pilon-augustus-gene-0.61-mRNA-1	159	-24.36	2 23	6173 6196	22	0.7273	0.7727
8	fhe-miR-2b-1-3p	maker-scaffold10x_1608_pilon-snap-gene-0.2-mRNA-1	155	-20.6	2 23	35 56	21	0.6667	0.7619
8	fhe-miR-2b-1-3p	maker-scaffold10x_1608_pilon-pred_gff_StringTie-gene-0.21-mRNA-1	152	-28.82	3 23	34821 34847	23	0.7391	0.8261
8	fhe-miR-2b-1-3p	maker-scaffold10x_1608_pilon-pred_gff_StringTie-gene-0.25-mRNA-1	152	-28.82	3 23	9470 9496	23	0.7391	0.8261
8	fhe-miR-2b-1-3p	maker-scaffold10x_1761_pilon-snap-gene-0.42-mRNA-1	153	-30.88	2 23	747 771	22	0.6818	0.8182
8	fhe-miR-2b-1-3p	maker-scaffold10x_1040_pilon-snap-gene-0.43-mRNA-1	157	-22.14	2 22	4169 4191	21	0.7619	0.7619
8	fhe-miR-2b-1-3p	maker-scaffold10x_8_pilon-snap-gene-0.1-mRNA-1	170	-21.31	2 23	485 508	21	0.7619	0.7619
8	fhe-miR-2b-1-3p	maker-scaffold10x_229_pilon-snap-gene-0.14-mRNA-1	161	-25.77	2 23	414 438	22	0.7273	0.7273
8	fhe-miR-2b-1-3p	maker-scaffold10x_886_pilon-pred_gff_StringTie-gene-0.14-mRNA-1	154	-21.02	2 22	318 339	20	0.7	0.75
8	fhe-miR-2b-1-3p	maker-scaffold10x_886_pilon-pred_gff_StringTie-gene-0.14-mRNA-1	150	-22.29	2 23	561 584	21	0.5714	0.7143
8	fhe-miR-2b-1-3p	snap_masked-scaffold10x_732_pilon-processed-gene-0.57-mRNA-1	160	-27.46	2 22	57 85	25	0.68	0.72
8	fhe-miR-2b-1-3p	maker-scaffold10x_184_pilon-snap-gene-0.47-mRNA-1	161	-26.2	3 22	595 618	19	0.7895	0.8947
8	fhe-miR-2b-1-3p	maker-scaffold10x_184_pilon-augustus-gene-0.30-mRNA-1	161	-26.2	3 22	6045 6068	19	0.7895	0.8947
8	fhe-miR-2b-1-3p	maker-scaffold10x_502_pilon-pred_gff_StringTie-gene-0.71-mRNA-1	163	-24.47	2 21	36297 36321	20	0.7	0.85
8	fhe-miR-2b-1-3p	maker-scaffold10x_1639_pilon-augustus-gene-0.46-mRNA-1	156	-21.54	2 21	516 539	19	0.7368	0.8421
8	fhe-miR-2b-1-3p	maker-scaffold10x_357_pilon-augustus-gene-0.42-mRNA-1	155	-22.2	2 20	4173 4195	19	0.7895	0.7895
8	fhe-miR-2b-1-3p	maker-scaffold10x_362_pilon-pred_gff_StringTie-gene-0.11-mRNA-1	166	-20.67	2 22	11136 11157	20	0.8	0.8
8	fhe-miR-2b-1-3p	maker-scaffold10x_201_pilon-snap-gene-0.1-mRNA-1	161	-21.8	2 23	386 411	23	0.6957	0.7391
8	fhe-miR-2b-1-3p	maker-scaffold10x_2403_pilon-snap-gene-0.16-mRNA-1	153	-20.83	2 20	265 287	18	0.7222	0.7778
8	fhe-miR-2b-1-3p	maker-scaffold10x_2403_pilon-snap-gene-0.23-mRNA-1	150	-22.29	2 23	3855 3878	21	0.5714	0.7143
8	fhe-miR-2b-1-3p	maker-scaffold10x_317_pilon-augustus-gene-0.60-mRNA-1	151	-20.76	2 22	670 697	24	0.6667	0.7083
8	fhe-miR-2b-1-3p	augustus_masked-scaffold10x_1866_pilon-processed-gene-0.25-mRNA-1	163	-20.08	2 20	205 228	18	0.7778	0.7778
8	fhe-miR-2b-1-3p	augustus_masked-scaffold10x_1866_pilon-processed-gene-0.25-mRNA-1	156	-24.57	2 23	88 114	24	0.6667	0.75
8	fhe-miR-2b-1-3p	maker-scaffold10x_508_pilon-snap-gene-0.39-mRNA-1	150	-21.87	2 23	581 604	21	0.619	0.8095
8	fhe-miR-2b-1-3p	maker-scaffold10x_2148_pilon-snap-gene-0.0-mRNA-1	163	-25.71	2 22	1316 1338	20	0.75	0.8
8	fhe-miR-2b-1-3p	maker-scaffold10x_541_pilon-augustus-gene-0.23-mRNA-1	151	-27.56	2 23	1730 1753	22	0.6818	0.8636
8	fhe-miR-2b-1-3p	maker-scaffold10x_127_pilon-augustus-gene-0.46-mRNA-1	161	-21.2	2 23	2058 2082	22	0.6818	0.7727
8	fhe-miR-2b-1-3p	maker-scaffold10x_136_pilon-pred_gff_StringTie-gene-0.12-mRNA-1	155	-21.46	2 23	3134 3157	22	0.6818	0.7727
8	fhe-miR-2b-1-3p	maker-scaffold10x_902_pilon-snap-gene-0.61-mRNA-1	157	-23.4	2 20	191 213	18	0.6667	0.8889
8	fhe-miR-2b-1-3p	snap_masked-scaffold10x_1695_pilon-processed-gene-0.29-mRNA-1	156	-24.28	2 21	5979 6002	19	0.7368	0.8421
8	fhe-miR-2b-1-3p	maker-scaffold10x_1652_pilon-pred_gff_StringTie-gene-0.51-mRNA-1	150	-23.81	2 22	574 598	22	0.6818	0.7273
8	fhe-miR-2b-1-3p	maker-scaffold10x_909_pilon-snap-gene-0.32-mRNA-1	164	-25.33	2 22	8727 8751	21	0.6667	0.8571
8	fhe-miR-2b-1-3p	maker-scaffold10x_77_pilon-augustus-gene-0.29-mRNA-1	155	-23.18	2 12	951 974	10	1	1
8	fhe-miR-2b-1-3p	maker-scaffold10x_1239_pilon-augustus-gene-0.26-mRNA-1	164	-22.39	2 23	317 339	21	0.7143	0.8095
8	fhe-miR-2b-1-3p	maker-scaffold10x_1854_pilon-augustus-gene-0.35-mRNA-1	153	-22.42	2 23	2377 2404	25	0.64	0.68
8	fhe-miR-2b-1-3p	maker-scaffold10x_644_pilon-snap-gene-0.11-mRNA-1	165	-24.03	2 20	27 49	18	0.7778	0.8889
8	fhe-miR-2b-1-3p	maker-scaffold10x_1606_pilon-augustus-gene-0.44-mRNA-1	156	-22.02	2 21	1306 1329	19	0.6842	0.7368
8	fhe-miR-2b-1-3p	maker-scaffold10x_1188_pilon-snap-gene-0.41-mRNA-1	156	-21.38	2 19	3214 3241	21	0.7619	0.7619
8	fhe-miR-2b-1-3p	maker-scaffold10x_454_pilon-snap-gene-0.35-mRNA-1	159	-28.61	2 23	525 548	22	0.7727	0.8636
8	fhe-miR-2b-1-3p	maker-scaffold10x_1425_pilon-augustus-gene-0.1-mRNA-1	150	-22.37	2 23	1127 1150	21	0.6667	0.7619
8	fhe-miR-2b-1-3p	maker-scaffold10x_33_pilon-pred_gff_StringTie-gene-0.13-mRNA-1	155	-26.56	2 21	47 71	20	0.7	0.9
8	fhe-miR-2b-1-3p	maker-scaffold10x_33_pilon-pred_gff_StringTie-gene-0.13-mRNA-1	153	-21.26	2 14	437 460	12	0.8333	0.9167
8	fhe-miR-2b-1-3p	maker-scaffold10x_1609_pilon-snap-gene-0.38-mRNA-1	152	-20.26	2 21	179 202	19	0.6842	0.8421
8	fhe-miR-2b-1-3p	maker-scaffold10x_62_pilon-snap-gene-0.28-mRNA-1	165	-24.25	2 23	71 95	22	0.7273	0.7727
8	fhe-miR-2b-1-3p	maker-scaffold10x_646_pilon-snap-gene-0.16-mRNA-1	158	-22.26	2 21	34 56	19	0.6842	0.8421
8	fhe-miR-2b-1-3p	maker-scaffold10x_439_pilon-augustus-gene-0.18-mRNA-1	158	-22.42	2 22	95 121	23	0.7391	0.7826
8	fhe-miR-2b-1-3p	maker-scaffold10x_2295_pilon-snap-gene-0.27-mRNA-1	157	-25.03	2 23	284 303	21	0.7143	0.7619
8	fhe-miR-2b-1-3p	maker-scaffold10x_1637_pilon-snap-gene-0.22-mRNA-1	153	-21.37	2 18	1805 1828	16	0.6875	0.8125
8	fhe-miR-2b-1-3p	maker-scaffold10x_803_pilon-snap-gene-0.26-mRNA-1	151	-21.66	2 20	30 53	18	0.6111	0.7778
8	fhe-miR-2b-1-3p	maker-scaffold10x_803_pilon-augustus-gene-0.45-mRNA-1	154	-20.81	2 23	716 739	21	0.619	0.7143
8	fhe-miR-2b-1-3p	maker-scaffold10x_444_pilon-snap-gene-0.4-mRNA-1	175	-27.17	2 21	587 612	21	0.8095	0.8571
8	fhe-miR-2b-1-3p	maker-scaffold10x_74_pilon-snap-gene-0.19-mRNA-1	160	-22.09	2 23	742 768	24	0.6667	0.7917
8	fhe-miR-2b-1-3p	maker-scaffold10x_1616_pilon-snap-gene-0.9-mRNA-1	154	-22.35	2 21	5310 5337	23	0.6522	0.7826
8	fhe-miR-2b-1-3p	maker-scaffold10x_1600_pilon-snap-gene-0.2-mRNA-1	157	-26.44	3 23	1521 1545	21	0.8095	0.8095
8	fhe-miR-2b-1-3p	maker-scaffold10x_800_pilon-snap-gene-0.2-mRNA-1	161	-23.78	2 15	34 58	14	0.9286	0.9286
8	fhe-miR-2b-1-3p	maker-scaffold10x_492_pilon-snap-gene-0.5-mRNA-1	157	-20.22	2 20	3088 3110	18	0.7222	0.8333
8	fhe-miR-2b-1-3p	maker-scaffold10x_517_pilon-snap-gene-0.7-mRNA-1	154	-24.43	2 23	12 35	21	0.7143	0.9048
8	fhe-miR-2b-1-3p	maker-scaffold10x_517_pilon-snap-gene-0.7-mRNA-1	153	-20.39	2 22	1168 1189	20	0.75	0.75
8	fhe-miR-2b-1-3p	maker-scaffold10x_755_pilon-snap-gene-0.6-mRNA-1	157	-22.56	2 20	1010 1037	22	0.7273	0.7727
8	fhe-miR-2b-1-3p	maker-scaffold10x_2710_pilon-snap-gene-0.14-mRNA-1	152	-25.67	2 22	1586 1610	21	0.7143	0.8095
8	fhe-miR-2b-1-3p	maker-scaffold10x_1598_pilon-augustus-gene-0.3-mRNA-1	165	-25.58	2 19	195 219	18	0.8333	0.8333
8	fhe-miR-2b-1-3p	maker-scaffold10x_2095_pilon-augustus-gene-0.10-mRNA-1	157	-22.99	2 20	3992 4014	18	0.7222	0.8333
8	fhe-miR-2b-1-3p	maker-scaffold10x_2319_pilon-augustus-gene-0.17-mRNA-1	155	-20.04	2 21	592 616	20	0.7	0.75
8	fhe-miR-2b-1-3p	augustus_masked-scaffold10x_1236_pilon-processed-gene-0.0-mRNA-1	155	-20.81	2 19	868 889	17	0.7647	0.8235
8	fhe-miR-2b-1-3p	maker-scaffold10x_365_pilon-snap-gene-0.5-mRNA-1	161	-21.42	2 21	5354 5377	20	0.8	0.8
8	fhe-miR-2b-1-3p	maker-scaffold10x_910_pilon-augustus-gene-0.1-mRNA-1	154	-24.95	2 20	409 434	20	0.7	0.75
9	fhe-miR-2b-2-3p	maker-scaffold10x_520_pilon-augustus-gene-0.84-mRNA-1	159	-27.8	2 23	2265 2286	21	0.7619	0.8571
9	fhe-miR-2b-2-3p	maker-scaffold10x_520_pilon-augustus-gene-1.69-mRNA-1	166	-25.27	2 22	1117 1140	21	0.7619	0.8571
9	fhe-miR-2b-2-3p	maker-scaffold10x_13_pilon-snap-gene-0.81-mRNA-1	150	-20.09	2 11	834 857	9	1	1
9	fhe-miR-2b-2-3p	maker-scaffold10x_598_pilon-augustus-gene-0.6-mRNA-1	165	-23.08	2 22	113 136	20	0.65	0.85
9	fhe-miR-2b-2-3p	maker-scaffold10x_598_pilon-augustus-gene-1.148-mRNA-1	158	-20.55	2 23	859 882	21	0.619	0.7619
9	fhe-miR-2b-2-3p	maker-scaffold10x_815_pilon-snap-gene-1.86-mRNA-1	165	-20.29	2 23	236 260	22	0.6818	0.8182
9	fhe-miR-2b-2-3p	maker-scaffold10x_908_pilon-snap-gene-1.174-mRNA-1	161	-28.07	2 20	1381 1403	18	0.8333	0.9444
9	fhe-miR-2b-2-3p	maker-scaffold10x_217_pilon-snap-gene-0.53-mRNA-1	164	-23.09	2 22	904 928	21	0.7143	0.8095
9	fhe-miR-2b-2-3p	maker-scaffold10x_7_pilon-snap-gene-1.72-mRNA-1	163	-20.33	2 22	214 236	20	0.75	0.8
9	fhe-miR-2b-2-3p	maker-scaffold10x_7_pilon-augustus-gene-1.11-mRNA-1	152	-21.88	2 23	3648 3676	26	0.5769	0.7692
9	fhe-miR-2b-2-3p	maker-scaffold10x_102_pilon-snap-gene-0.43-mRNA-1	152	-22.97	2 22	3227 3253	23	0.6087	0.7391
9	fhe-miR-2b-2-3p	maker-scaffold10x_377_pilon-snap-gene-0.47-mRNA-1	157	-20.99	2 19	350 374	18	0.6667	0.8889
9	fhe-miR-2b-2-3p	maker-scaffold10x_58_pilon-augustus-gene-0.64-mRNA-1	155	-22.61	2 17	2674 2698	16	0.75	0.875
9	fhe-miR-2b-2-3p	maker-scaffold10x_83_pilon-augustus-gene-0.120-mRNA-1	164	-25.87	2 22	986 1010	21	0.7143	0.8095
9	fhe-miR-2b-2-3p	maker-scaffold10x_80_pilon-snap-gene-0.158-mRNA-1	159	-21.48	2 21	214 239	21	0.6667	0.8095
9	fhe-miR-2b-2-3p	maker-scaffold10x_487_pilon-snap-gene-0.217-mRNA-1	156	-23.16	2 23	1176 1198	21	0.7143	0.8571
9	fhe-miR-2b-2-3p	augustus_masked-scaffold10x_157_pilon-processed-gene-0.14-mRNA-1	173	-21.85	2 23	1184 1208	22	0.7727	0.8182
9	fhe-miR-2b-2-3p	maker-scaffold10x_43_pilon-augustus-gene-0.38-mRNA-1	157	-22.5	2 23	2034 2060	24	0.6667	0.7083
9	fhe-miR-2b-2-3p	maker-scaffold10x_284_pilon-augustus-gene-0.143-mRNA-1	150	-27.85	2 21	1967 1994	23	0.6957	0.8261
9	fhe-miR-2b-2-3p	maker-scaffold10x_61_pilon-snap-gene-0.54-mRNA-1	151	-20.32	2 20	1316 1339	18	0.6667	0.7222
9	fhe-miR-2b-2-3p	maker-scaffold10x_73_pilon-snap-gene-0.13-mRNA-1	157	-23.72	2 22	1706 1729	20	0.7	0.85
9	fhe-miR-2b-2-3p	maker-scaffold10x_205_pilon-snap-gene-0.82-mRNA-1	162	-23.67	2 18	199 220	16	0.875	0.875
9	fhe-miR-2b-2-3p	maker-scaffold10x_113_pilon-pred_gff_StringTie-gene-0.102-mRNA-1	167	-20.77	2 22	58219 58245	23	0.7826	0.7826
9	fhe-miR-2b-2-3p	maker-scaffold10x_113_pilon-pred_gff_StringTie-gene-0.102-mRNA-1	161	-20.54	2 18	167529 167552	16	0.8125	0.8125
9	fhe-miR-2b-2-3p	maker-scaffold10x_113_pilon-pred_gff_StringTie-gene-0.102-mRNA-1	159	-20.36	2 22	182259 182285	23	0.7391	0.7391
9	fhe-miR-2b-2-3p	maker-scaffold10x_113_pilon-pred_gff_StringTie-gene-0.102-mRNA-1	159	-21.43	2 21	348598 348622	20	0.65	0.85
9	fhe-miR-2b-2-3p	maker-scaffold10x_113_pilon-pred_gff_StringTie-gene-0.102-mRNA-1	154	-21.54	2 22	207552 207579	25	0.68	0.72
9	fhe-miR-2b-2-3p	maker-scaffold10x_113_pilon-pred_gff_StringTie-gene-0.102-mRNA-1	153	-22.49	2 23	174449 174473	22	0.6818	0.8182
9	fhe-miR-2b-2-3p	maker-scaffold10x_113_pilon-pred_gff_StringTie-gene-0.102-mRNA-1	152	-21.16	2 17	8460 8483	15	0.6667	0.8667
9	fhe-miR-2b-2-3p	maker-scaffold10x_113_pilon-pred_gff_StringTie-gene-0.102-mRNA-1	151	-21.49	2 23	3909 3930	21	0.619	0.7619
9	fhe-miR-2b-2-3p	augustus_masked-scaffold10x_113_pilon-processed-gene-0.222-mRNA-1	165	-21.1	2 23	2945 2969	22	0.7273	0.7727
9	fhe-miR-2b-2-3p	maker-scaffold10x_203_pilon-snap-gene-0.72-mRNA-1	156	-21.12	2 23	33 58	23	0.6957	0.7391
9	fhe-miR-2b-2-3p	maker-scaffold10x_203_pilon-snap-gene-0.72-mRNA-1	152	-22.21	3 21	135 158	18	0.7778	0.8333
9	fhe-miR-2b-2-3p	maker-scaffold10x_166_pilon-snap-gene-0.28-mRNA-1	156	-20.79	2 22	1791 1815	21	0.6667	0.7619
9	fhe-miR-2b-2-3p	augustus_masked-scaffold10x_166_pilon-processed-gene-0.13-mRNA-1	150	-20.17	2 11	6512 6535	9	1	1
9	fhe-miR-2b-2-3p	maker-scaffold10x_253_pilon-snap-gene-0.151-mRNA-1	152	-20.51	2 20	482 506	20	0.75	0.75
9	fhe-miR-2b-2-3p	maker-scaffold10x_149_pilon-snap-gene-0.94-mRNA-1	152	-20.56	3 23	279 305	23	0.7826	0.7826
9	fhe-miR-2b-2-3p	maker-scaffold10x_149_pilon-snap-gene-0.95-mRNA-1	152	-22.07	2 19	36 65	23	0.6957	0.7391
9	fhe-miR-2b-2-3p	augustus_masked-scaffold10x_149_pilon-processed-gene-0.64-mRNA-1	167	-23.28	2 20	1769 1792	18	0.7778	0.8333
9	fhe-miR-2b-2-3p	maker-scaffold10x_142_pilon-pred_gff_StringTie-gene-0.156-mRNA-1	174	-28.52	2 20	17414 17438	19	0.8421	0.8947
9	fhe-miR-2b-2-3p	maker-scaffold10x_563_pilon-pred_gff_StringTie-gene-0.61-mRNA-1	152	-21.47	3 22	708 732	20	0.8	0.8
9	fhe-miR-2b-2-3p	maker-scaffold10x_330_pilon-snap-gene-0.85-mRNA-1	156	-20.08	2 21	24 47	19	0.6842	0.7368
9	fhe-miR-2b-2-3p	maker-scaffold10x_259_pilon-snap-gene-0.100-mRNA-1	152	-23.22	2 23	176 201	23	0.7391	0.7826
9	fhe-miR-2b-2-3p	augustus_masked-scaffold10x_1013_pilon-processed-gene-0.139-mRNA-1	162	-21.68	2 19	32 55	17	0.7059	0.8824
9	fhe-miR-2b-2-3p	maker-scaffold10x_281_pilon-snap-gene-0.167-mRNA-1	152	-22.09	2 23	163 191	26	0.6538	0.6923
9	fhe-miR-2b-2-3p	maker-scaffold10x_476_pilon-snap-gene-0.102-mRNA-1	160	-26.07	2 23	136 158	21	0.7619	0.8571
9	fhe-miR-2b-2-3p	maker-scaffold10x_476_pilon-snap-gene-0.108-mRNA-1	152	-23.3	2 23	424 449	23	0.6957	0.8261
9	fhe-miR-2b-2-3p	maker-scaffold10x_919_pilon-snap-gene-0.108-mRNA-1	156	-25.32	3 22	4873 4897	20	0.8	0.85
9	fhe-miR-2b-2-3p	maker-scaffold10x_647_pilon-augustus-gene-0.122-mRNA-1	150	-21.02	2 19	6 29	17	0.7647	0.8235
9	fhe-miR-2b-2-3p	maker-scaffold10x_794_pilon-snap-gene-0.127-mRNA-1	150	-28.97	2 23	685 708	21	0.7143	0.8571
9	fhe-miR-2b-2-3p	maker-scaffold10x_245_pilon-augustus-gene-0.97-mRNA-1	150	-20.81	2 16	2600 2624	15	0.8	0.8
9	fhe-miR-2b-2-3p	maker-scaffold10x_538_pilon-snap-gene-0.113-mRNA-1	155	-22.54	2 23	751 772	21	0.7619	0.8095
9	fhe-miR-2b-2-3p	maker-scaffold10x_1137_pilon-snap-gene-0.104-mRNA-1	165	-20.4	2 22	1222 1245	20	0.7	0.8
9	fhe-miR-2b-2-3p	snap_masked-scaffold10x_894_pilon-processed-gene-0.52-mRNA-1	164	-24.02	2 23	76 101	23	0.7391	0.7826
9	fhe-miR-2b-2-3p	maker-scaffold10x_158_pilon-snap-gene-0.43-mRNA-1	163	-20.51	2 23	855 876	21	0.7619	0.7619
9	fhe-miR-2b-2-3p	maker-scaffold10x_119_pilon-snap-gene-0.2-mRNA-1	150	-24.63	2 23	358 378	21	0.7143	0.8095
9	fhe-miR-2b-2-3p	augustus_masked-scaffold10x_1549_pilon-processed-gene-0.2-mRNA-1	156	-24.28	2 22	2292 2317	22	0.7273	0.8182
9	fhe-miR-2b-2-3p	maker-scaffold10x_977_pilon-snap-gene-0.67-mRNA-1	162	-24.93	2 16	1844 1869	16	0.875	0.875
9	fhe-miR-2b-2-3p	maker-scaffold10x_481_pilon-snap-gene-0.108-mRNA-1	160	-23.1	2 21	986 1008	20	0.75	0.85
9	fhe-miR-2b-2-3p	maker-scaffold10x_747_pilon-snap-gene-0.4-mRNA-1	157	-20.08	2 21	94 115	19	0.6842	0.8421
9	fhe-miR-2b-2-3p	maker-scaffold10x_747_pilon-snap-gene-0.10-mRNA-1	173	-21.66	2 23	3759 3784	23	0.7826	0.7826
9	fhe-miR-2b-2-3p	maker-scaffold10x_1373_pilon-snap-gene-0.87-mRNA-1	161	-28.76	2 23	8728 8752	22	0.7273	0.8636
9	fhe-miR-2b-2-3p	maker-scaffold10x_713_pilon-pred_gff_StringTie-gene-0.73-mRNA-1	160	-22.96	2 23	16452 16474	21	0.7619	0.8571
9	fhe-miR-2b-2-3p	maker-scaffold10x_172_pilon-pred_gff_StringTie-gene-0.59-mRNA-1	161	-22.27	2 23	1532 1557	23	0.6957	0.7391
9	fhe-miR-2b-2-3p	maker-scaffold10x_331_pilon-snap-gene-0.50-mRNA-1	155	-20.62	2 19	63 84	17	0.7647	0.8235
9	fhe-miR-2b-2-3p	maker-scaffold10x_932_pilon-snap-gene-0.17-mRNA-1	152	-20.44	2 23	1298 1327	27	0.6667	0.6667
9	fhe-miR-2b-2-3p	maker-scaffold10x_602_pilon-snap-gene-0.43-mRNA-1	161	-24.62	2 23	3463 3490	25	0.68	0.72
9	fhe-miR-2b-2-3p	maker-scaffold10x_602_pilon-snap-gene-0.42-mRNA-1	155	-20.06	2 21	89 113	20	0.75	0.85
9	fhe-miR-2b-2-3p	maker-scaffold10x_947_pilon-snap-gene-0.57-mRNA-1	159	-23.15	2 23	783 811	26	0.7308	0.7308
9	fhe-miR-2b-2-3p	maker-scaffold10x_1453_pilon-augustus-gene-0.58-mRNA-1	160	-22.75	2 23	3297 3325	26	0.6538	0.7692
9	fhe-miR-2b-2-3p	maker-scaffold10x_1453_pilon-snap-gene-0.19-mRNA-1	165	-21.67	2 23	4232 4256	22	0.7273	0.7727
9	fhe-miR-2b-2-3p	maker-scaffold10x_471_pilon-snap-gene-0.92-mRNA-1	157	-20.1	2 23	36 62	24	0.6667	0.7083
9	fhe-miR-2b-2-3p	maker-scaffold10x_349_pilon-snap-gene-0.88-mRNA-1	156	-22.11	2 23	222 244	21	0.7143	0.7143
9	fhe-miR-2b-2-3p	augustus_masked-scaffold10x_1125_pilon-processed-gene-0.104-mRNA-1	153	-27.05	2 23	959 983	22	0.6818	0.8182
9	fhe-miR-2b-2-3p	maker-scaffold10x_773_pilon-snap-gene-0.66-mRNA-1	157	-23.05	2 23	200 224	22	0.6818	0.8636
9	fhe-miR-2b-2-3p	maker-scaffold10x_1086_pilon-snap-gene-0.97-mRNA-1	156	-22.34	2 22	1152 1178	23	0.6522	0.7391
9	fhe-miR-2b-2-3p	maker-scaffold10x_323_pilon-augustus-gene-0.77-mRNA-1	158	-20.7	2 19	195 218	17	0.7647	0.7647
9	fhe-miR-2b-2-3p	maker-scaffold10x_26_pilon-augustus-gene-0.7-mRNA-1	157	-20.97	2 22	2721 2744	20	0.7	0.7
9	fhe-miR-2b-2-3p	maker-scaffold10x_95_pilon-snap-gene-0.32-mRNA-1	161	-22.37	2 23	7254 7280	24	0.6667	0.75
9	fhe-miR-2b-2-3p	maker-scaffold10x_973_pilon-augustus-gene-0.30-mRNA-1	161	-24.62	2 23	112 139	25	0.68	0.72
9	fhe-miR-2b-2-3p	maker-scaffold10x_1272_pilon-pred_gff_StringTie-gene-0.49-mRNA-1	157	-23.55	2 19	422 446	18	0.7222	0.8333
9	fhe-miR-2b-2-3p	maker-scaffold10x_632_pilon-snap-gene-0.45-mRNA-1	154	-20.36	2 23	1227 1250	21	0.8095	0.8095
9	fhe-miR-2b-2-3p	maker-scaffold10x_632_pilon-augustus-gene-0.88-mRNA-1	162	-20.44	2 19	4725 4748	17	0.7647	0.8235
9	fhe-miR-2b-2-3p	maker-scaffold10x_254_pilon-snap-gene-0.34-mRNA-1	152	-20.51	2 19	317 343	20	0.75	0.75
9	fhe-miR-2b-2-3p	maker-scaffold10x_1075_pilon-snap-gene-0.13-mRNA-1	168	-21.28	2 21	19 42	19	0.7368	0.8421
9	fhe-miR-2b-2-3p	maker-scaffold10x_1257_pilon-snap-gene-0.71-mRNA-1	159	-27.5	3 20	184 207	17	0.8824	0.8824
9	fhe-miR-2b-2-3p	maker-scaffold10x_511_pilon-augustus-gene-0.15-mRNA-1	157	-24.17	2 23	2700 2727	25	0.64	0.72
9	fhe-miR-2b-2-3p	maker-scaffold10x_511_pilon-snap-gene-0.80-mRNA-1	153	-28.22	2 23	72 96	22	0.6818	0.8182
9	fhe-miR-2b-2-3p	maker-scaffold10x_511_pilon-snap-gene-0.81-mRNA-1	150	-24.42	2 19	55 78	17	0.7059	0.8824
9	fhe-miR-2b-2-3p	maker-scaffold10x_1502_pilon-pred_gff_StringTie-gene-0.52-mRNA-1	171	-30.95	2 16	47476 47499	14	0.9286	1
9	fhe-miR-2b-2-3p	maker-scaffold10x_930_pilon-augustus-gene-0.16-mRNA-1	166	-25.72	2 22	5 26	20	0.75	0.85
9	fhe-miR-2b-2-3p	maker-scaffold10x_88_pilon-snap-gene-0.12-mRNA-1	159	-23.26	2 20	622 645	18	0.6667	0.8333
9	fhe-miR-2b-2-3p	maker-scaffold10x_66_pilon-pred_gff_StringTie-gene-0.48-mRNA-1	156	-20.68	2 23	40651 40673	21	0.6667	0.7619
9	fhe-miR-2b-2-3p	maker-scaffold10x_66_pilon-pred_gff_StringTie-gene-0.48-mRNA-1	156	-20.68	2 23	41463 41485	21	0.6667	0.7619
9	fhe-miR-2b-2-3p	maker-scaffold10x_1096_pilon-snap-gene-0.64-mRNA-1	150	-20.32	2 19	1883 1906	17	0.7059	0.8824
9	fhe-miR-2b-2-3p	maker-scaffold10x_1593_pilon-augustus-gene-0.9-mRNA-1	161	-22.38	2 21	408 429	19	0.7368	0.8421
9	fhe-miR-2b-2-3p	maker-scaffold10x_29_pilon-snap-gene-0.26-mRNA-1	160	-24.26	2 19	841 863	17	0.8235	0.8235
9	fhe-miR-2b-2-3p	maker-scaffold10x_498_pilon-augustus-gene-0.61-mRNA-1	158	-24.2	3 23	207 230	20	0.75	0.85
9	fhe-miR-2b-2-3p	maker-scaffold10x_1723_pilon-augustus-gene-0.71-mRNA-1	161	-23.33	2 22	827 848	20	0.75	0.85
9	fhe-miR-2b-2-3p	maker-scaffold10x_998_pilon-augustus-gene-0.72-mRNA-1	162	-22.76	2 19	8694 8717	17	0.7059	0.8824
9	fhe-miR-2b-2-3p	maker-scaffold10x_721_pilon-augustus-gene-0.89-mRNA-1	154	-22.17	2 16	285 310	16	0.75	0.875
9	fhe-miR-2b-2-3p	maker-scaffold10x_44_pilon-augustus-gene-0.61-mRNA-1	162	-21.46	2 23	6173 6196	21	0.7143	0.7143
9	fhe-miR-2b-2-3p	maker-scaffold10x_1761_pilon-snap-gene-0.42-mRNA-1	153	-30.88	2 23	747 771	22	0.6818	0.8182
9	fhe-miR-2b-2-3p	maker-scaffold10x_1184_pilon-snap-gene-0.31-mRNA-1	153	-20.63	2 20	2630 2657	22	0.7273	0.7273
9	fhe-miR-2b-2-3p	maker-scaffold10x_240_pilon-snap-gene-0.16-mRNA-1	153	-21.94	2 22	752 775	20	0.65	0.85
9	fhe-miR-2b-2-3p	maker-scaffold10x_8_pilon-snap-gene-0.1-mRNA-1	169	-20.49	2 23	484 508	22	0.7727	0.7727
9	fhe-miR-2b-2-3p	maker-scaffold10x_229_pilon-snap-gene-0.14-mRNA-1	161	-21.26	2 23	414 438	22	0.7273	0.7273
9	fhe-miR-2b-2-3p	maker-scaffold10x_886_pilon-pred_gff_StringTie-gene-0.14-mRNA-1	158	-21.36	2 22	318 339	20	0.75	0.75
9	fhe-miR-2b-2-3p	maker-scaffold10x_886_pilon-pred_gff_StringTie-gene-0.14-mRNA-1	151	-21.49	2 23	563 584	21	0.619	0.7619
9	fhe-miR-2b-2-3p	snap_masked-scaffold10x_732_pilon-processed-gene-0.57-mRNA-1	160	-27.22	2 18	61 85	17	0.8235	0.8235
9	fhe-miR-2b-2-3p	maker-scaffold10x_184_pilon-snap-gene-0.47-mRNA-1	153	-24.67	3 22	595 618	19	0.7368	0.8421
9	fhe-miR-2b-2-3p	maker-scaffold10x_184_pilon-augustus-gene-0.30-mRNA-1	153	-24.67	3 22	6045 6068	19	0.7368	0.8421
9	fhe-miR-2b-2-3p	maker-scaffold10x_502_pilon-pred_gff_StringTie-gene-0.71-mRNA-1	167	-25.99	2 22	36296 36321	22	0.7273	0.8636
9	fhe-miR-2b-2-3p	maker-scaffold10x_1639_pilon-augustus-gene-0.46-mRNA-1	160	-21.88	2 21	516 539	19	0.7895	0.8421
9	fhe-miR-2b-2-3p	maker-scaffold10x_2403_pilon-snap-gene-0.16-mRNA-1	157	-20.75	2 20	265 287	18	0.7778	0.7778
9	fhe-miR-2b-2-3p	maker-scaffold10x_2403_pilon-snap-gene-0.23-mRNA-1	153	-25.62	2 23	2396 2420	22	0.6818	0.8182
9	fhe-miR-2b-2-3p	maker-scaffold10x_2403_pilon-snap-gene-0.23-mRNA-1	151	-21.49	2 23	3857 3878	21	0.619	0.7619
9	fhe-miR-2b-2-3p	augustus_masked-scaffold10x_1866_pilon-processed-gene-0.25-mRNA-1	161	-20.21	2 18	205 228	16	0.8125	0.8125
9	fhe-miR-2b-2-3p	augustus_masked-scaffold10x_1866_pilon-processed-gene-0.25-mRNA-1	158	-20.64	2 23	94 114	21	0.7143	0.7619
9	fhe-miR-2b-2-3p	maker-scaffold10x_2148_pilon-snap-gene-0.0-mRNA-1	156	-22.04	2 19	1316 1338	17	0.7647	0.8235
9	fhe-miR-2b-2-3p	maker-scaffold10x_541_pilon-augustus-gene-0.23-mRNA-1	155	-27.8	2 23	1730 1753	22	0.7273	0.8636
9	fhe-miR-2b-2-3p	maker-scaffold10x_127_pilon-augustus-gene-0.46-mRNA-1	161	-20.05	2 23	2058 2082	22	0.6818	0.7727
9	fhe-miR-2b-2-3p	maker-scaffold10x_136_pilon-pred_gff_StringTie-gene-0.12-mRNA-1	156	-21.3	2 23	3131 3157	24	0.6667	0.75
9	fhe-miR-2b-2-3p	maker-scaffold10x_902_pilon-snap-gene-0.61-mRNA-1	161	-21.39	2 20	191 213	18	0.7222	0.8889
9	fhe-miR-2b-2-3p	maker-scaffold10x_909_pilon-snap-gene-0.32-mRNA-1	157	-21.83	2 19	8727 8751	18	0.6667	0.8889
9	fhe-miR-2b-2-3p	maker-scaffold10x_77_pilon-augustus-gene-0.29-mRNA-1	155	-23.18	2 12	951 974	10	1	1
9	fhe-miR-2b-2-3p	maker-scaffold10x_1239_pilon-augustus-gene-0.26-mRNA-1	168	-22.63	2 23	317 339	21	0.7619	0.8095
9	fhe-miR-2b-2-3p	maker-scaffold10x_1854_pilon-augustus-gene-0.35-mRNA-1	153	-20.9	2 23	2377 2404	25	0.64	0.68
9	fhe-miR-2b-2-3p	maker-scaffold10x_644_pilon-snap-gene-0.11-mRNA-1	169	-23.95	2 20	27 49	18	0.8333	0.8889
9	fhe-miR-2b-2-3p	maker-scaffold10x_1606_pilon-augustus-gene-0.44-mRNA-1	155	-21.9	2 16	1306 1329	14	0.7857	0.8571
9	fhe-miR-2b-2-3p	maker-scaffold10x_1188_pilon-snap-gene-0.41-mRNA-1	156	-21.51	2 19	3214 3241	21	0.7619	0.7619
9	fhe-miR-2b-2-3p	maker-scaffold10x_454_pilon-snap-gene-0.35-mRNA-1	155	-25.48	2 21	524 548	20	0.75	0.85
9	fhe-miR-2b-2-3p	maker-scaffold10x_1304_pilon-snap-gene-0.44-mRNA-1	151	-22.36	2 22	654 679	22	0.6818	0.8636
9	fhe-miR-2b-2-3p	maker-scaffold10x_33_pilon-pred_gff_StringTie-gene-0.13-mRNA-1	155	-26.69	2 21	47 71	20	0.7	0.9
9	fhe-miR-2b-2-3p	maker-scaffold10x_33_pilon-pred_gff_StringTie-gene-0.13-mRNA-1	153	-21.39	2 14	437 460	12	0.8333	0.9167
9	fhe-miR-2b-2-3p	maker-scaffold10x_1609_pilon-snap-gene-0.38-mRNA-1	151	-20.6	2 21	178 202	20	0.7	0.85
9	fhe-miR-2b-2-3p	maker-scaffold10x_62_pilon-snap-gene-0.28-mRNA-1	165	-22.72	2 23	71 95	22	0.7273	0.7727
9	fhe-miR-2b-2-3p	maker-scaffold10x_646_pilon-snap-gene-0.16-mRNA-1	162	-22.5	2 21	34 56	19	0.7368	0.8421
9	fhe-miR-2b-2-3p	maker-scaffold10x_2295_pilon-snap-gene-0.27-mRNA-1	151	-20.01	2 23	282 303	21	0.6667	0.7143
9	fhe-miR-2b-2-3p	maker-scaffold10x_1637_pilon-snap-gene-0.22-mRNA-1	153	-21.5	2 18	1805 1828	16	0.6875	0.8125
9	fhe-miR-2b-2-3p	maker-scaffold10x_444_pilon-snap-gene-0.4-mRNA-1	167	-21.95	2 21	587 612	21	0.7619	0.8095
9	fhe-miR-2b-2-3p	maker-scaffold10x_74_pilon-snap-gene-0.19-mRNA-1	160	-22.54	2 23	742 768	24	0.6667	0.7917
9	fhe-miR-2b-2-3p	maker-scaffold10x_1616_pilon-snap-gene-0.9-mRNA-1	158	-22.69	2 21	5310 5337	23	0.6957	0.7826
9	fhe-miR-2b-2-3p	maker-scaffold10x_800_pilon-snap-gene-0.2-mRNA-1	161	-23.95	2 15	34 58	14	0.9286	0.9286
9	fhe-miR-2b-2-3p	maker-scaffold10x_517_pilon-snap-gene-0.7-mRNA-1	158	-24.67	2 23	12 35	21	0.7619	0.9048
9	fhe-miR-2b-2-3p	maker-scaffold10x_2710_pilon-snap-gene-0.14-mRNA-1	152	-24.53	2 22	1586 1610	21	0.7143	0.8095
9	fhe-miR-2b-2-3p	maker-scaffold10x_1598_pilon-augustus-gene-0.3-mRNA-1	165	-25.58	2 19	195 219	18	0.8333	0.8333
9	fhe-miR-2b-2-3p	augustus_masked-scaffold10x_1236_pilon-processed-gene-0.0-mRNA-1	155	-20.64	2 19	868 889	17	0.7647	0.8235
10	fhe-miR-2c-3p	maker-scaffold10x_145_pilon-snap-gene-0.19-mRNA-1	159	-24.02	2 23	11254 11277	22	0.7273	0.7727
10	fhe-miR-2c-3p	maker-scaffold10x_145_pilon-snap-gene-1.6-mRNA-1	158	-25.35	2 21	2642 2668	22	0.6818	0.8182
10	fhe-miR-2c-3p	maker-scaffold10x_145_pilon-pred_gff_StringTie-gene-2.13-mRNA-1	154	-23.48	2 23	1814 1837	21	0.619	0.8571
10	fhe-miR-2c-3p	maker-scaffold10x_520_pilon-snap-gene-0.1-mRNA-1	167	-22.97	2 21	2374 2398	20	0.8	0.8
10	fhe-miR-2c-3p	maker-scaffold10x_520_pilon-snap-gene-0.4-mRNA-1	154	-28.53	2 22	907 928	20	0.75	0.85
10	fhe-miR-2c-3p	maker-scaffold10x_520_pilon-snap-gene-2.137-mRNA-1	168	-25.24	2 23	1057 1083	24	0.75	0.7917
10	fhe-miR-2c-3p	maker-scaffold10x_13_pilon-snap-gene-0.81-mRNA-1	157	-24.08	2 20	835 857	18	0.7778	0.7778
10	fhe-miR-2c-3p	maker-scaffold10x_13_pilon-augustus-gene-2.149-mRNA-1	156	-26.36	2 23	1240 1265	23	0.7391	0.8261
10	fhe-miR-2c-3p	snap_masked-scaffold10x_13_pilon-processed-gene-2.103-mRNA-1	173	-22.97	2 22	1624 1647	20	0.8	0.8
10	fhe-miR-2c-3p	maker-scaffold10x_13_pilon-augustus-gene-2.155-mRNA-1	152	-22.43	2 23	2728 2754	24	0.6667	0.8333
10	fhe-miR-2c-3p	maker-scaffold10x_598_pilon-snap-gene-1.121-mRNA-1	156	-20.26	2 22	1248 1272	21	0.619	0.8095
10	fhe-miR-2c-3p	maker-scaffold10x_815_pilon-snap-gene-1.86-mRNA-1	162	-21.02	2 23	237 260	21	0.619	0.8095
10	fhe-miR-2c-3p	maker-scaffold10x_908_pilon-augustus-gene-0.71-mRNA-1	159	-22.1	2 23	588 615	25	0.72	0.76
10	fhe-miR-2c-3p	maker-scaffold10x_217_pilon-augustus-gene-1.3-mRNA-1	167	-25.24	2 21	257 282	21	0.7619	0.8095
10	fhe-miR-2c-3p	maker-scaffold10x_513_pilon-snap-gene-1.147-mRNA-1	167	-26.13	2 22	406 428	20	0.75	0.85
10	fhe-miR-2c-3p	maker-scaffold10x_383_pilon-augustus-gene-1.25-mRNA-1	156	-23.28	2 23	2 24	21	0.619	0.8095
10	fhe-miR-2c-3p	maker-scaffold10x_102_pilon-snap-gene-0.43-mRNA-1	165	-25.36	2 22	3230 3253	20	0.65	0.85
10	fhe-miR-2c-3p	maker-scaffold10x_58_pilon-augustus-gene-0.64-mRNA-1	163	-27.87	2 17	2674 2698	16	0.8125	0.9375
10	fhe-miR-2c-3p	maker-scaffold10x_58_pilon-augustus-gene-0.65-mRNA-1	151	-24.15	3 22	690 712	19	0.7895	0.8421
10	fhe-miR-2c-3p	maker-scaffold10x_432_pilon-snap-gene-0.120-mRNA-1	155	-21.71	2 16	1168 1191	14	0.7143	0.9286
10	fhe-miR-2c-3p	maker-scaffold10x_432_pilon-snap-gene-0.101-mRNA-1	152	-23.06	2 23	1877 1902	23	0.6957	0.8261
10	fhe-miR-2c-3p	maker-scaffold10x_432_pilon-snap-gene-0.101-mRNA-1	151	-20.21	2 22	1856 1881	22	0.7273	0.8182
10	fhe-miR-2c-3p	maker-scaffold10x_83_pilon-augustus-gene-0.120-mRNA-1	152	-21.18	2 14	986 1010	13	0.8462	0.9231
10	fhe-miR-2c-3p	maker-scaffold10x_209_pilon-snap-gene-0.36-mRNA-1	164	-23.05	2 22	48 72	21	0.7143	0.8095
10	fhe-miR-2c-3p	maker-scaffold10x_267_pilon-augustus-gene-0.3-mRNA-1	157	-20.23	2 23	194 218	22	0.6364	0.7727
10	fhe-miR-2c-3p	maker-scaffold10x_926_pilon-snap-gene-0.145-mRNA-1	160	-24.4	2 22	1505 1530	22	0.7727	0.8182
10	fhe-miR-2c-3p	maker-scaffold10x_926_pilon-pred_gff_StringTie-gene-0.96-mRNA-1	154	-23.48	2 23	471 494	21	0.619	0.8571
10	fhe-miR-2c-3p	maker-scaffold10x_43_pilon-augustus-gene-0.38-mRNA-1	159	-24.15	2 22	2038 2060	20	0.7	0.8
10	fhe-miR-2c-3p	maker-scaffold10x_284_pilon-snap-gene-0.121-mRNA-1	159	-23.65	2 22	295 323	25	0.64	0.8
10	fhe-miR-2c-3p	maker-scaffold10x_342_pilon-pred_gff_StringTie-gene-0.125-mRNA-1	161	-22.84	2 23	6088 6115	25	0.64	0.76
10	fhe-miR-2c-3p	maker-scaffold10x_61_pilon-snap-gene-0.54-mRNA-1	158	-21.74	2 22	1318 1339	20	0.7	0.8
10	fhe-miR-2c-3p	maker-scaffold10x_73_pilon-snap-gene-0.13-mRNA-1	152	-24.72	2 23	1703 1729	24	0.7083	0.7917
10	fhe-miR-2c-3p	maker-scaffold10x_205_pilon-snap-gene-0.82-mRNA-1	159	-24.62	2 18	194 220	19	0.7895	0.8421
10	fhe-miR-2c-3p	maker-scaffold10x_113_pilon-snap-gene-0.198-mRNA-1	158	-21.96	2 21	115 142	23	0.6957	0.7826
10	fhe-miR-2c-3p	maker-scaffold10x_113_pilon-pred_gff_StringTie-gene-0.102-mRNA-1	173	-28.4	2 23	58220 58245	23	0.7391	0.8261
10	fhe-miR-2c-3p	maker-scaffold10x_113_pilon-pred_gff_StringTie-gene-0.102-mRNA-1	166	-21.63	2 23	8460 8483	21	0.6667	0.8095
10	fhe-miR-2c-3p	maker-scaffold10x_113_pilon-pred_gff_StringTie-gene-0.102-mRNA-1	161	-24.03	2 14	167529 167552	12	0.9167	1
10	fhe-miR-2c-3p	maker-scaffold10x_113_pilon-pred_gff_StringTie-gene-0.102-mRNA-1	161	-20.18	2 23	352930 352954	22	0.6818	0.7727
10	fhe-miR-2c-3p	maker-scaffold10x_113_pilon-pred_gff_StringTie-gene-0.102-mRNA-1	158	-23.08	2 17	217651 217673	15	0.8	0.9333
10	fhe-miR-2c-3p	maker-scaffold10x_113_pilon-pred_gff_StringTie-gene-0.102-mRNA-1	157	-23.06	2 23	182260 182285	23	0.6522	0.7391
10	fhe-miR-2c-3p	maker-scaffold10x_113_pilon-pred_gff_StringTie-gene-0.102-mRNA-1	156	-20.04	2 23	3908 3930	21	0.619	0.8095
10	fhe-miR-2c-3p	maker-scaffold10x_113_pilon-pred_gff_StringTie-gene-0.102-mRNA-1	155	-21.98	2 12	19916 19939	10	1	1
10	fhe-miR-2c-3p	maker-scaffold10x_113_pilon-pred_gff_StringTie-gene-0.102-mRNA-1	153	-26.04	2 23	324976 325000	22	0.6818	0.8182
10	fhe-miR-2c-3p	maker-scaffold10x_113_pilon-pred_gff_StringTie-gene-0.102-mRNA-1	152	-21	2 18	348598 348622	17	0.6471	0.8824
10	fhe-miR-2c-3p	maker-scaffold10x_113_pilon-pred_gff_StringTie-gene-0.102-mRNA-1	150	-24.05	2 23	252789 252812	21	0.6667	0.7619
10	fhe-miR-2c-3p	augustus_masked-scaffold10x_113_pilon-processed-gene-0.222-mRNA-1	160	-27.68	2 13	2946 2969	11	1	1
10	fhe-miR-2c-3p	maker-scaffold10x_203_pilon-augustus-gene-0.27-mRNA-1	159	-29.24	2 23	985 1015	28	0.6786	0.75
10	fhe-miR-2c-3p	maker-scaffold10x_203_pilon-snap-gene-0.85-mRNA-1	155	-26.32	2 23	5830 5855	24	0.6667	0.75
10	fhe-miR-2c-3p	maker-scaffold10x_203_pilon-snap-gene-0.68-mRNA-1	159	-23.61	2 23	130 153	22	0.6818	0.8182
10	fhe-miR-2c-3p	maker-scaffold10x_203_pilon-snap-gene-0.86-mRNA-1	159	-23.61	2 23	636 659	22	0.6818	0.8182
10	fhe-miR-2c-3p	maker-scaffold10x_203_pilon-augustus-gene-0.34-mRNA-1	165	-23.83	2 23	41 66	23	0.6957	0.7826
10	fhe-miR-2c-3p	maker-scaffold10x_203_pilon-snap-gene-0.75-mRNA-1	163	-22.91	2 23	439 462	22	0.6818	0.8636
10	fhe-miR-2c-3p	augustus_masked-scaffold10x_166_pilon-processed-gene-0.13-mRNA-1	156	-24.64	2 23	6516 6535	21	0.7143	0.8095
10	fhe-miR-2c-3p	maker-scaffold10x_966_pilon-snap-gene-0.83-mRNA-1	152	-24.27	2 22	602 629	24	0.625	0.7083
10	fhe-miR-2c-3p	maker-scaffold10x_149_pilon-snap-gene-0.95-mRNA-1	155	-23.01	2 22	36 65	26	0.6923	0.6923
10	fhe-miR-2c-3p	augustus_masked-scaffold10x_149_pilon-processed-gene-0.64-mRNA-1	168	-28.33	2 17	1769 1792	15	0.8667	0.9333
10	fhe-miR-2c-3p	maker-scaffold10x_142_pilon-pred_gff_StringTie-gene-0.156-mRNA-1	159	-26.31	2 17	17414 17438	16	0.8125	0.875
10	fhe-miR-2c-3p	maker-scaffold10x_563_pilon-pred_gff_StringTie-gene-0.61-mRNA-1	154	-22.17	3 23	709 732	20	0.7	0.85
10	fhe-miR-2c-3p	snap_masked-scaffold10x_1084_pilon-processed-gene-0.99-mRNA-1	153	-20.27	2 15	108 132	14	0.8571	0.8571
10	fhe-miR-2c-3p	maker-scaffold10x_280_pilon-snap-gene-0.117-mRNA-1	163	-20.1	2 20	106 129	18	0.7778	0.7778
10	fhe-miR-2c-3p	maker-scaffold10x_1013_pilon-snap-gene-0.117-mRNA-1	173	-24.3	2 23	1074 1098	22	0.6818	0.9091
10	fhe-miR-2c-3p	maker-scaffold10x_238_pilon-snap-gene-0.96-mRNA-1	156	-20.37	2 22	287 312	22	0.6818	0.7273
10	fhe-miR-2c-3p	maker-scaffold10x_75_pilon-snap-gene-0.125-mRNA-1	151	-23.38	2 20	1031 1054	18	0.7222	0.8333
10	fhe-miR-2c-3p	maker-scaffold10x_418_pilon-augustus-gene-0.122-mRNA-1	168	-28.39	2 22	180 204	21	0.7143	0.8571
10	fhe-miR-2c-3p	maker-scaffold10x_503_pilon-snap-gene-0.81-mRNA-1	158	-28.56	2 23	1442 1464	22	0.7273	0.7727
10	fhe-miR-2c-3p	maker-scaffold10x_93_pilon-pred_gff_StringTie-gene-0.39-mRNA-1	150	-28.18	2 23	3588 3611	21	0.6667	0.7619
10	fhe-miR-2c-3p	augustus_masked-scaffold10x_1459_pilon-processed-gene-0.44-mRNA-1	165	-28.55	2 22	388 411	20	0.8	0.85
10	fhe-miR-2c-3p	maker-scaffold10x_56_pilon-augustus-gene-0.104-mRNA-1	151	-20.38	2 17	1139 1163	16	0.75	0.8125
10	fhe-miR-2c-3p	maker-scaffold10x_1309_pilon-snap-gene-0.84-mRNA-1	152	-26.57	2 22	419 444	22	0.6364	0.8636
10	fhe-miR-2c-3p	maker-scaffold10x_324_pilon-snap-gene-0.77-mRNA-1	150	-21.7	2 23	575 598	21	0.619	0.8095
10	fhe-miR-2c-3p	maker-scaffold10x_933_pilon-snap-gene-0.86-mRNA-1	152	-23.45	3 23	124 150	23	0.7391	0.8261
10	fhe-miR-2c-3p	maker-scaffold10x_933_pilon-snap-gene-0.100-mRNA-1	163	-21.09	2 23	1554 1575	21	0.7143	0.8095
10	fhe-miR-2c-3p	maker-scaffold10x_52_pilon-snap-gene-0.36-mRNA-1	155	-20.92	2 22	87 112	22	0.6818	0.7727
10	fhe-miR-2c-3p	maker-scaffold10x_200_pilon-snap-gene-0.124-mRNA-1	159	-25.85	2 22	702 728	23	0.6957	0.7826
10	fhe-miR-2c-3p	maker-scaffold10x_1332_pilon-snap-gene-0.45-mRNA-1	151	-20.06	2 22	755 777	20	0.75	0.8
10	fhe-miR-2c-3p	maker-scaffold10x_24_pilon-snap-gene-0.36-mRNA-1	165	-20.74	2 23	728 752	22	0.6364	0.8636
10	fhe-miR-2c-3p	maker-scaffold10x_24_pilon-snap-gene-0.36-mRNA-1	156	-21.28	2 22	2304 2331	24	0.6667	0.7083
10	fhe-miR-2c-3p	maker-scaffold10x_119_pilon-snap-gene-0.6-mRNA-1	162	-21.68	2 23	257 280	21	0.619	0.8095
10	fhe-miR-2c-3p	maker-scaffold10x_419_pilon-snap-gene-0.61-mRNA-1	150	-22.05	2 23	2282 2305	21	0.7619	0.8095
10	fhe-miR-2c-3p	augustus_masked-scaffold10x_1549_pilon-processed-gene-0.2-mRNA-1	165	-28.78	2 22	2294 2317	20	0.75	0.9
10	fhe-miR-2c-3p	augustus_masked-scaffold10x_1549_pilon-processed-gene-0.2-mRNA-1	154	-26.73	2 23	2105 2128	21	0.8095	0.8095
10	fhe-miR-2c-3p	maker-scaffold10x_325_pilon-augustus-gene-0.79-mRNA-1	155	-20.29	2 23	186 209	22	0.6818	0.7727
10	fhe-miR-2c-3p	maker-scaffold10x_977_pilon-snap-gene-0.67-mRNA-1	154	-22.63	2 16	1844 1869	16	0.8125	0.8125
10	fhe-miR-2c-3p	maker-scaffold10x_977_pilon-snap-gene-0.70-mRNA-1	157	-24.11	2 23	4224 4248	22	0.6818	0.8636
10	fhe-miR-2c-3p	maker-scaffold10x_747_pilon-snap-gene-0.4-mRNA-1	173	-27.73	2 22	92 115	20	0.75	0.85
10	fhe-miR-2c-3p	maker-scaffold10x_747_pilon-snap-gene-0.10-mRNA-1	162	-22.52	2 17	3759 3784	17	0.8824	0.8824
10	fhe-miR-2c-3p	maker-scaffold10x_172_pilon-snap-gene-0.64-mRNA-1	150	-20.42	2 21	1530 1552	19	0.7368	0.8421
10	fhe-miR-2c-3p	maker-scaffold10x_172_pilon-augustus-gene-0.2-mRNA-1	152	-20.28	2 23	628 647	21	0.7143	0.7619
10	fhe-miR-2c-3p	maker-scaffold10x_172_pilon-snap-gene-0.80-mRNA-1	151	-21.57	2 12	822 845	10	0.9	1
10	fhe-miR-2c-3p	maker-scaffold10x_1366_pilon-snap-gene-0.29-mRNA-1	158	-22.82	2 23	53 76	21	0.6667	0.8571
10	fhe-miR-2c-3p	maker-scaffold10x_932_pilon-snap-gene-0.17-mRNA-1	155	-23.98	2 22	1301 1327	23	0.6957	0.7391
10	fhe-miR-2c-3p	maker-scaffold10x_938_pilon-augustus-gene-0.26-mRNA-1	158	-20.4	2 23	138 161	21	0.619	0.7619
10	fhe-miR-2c-3p	maker-scaffold10x_938_pilon-augustus-gene-0.26-mRNA-1	151	-22.02	2 23	252 276	23	0.6957	0.6957
10	fhe-miR-2c-3p	maker-scaffold10x_602_pilon-snap-gene-0.43-mRNA-1	155	-20.43	2 17	245 269	16	0.75	0.875
10	fhe-miR-2c-3p	maker-scaffold10x_602_pilon-snap-gene-0.43-mRNA-1	151	-20.78	2 18	3468 3490	16	0.6875	0.875
10	fhe-miR-2c-3p	maker-scaffold10x_23_pilon-snap-gene-0.93-mRNA-1	157	-22.55	3 22	109 132	19	0.7895	0.8421
10	fhe-miR-2c-3p	maker-scaffold10x_581_pilon-augustus-gene-0.64-mRNA-1	161	-23.94	2 23	129 154	23	0.6957	0.7391
10	fhe-miR-2c-3p	maker-scaffold10x_581_pilon-snap-gene-0.85-mRNA-1	153	-21.07	2 17	1104 1125	15	0.8	0.8667
10	fhe-miR-2c-3p	maker-scaffold10x_494_pilon-augustus-gene-0.17-mRNA-1	151	-20.66	2 16	1452 1475	14	0.7143	0.8571
10	fhe-miR-2c-3p	maker-scaffold10x_1453_pilon-augustus-gene-0.57-mRNA-1	153	-20.81	2 23	1564 1588	22	0.6364	0.7273
10	fhe-miR-2c-3p	maker-scaffold10x_1453_pilon-augustus-gene-0.58-mRNA-1	152	-20.59	2 13	3302 3325	11	0.8182	1
10	fhe-miR-2c-3p	maker-scaffold10x_1453_pilon-snap-gene-0.15-mRNA-1	172	-22.93	2 21	1178 1201	19	0.7895	0.8421
10	fhe-miR-2c-3p	maker-scaffold10x_1453_pilon-snap-gene-0.19-mRNA-1	160	-20.39	2 23	4230 4256	24	0.6667	0.7917
10	fhe-miR-2c-3p	maker-scaffold10x_773_pilon-snap-gene-0.66-mRNA-1	151	-23.35	2 21	200 224	20	0.65	0.9
10	fhe-miR-2c-3p	maker-scaffold10x_628_pilon-pred_gff_StringTie-gene-0.107-mRNA-1	154	-22.21	2 23	25321 25344	21	0.619	0.8571
10	fhe-miR-2c-3p	maker-scaffold10x_628_pilon-pred_gff_StringTie-gene-0.107-mRNA-1	152	-24.52	2 22	21336 21361	22	0.6818	0.8182
10	fhe-miR-2c-3p	augustus_masked-scaffold10x_1086_pilon-processed-gene-0.85-mRNA-1	163	-22.81	2 17	567 591	16	0.875	0.875
10	fhe-miR-2c-3p	maker-scaffold10x_1086_pilon-snap-gene-0.97-mRNA-1	152	-21.93	2 22	1154 1178	21	0.619	0.7619
10	fhe-miR-2c-3p	maker-scaffold10x_78_pilon-snap-gene-0.30-mRNA-1	152	-21.66	2 22	2328 2353	22	0.6818	0.8182
10	fhe-miR-2c-3p	maker-scaffold10x_226_pilon-snap-gene-0.74-mRNA-1	165	-21.01	2 22	588 611	20	0.7	0.8
10	fhe-miR-2c-3p	maker-scaffold10x_95_pilon-snap-gene-0.32-mRNA-1	163	-25.19	2 16	7257 7280	14	0.8571	0.9286
10	fhe-miR-2c-3p	maker-scaffold10x_973_pilon-pred_gff_StringTie-gene-0.99-mRNA-1	162	-22.35	2 23	3265 3288	21	0.6667	0.7619
10	fhe-miR-2c-3p	maker-scaffold10x_1272_pilon-pred_gff_StringTie-gene-0.49-mRNA-1	155	-22.45	2 17	421 446	17	0.7647	0.8235
10	fhe-miR-2c-3p	maker-scaffold10x_186_pilon-snap-gene-0.90-mRNA-1	161	-22.09	2 22	246 269	20	0.6	0.85
10	fhe-miR-2c-3p	maker-scaffold10x_712_pilon-pred_gff_StringTie-gene-0.25-mRNA-1	152	-22.31	3 23	6626 6648	20	0.75	0.85
10	fhe-miR-2c-3p	maker-scaffold10x_254_pilon-snap-gene-0.34-mRNA-1	177	-28.17	2 23	319 343	22	0.8182	0.8182
10	fhe-miR-2c-3p	maker-scaffold10x_1075_pilon-snap-gene-0.13-mRNA-1	172	-23.51	2 21	19 42	19	0.7368	0.8947
10	fhe-miR-2c-3p	maker-scaffold10x_1075_pilon-snap-gene-0.15-mRNA-1	151	-21.07	2 22	1894 1919	22	0.7273	0.8182
10	fhe-miR-2c-3p	maker-scaffold10x_511_pilon-augustus-gene-0.15-mRNA-1	151	-20.33	2 18	2705 2727	16	0.6875	0.875
10	fhe-miR-2c-3p	maker-scaffold10x_360_pilon-snap-gene-0.19-mRNA-1	155	-22.53	2 22	354 381	24	0.6667	0.75
10	fhe-miR-2c-3p	maker-scaffold10x_1502_pilon-pred_gff_StringTie-gene-0.52-mRNA-1	163	-22.72	2 16	47476 47499	14	0.8571	0.9286
10	fhe-miR-2c-3p	maker-scaffold10x_1502_pilon-pred_gff_StringTie-gene-0.52-mRNA-1	161	-24.88	2 23	12710 12737	25	0.64	0.76
10	fhe-miR-2c-3p	maker-scaffold10x_930_pilon-augustus-gene-0.16-mRNA-1	158	-21.69	2 23	6 26	21	0.6667	0.8095
10	fhe-miR-2c-3p	maker-scaffold10x_88_pilon-snap-gene-0.12-mRNA-1	176	-32.46	2 23	620 645	23	0.7826	0.8696
10	fhe-miR-2c-3p	maker-scaffold10x_1096_pilon-snap-gene-0.64-mRNA-1	150	-20.37	2 23	1883 1906	21	0.6667	0.7619
10	fhe-miR-2c-3p	maker-scaffold10x_1420_pilon-snap-gene-0.44-mRNA-1	153	-23.19	2 23	1369 1393	22	0.5909	0.7727
10	fhe-miR-2c-3p	maker-scaffold10x_1593_pilon-augustus-gene-0.9-mRNA-1	161	-20.31	2 22	406 429	20	0.65	0.8
10	fhe-miR-2c-3p	maker-scaffold10x_1500_pilon-snap-gene-0.79-mRNA-1	152	-21.93	2 22	1710 1734	21	0.7143	0.8095
10	fhe-miR-2c-3p	maker-scaffold10x_691_pilon-snap-gene-0.43-mRNA-1	167	-26.55	2 22	954 976	20	0.7	0.9
10	fhe-miR-2c-3p	maker-scaffold10x_29_pilon-snap-gene-0.26-mRNA-1	156	-21.51	2 23	844 863	21	0.7619	0.7619
10	fhe-miR-2c-3p	maker-scaffold10x_179_pilon-augustus-gene-0.51-mRNA-1	161	-26.77	2 23	124 149	23	0.6522	0.7826
10	fhe-miR-2c-3p	maker-scaffold10x_907_pilon-augustus-gene-0.21-mRNA-1	159	-23.52	2 20	385 408	18	0.6667	0.8333
10	fhe-miR-2c-3p	maker-scaffold10x_1410_pilon-snap-gene-0.26-mRNA-1	157	-20.38	2 23	63 88	23	0.6087	0.7826
10	fhe-miR-2c-3p	snap_masked-scaffold10x_118_pilon-processed-gene-0.14-mRNA-1	158	-22.94	2 23	1112 1134	22	0.7273	0.7727
10	fhe-miR-2c-3p	maker-scaffold10x_770_pilon-snap-gene-0.22-mRNA-1	167	-24.64	2 21	3 28	21	0.7619	0.8095
10	fhe-miR-2c-3p	maker-scaffold10x_498_pilon-snap-gene-0.0-mRNA-1	165	-27.09	2 23	228 252	22	0.7273	0.7727
10	fhe-miR-2c-3p	maker-scaffold10x_1723_pilon-augustus-gene-0.71-mRNA-1	161	-21.72	2 20	826 848	18	0.7222	0.8889
10	fhe-miR-2c-3p	maker-scaffold10x_1723_pilon-augustus-gene-0.71-mRNA-1	153	-22.48	2 22	5898 5921	20	0.7	0.8
10	fhe-miR-2c-3p	maker-scaffold10x_1749_pilon-snap-gene-0.1-mRNA-1	153	-22.7	2 23	252 277	23	0.6087	0.8696
10	fhe-miR-2c-3p	maker-scaffold10x_271_pilon-snap-gene-0.50-mRNA-1	156	-21.78	2 23	245 271	24	0.625	0.7917
10	fhe-miR-2c-3p	maker-scaffold10x_1198_pilon-snap-gene-0.57-mRNA-1	150	-20.48	2 22	102 127	23	0.6522	0.7391
10	fhe-miR-2c-3p	maker-scaffold10x_327_pilon-snap-gene-0.22-mRNA-1	151	-23.97	2 22	905 927	20	0.7	0.85
10	fhe-miR-2c-3p	maker-scaffold10x_1608_pilon-snap-gene-0.2-mRNA-1	152	-22.98	2 23	30 56	24	0.6667	0.7083
10	fhe-miR-2c-3p	maker-scaffold10x_1608_pilon-pred_gff_StringTie-gene-0.21-mRNA-1	150	-28.18	2 23	11273 11296	21	0.6667	0.7619
10	fhe-miR-2c-3p	maker-scaffold10x_1842_pilon-snap-gene-0.15-mRNA-1	151	-34.02	2 22	3643 3665	20	0.75	0.95
10	fhe-miR-2c-3p	maker-scaffold10x_839_pilon-augustus-gene-0.34-mRNA-1	153	-20.66	2 22	162 185	20	0.65	0.7
10	fhe-miR-2c-3p	maker-scaffold10x_1040_pilon-snap-gene-0.41-mRNA-1	156	-21.86	2 23	194 221	25	0.68	0.72
10	fhe-miR-2c-3p	maker-scaffold10x_1040_pilon-snap-gene-0.43-mRNA-1	151	-20.81	2 23	4170 4191	21	0.6667	0.7143
10	fhe-miR-2c-3p	maker-scaffold10x_460_pilon-snap-gene-0.22-mRNA-1	152	-21.93	2 18	251 275	17	0.7059	0.8235
10	fhe-miR-2c-3p	maker-scaffold10x_279_pilon-snap-gene-0.11-mRNA-1	153	-21.53	3 22	2984 3007	19	0.7368	0.8421
10	fhe-miR-2c-3p	maker-scaffold10x_8_pilon-snap-gene-0.1-mRNA-1	157	-21.23	2 22	485 508	20	0.65	0.75
10	fhe-miR-2c-3p	maker-scaffold10x_886_pilon-pred_gff_StringTie-gene-0.14-mRNA-1	156	-20.04	2 23	562 584	21	0.619	0.8095
10	fhe-miR-2c-3p	maker-scaffold10x_202_pilon-snap-gene-0.49-mRNA-1	155	-26.21	3 20	171 193	17	0.7647	0.9412
10	fhe-miR-2c-3p	snap_masked-scaffold10x_732_pilon-processed-gene-0.57-mRNA-1	150	-22.16	2 11	62 85	9	1	1
10	fhe-miR-2c-3p	maker-scaffold10x_502_pilon-pred_gff_StringTie-gene-0.71-mRNA-1	157	-21.98	2 22	10287 10307	20	0.7	0.8
10	fhe-miR-2c-3p	maker-scaffold10x_502_pilon-pred_gff_StringTie-gene-0.71-mRNA-1	157	-20.2	2 23	36297 36321	22	0.5909	0.8182
10	fhe-miR-2c-3p	maker-scaffold10x_357_pilon-augustus-gene-0.42-mRNA-1	158	-21.76	2 22	4174 4195	20	0.75	0.75
10	fhe-miR-2c-3p	maker-scaffold10x_196_pilon-snap-gene-0.23-mRNA-1	151	-22.59	2 20	1396 1419	18	0.6667	0.8889
10	fhe-miR-2c-3p	maker-scaffold10x_2403_pilon-snap-gene-0.23-mRNA-1	156	-20.04	2 23	3856 3878	21	0.619	0.8095
10	fhe-miR-2c-3p	maker-scaffold10x_317_pilon-augustus-gene-0.60-mRNA-1	160	-21.88	2 23	671 697	24	0.6667	0.7917
10	fhe-miR-2c-3p	augustus_masked-scaffold10x_1866_pilon-processed-gene-0.25-mRNA-1	166	-27	2 23	91 114	21	0.6667	0.8095
10	fhe-miR-2c-3p	maker-scaffold10x_1322_pilon-snap-gene-0.9-mRNA-1	163	-23.91	2 22	62 88	23	0.7391	0.7826
10	fhe-miR-2c-3p	maker-scaffold10x_188_pilon-snap-gene-0.15-mRNA-1	163	-22.7	2 22	7570 7597	24	0.75	0.75
10	fhe-miR-2c-3p	snap_masked-scaffold10x_116_pilon-processed-gene-0.24-mRNA-1	153	-20.38	2 23	1265 1290	23	0.6522	0.6957
10	fhe-miR-2c-3p	snap_masked-scaffold10x_116_pilon-processed-gene-0.24-mRNA-1	152	-25.66	3 23	741 767	23	0.7391	0.8261
10	fhe-miR-2c-3p	maker-scaffold10x_2148_pilon-snap-gene-0.0-mRNA-1	158	-28.12	2 23	1318 1338	21	0.6667	0.8095
10	fhe-miR-2c-3p	maker-scaffold10x_127_pilon-snap-gene-0.26-mRNA-1	155	-20.3	2 21	178 205	23	0.6522	0.7391
10	fhe-miR-2c-3p	maker-scaffold10x_663_pilon-snap-gene-0.23-mRNA-1	157	-20.63	2 19	1506 1531	19	0.7368	0.7895
10	fhe-miR-2c-3p	maker-scaffold10x_1231_pilon-snap-gene-0.6-mRNA-1	158	-22.25	2 23	2290 2310	21	0.6667	0.8095
10	fhe-miR-2c-3p	maker-scaffold10x_902_pilon-snap-gene-0.61-mRNA-1	159	-25.18	2 22	191 213	20	0.65	0.85
10	fhe-miR-2c-3p	maker-scaffold10x_390_pilon-snap-gene-0.26-mRNA-1	154	-20.38	2 20	228 252	19	0.6842	0.7895
10	fhe-miR-2c-3p	snap_masked-scaffold10x_1695_pilon-processed-gene-0.29-mRNA-1	153	-22.41	2 22	5979 6002	20	0.7	0.8
10	fhe-miR-2c-3p	maker-scaffold10x_1652_pilon-pred_gff_StringTie-gene-0.51-mRNA-1	155	-23.77	2 22	576 598	20	0.7	0.75
10	fhe-miR-2c-3p	maker-scaffold10x_909_pilon-snap-gene-0.32-mRNA-1	174	-28.9	2 23	8728 8751	21	0.7143	0.8571
10	fhe-miR-2c-3p	maker-scaffold10x_1651_pilon-snap-gene-0.37-mRNA-1	163	-21.69	2 21	422 446	20	0.7	0.85
10	fhe-miR-2c-3p	maker-scaffold10x_644_pilon-snap-gene-0.11-mRNA-1	159	-21.64	2 21	446 471	21	0.7143	0.7619
10	fhe-miR-2c-3p	maker-scaffold10x_644_pilon-snap-gene-0.11-mRNA-1	157	-22.63	2 23	25 49	22	0.6818	0.7273
10	fhe-miR-2c-3p	maker-scaffold10x_725_pilon-snap-gene-0.10-mRNA-1	151	-21.54	2 22	522 544	20	0.65	0.9
10	fhe-miR-2c-3p	maker-scaffold10x_2111_pilon-snap-gene-0.2-mRNA-1	152	-23.42	2 23	543 568	23	0.6522	0.8696
10	fhe-miR-2c-3p	maker-scaffold10x_454_pilon-snap-gene-0.33-mRNA-1	150	-20.54	2 20	1283 1308	20	0.65	0.75
10	fhe-miR-2c-3p	maker-scaffold10x_454_pilon-snap-gene-0.35-mRNA-1	150	-23.82	3 23	2186 2207	20	0.75	0.9
10	fhe-miR-2c-3p	maker-scaffold10x_285_pilon-augustus-gene-0.27-mRNA-1	159	-26.64	2 23	475 496	21	0.7619	0.8571
10	fhe-miR-2c-3p	maker-scaffold10x_1119_pilon-snap-gene-0.38-mRNA-1	162	-22.67	2 22	304 327	21	0.6667	0.9048
10	fhe-miR-2c-3p	maker-scaffold10x_2068_pilon-snap-gene-0.6-mRNA-1	150	-22.47	3 23	3181 3204	20	0.75	0.75
10	fhe-miR-2c-3p	maker-scaffold10x_646_pilon-snap-gene-0.16-mRNA-1	156	-21.87	2 22	36 56	20	0.7	0.85
10	fhe-miR-2c-3p	maker-scaffold10x_439_pilon-augustus-gene-0.20-mRNA-1	156	-22.73	2 22	166 194	25	0.64	0.72
10	fhe-miR-2c-3p	maker-scaffold10x_1637_pilon-snap-gene-0.25-mRNA-1	160	-20.5	2 21	2750 2773	19	0.6842	0.7895
10	fhe-miR-2c-3p	maker-scaffold10x_225_pilon-snap-gene-0.9-mRNA-1	152	-20.25	2 21	402 423	19	0.6842	0.8421
10	fhe-miR-2c-3p	maker-scaffold10x_444_pilon-snap-gene-0.4-mRNA-1	173	-28.56	2 23	587 612	23	0.7391	0.8261
10	fhe-miR-2c-3p	maker-scaffold10x_572_pilon-pred_gff_StringTie-gene-0.18-mRNA-1	150	-28.18	2 23	156 179	21	0.6667	0.7619
10	fhe-miR-2c-3p	maker-scaffold10x_559_pilon-snap-gene-0.30-mRNA-1	160	-23.13	2 21	1192 1214	20	0.75	0.85
10	fhe-miR-2c-3p	maker-scaffold10x_74_pilon-snap-gene-0.19-mRNA-1	160	-26.39	2 18	742 768	19	0.7368	0.8421
10	fhe-miR-2c-3p	maker-scaffold10x_800_pilon-snap-gene-0.2-mRNA-1	153	-23.18	2 15	34 58	14	0.8571	0.8571
10	fhe-miR-2c-3p	maker-scaffold10x_492_pilon-snap-gene-0.5-mRNA-1	172	-24.45	2 23	3088 3110	21	0.8095	0.8095
10	fhe-miR-2c-3p	maker-scaffold10x_1144_pilon-pred_gff_StringTie-gene-0.3-mRNA-1	156	-22.44	2 23	717 739	21	0.7619	0.8095
10	fhe-miR-2c-3p	maker-scaffold10x_101_pilon-snap-gene-0.4-mRNA-1	152	-23.12	2 23	140 162	21	0.7143	0.8095
10	fhe-miR-2c-3p	maker-scaffold10x_577_pilon-snap-gene-0.2-mRNA-1	152	-25.2	2 23	461 487	24	0.6667	0.8333
10	fhe-miR-2c-3p	maker-scaffold10x_755_pilon-snap-gene-0.6-mRNA-1	168	-26.94	2 22	1010 1037	24	0.75	0.75
10	fhe-miR-2c-3p	maker-scaffold10x_2319_pilon-augustus-gene-0.17-mRNA-1	157	-21.07	2 22	593 616	20	0.65	0.75
10	fhe-miR-2c-3p	maker-scaffold10x_39_pilon-augustus-gene-0.4-mRNA-1	160	-20.12	2 22	2257 2281	21	0.7143	0.7619
10	fhe-miR-2c-3p	maker-scaffold10x_365_pilon-snap-gene-0.5-mRNA-1	157	-27.61	2 23	799 819	21	0.7619	0.7619
10	fhe-miR-2c-3p	maker-scaffold10x_365_pilon-snap-gene-0.5-mRNA-1	151	-20.82	2 18	134 161	20	0.75	0.75
10	fhe-miR-2c-3p	maker-scaffold10x_910_pilon-augustus-gene-0.1-mRNA-1	154	-22.57	2 23	411 434	21	0.619	0.7143
11	fhe-miR-2d-3p	maker-scaffold10x_145_pilon-snap-gene-2.188-mRNA-1	151	-22.92	2 23	876 901	23	0.6087	0.7826
11	fhe-miR-2d-3p	maker-scaffold10x_145_pilon-pred_gff_StringTie-gene-2.13-mRNA-1	155	-28.92	2 24	1813 1837	22	0.5909	0.8636
11	fhe-miR-2d-3p	maker-scaffold10x_145_pilon-snap-gene-2.168-mRNA-1	154	-21.89	2 21	1808 1831	19	0.6842	0.7895
11	fhe-miR-2d-3p	maker-scaffold10x_145_pilon-augustus-gene-2.282-mRNA-1	152	-25.67	2 23	171 194	21	0.619	0.9048
11	fhe-miR-2d-3p	maker-scaffold10x_520_pilon-augustus-gene-1.69-mRNA-1	165	-25.23	2 23	1119 1140	21	0.7619	0.8571
11	fhe-miR-2d-3p	maker-scaffold10x_520_pilon-snap-gene-2.137-mRNA-1	156	-23.93	2 20	1056 1083	21	0.7619	0.8095
11	fhe-miR-2d-3p	maker-scaffold10x_13_pilon-augustus-gene-2.149-mRNA-1	155	-27.06	2 24	1240 1265	24	0.7083	0.875
11	fhe-miR-2d-3p	maker-scaffold10x_13_pilon-augustus-gene-2.155-mRNA-1	156	-26.72	3 23	3105 3131	22	0.7727	0.8636
11	fhe-miR-2d-3p	maker-scaffold10x_13_pilon-augustus-gene-2.161-mRNA-1	160	-22.11	2 22	321 347	22	0.7273	0.7273
11	fhe-miR-2d-3p	maker-scaffold10x_598_pilon-snap-gene-1.96-mRNA-1	155	-22.58	2 23	65 92	24	0.6667	0.7917
11	fhe-miR-2d-3p	maker-scaffold10x_815_pilon-augustus-gene-1.16-mRNA-1	162	-22.72	2 22	149 171	20	0.75	0.8
11	fhe-miR-2d-3p	maker-scaffold10x_815_pilon-augustus-gene-1.16-mRNA-1	157	-21.25	2 22	289 313	20	0.65	0.75
11	fhe-miR-2d-3p	maker-scaffold10x_908_pilon-augustus-gene-0.71-mRNA-1	160	-25.15	2 24	585 615	28	0.6786	0.75
11	fhe-miR-2d-3p	maker-scaffold10x_908_pilon-snap-gene-1.174-mRNA-1	164	-27.34	2 23	1380 1403	21	0.7619	0.9048
11	fhe-miR-2d-3p	maker-scaffold10x_217_pilon-snap-gene-0.53-mRNA-1	159	-23.67	2 21	903 928	20	0.65	0.85
11	fhe-miR-2d-3p	snap_masked-scaffold10x_217_pilon-processed-gene-0.74-mRNA-1	168	-21.45	2 23	204 227	21	0.7619	0.8095
11	fhe-miR-2d-3p	maker-scaffold10x_217_pilon-augustus-gene-1.3-mRNA-1	151	-21.56	2 22	255 282	23	0.6522	0.7391
11	fhe-miR-2d-3p	maker-scaffold10x_345_pilon-snap-gene-1.100-mRNA-1	167	-22.37	2 24	7616 7640	22	0.6818	0.7727
11	fhe-miR-2d-3p	maker-scaffold10x_513_pilon-snap-gene-1.147-mRNA-1	163	-21.99	2 22	405 428	20	0.7	0.85
11	fhe-miR-2d-3p	maker-scaffold10x_513_pilon-augustus-gene-1.39-mRNA-1	153	-26.76	2 24	258 281	22	0.6818	0.8182
11	fhe-miR-2d-3p	maker-scaffold10x_7_pilon-augustus-gene-1.11-mRNA-1	170	-27.37	2 24	3649 3676	25	0.64	0.84
11	fhe-miR-2d-3p	maker-scaffold10x_7_pilon-augustus-gene-1.11-mRNA-1	166	-23.46	2 24	3964 3991	25	0.6	0.84
11	fhe-miR-2d-3p	maker-scaffold10x_377_pilon-snap-gene-0.47-mRNA-1	166	-24.62	2 22	350 374	21	0.7143	0.9048
11	fhe-miR-2d-3p	maker-scaffold10x_377_pilon-snap-gene-0.50-mRNA-1	157	-22.29	2 24	450 473	22	0.6818	0.7273
11	fhe-miR-2d-3p	maker-scaffold10x_377_pilon-pred_gff_StringTie-gene-0.143-mRNA-1	155	-22.3	2 24	157 182	24	0.7083	0.75
11	fhe-miR-2d-3p	maker-scaffold10x_213_pilon-snap-gene-0.37-mRNA-1	158	-20.78	2 24	928 949	22	0.7273	0.7727
11	fhe-miR-2d-3p	maker-scaffold10x_58_pilon-augustus-gene-0.64-mRNA-1	151	-25.59	2 17	2673 2698	16	0.6875	0.875
11	fhe-miR-2d-3p	augustus_masked-scaffold10x_432_pilon-processed-gene-0.156-mRNA-1	161	-20.22	2 22	1596 1620	20	0.65	0.8
11	fhe-miR-2d-3p	maker-scaffold10x_432_pilon-snap-gene-0.120-mRNA-1	160	-21.4	2 24	1169 1191	22	0.6364	0.8182
11	fhe-miR-2d-3p	maker-scaffold10x_83_pilon-augustus-gene-0.120-mRNA-1	152	-24.29	2 14	985 1010	13	0.8462	0.9231
11	fhe-miR-2d-3p	maker-scaffold10x_209_pilon-snap-gene-0.36-mRNA-1	173	-26.42	2 23	47 72	22	0.7727	0.8182
11	fhe-miR-2d-3p	maker-scaffold10x_80_pilon-snap-gene-0.158-mRNA-1	164	-27.27	2 23	210 239	26	0.6538	0.8077
11	fhe-miR-2d-3p	maker-scaffold10x_617_pilon-augustus-gene-0.175-mRNA-1	150	-23.64	3 24	3033 3060	24	0.7083	0.75
11	fhe-miR-2d-3p	maker-scaffold10x_267_pilon-augustus-gene-0.3-mRNA-1	153	-23.42	2 24	191 218	25	0.64	0.72
11	fhe-miR-2d-3p	maker-scaffold10x_267_pilon-snap-gene-0.57-mRNA-1	154	-20.76	2 24	2129 2157	26	0.6154	0.6923
11	fhe-miR-2d-3p	maker-scaffold10x_637_pilon-snap-gene-0.172-mRNA-1	151	-20.79	2 24	74 95	22	0.6364	0.7273
11	fhe-miR-2d-3p	maker-scaffold10x_926_pilon-pred_gff_StringTie-gene-0.96-mRNA-1	155	-28.92	2 24	470 494	22	0.5909	0.8636
11	fhe-miR-2d-3p	maker-scaffold10x_589_pilon-snap-gene-0.149-mRNA-1	155	-22.17	3 24	357 381	21	0.7143	0.8095
11	fhe-miR-2d-3p	maker-scaffold10x_487_pilon-snap-gene-0.217-mRNA-1	159	-29.19	2 23	1174 1198	22	0.7273	0.9091
11	fhe-miR-2d-3p	maker-scaffold10x_99_pilon-snap-gene-0.91-mRNA-1	151	-24.97	3 24	573 597	21	0.7143	0.7619
11	fhe-miR-2d-3p	maker-scaffold10x_43_pilon-augustus-gene-0.38-mRNA-1	157	-21.74	2 22	2038 2060	20	0.7	0.85
11	fhe-miR-2d-3p	maker-scaffold10x_284_pilon-snap-gene-0.116-mRNA-1	162	-22.9	2 23	1910 1933	22	0.7273	0.8182
11	fhe-miR-2d-3p	maker-scaffold10x_342_pilon-snap-gene-0.36-mRNA-1	150	-21.07	2 21	3416 3443	22	0.6364	0.7727
11	fhe-miR-2d-3p	maker-scaffold10x_342_pilon-augustus-gene-0.181-mRNA-1	158	-24.6	3 24	2306 2331	22	0.7273	0.8636
11	fhe-miR-2d-3p	maker-scaffold10x_654_pilon-snap-gene-0.166-mRNA-1	155	-20.01	2 24	4774 4795	22	0.6364	0.7727
11	fhe-miR-2d-3p	maker-scaffold10x_654_pilon-snap-gene-0.166-mRNA-1	162	-21.93	2 23	2468 2490	21	0.7619	0.8095
11	fhe-miR-2d-3p	maker-scaffold10x_841_pilon-augustus-gene-0.15-mRNA-1	150	-20.01	2 24	1597 1623	24	0.75	0.7917
11	fhe-miR-2d-3p	maker-scaffold10x_73_pilon-snap-gene-0.13-mRNA-1	155	-20.6	2 24	1002 1023	22	0.6818	0.7273
11	fhe-miR-2d-3p	maker-scaffold10x_205_pilon-augustus-gene-0.40-mRNA-1	151	-21.72	3 21	2524 2549	19	0.7368	0.8947
11	fhe-miR-2d-3p	maker-scaffold10x_205_pilon-snap-gene-0.82-mRNA-1	155	-21.61	2 23	198 220	21	0.6667	0.7619
11	fhe-miR-2d-3p	maker-scaffold10x_113_pilon-snap-gene-0.196-mRNA-1	151	-21.91	2 23	664 693	26	0.6538	0.7308
11	fhe-miR-2d-3p	maker-scaffold10x_113_pilon-pred_gff_StringTie-gene-0.102-mRNA-1	165	-23.22	2 23	286458 286484	23	0.6522	0.8261
11	fhe-miR-2d-3p	maker-scaffold10x_113_pilon-pred_gff_StringTie-gene-0.102-mRNA-1	164	-25.63	2 23	348596 348622	23	0.6522	0.8696
11	fhe-miR-2d-3p	maker-scaffold10x_113_pilon-pred_gff_StringTie-gene-0.102-mRNA-1	163	-21.86	2 22	182259 182285	22	0.7273	0.8182
11	fhe-miR-2d-3p	maker-scaffold10x_113_pilon-pred_gff_StringTie-gene-0.102-mRNA-1	162	-21.2	2 24	58219 58245	24	0.6667	0.75
11	fhe-miR-2d-3p	maker-scaffold10x_113_pilon-pred_gff_StringTie-gene-0.102-mRNA-1	160	-25.05	2 24	69593 69615	22	0.7727	0.8182
11	fhe-miR-2d-3p	maker-scaffold10x_113_pilon-pred_gff_StringTie-gene-0.102-mRNA-1	160	-25.05	2 24	87996 88018	22	0.7727	0.8182
11	fhe-miR-2d-3p	maker-scaffold10x_113_pilon-pred_gff_StringTie-gene-0.102-mRNA-1	160	-25.05	2 24	89495 89517	22	0.7727	0.8182
11	fhe-miR-2d-3p	maker-scaffold10x_113_pilon-pred_gff_StringTie-gene-0.102-mRNA-1	160	-21.73	2 23	221531 221554	21	0.7619	0.8571
11	fhe-miR-2d-3p	maker-scaffold10x_113_pilon-pred_gff_StringTie-gene-0.102-mRNA-1	158	-29.92	2 23	27686 27710	21	0.8095	0.8571
11	fhe-miR-2d-3p	maker-scaffold10x_113_pilon-pred_gff_StringTie-gene-0.102-mRNA-1	157	-27.52	2 22	252788 252812	20	0.7	0.85
11	fhe-miR-2d-3p	maker-scaffold10x_113_pilon-pred_gff_StringTie-gene-0.102-mRNA-1	157	-26.88	2 24	287109 287136	25	0.68	0.84
11	fhe-miR-2d-3p	maker-scaffold10x_113_pilon-pred_gff_StringTie-gene-0.102-mRNA-1	156	-25	2 24	3905 3930	24	0.625	0.7917
11	fhe-miR-2d-3p	maker-scaffold10x_113_pilon-pred_gff_StringTie-gene-0.102-mRNA-1	155	-21.83	2 23	331096 331118	21	0.6667	0.7619
11	fhe-miR-2d-3p	maker-scaffold10x_113_pilon-pred_gff_StringTie-gene-0.102-mRNA-1	155	-23.8	2 24	386632 386654	22	0.7727	0.8182
11	fhe-miR-2d-3p	maker-scaffold10x_113_pilon-pred_gff_StringTie-gene-0.102-mRNA-1	154	-23.34	2 21	290666 290693	22	0.6818	0.7727
11	fhe-miR-2d-3p	maker-scaffold10x_113_pilon-pred_gff_StringTie-gene-0.102-mRNA-1	152	-26.04	2 24	324976 325000	23	0.6957	0.8261
11	fhe-miR-2d-3p	maker-scaffold10x_113_pilon-pred_gff_StringTie-gene-0.102-mRNA-1	152	-22.23	2 24	342922 342944	22	0.5909	0.7727
11	fhe-miR-2d-3p	maker-scaffold10x_113_pilon-pred_gff_StringTie-gene-0.102-mRNA-1	150	-22.8	2 24	8458 8483	23	0.5652	0.7391
11	fhe-miR-2d-3p	maker-scaffold10x_113_pilon-pred_gff_StringTie-gene-0.102-mRNA-1	150	-24.02	3 24	62891 62919	25	0.72	0.72
11	fhe-miR-2d-3p	maker-scaffold10x_113_pilon-pred_gff_StringTie-gene-0.102-mRNA-1	150	-24.02	3 24	137917 137945	25	0.72	0.72
11	fhe-miR-2d-3p	maker-scaffold10x_113_pilon-pred_gff_StringTie-gene-0.102-mRNA-1	150	-20.86	2 23	359283 359307	21	0.6667	0.7619
11	fhe-miR-2d-3p	maker-scaffold10x_113_pilon-augustus-gene-0.27-mRNA-1	161	-23.85	2 24	606 632	24	0.7083	0.75
11	fhe-miR-2d-3p	augustus_masked-scaffold10x_113_pilon-processed-gene-0.221-mRNA-1	170	-28.01	2 24	285 310	23	0.7391	0.7826
11	fhe-miR-2d-3p	maker-scaffold10x_203_pilon-snap-gene-0.68-mRNA-1	152	-22.95	2 13	106 130	11	0.9091	0.9091
11	fhe-miR-2d-3p	maker-scaffold10x_203_pilon-snap-gene-0.86-mRNA-1	152	-22.95	2 13	2459 2483	11	0.9091	0.9091
11	fhe-miR-2d-3p	maker-scaffold10x_203_pilon-augustus-gene-0.34-mRNA-1	156	-20.53	2 24	41 66	24	0.625	0.7917
11	fhe-miR-2d-3p	maker-scaffold10x_203_pilon-snap-gene-0.72-mRNA-1	161	-20.97	2 24	32 58	24	0.7083	0.75
11	fhe-miR-2d-3p	maker-scaffold10x_203_pilon-snap-gene-0.82-mRNA-1	154	-20.11	2 24	63 89	24	0.5833	0.75
11	fhe-miR-2d-3p	maker-scaffold10x_166_pilon-snap-gene-0.18-mRNA-1	152	-21.21	2 23	1354 1381	24	0.625	0.75
11	fhe-miR-2d-3p	maker-scaffold10x_166_pilon-snap-gene-0.28-mRNA-1	150	-20.36	2 20	2147 2172	19	0.7368	0.8421
11	fhe-miR-2d-3p	maker-scaffold10x_253_pilon-snap-gene-0.133-mRNA-1	155	-20.83	2 22	391 418	23	0.6522	0.7826
11	fhe-miR-2d-3p	maker-scaffold10x_149_pilon-snap-gene-0.95-mRNA-1	155	-24	2 22	35 65	26	0.6538	0.7308
11	fhe-miR-2d-3p	augustus_masked-scaffold10x_149_pilon-processed-gene-0.64-mRNA-1	162	-23.93	2 23	1768 1792	21	0.619	0.8095
11	fhe-miR-2d-3p	maker-scaffold10x_142_pilon-pred_gff_StringTie-gene-0.156-mRNA-1	167	-29.08	2 21	17413 17438	20	0.7	0.9
11	fhe-miR-2d-3p	maker-scaffold10x_142_pilon-pred_gff_StringTie-gene-0.156-mRNA-1	161	-26.34	2 24	20291 20311	22	0.7273	0.8182
11	fhe-miR-2d-3p	maker-scaffold10x_142_pilon-pred_gff_StringTie-gene-0.156-mRNA-1	153	-21.62	2 23	48924 48951	24	0.625	0.7083
11	fhe-miR-2d-3p	maker-scaffold10x_563_pilon-pred_gff_StringTie-gene-0.28-mRNA-1	163	-22.03	2 23	885 907	21	0.7143	0.8095
11	fhe-miR-2d-3p	snap_masked-scaffold10x_1084_pilon-processed-gene-0.99-mRNA-1	165	-28.32	2 22	109 132	21	0.8095	0.8095
11	fhe-miR-2d-3p	augustus_masked-scaffold10x_330_pilon-processed-gene-0.50-mRNA-1	152	-23.3	2 23	241 264	21	0.7143	0.8095
11	fhe-miR-2d-3p	maker-scaffold10x_330_pilon-snap-gene-0.102-mRNA-1	155	-23.31	2 24	545 569	22	0.7727	0.8182
11	fhe-miR-2d-3p	maker-scaffold10x_280_pilon-snap-gene-0.113-mRNA-1	151	-25.97	2 22	552 575	20	0.7	0.85
11	fhe-miR-2d-3p	maker-scaffold10x_280_pilon-snap-gene-0.117-mRNA-1	172	-26.77	2 21	105 129	19	0.7895	0.8421
11	fhe-miR-2d-3p	maker-scaffold10x_259_pilon-snap-gene-0.103-mRNA-1	165	-21.13	2 20	73 96	18	0.7778	0.8889
11	fhe-miR-2d-3p	maker-scaffold10x_82_pilon-augustus-gene-0.119-mRNA-1	152	-20.27	2 23	723 750	24	0.6667	0.7083
11	fhe-miR-2d-3p	maker-scaffold10x_1013_pilon-snap-gene-0.112-mRNA-1	156	-24.18	2 23	333 356	21	0.6667	0.7619
11	fhe-miR-2d-3p	maker-scaffold10x_1013_pilon-augustus-gene-0.86-mRNA-1	151	-26.78	2 24	3732 3756	22	0.7273	0.8182
11	fhe-miR-2d-3p	maker-scaffold10x_281_pilon-augustus-gene-0.194-mRNA-1	152	-21.16	2 21	582 606	19	0.6316	0.7368
11	fhe-miR-2d-3p	maker-scaffold10x_281_pilon-augustus-gene-0.213-mRNA-1	157	-20.25	2 22	5082 5103	20	0.7	0.8
11	fhe-miR-2d-3p	maker-scaffold10x_476_pilon-snap-gene-0.102-mRNA-1	162	-27.96	2 23	134 158	21	0.6667	0.9048
11	fhe-miR-2d-3p	maker-scaffold10x_476_pilon-augustus-gene-0.46-mRNA-1	158	-23.75	2 24	785 810	23	0.6087	0.7826
11	fhe-miR-2d-3p	maker-scaffold10x_451_pilon-snap-gene-0.37-mRNA-1	160	-31.75	2 23	44 70	23	0.7391	0.8696
11	fhe-miR-2d-3p	maker-scaffold10x_742_pilon-snap-gene-0.65-mRNA-1	150	-27.47	2 24	294 322	26	0.6538	0.7308
11	fhe-miR-2d-3p	maker-scaffold10x_742_pilon-snap-gene-0.68-mRNA-1	151	-25.66	2 22	533 560	23	0.6957	0.8261
11	fhe-miR-2d-3p	maker-scaffold10x_418_pilon-snap-gene-0.86-mRNA-1	155	-33.31	2 24	1886 1913	26	0.7308	0.8077
11	fhe-miR-2d-3p	maker-scaffold10x_1459_pilon-snap-gene-0.32-mRNA-1	151	-23.67	2 21	1997 2022	20	0.75	0.8
11	fhe-miR-2d-3p	maker-scaffold10x_919_pilon-snap-gene-0.109-mRNA-1	161	-23.2	2 23	1895 1922	24	0.6667	0.75
11	fhe-miR-2d-3p	maker-scaffold10x_919_pilon-snap-gene-0.112-mRNA-1	153	-24.34	3 24	107 130	21	0.7143	0.8571
11	fhe-miR-2d-3p	maker-scaffold10x_97_pilon-snap-gene-0.83-mRNA-1	160	-23.26	2 22	12 38	22	0.6818	0.7727
11	fhe-miR-2d-3p	maker-scaffold10x_324_pilon-snap-gene-0.77-mRNA-1	153	-23.47	2 24	575 598	22	0.6818	0.8182
11	fhe-miR-2d-3p	maker-scaffold10x_1074_pilon-snap-gene-0.115-mRNA-1	155	-23.76	2 21	897 922	20	0.65	0.8
11	fhe-miR-2d-3p	maker-scaffold10x_647_pilon-augustus-gene-0.122-mRNA-1	163	-24.5	2 24	5 29	22	0.7273	0.8182
11	fhe-miR-2d-3p	maker-scaffold10x_1_pilon-snap-gene-0.152-mRNA-1	150	-22.84	2 24	707 728	22	0.6818	0.7273
11	fhe-miR-2d-3p	maker-scaffold10x_631_pilon-augustus-gene-0.118-mRNA-1	150	-24.86	2 24	2875 2899	24	0.7083	0.8333
11	fhe-miR-2d-3p	maker-scaffold10x_245_pilon-augustus-gene-0.97-mRNA-1	150	-21.14	2 16	2599 2624	15	0.8	0.8
11	fhe-miR-2d-3p	maker-scaffold10x_123_pilon-snap-gene-0.69-mRNA-1	154	-24.77	2 24	320 340	22	0.6818	0.7273
11	fhe-miR-2d-3p	maker-scaffold10x_123_pilon-snap-gene-0.63-mRNA-1	150	-20.28	2 24	733 758	23	0.6087	0.6957
11	fhe-miR-2d-3p	snap_masked-scaffold10x_199_pilon-processed-gene-0.105-mRNA-1	155	-26.23	2 23	1909 1933	22	0.7273	0.8636
11	fhe-miR-2d-3p	maker-scaffold10x_1137_pilon-snap-gene-0.104-mRNA-1	157	-21.38	2 24	1222 1245	22	0.6364	0.7727
11	fhe-miR-2d-3p	maker-scaffold10x_200_pilon-snap-gene-0.124-mRNA-1	155	-21.33	2 22	699 728	25	0.68	0.72
11	fhe-miR-2d-3p	maker-scaffold10x_200_pilon-augustus-gene-0.81-mRNA-1	150	-23.51	2 23	183 207	21	0.7143	0.8571
11	fhe-miR-2d-3p	snap_masked-scaffold10x_894_pilon-processed-gene-0.52-mRNA-1	155	-22.1	2 24	1261 1284	23	0.6957	0.7391
11	fhe-miR-2d-3p	maker-scaffold10x_1332_pilon-augustus-gene-0.23-mRNA-1	158	-21.49	2 18	743 765	16	0.8125	0.875
11	fhe-miR-2d-3p	maker-scaffold10x_1332_pilon-snap-gene-0.35-mRNA-1	169	-23.39	2 18	5739 5763	16	0.875	0.875
11	fhe-miR-2d-3p	maker-scaffold10x_24_pilon-snap-gene-0.36-mRNA-1	179	-28.13	2 24	728 752	22	0.7273	0.8636
11	fhe-miR-2d-3p	maker-scaffold10x_24_pilon-augustus-gene-0.6-mRNA-1	160	-24.28	2 24	280 302	22	0.6818	0.7727
11	fhe-miR-2d-3p	augustus_masked-scaffold10x_1549_pilon-processed-gene-0.2-mRNA-1	156	-23.02	2 23	2294 2317	21	0.7143	0.8571
11	fhe-miR-2d-3p	maker-scaffold10x_325_pilon-augustus-gene-0.80-mRNA-1	153	-20.45	2 22	4907 4930	21	0.7143	0.7619
11	fhe-miR-2d-3p	maker-scaffold10x_325_pilon-augustus-gene-0.80-mRNA-1	150	-23.8	3 24	1951 1979	25	0.68	0.76
11	fhe-miR-2d-3p	maker-scaffold10x_977_pilon-snap-gene-0.67-mRNA-1	163	-23.74	2 23	1844 1869	23	0.7391	0.7826
11	fhe-miR-2d-3p	maker-scaffold10x_481_pilon-snap-gene-0.108-mRNA-1	157	-21.62	2 23	983 1008	22	0.6364	0.7727
11	fhe-miR-2d-3p	maker-scaffold10x_481_pilon-snap-gene-0.109-mRNA-1	158	-21.47	2 24	799 825	24	0.625	0.75
11	fhe-miR-2d-3p	maker-scaffold10x_747_pilon-snap-gene-0.4-mRNA-1	162	-22.17	2 23	91 115	21	0.619	0.8095
11	fhe-miR-2d-3p	maker-scaffold10x_1373_pilon-snap-gene-0.87-mRNA-1	158	-30.6	2 24	8727 8752	23	0.6522	0.8696
11	fhe-miR-2d-3p	maker-scaffold10x_713_pilon-augustus-gene-0.30-mRNA-1	152	-22.46	2 24	1126 1152	25	0.64	0.72
11	fhe-miR-2d-3p	maker-scaffold10x_713_pilon-pred_gff_StringTie-gene-0.73-mRNA-1	153	-21.06	2 22	16450 16474	20	0.6	0.9
11	fhe-miR-2d-3p	maker-scaffold10x_713_pilon-pred_gff_StringTie-gene-0.73-mRNA-1	151	-23.44	2 23	2350 2372	21	0.7143	0.8095
11	fhe-miR-2d-3p	maker-scaffold10x_289_pilon-augustus-gene-0.93-mRNA-1	165	-20.93	2 23	639 665	23	0.7391	0.7391
11	fhe-miR-2d-3p	maker-scaffold10x_172_pilon-snap-gene-0.64-mRNA-1	167	-26.84	2 24	1528 1552	22	0.7273	0.8636
11	fhe-miR-2d-3p	maker-scaffold10x_172_pilon-pred_gff_StringTie-gene-0.59-mRNA-1	166	-22.06	2 23	1535 1557	21	0.8095	0.8095
11	fhe-miR-2d-3p	maker-scaffold10x_331_pilon-snap-gene-0.50-mRNA-1	158	-20.56	2 23	56 84	25	0.76	0.76
11	fhe-miR-2d-3p	maker-scaffold10x_1366_pilon-snap-gene-0.29-mRNA-1	155	-20.6	2 20	52 76	18	0.7222	0.8889
11	fhe-miR-2d-3p	maker-scaffold10x_932_pilon-snap-gene-0.17-mRNA-1	161	-22.88	2 23	1300 1327	24	0.6667	0.75
11	fhe-miR-2d-3p	maker-scaffold10x_938_pilon-snap-gene-0.59-mRNA-1	161	-21.69	2 24	1446 1467	22	0.7727	0.8182
11	fhe-miR-2d-3p	maker-scaffold10x_602_pilon-snap-gene-0.43-mRNA-1	170	-27.88	2 24	3462 3490	26	0.7308	0.7308
11	fhe-miR-2d-3p	maker-scaffold10x_602_pilon-augustus-gene-0.77-mRNA-1	150	-24.02	3 24	6624 6652	25	0.72	0.72
11	fhe-miR-2d-3p	maker-scaffold10x_23_pilon-snap-gene-0.93-mRNA-1	161	-23.26	3 22	108 132	19	0.7895	0.8947
11	fhe-miR-2d-3p	maker-scaffold10x_1017_pilon-snap-gene-0.11-mRNA-1	154	-24.39	3 24	1438 1465	24	0.7083	0.7917
11	fhe-miR-2d-3p	maker-scaffold10x_947_pilon-snap-gene-0.57-mRNA-1	161	-21.14	2 21	789 811	19	0.7895	0.7895
11	fhe-miR-2d-3p	maker-scaffold10x_1691_pilon-snap-gene-0.6-mRNA-1	163	-20.6	2 24	2542 2566	24	0.7083	0.7917
11	fhe-miR-2d-3p	maker-scaffold10x_581_pilon-snap-gene-0.85-mRNA-1	157	-20.19	2 21	1103 1125	19	0.7368	0.7895
11	fhe-miR-2d-3p	maker-scaffold10x_494_pilon-snap-gene-0.32-mRNA-1	153	-20.84	2 24	1515 1534	22	0.6818	0.7273
11	fhe-miR-2d-3p	maker-scaffold10x_494_pilon-augustus-gene-0.17-mRNA-1	151	-20.18	2 22	1452 1475	20	0.65	0.75
11	fhe-miR-2d-3p	maker-scaffold10x_1453_pilon-augustus-gene-0.57-mRNA-1	151	-20.06	2 24	1564 1588	22	0.5909	0.6818
11	fhe-miR-2d-3p	maker-scaffold10x_1453_pilon-snap-gene-0.15-mRNA-1	160	-21.09	2 22	1176 1201	21	0.6667	0.8095
11	fhe-miR-2d-3p	maker-scaffold10x_1453_pilon-snap-gene-0.19-mRNA-1	163	-27.22	2 24	4233 4256	23	0.6957	0.8261
11	fhe-miR-2d-3p	maker-scaffold10x_471_pilon-snap-gene-0.92-mRNA-1	154	-20.59	2 24	37 62	23	0.6087	0.7391
11	fhe-miR-2d-3p	maker-scaffold10x_471_pilon-snap-gene-0.100-mRNA-1	158	-21.74	2 23	44 68	21	0.619	0.7619
11	fhe-miR-2d-3p	maker-scaffold10x_471_pilon-augustus-gene-0.13-mRNA-1	162	-20.54	2 24	51 76	23	0.6957	0.7391
11	fhe-miR-2d-3p	maker-scaffold10x_628_pilon-pred_gff_StringTie-gene-0.107-mRNA-1	166	-21.28	2 23	32879 32902	22	0.7273	0.8636
11	fhe-miR-2d-3p	maker-scaffold10x_628_pilon-pred_gff_StringTie-gene-0.107-mRNA-1	165	-20.44	2 24	18929 18952	22	0.7273	0.7727
11	fhe-miR-2d-3p	maker-scaffold10x_628_pilon-pred_gff_StringTie-gene-0.107-mRNA-1	165	-25.06	2 23	29131 29156	22	0.6364	0.8636
11	fhe-miR-2d-3p	maker-scaffold10x_1086_pilon-snap-gene-0.93-mRNA-1	150	-27.1	2 22	901 925	21	0.7143	0.8571
11	fhe-miR-2d-3p	maker-scaffold10x_802_pilon-snap-gene-0.42-mRNA-1	155	-26.23	3 24	669 693	21	0.6667	0.8571
11	fhe-miR-2d-3p	maker-scaffold10x_922_pilon-augustus-gene-0.16-mRNA-1	162	-21.2	2 24	1472 1497	23	0.6957	0.7391
11	fhe-miR-2d-3p	maker-scaffold10x_226_pilon-snap-gene-0.74-mRNA-1	164	-23.93	2 21	105 129	19	0.7368	0.7895
11	fhe-miR-2d-3p	maker-scaffold10x_323_pilon-augustus-gene-0.77-mRNA-1	173	-27.54	2 22	194 218	20	0.8	0.8
11	fhe-miR-2d-3p	maker-scaffold10x_26_pilon-augustus-gene-0.7-mRNA-1	160	-20.26	2 24	2722 2744	22	0.6818	0.7727
11	fhe-miR-2d-3p	maker-scaffold10x_298_pilon-snap-gene-0.29-mRNA-1	168	-20.29	2 23	287 310	21	0.7619	0.8095
11	fhe-miR-2d-3p	maker-scaffold10x_973_pilon-pred_gff_StringTie-gene-0.99-mRNA-1	156	-20.56	2 24	3200 3228	26	0.6538	0.7692
11	fhe-miR-2d-3p	maker-scaffold10x_973_pilon-augustus-gene-0.30-mRNA-1	166	-25.31	2 24	111 139	26	0.6923	0.7308
[truncated: 15,881 more rows]
