# Supplementary material for: Stage-specific miRNAs regulate gene expression associated with growth, development and parasite-host interaction during the intra-mammalian migration of the zoonotic helminth parasite Fasciola hepatica
Source: BMC Genomics. 2022 Jun 4;23:419. doi: 10.1186/s12864-022-08644-z (PMC9167548; doi:10.1186/s12864-022-08644-z)
Supplement: Supplementary file 5 — Additional file 5: Table S5. Predicted targets of Fasciola hepatica miRNAs using bioinformatic tool TargetScan. [file 12864_2022_8644_MOESM5_ESM.xlsx]

## Sheet: Table S5
Additional file 7: Table S5: Predicted targets of Fasciola hepatica miRNAs using bioinformatic tool TargetScan.
miRNA Index	miRNA	Gene Target (2018 Genome PRJEB25283)	UTR_start	UTR_end	Site_type
1	fhe-bantam-3p	maker-scaffold10x_145_pilon-pred_gff_StringTie-gene-0.49-mRNA-1	635	640	6mer
1	fhe-bantam-3p	maker-scaffold10x_145_pilon-pred_gff_StringTie-gene-0.49-mRNA-1	734	740	7mer-1a
1	fhe-bantam-3p	maker-scaffold10x_145_pilon-augustus-gene-0.103-mRNA-1	266	271	6mer
1	fhe-bantam-3p	maker-scaffold10x_145_pilon-snap-gene-0.19-mRNA-1	10203	10208	6mer
1	fhe-bantam-3p	maker-scaffold10x_145_pilon-snap-gene-0.19-mRNA-1	6600	6605	6mer
1	fhe-bantam-3p	maker-scaffold10x_145_pilon-snap-gene-0.19-mRNA-1	8618	8623	6mer
1	fhe-bantam-3p	maker-scaffold10x_145_pilon-augustus-gene-2.262-mRNA-1	334	340	7mer-1a
1	fhe-bantam-3p	maker-scaffold10x_145_pilon-snap-gene-2.161-mRNA-1	116	123	8mer-1a
1	fhe-bantam-3p	maker-scaffold10x_145_pilon-snap-gene-2.193-mRNA-1	408	413	6mer
1	fhe-bantam-3p	maker-scaffold10x_145_pilon-pred_gff_StringTie-gene-2.13-mRNA-1	470	476	7mer-m8
1	fhe-bantam-3p	maker-scaffold10x_145_pilon-pred_gff_StringTie-gene-2.13-mRNA-1	607	612	6mer
1	fhe-bantam-3p	maker-scaffold10x_145_pilon-snap-gene-2.168-mRNA-1	11118	11125	8mer-1a
1	fhe-bantam-3p	maker-scaffold10x_145_pilon-snap-gene-2.168-mRNA-1	8089	8094	6mer
1	fhe-bantam-3p	maker-scaffold10x_520_pilon-snap-gene-0.6-mRNA-1	141	148	8mer-1a
1	fhe-bantam-3p	maker-scaffold10x_520_pilon-snap-gene-0.8-mRNA-1	1180	1186	7mer-m8
1	fhe-bantam-3p	maker-scaffold10x_520_pilon-snap-gene-0.10-mRNA-1	837	843	7mer-m8
1	fhe-bantam-3p	maker-scaffold10x_520_pilon-augustus-gene-1.69-mRNA-1	811	816	6mer
1	fhe-bantam-3p	maker-scaffold10x_520_pilon-pred_gff_StringTie-gene-2.220-mRNA-1	2952	2957	6mer
1	fhe-bantam-3p	maker-scaffold10x_520_pilon-snap-gene-2.157-mRNA-1	175	182	8mer-1a
1	fhe-bantam-3p	maker-scaffold10x_520_pilon-snap-gene-2.162-mRNA-1	94	99	6mer
1	fhe-bantam-3p	augustus_masked-scaffold10x_13_pilon-processed-gene-0.101-mRNA-1	298	303	6mer
1	fhe-bantam-3p	maker-scaffold10x_13_pilon-snap-gene-0.76-mRNA-1	4971	4978	8mer-1a
1	fhe-bantam-3p	maker-scaffold10x_13_pilon-snap-gene-1.70-mRNA-1	4159	4164	6mer
1	fhe-bantam-3p	maker-scaffold10x_13_pilon-augustus-gene-2.149-mRNA-1	1322	1327	6mer
1	fhe-bantam-3p	maker-scaffold10x_13_pilon-augustus-gene-2.149-mRNA-1	1328	1335	8mer-1a
1	fhe-bantam-3p	maker-scaffold10x_13_pilon-augustus-gene-2.149-mRNA-1	869	875	7mer-1a
1	fhe-bantam-3p	maker-scaffold10x_13_pilon-snap-gene-2.117-mRNA-1	123	128	6mer
1	fhe-bantam-3p	maker-scaffold10x_13_pilon-snap-gene-2.117-mRNA-1	2056	2062	7mer-m8
1	fhe-bantam-3p	maker-scaffold10x_13_pilon-augustus-gene-2.154-mRNA-1	36	41	6mer
1	fhe-bantam-3p	maker-scaffold10x_13_pilon-snap-gene-2.140-mRNA-1	63	68	6mer
1	fhe-bantam-3p	maker-scaffold10x_13_pilon-augustus-gene-2.155-mRNA-1	4112	4118	7mer-m8
1	fhe-bantam-3p	maker-scaffold10x_13_pilon-augustus-gene-2.155-mRNA-1	5971	5976	6mer
1	fhe-bantam-3p	maker-scaffold10x_13_pilon-augustus-gene-2.155-mRNA-1	6619	6624	6mer
1	fhe-bantam-3p	maker-scaffold10x_13_pilon-augustus-gene-2.155-mRNA-1	691	697	7mer-1a
1	fhe-bantam-3p	maker-scaffold10x_13_pilon-augustus-gene-2.155-mRNA-1	942	947	6mer
1	fhe-bantam-3p	maker-scaffold10x_13_pilon-augustus-gene-2.161-mRNA-1	393	399	7mer-m8
1	fhe-bantam-3p	maker-scaffold10x_13_pilon-snap-gene-2.133-mRNA-1	367	372	6mer
1	fhe-bantam-3p	snap_masked-scaffold10x_13_pilon-processed-gene-2.97-mRNA-1	614	620	7mer-1a
1	fhe-bantam-3p	snap_masked-scaffold10x_13_pilon-processed-gene-2.97-mRNA-1	645	651	7mer-1a
1	fhe-bantam-3p	maker-scaffold10x_598_pilon-augustus-gene-1.145-mRNA-1	1142	1147	6mer
1	fhe-bantam-3p	maker-scaffold10x_598_pilon-snap-gene-1.90-mRNA-1	161	166	6mer
1	fhe-bantam-3p	maker-scaffold10x_598_pilon-snap-gene-1.91-mRNA-1	121	126	6mer
1	fhe-bantam-3p	maker-scaffold10x_815_pilon-snap-gene-0.7-mRNA-1	151	156	6mer
1	fhe-bantam-3p	maker-scaffold10x_815_pilon-snap-gene-1.109-mRNA-1	59	64	6mer
1	fhe-bantam-3p	maker-scaffold10x_815_pilon-augustus-gene-1.16-mRNA-1	1764	1769	6mer
1	fhe-bantam-3p	maker-scaffold10x_908_pilon-augustus-gene-0.76-mRNA-1	91	97	7mer-1a
1	fhe-bantam-3p	maker-scaffold10x_908_pilon-augustus-gene-0.80-mRNA-1	3378	3383	6mer
1	fhe-bantam-3p	maker-scaffold10x_908_pilon-augustus-gene-1.136-mRNA-1	704	709	6mer
1	fhe-bantam-3p	maker-scaffold10x_908_pilon-snap-gene-1.153-mRNA-1	116	122	7mer-m8
1	fhe-bantam-3p	maker-scaffold10x_493_pilon-snap-gene-0.54-mRNA-1	3069	3075	7mer-1a
1	fhe-bantam-3p	maker-scaffold10x_493_pilon-pred_gff_StringTie-gene-0.46-mRNA-1	1520	1525	6mer
1	fhe-bantam-3p	maker-scaffold10x_493_pilon-snap-gene-1.32-mRNA-1	116	121	6mer
1	fhe-bantam-3p	maker-scaffold10x_493_pilon-snap-gene-1.32-mRNA-1	257	262	6mer
1	fhe-bantam-3p	maker-scaffold10x_493_pilon-snap-gene-1.40-mRNA-1	1647	1652	6mer
1	fhe-bantam-3p	maker-scaffold10x_493_pilon-snap-gene-1.40-mRNA-1	4442	4447	6mer
1	fhe-bantam-3p	maker-scaffold10x_217_pilon-snap-gene-0.51-mRNA-1	286	291	6mer
1	fhe-bantam-3p	maker-scaffold10x_217_pilon-snap-gene-0.53-mRNA-1	1118	1124	7mer-1a
1	fhe-bantam-3p	maker-scaffold10x_217_pilon-snap-gene-0.64-mRNA-1	1184	1189	6mer
1	fhe-bantam-3p	maker-scaffold10x_217_pilon-snap-gene-0.64-mRNA-1	4861	4867	7mer-1a
1	fhe-bantam-3p	maker-scaffold10x_217_pilon-augustus-gene-1.22-mRNA-1	723	729	7mer-1a
1	fhe-bantam-3p	maker-scaffold10x_217_pilon-snap-gene-1.117-mRNA-1	245	250	6mer
1	fhe-bantam-3p	maker-scaffold10x_345_pilon-snap-gene-0.34-mRNA-1	1597	1603	7mer-m8
1	fhe-bantam-3p	maker-scaffold10x_345_pilon-snap-gene-0.36-mRNA-1	1542	1549	8mer-1a
1	fhe-bantam-3p	maker-scaffold10x_345_pilon-snap-gene-0.36-mRNA-1	1940	1946	7mer-m8
1	fhe-bantam-3p	augustus_masked-scaffold10x_345_pilon-processed-gene-0.23-mRNA-1	19	26	8mer-1a
1	fhe-bantam-3p	augustus_masked-scaffold10x_345_pilon-processed-gene-1.13-mRNA-1	936	942	7mer-1a
1	fhe-bantam-3p	maker-scaffold10x_513_pilon-snap-gene-0.67-mRNA-1	324	329	6mer
1	fhe-bantam-3p	maker-scaffold10x_513_pilon-snap-gene-0.58-mRNA-1	375	381	7mer-1a
1	fhe-bantam-3p	maker-scaffold10x_513_pilon-pred_gff_StringTie-gene-0.94-mRNA-1	1706	1711	6mer
1	fhe-bantam-3p	maker-scaffold10x_513_pilon-snap-gene-0.64-mRNA-1	40	47	8mer-1a
1	fhe-bantam-3p	maker-scaffold10x_513_pilon-augustus-gene-1.18-mRNA-1	79	84	6mer
1	fhe-bantam-3p	maker-scaffold10x_513_pilon-snap-gene-1.168-mRNA-1	3369	3374	6mer
1	fhe-bantam-3p	maker-scaffold10x_513_pilon-snap-gene-1.168-mRNA-1	48	53	6mer
1	fhe-bantam-3p	maker-scaffold10x_513_pilon-augustus-gene-1.43-mRNA-1	1890	1896	7mer-1a
1	fhe-bantam-3p	maker-scaffold10x_383_pilon-snap-gene-0.14-mRNA-1	270	276	7mer-1a
1	fhe-bantam-3p	maker-scaffold10x_383_pilon-augustus-gene-1.25-mRNA-1	949	954	6mer
1	fhe-bantam-3p	maker-scaffold10x_383_pilon-snap-gene-1.10-mRNA-1	300	305	6mer
1	fhe-bantam-3p	maker-scaffold10x_7_pilon-augustus-gene-1.16-mRNA-1	1760	1766	7mer-1a
1	fhe-bantam-3p	maker-scaffold10x_7_pilon-snap-gene-0.29-mRNA-1	313	319	7mer-1a
1	fhe-bantam-3p	maker-scaffold10x_7_pilon-snap-gene-0.29-mRNA-1	488	493	6mer
1	fhe-bantam-3p	maker-scaffold10x_7_pilon-snap-gene-1.75-mRNA-1	463	468	6mer
1	fhe-bantam-3p	maker-scaffold10x_7_pilon-snap-gene-0.30-mRNA-1	132	138	7mer-1a
1	fhe-bantam-3p	maker-scaffold10x_7_pilon-snap-gene-0.32-mRNA-1	2983	2989	7mer-m8
1	fhe-bantam-3p	maker-scaffold10x_7_pilon-snap-gene-0.32-mRNA-1	6141	6146	6mer
1	fhe-bantam-3p	maker-scaffold10x_436_pilon-snap-gene-0.33-mRNA-1	384	389	6mer
1	fhe-bantam-3p	maker-scaffold10x_436_pilon-snap-gene-0.33-mRNA-1	443	449	7mer-m8
1	fhe-bantam-3p	maker-scaffold10x_436_pilon-snap-gene-0.33-mRNA-1	766	772	7mer-m8
1	fhe-bantam-3p	maker-scaffold10x_436_pilon-snap-gene-0.28-mRNA-1	1452	1458	7mer-1a
1	fhe-bantam-3p	maker-scaffold10x_436_pilon-augustus-gene-1.55-mRNA-1	1204	1209	6mer
1	fhe-bantam-3p	maker-scaffold10x_102_pilon-snap-gene-0.23-mRNA-1	193	198	6mer
1	fhe-bantam-3p	maker-scaffold10x_102_pilon-snap-gene-0.55-mRNA-1	397	402	6mer
1	fhe-bantam-3p	maker-scaffold10x_102_pilon-snap-gene-0.58-mRNA-1	1062	1068	7mer-1a
1	fhe-bantam-3p	maker-scaffold10x_102_pilon-snap-gene-0.58-mRNA-1	474	480	7mer-1a
1	fhe-bantam-3p	maker-scaffold10x_102_pilon-snap-gene-0.58-mRNA-1	952	957	6mer
1	fhe-bantam-3p	maker-scaffold10x_102_pilon-snap-gene-0.37-mRNA-1	1135	1141	7mer-m8
1	fhe-bantam-3p	maker-scaffold10x_102_pilon-snap-gene-0.70-mRNA-1	192	199	8mer-1a
1	fhe-bantam-3p	maker-scaffold10x_102_pilon-snap-gene-0.70-mRNA-1	35	40	6mer
1	fhe-bantam-3p	maker-scaffold10x_102_pilon-augustus-gene-0.120-mRNA-1	361	366	6mer
1	fhe-bantam-3p	maker-scaffold10x_102_pilon-augustus-gene-0.94-mRNA-1	644	649	6mer
1	fhe-bantam-3p	maker-scaffold10x_377_pilon-snap-gene-0.61-mRNA-1	1352	1357	6mer
1	fhe-bantam-3p	maker-scaffold10x_377_pilon-snap-gene-0.61-mRNA-1	144	149	6mer
1	fhe-bantam-3p	maker-scaffold10x_377_pilon-snap-gene-0.61-mRNA-1	2994	2999	6mer
1	fhe-bantam-3p	maker-scaffold10x_377_pilon-augustus-gene-0.24-mRNA-1	77	82	6mer
1	fhe-bantam-3p	maker-scaffold10x_377_pilon-snap-gene-0.50-mRNA-1	530	536	7mer-1a
1	fhe-bantam-3p	maker-scaffold10x_213_pilon-snap-gene-0.33-mRNA-1	214	219	6mer
1	fhe-bantam-3p	maker-scaffold10x_213_pilon-snap-gene-0.37-mRNA-1	720	726	7mer-m8
1	fhe-bantam-3p	maker-scaffold10x_213_pilon-snap-gene-0.53-mRNA-1	95	101	7mer-1a
1	fhe-bantam-3p	maker-scaffold10x_213_pilon-augustus-gene-0.244-mRNA-1	1353	1360	8mer-1a
1	fhe-bantam-3p	maker-scaffold10x_213_pilon-snap-gene-0.44-mRNA-1	337	343	7mer-1a
1	fhe-bantam-3p	maker-scaffold10x_237_pilon-snap-gene-0.33-mRNA-1	579	584	6mer
1	fhe-bantam-3p	maker-scaffold10x_58_pilon-snap-gene-0.121-mRNA-1	185	191	7mer-1a
1	fhe-bantam-3p	maker-scaffold10x_58_pilon-pred_gff_StringTie-gene-0.180-mRNA-1	2524	2529	6mer
1	fhe-bantam-3p	maker-scaffold10x_58_pilon-pred_gff_StringTie-gene-0.180-mRNA-1	2767	2774	8mer-1a
1	fhe-bantam-3p	maker-scaffold10x_58_pilon-pred_gff_StringTie-gene-0.180-mRNA-1	3501	3506	6mer
1	fhe-bantam-3p	maker-scaffold10x_58_pilon-augustus-gene-0.64-mRNA-1	3829	3834	6mer
1	fhe-bantam-3p	maker-scaffold10x_432_pilon-snap-gene-0.95-mRNA-1	461	467	7mer-1a
1	fhe-bantam-3p	maker-scaffold10x_432_pilon-snap-gene-0.114-mRNA-1	127	134	8mer-1a
1	fhe-bantam-3p	maker-scaffold10x_432_pilon-snap-gene-0.114-mRNA-1	653	659	7mer-1a
1	fhe-bantam-3p	maker-scaffold10x_432_pilon-snap-gene-0.126-mRNA-1	841	846	6mer
1	fhe-bantam-3p	maker-scaffold10x_83_pilon-augustus-gene-0.120-mRNA-1	794	799	6mer
1	fhe-bantam-3p	maker-scaffold10x_83_pilon-snap-gene-0.192-mRNA-1	15	20	6mer
1	fhe-bantam-3p	maker-scaffold10x_83_pilon-snap-gene-0.193-mRNA-1	260	266	7mer-m8
1	fhe-bantam-3p	maker-scaffold10x_209_pilon-snap-gene-0.21-mRNA-1	97	103	7mer-m8
1	fhe-bantam-3p	maker-scaffold10x_209_pilon-snap-gene-0.31-mRNA-1	945	951	7mer-1a
1	fhe-bantam-3p	maker-scaffold10x_80_pilon-augustus-gene-0.112-mRNA-1	271	276	6mer
1	fhe-bantam-3p	maker-scaffold10x_80_pilon-snap-gene-0.168-mRNA-1	1392	1398	7mer-1a
1	fhe-bantam-3p	maker-scaffold10x_80_pilon-snap-gene-0.168-mRNA-1	1939	1945	7mer-1a
1	fhe-bantam-3p	maker-scaffold10x_617_pilon-snap-gene-0.26-mRNA-1	174	179	6mer
1	fhe-bantam-3p	maker-scaffold10x_617_pilon-snap-gene-0.26-mRNA-1	197	203	7mer-1a
1	fhe-bantam-3p	maker-scaffold10x_617_pilon-snap-gene-0.27-mRNA-1	207	213	7mer-m8
1	fhe-bantam-3p	maker-scaffold10x_617_pilon-snap-gene-0.27-mRNA-1	758	763	6mer
1	fhe-bantam-3p	maker-scaffold10x_267_pilon-snap-gene-0.52-mRNA-1	2585	2590	6mer
1	fhe-bantam-3p	maker-scaffold10x_267_pilon-snap-gene-0.52-mRNA-1	3375	3380	6mer
1	fhe-bantam-3p	maker-scaffold10x_267_pilon-snap-gene-0.52-mRNA-1	72	77	6mer
1	fhe-bantam-3p	maker-scaffold10x_267_pilon-snap-gene-0.55-mRNA-1	2775	2781	7mer-1a
1	fhe-bantam-3p	maker-scaffold10x_267_pilon-pred_gff_StringTie-gene-0.88-mRNA-1	4927	4934	8mer-1a
1	fhe-bantam-3p	maker-scaffold10x_267_pilon-snap-gene-0.58-mRNA-1	198	203	6mer
1	fhe-bantam-3p	maker-scaffold10x_267_pilon-snap-gene-0.59-mRNA-1	506	512	7mer-1a
1	fhe-bantam-3p	maker-scaffold10x_267_pilon-pred_gff_StringTie-gene-0.111-mRNA-1	2035	2041	7mer-1a
1	fhe-bantam-3p	maker-scaffold10x_267_pilon-snap-gene-0.61-mRNA-1	3162	3168	7mer-1a
1	fhe-bantam-3p	maker-scaffold10x_267_pilon-snap-gene-0.61-mRNA-1	3272	3277	6mer
1	fhe-bantam-3p	maker-scaffold10x_637_pilon-augustus-gene-0.30-mRNA-1	127	132	6mer
1	fhe-bantam-3p	maker-scaffold10x_637_pilon-augustus-gene-0.30-mRNA-1	1836	1841	6mer
1	fhe-bantam-3p	maker-scaffold10x_637_pilon-augustus-gene-0.30-mRNA-1	307	313	7mer-m8
1	fhe-bantam-3p	maker-scaffold10x_637_pilon-snap-gene-0.167-mRNA-1	1593	1599	7mer-1a
1	fhe-bantam-3p	maker-scaffold10x_926_pilon-augustus-gene-0.15-mRNA-1	321	326	6mer
1	fhe-bantam-3p	maker-scaffold10x_926_pilon-augustus-gene-0.22-mRNA-1	481	486	6mer
1	fhe-bantam-3p	maker-scaffold10x_749_pilon-snap-gene-0.121-mRNA-1	90	96	7mer-1a
1	fhe-bantam-3p	maker-scaffold10x_749_pilon-snap-gene-0.134-mRNA-1	5110	5117	8mer-1a
1	fhe-bantam-3p	maker-scaffold10x_749_pilon-snap-gene-0.125-mRNA-1	1017	1022	6mer
1	fhe-bantam-3p	maker-scaffold10x_589_pilon-snap-gene-0.148-mRNA-1	975	980	6mer
1	fhe-bantam-3p	maker-scaffold10x_589_pilon-snap-gene-0.149-mRNA-1	1655	1660	6mer
1	fhe-bantam-3p	maker-scaffold10x_313_pilon-snap-gene-0.89-mRNA-1	131	136	6mer
1	fhe-bantam-3p	maker-scaffold10x_313_pilon-snap-gene-0.77-mRNA-1	519	524	6mer
1	fhe-bantam-3p	maker-scaffold10x_313_pilon-snap-gene-0.77-mRNA-1	859	864	6mer
1	fhe-bantam-3p	maker-scaffold10x_53_pilon-snap-gene-0.70-mRNA-1	183	188	6mer
1	fhe-bantam-3p	maker-scaffold10x_53_pilon-snap-gene-0.70-mRNA-1	3053	3059	7mer-1a
1	fhe-bantam-3p	maker-scaffold10x_53_pilon-snap-gene-0.71-mRNA-1	302	307	6mer
1	fhe-bantam-3p	maker-scaffold10x_53_pilon-snap-gene-0.75-mRNA-1	3346	3352	7mer-1a
1	fhe-bantam-3p	maker-scaffold10x_53_pilon-snap-gene-0.75-mRNA-1	742	747	6mer
1	fhe-bantam-3p	maker-scaffold10x_487_pilon-augustus-gene-0.66-mRNA-1	2845	2850	6mer
1	fhe-bantam-3p	maker-scaffold10x_487_pilon-snap-gene-0.215-mRNA-1	181	186	6mer
1	fhe-bantam-3p	maker-scaffold10x_487_pilon-snap-gene-0.231-mRNA-1	1838	1844	7mer-m8
1	fhe-bantam-3p	maker-scaffold10x_487_pilon-snap-gene-0.231-mRNA-1	864	869	6mer
1	fhe-bantam-3p	maker-scaffold10x_487_pilon-snap-gene-0.232-mRNA-1	67	73	7mer-m8
1	fhe-bantam-3p	maker-scaffold10x_487_pilon-snap-gene-0.233-mRNA-1	508	513	6mer
1	fhe-bantam-3p	maker-scaffold10x_487_pilon-snap-gene-0.217-mRNA-1	1255	1262	8mer-1a
1	fhe-bantam-3p	maker-scaffold10x_487_pilon-snap-gene-0.221-mRNA-1	429	434	6mer
1	fhe-bantam-3p	maker-scaffold10x_297_pilon-snap-gene-0.14-mRNA-1	811	817	7mer-m8
1	fhe-bantam-3p	maker-scaffold10x_157_pilon-snap-gene-0.181-mRNA-1	2183	2189	7mer-m8
1	fhe-bantam-3p	maker-scaffold10x_157_pilon-snap-gene-0.182-mRNA-1	675	682	8mer-1a
1	fhe-bantam-3p	augustus_masked-scaffold10x_157_pilon-processed-gene-0.14-mRNA-1	7640	7646	7mer-m8
1	fhe-bantam-3p	maker-scaffold10x_157_pilon-augustus-gene-0.89-mRNA-1	610	615	6mer
1	fhe-bantam-3p	maker-scaffold10x_546_pilon-pred_gff_StringTie-gene-0.95-mRNA-1	1396	1402	7mer-1a
1	fhe-bantam-3p	maker-scaffold10x_546_pilon-pred_gff_StringTie-gene-0.95-mRNA-1	7481	7487	7mer-m8
1	fhe-bantam-3p	maker-scaffold10x_546_pilon-pred_gff_StringTie-gene-0.95-mRNA-1	846	851	6mer
1	fhe-bantam-3p	maker-scaffold10x_546_pilon-snap-gene-0.6-mRNA-1	510	515	6mer
1	fhe-bantam-3p	maker-scaffold10x_263_pilon-snap-gene-0.2-mRNA-1	938	944	7mer-1a
1	fhe-bantam-3p	augustus_masked-scaffold10x_263_pilon-processed-gene-0.122-mRNA-1	22	27	6mer
1	fhe-bantam-3p	augustus_masked-scaffold10x_263_pilon-processed-gene-0.122-mRNA-1	55	61	7mer-1a
1	fhe-bantam-3p	maker-scaffold10x_263_pilon-augustus-gene-0.169-mRNA-1	98	104	7mer-m8
1	fhe-bantam-3p	maker-scaffold10x_263_pilon-augustus-gene-0.170-mRNA-1	1289	1295	7mer-m8
1	fhe-bantam-3p	maker-scaffold10x_263_pilon-snap-gene-0.16-mRNA-1	3366	3371	6mer
1	fhe-bantam-3p	maker-scaffold10x_263_pilon-snap-gene-0.17-mRNA-1	643	649	7mer-1a
1	fhe-bantam-3p	maker-scaffold10x_43_pilon-augustus-gene-0.37-mRNA-1	506	511	6mer
1	fhe-bantam-3p	maker-scaffold10x_43_pilon-snap-gene-0.74-mRNA-1	133	138	6mer
1	fhe-bantam-3p	maker-scaffold10x_43_pilon-snap-gene-0.80-mRNA-1	121	127	7mer-1a
1	fhe-bantam-3p	maker-scaffold10x_43_pilon-pred_gff_StringTie-gene-0.199-mRNA-1	483	489	7mer-1a
1	fhe-bantam-3p	maker-scaffold10x_284_pilon-snap-gene-0.91-mRNA-1	56	62	7mer-1a
1	fhe-bantam-3p	maker-scaffold10x_284_pilon-snap-gene-0.98-mRNA-1	57	62	6mer
1	fhe-bantam-3p	maker-scaffold10x_284_pilon-snap-gene-0.116-mRNA-1	2859	2865	7mer-1a
1	fhe-bantam-3p	maker-scaffold10x_284_pilon-snap-gene-0.116-mRNA-1	5134	5139	6mer
1	fhe-bantam-3p	maker-scaffold10x_284_pilon-snap-gene-0.116-mRNA-1	5990	5995	6mer
1	fhe-bantam-3p	maker-scaffold10x_284_pilon-snap-gene-0.116-mRNA-1	8927	8932	6mer
1	fhe-bantam-3p	maker-scaffold10x_342_pilon-snap-gene-0.29-mRNA-1	1194	1199	6mer
1	fhe-bantam-3p	maker-scaffold10x_342_pilon-augustus-gene-0.174-mRNA-1	1353	1359	7mer-1a
1	fhe-bantam-3p	maker-scaffold10x_342_pilon-snap-gene-0.34-mRNA-1	286	291	6mer
1	fhe-bantam-3p	maker-scaffold10x_342_pilon-snap-gene-0.35-mRNA-1	292	298	7mer-1a
1	fhe-bantam-3p	maker-scaffold10x_342_pilon-pred_gff_StringTie-gene-0.125-mRNA-1	1036	1041	6mer
1	fhe-bantam-3p	maker-scaffold10x_342_pilon-pred_gff_StringTie-gene-0.125-mRNA-1	3370	3376	7mer-m8
1	fhe-bantam-3p	maker-scaffold10x_342_pilon-pred_gff_StringTie-gene-0.125-mRNA-1	7232	7237	6mer
1	fhe-bantam-3p	maker-scaffold10x_342_pilon-snap-gene-0.45-mRNA-1	96	101	6mer
1	fhe-bantam-3p	maker-scaffold10x_654_pilon-augustus-gene-0.32-mRNA-1	100	105	6mer
1	fhe-bantam-3p	maker-scaffold10x_654_pilon-snap-gene-0.148-mRNA-1	516	521	6mer
1	fhe-bantam-3p	maker-scaffold10x_654_pilon-snap-gene-0.166-mRNA-1	363	369	7mer-1a
1	fhe-bantam-3p	maker-scaffold10x_654_pilon-snap-gene-0.154-mRNA-1	142	147	6mer
1	fhe-bantam-3p	maker-scaffold10x_654_pilon-snap-gene-0.173-mRNA-1	909	916	8mer-1a
1	fhe-bantam-3p	maker-scaffold10x_61_pilon-snap-gene-0.48-mRNA-1	34	41	8mer-1a
1	fhe-bantam-3p	maker-scaffold10x_61_pilon-snap-gene-0.52-mRNA-1	5450	5455	6mer
1	fhe-bantam-3p	maker-scaffold10x_841_pilon-snap-gene-0.70-mRNA-1	121	126	6mer
1	fhe-bantam-3p	maker-scaffold10x_841_pilon-augustus-gene-0.8-mRNA-1	165	171	7mer-1a
1	fhe-bantam-3p	maker-scaffold10x_841_pilon-augustus-gene-0.8-mRNA-1	2487	2492	6mer
1	fhe-bantam-3p	maker-scaffold10x_841_pilon-snap-gene-0.81-mRNA-1	161	167	7mer-1a
1	fhe-bantam-3p	maker-scaffold10x_841_pilon-snap-gene-0.73-mRNA-1	1318	1323	6mer
1	fhe-bantam-3p	maker-scaffold10x_841_pilon-snap-gene-0.73-mRNA-1	1500	1505	6mer
1	fhe-bantam-3p	maker-scaffold10x_841_pilon-snap-gene-0.73-mRNA-1	1621	1628	8mer-1a
1	fhe-bantam-3p	maker-scaffold10x_73_pilon-snap-gene-0.11-mRNA-1	21	27	7mer-1a
1	fhe-bantam-3p	maker-scaffold10x_205_pilon-pred_gff_StringTie-gene-0.148-mRNA-1	1845	1850	6mer
1	fhe-bantam-3p	maker-scaffold10x_205_pilon-snap-gene-0.78-mRNA-1	84	90	7mer-1a
1	fhe-bantam-3p	maker-scaffold10x_205_pilon-snap-gene-0.68-mRNA-1	1764	1770	7mer-m8
1	fhe-bantam-3p	maker-scaffold10x_205_pilon-snap-gene-0.81-mRNA-1	650	656	7mer-1a
1	fhe-bantam-3p	maker-scaffold10x_113_pilon-snap-gene-0.196-mRNA-1	1903	1908	6mer
1	fhe-bantam-3p	maker-scaffold10x_113_pilon-pred_gff_StringTie-gene-0.102-mRNA-1	1905	1910	6mer
1	fhe-bantam-3p	maker-scaffold10x_113_pilon-pred_gff_StringTie-gene-0.102-mRNA-1	31819	31825	7mer-m8
1	fhe-bantam-3p	maker-scaffold10x_113_pilon-pred_gff_StringTie-gene-0.102-mRNA-1	4430	4435	6mer
1	fhe-bantam-3p	augustus_masked-scaffold10x_113_pilon-processed-gene-0.222-mRNA-1	139	144	6mer
1	fhe-bantam-3p	maker-scaffold10x_203_pilon-augustus-gene-0.27-mRNA-1	2289	2295	7mer-1a
1	fhe-bantam-3p	maker-scaffold10x_203_pilon-snap-gene-0.66-mRNA-1	364	371	8mer-1a
1	fhe-bantam-3p	maker-scaffold10x_203_pilon-snap-gene-0.85-mRNA-1	2734	2741	8mer-1a
1	fhe-bantam-3p	maker-scaffold10x_203_pilon-snap-gene-0.86-mRNA-1	337	342	6mer
1	fhe-bantam-3p	maker-scaffold10x_203_pilon-pred_gff_StringTie-gene-0.194-mRNA-1	2431	2437	7mer-1a
1	fhe-bantam-3p	maker-scaffold10x_203_pilon-snap-gene-0.78-mRNA-1	1977	1983	7mer-m8
1	fhe-bantam-3p	maker-scaffold10x_203_pilon-snap-gene-0.78-mRNA-1	698	703	6mer
1	fhe-bantam-3p	maker-scaffold10x_203_pilon-snap-gene-0.80-mRNA-1	1577	1583	7mer-1a
1	fhe-bantam-3p	maker-scaffold10x_166_pilon-snap-gene-0.17-mRNA-1	478	484	7mer-m8
1	fhe-bantam-3p	maker-scaffold10x_166_pilon-snap-gene-0.26-mRNA-1	110	117	8mer-1a
1	fhe-bantam-3p	maker-scaffold10x_166_pilon-augustus-gene-0.78-mRNA-1	2572	2577	6mer
1	fhe-bantam-3p	maker-scaffold10x_166_pilon-augustus-gene-0.78-mRNA-1	3391	3396	6mer
1	fhe-bantam-3p	maker-scaffold10x_166_pilon-augustus-gene-0.78-mRNA-1	4279	4286	8mer-1a
1	fhe-bantam-3p	maker-scaffold10x_166_pilon-augustus-gene-0.95-mRNA-1	273	278	6mer
1	fhe-bantam-3p	maker-scaffold10x_166_pilon-snap-gene-0.44-mRNA-1	652	658	7mer-m8
1	fhe-bantam-3p	maker-scaffold10x_293_pilon-snap-gene-0.132-mRNA-1	312	317	6mer
1	fhe-bantam-3p	maker-scaffold10x_293_pilon-augustus-gene-0.23-mRNA-1	2534	2539	6mer
1	fhe-bantam-3p	maker-scaffold10x_293_pilon-snap-gene-0.142-mRNA-1	1245	1251	7mer-m8
1	fhe-bantam-3p	maker-scaffold10x_293_pilon-snap-gene-0.142-mRNA-1	2561	2567	7mer-1a
1	fhe-bantam-3p	maker-scaffold10x_1149_pilon-snap-gene-0.22-mRNA-1	1105	1111	7mer-1a
1	fhe-bantam-3p	maker-scaffold10x_966_pilon-snap-gene-0.81-mRNA-1	1722	1727	6mer
1	fhe-bantam-3p	maker-scaffold10x_966_pilon-snap-gene-0.81-mRNA-1	711	716	6mer
1	fhe-bantam-3p	maker-scaffold10x_253_pilon-snap-gene-0.134-mRNA-1	278	284	7mer-1a
1	fhe-bantam-3p	maker-scaffold10x_253_pilon-snap-gene-0.151-mRNA-1	466	471	6mer
1	fhe-bantam-3p	maker-scaffold10x_253_pilon-augustus-gene-0.6-mRNA-1	1213	1218	6mer
1	fhe-bantam-3p	maker-scaffold10x_253_pilon-snap-gene-0.140-mRNA-1	33	38	6mer
1	fhe-bantam-3p	maker-scaffold10x_253_pilon-snap-gene-0.157-mRNA-1	181	186	6mer
1	fhe-bantam-3p	maker-scaffold10x_253_pilon-snap-gene-0.157-mRNA-1	72	77	6mer
1	fhe-bantam-3p	maker-scaffold10x_253_pilon-augustus-gene-0.16-mRNA-1	2286	2292	7mer-1a
1	fhe-bantam-3p	maker-scaffold10x_730_pilon-augustus-gene-0.21-mRNA-1	2199	2204	6mer
1	fhe-bantam-3p	snap_masked-scaffold10x_730_pilon-processed-gene-0.121-mRNA-1	438	444	7mer-1a
1	fhe-bantam-3p	maker-scaffold10x_730_pilon-snap-gene-0.75-mRNA-1	114	119	6mer
1	fhe-bantam-3p	maker-scaffold10x_730_pilon-snap-gene-0.75-mRNA-1	232	238	7mer-1a
1	fhe-bantam-3p	maker-scaffold10x_730_pilon-snap-gene-0.75-mRNA-1	71	76	6mer
1	fhe-bantam-3p	maker-scaffold10x_730_pilon-pred_gff_StringTie-gene-0.162-mRNA-1	861	867	7mer-1a
1	fhe-bantam-3p	maker-scaffold10x_149_pilon-augustus-gene-0.78-mRNA-1	4342	4347	6mer
1	fhe-bantam-3p	maker-scaffold10x_149_pilon-snap-gene-0.104-mRNA-1	176	181	6mer
1	fhe-bantam-3p	maker-scaffold10x_149_pilon-snap-gene-0.94-mRNA-1	139	144	6mer
1	fhe-bantam-3p	maker-scaffold10x_149_pilon-snap-gene-0.95-mRNA-1	62	68	7mer-1a
1	fhe-bantam-3p	maker-scaffold10x_142_pilon-snap-gene-0.64-mRNA-1	210	215	6mer
1	fhe-bantam-3p	maker-scaffold10x_142_pilon-snap-gene-0.81-mRNA-1	64	70	7mer-1a
1	fhe-bantam-3p	maker-scaffold10x_142_pilon-pred_gff_StringTie-gene-0.156-mRNA-1	13389	13394	6mer
1	fhe-bantam-3p	maker-scaffold10x_142_pilon-pred_gff_StringTie-gene-0.156-mRNA-1	15215	15220	6mer
1	fhe-bantam-3p	maker-scaffold10x_142_pilon-pred_gff_StringTie-gene-0.156-mRNA-1	17868	17873	6mer
1	fhe-bantam-3p	maker-scaffold10x_142_pilon-pred_gff_StringTie-gene-0.156-mRNA-1	24347	24352	6mer
1	fhe-bantam-3p	maker-scaffold10x_142_pilon-pred_gff_StringTie-gene-0.156-mRNA-1	25433	25439	7mer-1a
1	fhe-bantam-3p	maker-scaffold10x_142_pilon-pred_gff_StringTie-gene-0.156-mRNA-1	27622	27627	6mer
1	fhe-bantam-3p	maker-scaffold10x_142_pilon-pred_gff_StringTie-gene-0.156-mRNA-1	28116	28121	6mer
1	fhe-bantam-3p	maker-scaffold10x_142_pilon-pred_gff_StringTie-gene-0.156-mRNA-1	30753	30759	7mer-1a
1	fhe-bantam-3p	maker-scaffold10x_142_pilon-pred_gff_StringTie-gene-0.156-mRNA-1	7457	7463	7mer-1a
1	fhe-bantam-3p	maker-scaffold10x_4_pilon-snap-gene-0.79-mRNA-1	818	824	7mer-m8
1	fhe-bantam-3p	maker-scaffold10x_4_pilon-augustus-gene-0.10-mRNA-1	2899	2904	6mer
1	fhe-bantam-3p	maker-scaffold10x_563_pilon-snap-gene-0.103-mRNA-1	327	332	6mer
1	fhe-bantam-3p	maker-scaffold10x_563_pilon-snap-gene-0.106-mRNA-1	198	203	6mer
1	fhe-bantam-3p	maker-scaffold10x_563_pilon-augustus-gene-0.178-mRNA-1	481	486	6mer
1	fhe-bantam-3p	maker-scaffold10x_563_pilon-pred_gff_StringTie-gene-0.61-mRNA-1	979	984	6mer
1	fhe-bantam-3p	maker-scaffold10x_563_pilon-snap-gene-0.129-mRNA-1	204	210	7mer-1a
1	fhe-bantam-3p	maker-scaffold10x_338_pilon-pred_gff_StringTie-gene-0.15-mRNA-1	1286	1291	6mer
1	fhe-bantam-3p	maker-scaffold10x_22_pilon-snap-gene-0.125-mRNA-1	1642	1647	6mer
1	fhe-bantam-3p	maker-scaffold10x_22_pilon-snap-gene-0.130-mRNA-1	1689	1694	6mer
1	fhe-bantam-3p	maker-scaffold10x_22_pilon-snap-gene-0.130-mRNA-1	718	723	6mer
1	fhe-bantam-3p	maker-scaffold10x_1084_pilon-snap-gene-0.140-mRNA-1	354	360	7mer-1a
1	fhe-bantam-3p	maker-scaffold10x_1084_pilon-snap-gene-0.141-mRNA-1	1589	1595	7mer-1a
1	fhe-bantam-3p	maker-scaffold10x_1084_pilon-snap-gene-0.148-mRNA-1	1966	1972	7mer-1a
1	fhe-bantam-3p	maker-scaffold10x_1084_pilon-snap-gene-0.135-mRNA-1	207	212	6mer
1	fhe-bantam-3p	maker-scaffold10x_1084_pilon-snap-gene-0.135-mRNA-1	910	915	6mer
1	fhe-bantam-3p	maker-scaffold10x_1189_pilon-snap-gene-0.103-mRNA-1	48	53	6mer
1	fhe-bantam-3p	maker-scaffold10x_330_pilon-snap-gene-0.85-mRNA-1	192	197	6mer
1	fhe-bantam-3p	augustus_masked-scaffold10x_330_pilon-processed-gene-0.50-mRNA-1	482	487	6mer
1	fhe-bantam-3p	maker-scaffold10x_330_pilon-snap-gene-0.94-mRNA-1	479	484	6mer
1	fhe-bantam-3p	maker-scaffold10x_280_pilon-snap-gene-0.112-mRNA-1	1100	1105	6mer
1	fhe-bantam-3p	maker-scaffold10x_259_pilon-snap-gene-0.99-mRNA-1	29	34	6mer
1	fhe-bantam-3p	maker-scaffold10x_464_pilon-snap-gene-0.14-mRNA-1	877	882	6mer
1	fhe-bantam-3p	maker-scaffold10x_464_pilon-snap-gene-0.3-mRNA-1	170	175	6mer
1	fhe-bantam-3p	maker-scaffold10x_464_pilon-snap-gene-0.20-mRNA-1	242	249	8mer-1a
1	fhe-bantam-3p	maker-scaffold10x_464_pilon-snap-gene-0.5-mRNA-1	333	340	8mer-1a
1	fhe-bantam-3p	maker-scaffold10x_464_pilon-snap-gene-0.21-mRNA-1	69	74	6mer
1	fhe-bantam-3p	maker-scaffold10x_82_pilon-snap-gene-0.74-mRNA-1	16	22	7mer-1a
1	fhe-bantam-3p	maker-scaffold10x_82_pilon-snap-gene-0.75-mRNA-1	231	238	8mer-1a
1	fhe-bantam-3p	maker-scaffold10x_82_pilon-snap-gene-0.75-mRNA-1	256	262	7mer-m8
1	fhe-bantam-3p	maker-scaffold10x_82_pilon-augustus-gene-0.138-mRNA-1	319	326	8mer-1a
1	fhe-bantam-3p	maker-scaffold10x_82_pilon-augustus-gene-0.138-mRNA-1	344	350	7mer-m8
1	fhe-bantam-3p	maker-scaffold10x_81_pilon-snap-gene-0.148-mRNA-1	30	36	7mer-m8
1	fhe-bantam-3p	maker-scaffold10x_81_pilon-snap-gene-0.152-mRNA-1	252	258	7mer-m8
1	fhe-bantam-3p	maker-scaffold10x_81_pilon-snap-gene-0.157-mRNA-1	230	236	7mer-m8
1	fhe-bantam-3p	maker-scaffold10x_81_pilon-augustus-gene-0.103-mRNA-1	440	445	6mer
1	fhe-bantam-3p	maker-scaffold10x_81_pilon-augustus-gene-0.94-mRNA-1	855	860	6mer
1	fhe-bantam-3p	maker-scaffold10x_724_pilon-snap-gene-0.101-mRNA-1	26	32	7mer-m8
1	fhe-bantam-3p	maker-scaffold10x_724_pilon-snap-gene-0.108-mRNA-1	1319	1324	6mer
1	fhe-bantam-3p	maker-scaffold10x_724_pilon-pred_gff_StringTie-gene-0.61-mRNA-1	378	385	8mer-1a
1	fhe-bantam-3p	snap_masked-scaffold10x_724_pilon-processed-gene-0.88-mRNA-1	1234	1240	7mer-m8
1	fhe-bantam-3p	maker-scaffold10x_1013_pilon-augustus-gene-0.86-mRNA-1	1762	1767	6mer
1	fhe-bantam-3p	maker-scaffold10x_1013_pilon-augustus-gene-0.86-mRNA-1	2807	2813	7mer-1a
1	fhe-bantam-3p	maker-scaffold10x_1013_pilon-augustus-gene-0.86-mRNA-1	3697	3703	7mer-1a
1	fhe-bantam-3p	maker-scaffold10x_1013_pilon-augustus-gene-0.86-mRNA-1	3822	3828	7mer-m8
1	fhe-bantam-3p	augustus_masked-scaffold10x_1013_pilon-processed-gene-0.139-mRNA-1	1590	1596	7mer-1a
1	fhe-bantam-3p	maker-scaffold10x_281_pilon-augustus-gene-0.194-mRNA-1	1294	1299	6mer
1	fhe-bantam-3p	maker-scaffold10x_281_pilon-snap-gene-0.185-mRNA-1	1656	1661	6mer
1	fhe-bantam-3p	maker-scaffold10x_281_pilon-snap-gene-0.185-mRNA-1	946	951	6mer
1	fhe-bantam-3p	maker-scaffold10x_281_pilon-augustus-gene-0.209-mRNA-1	2872	2877	6mer
1	fhe-bantam-3p	maker-scaffold10x_281_pilon-augustus-gene-0.209-mRNA-1	2983	2988	6mer
1	fhe-bantam-3p	maker-scaffold10x_281_pilon-augustus-gene-0.213-mRNA-1	1222	1227	6mer
1	fhe-bantam-3p	maker-scaffold10x_281_pilon-augustus-gene-0.213-mRNA-1	1598	1603	6mer
1	fhe-bantam-3p	maker-scaffold10x_281_pilon-augustus-gene-0.213-mRNA-1	223	228	6mer
1	fhe-bantam-3p	maker-scaffold10x_281_pilon-augustus-gene-0.213-mRNA-1	706	711	6mer
1	fhe-bantam-3p	maker-scaffold10x_476_pilon-snap-gene-0.102-mRNA-1	1959	1965	7mer-1a
1	fhe-bantam-3p	maker-scaffold10x_476_pilon-augustus-gene-0.46-mRNA-1	1089	1094	6mer
1	fhe-bantam-3p	maker-scaffold10x_476_pilon-augustus-gene-0.46-mRNA-1	1342	1347	6mer
1	fhe-bantam-3p	maker-scaffold10x_476_pilon-augustus-gene-0.46-mRNA-1	354	360	7mer-1a
1	fhe-bantam-3p	maker-scaffold10x_476_pilon-augustus-gene-0.47-mRNA-1	404	410	7mer-1a
1	fhe-bantam-3p	maker-scaffold10x_476_pilon-augustus-gene-0.47-mRNA-1	862	868	7mer-1a
1	fhe-bantam-3p	maker-scaffold10x_476_pilon-snap-gene-0.120-mRNA-1	529	534	6mer
1	fhe-bantam-3p	maker-scaffold10x_238_pilon-augustus-gene-0.67-mRNA-1	245	252	8mer-1a
1	fhe-bantam-3p	maker-scaffold10x_238_pilon-augustus-gene-0.72-mRNA-1	220	226	7mer-1a
1	fhe-bantam-3p	maker-scaffold10x_275_pilon-snap-gene-0.18-mRNA-1	616	621	6mer
1	fhe-bantam-3p	maker-scaffold10x_451_pilon-pred_gff_StringTie-gene-0.28-mRNA-1	415	421	7mer-m8
1	fhe-bantam-3p	maker-scaffold10x_75_pilon-snap-gene-0.123-mRNA-1	671	677	7mer-1a
1	fhe-bantam-3p	maker-scaffold10x_75_pilon-snap-gene-0.125-mRNA-1	473	478	6mer
1	fhe-bantam-3p	maker-scaffold10x_742_pilon-snap-gene-0.81-mRNA-1	1421	1426	6mer
1	fhe-bantam-3p	maker-scaffold10x_742_pilon-snap-gene-0.81-mRNA-1	2354	2359	6mer
1	fhe-bantam-3p	maker-scaffold10x_742_pilon-augustus-gene-0.134-mRNA-1	552	558	7mer-1a
1	fhe-bantam-3p	maker-scaffold10x_742_pilon-augustus-gene-0.148-mRNA-1	233	238	6mer
1	fhe-bantam-3p	maker-scaffold10x_418_pilon-snap-gene-0.83-mRNA-1	306	312	7mer-1a
1	fhe-bantam-3p	maker-scaffold10x_410_pilon-augustus-gene-0.30-mRNA-1	7551	7557	7mer-m8
1	fhe-bantam-3p	maker-scaffold10x_410_pilon-snap-gene-0.4-mRNA-1	1723	1728	6mer
1	fhe-bantam-3p	maker-scaffold10x_410_pilon-snap-gene-0.4-mRNA-1	6047	6052	6mer
1	fhe-bantam-3p	maker-scaffold10x_410_pilon-snap-gene-0.17-mRNA-1	208	213	6mer
1	fhe-bantam-3p	maker-scaffold10x_410_pilon-snap-gene-0.18-mRNA-1	56	61	6mer
1	fhe-bantam-3p	maker-scaffold10x_410_pilon-snap-gene-0.8-mRNA-1	3857	3863	7mer-m8
1	fhe-bantam-3p	maker-scaffold10x_410_pilon-snap-gene-0.19-mRNA-1	4639	4644	6mer
1	fhe-bantam-3p	maker-scaffold10x_410_pilon-snap-gene-0.10-mRNA-1	92	97	6mer
1	fhe-bantam-3p	maker-scaffold10x_503_pilon-snap-gene-0.67-mRNA-1	3465	3471	7mer-1a
1	fhe-bantam-3p	maker-scaffold10x_503_pilon-snap-gene-0.67-mRNA-1	3664	3670	7mer-1a
1	fhe-bantam-3p	maker-scaffold10x_503_pilon-snap-gene-0.67-mRNA-1	5514	5519	6mer
1	fhe-bantam-3p	maker-scaffold10x_503_pilon-snap-gene-0.84-mRNA-1	781	786	6mer
1	fhe-bantam-3p	maker-scaffold10x_318_pilon-augustus-gene-0.23-mRNA-1	4262	4267	6mer
1	fhe-bantam-3p	maker-scaffold10x_93_pilon-pred_gff_StringTie-gene-0.66-mRNA-1	3855	3861	7mer-1a
1	fhe-bantam-3p	maker-scaffold10x_93_pilon-snap-gene-0.121-mRNA-1	166	173	8mer-1a
1	fhe-bantam-3p	maker-scaffold10x_1459_pilon-snap-gene-0.27-mRNA-1	823	828	6mer
1	fhe-bantam-3p	maker-scaffold10x_1459_pilon-snap-gene-0.35-mRNA-1	243	248	6mer
1	fhe-bantam-3p	maker-scaffold10x_239_pilon-snap-gene-0.18-mRNA-1	271	277	7mer-1a
1	fhe-bantam-3p	maker-scaffold10x_239_pilon-augustus-gene-0.116-mRNA-1	3783	3789	7mer-1a
1	fhe-bantam-3p	maker-scaffold10x_239_pilon-augustus-gene-0.116-mRNA-1	4684	4689	6mer
1	fhe-bantam-3p	maker-scaffold10x_239_pilon-augustus-gene-0.116-mRNA-1	6617	6624	8mer-1a
1	fhe-bantam-3p	maker-scaffold10x_239_pilon-augustus-gene-0.116-mRNA-1	6856	6861	6mer
1	fhe-bantam-3p	maker-scaffold10x_919_pilon-snap-gene-0.106-mRNA-1	445	450	6mer
1	fhe-bantam-3p	maker-scaffold10x_919_pilon-snap-gene-0.108-mRNA-1	2588	2593	6mer
1	fhe-bantam-3p	maker-scaffold10x_919_pilon-snap-gene-0.108-mRNA-1	850	855	6mer
1	fhe-bantam-3p	maker-scaffold10x_919_pilon-snap-gene-0.121-mRNA-1	77	82	6mer
1	fhe-bantam-3p	maker-scaffold10x_919_pilon-snap-gene-0.112-mRNA-1	990	995	6mer
1	fhe-bantam-3p	maker-scaffold10x_56_pilon-snap-gene-0.47-mRNA-1	1025	1031	7mer-1a
1	fhe-bantam-3p	augustus_masked-scaffold10x_56_pilon-processed-gene-0.12-mRNA-1	270	275	6mer
1	fhe-bantam-3p	maker-scaffold10x_14_pilon-snap-gene-0.125-mRNA-1	144	151	8mer-1a
1	fhe-bantam-3p	maker-scaffold10x_14_pilon-snap-gene-0.122-mRNA-1	628	633	6mer
1	fhe-bantam-3p	maker-scaffold10x_1309_pilon-snap-gene-0.84-mRNA-1	1989	1995	7mer-1a
1	fhe-bantam-3p	maker-scaffold10x_1309_pilon-pred_gff_StringTie-gene-0.157-mRNA-1	62	69	8mer-1a
1	fhe-bantam-3p	maker-scaffold10x_917_pilon-augustus-gene-0.10-mRNA-1	117	123	7mer-m8
1	fhe-bantam-3p	maker-scaffold10x_917_pilon-augustus-gene-0.10-mRNA-1	454	460	7mer-1a
1	fhe-bantam-3p	maker-scaffold10x_917_pilon-snap-gene-0.34-mRNA-1	280	285	6mer
1	fhe-bantam-3p	maker-scaffold10x_97_pilon-snap-gene-0.83-mRNA-1	549	555	7mer-m8
1	fhe-bantam-3p	maker-scaffold10x_324_pilon-snap-gene-0.81-mRNA-1	229	234	6mer
1	fhe-bantam-3p	maker-scaffold10x_324_pilon-snap-gene-0.70-mRNA-1	63	69	7mer-1a
1	fhe-bantam-3p	maker-scaffold10x_1074_pilon-snap-gene-0.115-mRNA-1	2246	2252	7mer-m8
1	fhe-bantam-3p	maker-scaffold10x_640_pilon-snap-gene-0.142-mRNA-1	288	293	6mer
1	fhe-bantam-3p	maker-scaffold10x_500_pilon-pred_gff_StringTie-gene-0.28-mRNA-1	497	502	6mer
1	fhe-bantam-3p	maker-scaffold10x_500_pilon-snap-gene-0.52-mRNA-1	3603	3609	7mer-1a
1	fhe-bantam-3p	maker-scaffold10x_604_pilon-snap-gene-0.75-mRNA-1	1061	1066	6mer
1	fhe-bantam-3p	maker-scaffold10x_604_pilon-snap-gene-0.75-mRNA-1	2313	2318	6mer
1	fhe-bantam-3p	maker-scaffold10x_604_pilon-snap-gene-0.66-mRNA-1	56	62	7mer-1a
1	fhe-bantam-3p	maker-scaffold10x_604_pilon-augustus-gene-0.115-mRNA-1	496	502	7mer-1a
1	fhe-bantam-3p	maker-scaffold10x_604_pilon-augustus-gene-0.117-mRNA-1	1175	1180	6mer
1	fhe-bantam-3p	maker-scaffold10x_933_pilon-snap-gene-0.80-mRNA-1	1767	1773	7mer-1a
1	fhe-bantam-3p	maker-scaffold10x_933_pilon-snap-gene-0.80-mRNA-1	3483	3489	7mer-1a
1	fhe-bantam-3p	maker-scaffold10x_933_pilon-snap-gene-0.80-mRNA-1	7192	7198	7mer-m8
1	fhe-bantam-3p	maker-scaffold10x_933_pilon-snap-gene-0.80-mRNA-1	9572	9577	6mer
1	fhe-bantam-3p	maker-scaffold10x_933_pilon-snap-gene-0.84-mRNA-1	257	263	7mer-1a
1	fhe-bantam-3p	maker-scaffold10x_933_pilon-snap-gene-0.96-mRNA-1	1220	1226	7mer-1a
1	fhe-bantam-3p	maker-scaffold10x_933_pilon-snap-gene-0.86-mRNA-1	651	657	7mer-m8
1	fhe-bantam-3p	maker-scaffold10x_933_pilon-snap-gene-0.86-mRNA-1	950	955	6mer
1	fhe-bantam-3p	maker-scaffold10x_933_pilon-snap-gene-0.87-mRNA-1	72	78	7mer-1a
1	fhe-bantam-3p	maker-scaffold10x_933_pilon-snap-gene-0.100-mRNA-1	865	870	6mer
1	fhe-bantam-3p	maker-scaffold10x_933_pilon-augustus-gene-0.32-mRNA-1	692	697	6mer
1	fhe-bantam-3p	maker-scaffold10x_647_pilon-snap-gene-0.35-mRNA-1	766	771	6mer
1	fhe-bantam-3p	maker-scaffold10x_647_pilon-snap-gene-0.25-mRNA-1	386	392	7mer-1a
1	fhe-bantam-3p	maker-scaffold10x_647_pilon-snap-gene-0.36-mRNA-1	1740	1745	6mer
1	fhe-bantam-3p	maker-scaffold10x_647_pilon-snap-gene-0.26-mRNA-1	99	105	7mer-m8
1	fhe-bantam-3p	maker-scaffold10x_647_pilon-snap-gene-0.27-mRNA-1	101	106	6mer
1	fhe-bantam-3p	maker-scaffold10x_647_pilon-snap-gene-0.29-mRNA-1	667	674	8mer-1a
1	fhe-bantam-3p	maker-scaffold10x_1_pilon-snap-gene-0.148-mRNA-1	684	689	6mer
1	fhe-bantam-3p	augustus_masked-scaffold10x_1_pilon-processed-gene-0.13-mRNA-1	546	552	7mer-1a
1	fhe-bantam-3p	maker-scaffold10x_1_pilon-augustus-gene-0.130-mRNA-1	2267	2273	7mer-1a
1	fhe-bantam-3p	maker-scaffold10x_1_pilon-augustus-gene-0.130-mRNA-1	639	645	7mer-1a
1	fhe-bantam-3p	maker-scaffold10x_631_pilon-snap-gene-0.28-mRNA-1	3639	3644	6mer
1	fhe-bantam-3p	maker-scaffold10x_103_pilon-snap-gene-0.113-mRNA-1	812	818	7mer-m8
1	fhe-bantam-3p	maker-scaffold10x_103_pilon-augustus-gene-0.72-mRNA-1	720	725	6mer
1	fhe-bantam-3p	maker-scaffold10x_103_pilon-snap-gene-0.108-mRNA-1	256	262	7mer-m8
1	fhe-bantam-3p	maker-scaffold10x_794_pilon-snap-gene-0.109-mRNA-1	3682	3687	6mer
1	fhe-bantam-3p	maker-scaffold10x_794_pilon-snap-gene-0.109-mRNA-1	691	697	7mer-1a
1	fhe-bantam-3p	maker-scaffold10x_794_pilon-augustus-gene-0.63-mRNA-1	181	186	6mer
1	fhe-bantam-3p	maker-scaffold10x_794_pilon-augustus-gene-0.64-mRNA-1	2235	2240	6mer
1	fhe-bantam-3p	maker-scaffold10x_794_pilon-snap-gene-0.121-mRNA-1	876	881	6mer
1	fhe-bantam-3p	maker-scaffold10x_245_pilon-snap-gene-0.112-mRNA-1	134	139	6mer
1	fhe-bantam-3p	maker-scaffold10x_245_pilon-snap-gene-0.130-mRNA-1	67	73	7mer-1a
1	fhe-bantam-3p	maker-scaffold10x_245_pilon-augustus-gene-0.96-mRNA-1	1642	1647	6mer
1	fhe-bantam-3p	maker-scaffold10x_245_pilon-augustus-gene-0.96-mRNA-1	3528	3533	6mer
1	fhe-bantam-3p	maker-scaffold10x_375_pilon-augustus-gene-0.55-mRNA-1	538	543	6mer
1	fhe-bantam-3p	maker-scaffold10x_538_pilon-snap-gene-0.94-mRNA-1	131	138	8mer-1a
1	fhe-bantam-3p	maker-scaffold10x_538_pilon-pred_gff_StringTie-gene-0.13-mRNA-1	1367	1372	6mer
1	fhe-bantam-3p	maker-scaffold10x_538_pilon-snap-gene-0.97-mRNA-1	2324	2330	7mer-m8
1	fhe-bantam-3p	maker-scaffold10x_538_pilon-snap-gene-0.97-mRNA-1	3077	3082	6mer
1	fhe-bantam-3p	maker-scaffold10x_538_pilon-snap-gene-0.97-mRNA-1	466	472	7mer-m8
1	fhe-bantam-3p	maker-scaffold10x_538_pilon-augustus-gene-0.87-mRNA-1	4621	4628	8mer-1a
1	fhe-bantam-3p	maker-scaffold10x_538_pilon-augustus-gene-0.87-mRNA-1	7249	7255	7mer-1a
1	fhe-bantam-3p	maker-scaffold10x_538_pilon-snap-gene-0.115-mRNA-1	1186	1192	7mer-1a
1	fhe-bantam-3p	maker-scaffold10x_485_pilon-snap-gene-0.83-mRNA-1	2461	2467	7mer-1a
1	fhe-bantam-3p	maker-scaffold10x_485_pilon-snap-gene-0.84-mRNA-1	533	539	7mer-1a
1	fhe-bantam-3p	maker-scaffold10x_485_pilon-snap-gene-0.77-mRNA-1	938	943	6mer
1	fhe-bantam-3p	maker-scaffold10x_485_pilon-snap-gene-0.86-mRNA-1	4992	4997	6mer
1	fhe-bantam-3p	maker-scaffold10x_485_pilon-snap-gene-0.87-mRNA-1	527	532	6mer
1	fhe-bantam-3p	maker-scaffold10x_485_pilon-pred_gff_StringTie-gene-0.126-mRNA-1	190	197	8mer-1a
1	fhe-bantam-3p	maker-scaffold10x_123_pilon-snap-gene-0.62-mRNA-1	378	384	7mer-1a
1	fhe-bantam-3p	maker-scaffold10x_123_pilon-snap-gene-0.69-mRNA-1	1360	1366	7mer-1a
1	fhe-bantam-3p	maker-scaffold10x_123_pilon-snap-gene-0.69-mRNA-1	775	780	6mer
1	fhe-bantam-3p	snap_masked-scaffold10x_123_pilon-processed-gene-0.27-mRNA-1	2536	2542	7mer-m8
1	fhe-bantam-3p	snap_masked-scaffold10x_123_pilon-processed-gene-0.27-mRNA-1	2790	2795	6mer
1	fhe-bantam-3p	maker-scaffold10x_123_pilon-snap-gene-0.72-mRNA-1	1855	1861	7mer-m8
1	fhe-bantam-3p	maker-scaffold10x_1279_pilon-snap-gene-0.54-mRNA-1	552	557	6mer
1	fhe-bantam-3p	maker-scaffold10x_1279_pilon-snap-gene-0.55-mRNA-1	1431	1438	8mer-1a
1	fhe-bantam-3p	maker-scaffold10x_1279_pilon-snap-gene-0.63-mRNA-1	68	73	6mer
1	fhe-bantam-3p	maker-scaffold10x_1137_pilon-augustus-gene-0.75-mRNA-1	890	896	7mer-m8
1	fhe-bantam-3p	maker-scaffold10x_1137_pilon-snap-gene-0.104-mRNA-1	1183	1188	6mer
1	fhe-bantam-3p	maker-scaffold10x_1137_pilon-snap-gene-0.104-mRNA-1	1242	1247	6mer
1	fhe-bantam-3p	maker-scaffold10x_1137_pilon-snap-gene-0.105-mRNA-1	1210	1216	7mer-1a
1	fhe-bantam-3p	snap_masked-scaffold10x_544_pilon-processed-gene-0.73-mRNA-1	183	188	6mer
1	fhe-bantam-3p	maker-scaffold10x_544_pilon-snap-gene-0.23-mRNA-1	315	320	6mer
1	fhe-bantam-3p	maker-scaffold10x_200_pilon-snap-gene-0.124-mRNA-1	368	373	6mer
1	fhe-bantam-3p	snap_masked-scaffold10x_894_pilon-processed-gene-0.52-mRNA-1	479	485	7mer-1a
1	fhe-bantam-3p	maker-scaffold10x_894_pilon-snap-gene-0.105-mRNA-1	1949	1955	7mer-1a
1	fhe-bantam-3p	maker-scaffold10x_894_pilon-snap-gene-0.124-mRNA-1	587	592	6mer
1	fhe-bantam-3p	maker-scaffold10x_1332_pilon-augustus-gene-0.19-mRNA-1	723	730	8mer-1a
1	fhe-bantam-3p	maker-scaffold10x_720_pilon-augustus-gene-0.93-mRNA-1	84	90	7mer-m8
1	fhe-bantam-3p	maker-scaffold10x_158_pilon-snap-gene-0.50-mRNA-1	92	98	7mer-1a
1	fhe-bantam-3p	maker-scaffold10x_158_pilon-augustus-gene-0.85-mRNA-1	430	435	6mer
1	fhe-bantam-3p	maker-scaffold10x_158_pilon-snap-gene-0.43-mRNA-1	493	500	8mer-1a
1	fhe-bantam-3p	maker-scaffold10x_781_pilon-snap-gene-0.70-mRNA-1	281	287	7mer-1a
1	fhe-bantam-3p	maker-scaffold10x_781_pilon-snap-gene-0.63-mRNA-1	111	116	6mer
1	fhe-bantam-3p	maker-scaffold10x_119_pilon-pred_gff_StringTie-gene-0.45-mRNA-1	2933	2939	7mer-1a
1	fhe-bantam-3p	maker-scaffold10x_119_pilon-pred_gff_StringTie-gene-0.45-mRNA-1	5450	5455	6mer
1	fhe-bantam-3p	maker-scaffold10x_119_pilon-snap-gene-0.6-mRNA-1	340	345	6mer
1	fhe-bantam-3p	maker-scaffold10x_119_pilon-snap-gene-0.11-mRNA-1	1907	1912	6mer
1	fhe-bantam-3p	maker-scaffold10x_119_pilon-snap-gene-0.11-mRNA-1	2020	2025	6mer
1	fhe-bantam-3p	maker-scaffold10x_291_pilon-snap-gene-0.83-mRNA-1	543	548	6mer
1	fhe-bantam-3p	maker-scaffold10x_419_pilon-snap-gene-0.58-mRNA-1	1092	1098	7mer-m8
1	fhe-bantam-3p	snap_masked-scaffold10x_419_pilon-processed-gene-0.101-mRNA-1	72	78	7mer-1a
1	fhe-bantam-3p	maker-scaffold10x_419_pilon-snap-gene-0.59-mRNA-1	363	368	6mer
1	fhe-bantam-3p	maker-scaffold10x_419_pilon-snap-gene-0.70-mRNA-1	2877	2882	6mer
1	fhe-bantam-3p	maker-scaffold10x_419_pilon-snap-gene-0.61-mRNA-1	92	99	8mer-1a
1	fhe-bantam-3p	maker-scaffold10x_1549_pilon-snap-gene-0.91-mRNA-1	107	113	7mer-1a
1	fhe-bantam-3p	maker-scaffold10x_1549_pilon-snap-gene-0.82-mRNA-1	1068	1074	7mer-m8
1	fhe-bantam-3p	maker-scaffold10x_1549_pilon-snap-gene-0.82-mRNA-1	12113	12118	6mer
1	fhe-bantam-3p	maker-scaffold10x_1549_pilon-snap-gene-0.82-mRNA-1	6744	6750	7mer-1a
1	fhe-bantam-3p	maker-scaffold10x_1549_pilon-snap-gene-0.95-mRNA-1	1887	1893	7mer-m8
1	fhe-bantam-3p	maker-scaffold10x_1549_pilon-snap-gene-0.95-mRNA-1	711	717	7mer-m8
1	fhe-bantam-3p	maker-scaffold10x_1549_pilon-pred_gff_StringTie-gene-0.41-mRNA-1	3560	3566	7mer-m8
1	fhe-bantam-3p	augustus_masked-scaffold10x_1549_pilon-processed-gene-0.10-mRNA-1	305	311	7mer-m8
1	fhe-bantam-3p	maker-scaffold10x_325_pilon-augustus-gene-0.86-mRNA-1	1735	1740	6mer
1	fhe-bantam-3p	maker-scaffold10x_325_pilon-snap-gene-0.59-mRNA-1	317	323	7mer-m8
1	fhe-bantam-3p	maker-scaffold10x_325_pilon-snap-gene-0.68-mRNA-1	882	887	6mer
1	fhe-bantam-3p	maker-scaffold10x_325_pilon-snap-gene-0.70-mRNA-1	2838	2843	6mer
1	fhe-bantam-3p	maker-scaffold10x_19_pilon-snap-gene-0.93-mRNA-1	264	269	6mer
1	fhe-bantam-3p	maker-scaffold10x_977_pilon-snap-gene-0.67-mRNA-1	1971	1977	7mer-m8
1	fhe-bantam-3p	maker-scaffold10x_977_pilon-snap-gene-0.67-mRNA-1	940	945	6mer
1	fhe-bantam-3p	maker-scaffold10x_977_pilon-snap-gene-0.77-mRNA-1	586	592	7mer-1a
1	fhe-bantam-3p	maker-scaffold10x_977_pilon-snap-gene-0.70-mRNA-1	4016	4021	6mer
1	fhe-bantam-3p	maker-scaffold10x_481_pilon-snap-gene-0.96-mRNA-1	35	40	6mer
1	fhe-bantam-3p	snap_masked-scaffold10x_481_pilon-processed-gene-0.34-mRNA-1	3347	3352	6mer
1	fhe-bantam-3p	snap_masked-scaffold10x_481_pilon-processed-gene-0.34-mRNA-1	4317	4322	6mer
1	fhe-bantam-3p	maker-scaffold10x_481_pilon-snap-gene-0.109-mRNA-1	630	636	7mer-m8
1	fhe-bantam-3p	maker-scaffold10x_286_pilon-snap-gene-0.3-mRNA-1	367	374	8mer-1a
1	fhe-bantam-3p	maker-scaffold10x_747_pilon-snap-gene-0.3-mRNA-1	244	249	6mer
1	fhe-bantam-3p	maker-scaffold10x_1373_pilon-snap-gene-0.99-mRNA-1	713	719	7mer-m8
1	fhe-bantam-3p	maker-scaffold10x_713_pilon-augustus-gene-0.30-mRNA-1	38	44	7mer-m8
1	fhe-bantam-3p	maker-scaffold10x_713_pilon-pred_gff_StringTie-gene-0.73-mRNA-1	10595	10600	6mer
1	fhe-bantam-3p	maker-scaffold10x_713_pilon-pred_gff_StringTie-gene-0.73-mRNA-1	14116	14122	7mer-m8
1	fhe-bantam-3p	maker-scaffold10x_713_pilon-pred_gff_StringTie-gene-0.73-mRNA-1	2351	2356	6mer
1	fhe-bantam-3p	maker-scaffold10x_713_pilon-pred_gff_StringTie-gene-0.73-mRNA-1	6115	6120	6mer
1	fhe-bantam-3p	maker-scaffold10x_1446_pilon-snap-gene-0.38-mRNA-1	169	175	7mer-1a
1	fhe-bantam-3p	maker-scaffold10x_289_pilon-snap-gene-0.14-mRNA-1	2136	2141	6mer
1	fhe-bantam-3p	augustus_masked-scaffold10x_703_pilon-processed-gene-0.16-mRNA-1	1134	1139	6mer
1	fhe-bantam-3p	maker-scaffold10x_703_pilon-snap-gene-0.83-mRNA-1	1495	1501	7mer-1a
1	fhe-bantam-3p	maker-scaffold10x_703_pilon-snap-gene-0.83-mRNA-1	1869	1875	7mer-m8
1	fhe-bantam-3p	maker-scaffold10x_703_pilon-snap-gene-0.97-mRNA-1	27	32	6mer
1	fhe-bantam-3p	maker-scaffold10x_703_pilon-snap-gene-0.101-mRNA-1	294	299	6mer
1	fhe-bantam-3p	maker-scaffold10x_172_pilon-augustus-gene-0.2-mRNA-1	323	328	6mer
1	fhe-bantam-3p	maker-scaffold10x_172_pilon-augustus-gene-0.11-mRNA-1	2548	2554	7mer-m8
1	fhe-bantam-3p	augustus_masked-scaffold10x_172_pilon-processed-gene-0.83-mRNA-1	799	805	7mer-1a
1	fhe-bantam-3p	maker-scaffold10x_172_pilon-pred_gff_StringTie-gene-0.51-mRNA-1	2770	2776	7mer-1a
1	fhe-bantam-3p	maker-scaffold10x_172_pilon-pred_gff_StringTie-gene-0.51-mRNA-1	3303	3308	6mer
1	fhe-bantam-3p	maker-scaffold10x_172_pilon-pred_gff_StringTie-gene-0.59-mRNA-1	732	737	6mer
1	fhe-bantam-3p	maker-scaffold10x_483_pilon-snap-gene-0.104-mRNA-1	1402	1408	7mer-m8
1	fhe-bantam-3p	maker-scaffold10x_483_pilon-snap-gene-0.104-mRNA-1	482	487	6mer
1	fhe-bantam-3p	maker-scaffold10x_331_pilon-snap-gene-0.48-mRNA-1	1342	1348	7mer-1a
1	fhe-bantam-3p	maker-scaffold10x_331_pilon-snap-gene-0.48-mRNA-1	2738	2743	6mer
1	fhe-bantam-3p	maker-scaffold10x_331_pilon-augustus-gene-0.78-mRNA-1	1053	1059	7mer-m8
1	fhe-bantam-3p	maker-scaffold10x_331_pilon-augustus-gene-0.86-mRNA-1	1322	1328	7mer-1a
1	fhe-bantam-3p	maker-scaffold10x_932_pilon-snap-gene-0.19-mRNA-1	205	212	8mer-1a
1	fhe-bantam-3p	maker-scaffold10x_1010_pilon-augustus-gene-0.25-mRNA-1	383	389	7mer-1a
1	fhe-bantam-3p	maker-scaffold10x_1010_pilon-snap-gene-0.104-mRNA-1	40	46	7mer-1a
1	fhe-bantam-3p	maker-scaffold10x_1010_pilon-snap-gene-0.92-mRNA-1	280	287	8mer-1a
1	fhe-bantam-3p	maker-scaffold10x_938_pilon-snap-gene-0.48-mRNA-1	364	369	6mer
1	fhe-bantam-3p	maker-scaffold10x_938_pilon-augustus-gene-0.24-mRNA-1	250	255	6mer
1	fhe-bantam-3p	maker-scaffold10x_114_pilon-snap-gene-0.101-mRNA-1	392	398	7mer-1a
1	fhe-bantam-3p	maker-scaffold10x_851_pilon-snap-gene-0.23-mRNA-1	344	351	8mer-1a
1	fhe-bantam-3p	maker-scaffold10x_851_pilon-augustus-gene-0.4-mRNA-1	1252	1259	8mer-1a
1	fhe-bantam-3p	maker-scaffold10x_851_pilon-augustus-gene-0.4-mRNA-1	1803	1808	6mer
1	fhe-bantam-3p	maker-scaffold10x_851_pilon-augustus-gene-0.4-mRNA-1	3100	3105	6mer
1	fhe-bantam-3p	maker-scaffold10x_602_pilon-snap-gene-0.43-mRNA-1	1389	1394	6mer
1	fhe-bantam-3p	maker-scaffold10x_602_pilon-snap-gene-0.43-mRNA-1	1512	1517	6mer
1	fhe-bantam-3p	maker-scaffold10x_602_pilon-snap-gene-0.43-mRNA-1	2621	2626	6mer
1	fhe-bantam-3p	maker-scaffold10x_602_pilon-snap-gene-0.43-mRNA-1	3275	3281	7mer-1a
1	fhe-bantam-3p	maker-scaffold10x_602_pilon-augustus-gene-0.77-mRNA-1	5436	5442	7mer-1a
1	fhe-bantam-3p	maker-scaffold10x_602_pilon-snap-gene-0.40-mRNA-1	554	560	7mer-m8
1	fhe-bantam-3p	maker-scaffold10x_23_pilon-snap-gene-0.93-mRNA-1	332	337	6mer
1	fhe-bantam-3p	maker-scaffold10x_23_pilon-augustus-gene-0.66-mRNA-1	309	315	7mer-1a
1	fhe-bantam-3p	maker-scaffold10x_1017_pilon-snap-gene-0.11-mRNA-1	1224	1230	7mer-m8
1	fhe-bantam-3p	maker-scaffold10x_1017_pilon-pred_gff_StringTie-gene-0.81-mRNA-1	2154	2159	6mer
1	fhe-bantam-3p	maker-scaffold10x_1017_pilon-pred_gff_StringTie-gene-0.81-mRNA-1	2665	2670	6mer
1	fhe-bantam-3p	maker-scaffold10x_1017_pilon-augustus-gene-0.44-mRNA-1	465	470	6mer
1	fhe-bantam-3p	maker-scaffold10x_1017_pilon-augustus-gene-0.44-mRNA-1	5204	5209	6mer
1	fhe-bantam-3p	maker-scaffold10x_1691_pilon-snap-gene-0.12-mRNA-1	4396	4402	7mer-m8
1	fhe-bantam-3p	maker-scaffold10x_581_pilon-augustus-gene-0.64-mRNA-1	236	241	6mer
1	fhe-bantam-3p	maker-scaffold10x_581_pilon-snap-gene-0.85-mRNA-1	910	915	6mer
1	fhe-bantam-3p	maker-scaffold10x_581_pilon-snap-gene-0.97-mRNA-1	1461	1466	6mer
1	fhe-bantam-3p	maker-scaffold10x_581_pilon-snap-gene-0.87-mRNA-1	1180	1185	6mer
1	fhe-bantam-3p	maker-scaffold10x_494_pilon-snap-gene-0.43-mRNA-1	1910	1915	6mer
1	fhe-bantam-3p	maker-scaffold10x_457_pilon-snap-gene-0.60-mRNA-1	2074	2080	7mer-m8
1	fhe-bantam-3p	maker-scaffold10x_1453_pilon-augustus-gene-0.57-mRNA-1	296	301	6mer
1	fhe-bantam-3p	maker-scaffold10x_1453_pilon-snap-gene-0.15-mRNA-1	1487	1492	6mer
1	fhe-bantam-3p	maker-scaffold10x_1453_pilon-snap-gene-0.19-mRNA-1	1601	1606	6mer
1	fhe-bantam-3p	maker-scaffold10x_1453_pilon-snap-gene-0.19-mRNA-1	2011	2016	6mer
1	fhe-bantam-3p	maker-scaffold10x_1453_pilon-snap-gene-0.19-mRNA-1	2533	2538	6mer
1	fhe-bantam-3p	maker-scaffold10x_37_pilon-snap-gene-0.17-mRNA-1	1075	1080	6mer
1	fhe-bantam-3p	snap_masked-scaffold10x_37_pilon-processed-gene-0.80-mRNA-1	2184	2189	6mer
1	fhe-bantam-3p	maker-scaffold10x_471_pilon-snap-gene-0.86-mRNA-1	145	150	6mer
1	fhe-bantam-3p	maker-scaffold10x_471_pilon-snap-gene-0.88-mRNA-1	2761	2768	8mer-1a
1	fhe-bantam-3p	maker-scaffold10x_45_pilon-snap-gene-0.52-mRNA-1	3386	3391	6mer
1	fhe-bantam-3p	maker-scaffold10x_45_pilon-augustus-gene-0.20-mRNA-1	661	666	6mer
1	fhe-bantam-3p	maker-scaffold10x_469_pilon-augustus-gene-0.50-mRNA-1	901	907	7mer-1a
1	fhe-bantam-3p	maker-scaffold10x_469_pilon-snap-gene-0.87-mRNA-1	1185	1190	6mer
1	fhe-bantam-3p	maker-scaffold10x_469_pilon-snap-gene-0.87-mRNA-1	454	459	6mer
1	fhe-bantam-3p	snap_masked-scaffold10x_469_pilon-processed-gene-0.21-mRNA-1	586	592	7mer-m8
1	fhe-bantam-3p	maker-scaffold10x_1125_pilon-augustus-gene-0.100-mRNA-1	8598	8604	7mer-m8
1	fhe-bantam-3p	maker-scaffold10x_1125_pilon-augustus-gene-0.100-mRNA-1	9325	9331	7mer-1a
1	fhe-bantam-3p	maker-scaffold10x_773_pilon-snap-gene-0.59-mRNA-1	508	514	7mer-1a
1	fhe-bantam-3p	maker-scaffold10x_773_pilon-augustus-gene-0.103-mRNA-1	1291	1296	6mer
1	fhe-bantam-3p	maker-scaffold10x_773_pilon-augustus-gene-0.103-mRNA-1	2507	2513	7mer-1a
1	fhe-bantam-3p	maker-scaffold10x_628_pilon-pred_gff_StringTie-gene-0.107-mRNA-1	21998	22003	6mer
1	fhe-bantam-3p	maker-scaffold10x_628_pilon-pred_gff_StringTie-gene-0.107-mRNA-1	7228	7233	6mer
1	fhe-bantam-3p	maker-scaffold10x_628_pilon-pred_gff_StringTie-gene-0.107-mRNA-1	962	967	6mer
1	fhe-bantam-3p	maker-scaffold10x_1086_pilon-augustus-gene-0.53-mRNA-1	297	302	6mer
1	fhe-bantam-3p	maker-scaffold10x_1086_pilon-snap-gene-0.97-mRNA-1	784	790	7mer-1a
1	fhe-bantam-3p	maker-scaffold10x_1086_pilon-snap-gene-0.93-mRNA-1	2761	2768	8mer-1a
1	fhe-bantam-3p	maker-scaffold10x_1086_pilon-snap-gene-0.93-mRNA-1	3147	3152	6mer
1	fhe-bantam-3p	maker-scaffold10x_1086_pilon-snap-gene-0.93-mRNA-1	7005	7011	7mer-1a
1	fhe-bantam-3p	maker-scaffold10x_1086_pilon-snap-gene-0.93-mRNA-1	7462	7467	6mer
1	fhe-bantam-3p	maker-scaffold10x_1086_pilon-snap-gene-0.93-mRNA-1	817	824	8mer-1a
1	fhe-bantam-3p	maker-scaffold10x_78_pilon-snap-gene-0.35-mRNA-1	741	746	6mer
1	fhe-bantam-3p	maker-scaffold10x_1050_pilon-augustus-gene-0.71-mRNA-1	130	136	7mer-1a
1	fhe-bantam-3p	maker-scaffold10x_638_pilon-snap-gene-0.15-mRNA-1	624	629	6mer
1	fhe-bantam-3p	maker-scaffold10x_638_pilon-snap-gene-0.13-mRNA-1	199	205	7mer-1a
1	fhe-bantam-3p	maker-scaffold10x_534_pilon-snap-gene-0.52-mRNA-1	5997	6003	7mer-1a
1	fhe-bantam-3p	maker-scaffold10x_534_pilon-snap-gene-0.52-mRNA-1	604	609	6mer
1	fhe-bantam-3p	maker-scaffold10x_534_pilon-snap-gene-0.47-mRNA-1	462	467	6mer
1	fhe-bantam-3p	maker-scaffold10x_873_pilon-snap-gene-0.73-mRNA-1	221	227	7mer-1a
1	fhe-bantam-3p	maker-scaffold10x_873_pilon-snap-gene-0.73-mRNA-1	2293	2299	7mer-m8
1	fhe-bantam-3p	maker-scaffold10x_873_pilon-snap-gene-0.73-mRNA-1	4050	4055	6mer
1	fhe-bantam-3p	maker-scaffold10x_873_pilon-snap-gene-0.73-mRNA-1	4454	4459	6mer
1	fhe-bantam-3p	maker-scaffold10x_873_pilon-snap-gene-0.73-mRNA-1	4549	4555	7mer-1a
1	fhe-bantam-3p	maker-scaffold10x_226_pilon-snap-gene-0.74-mRNA-1	502	508	7mer-1a
1	fhe-bantam-3p	maker-scaffold10x_323_pilon-snap-gene-0.40-mRNA-1	2123	2128	6mer
1	fhe-bantam-3p	maker-scaffold10x_323_pilon-snap-gene-0.42-mRNA-1	250	255	6mer
1	fhe-bantam-3p	maker-scaffold10x_312_pilon-snap-gene-0.0-mRNA-1	3203	3208	6mer
1	fhe-bantam-3p	maker-scaffold10x_312_pilon-snap-gene-0.0-mRNA-1	3271	3277	7mer-1a
1	fhe-bantam-3p	maker-scaffold10x_312_pilon-snap-gene-0.7-mRNA-1	1343	1348	6mer
1	fhe-bantam-3p	maker-scaffold10x_312_pilon-snap-gene-0.5-mRNA-1	28	35	8mer-1a
1	fhe-bantam-3p	maker-scaffold10x_312_pilon-snap-gene-0.5-mRNA-1	63	69	7mer-1a
1	fhe-bantam-3p	maker-scaffold10x_408_pilon-snap-gene-0.65-mRNA-1	32	37	6mer
1	fhe-bantam-3p	maker-scaffold10x_26_pilon-augustus-gene-0.7-mRNA-1	1128	1133	6mer
1	fhe-bantam-3p	maker-scaffold10x_1813_pilon-snap-gene-0.24-mRNA-1	133	139	7mer-1a
1	fhe-bantam-3p	snap_masked-scaffold10x_1813_pilon-processed-gene-0.80-mRNA-1	302	307	6mer
1	fhe-bantam-3p	snap_masked-scaffold10x_1813_pilon-processed-gene-0.80-mRNA-1	517	524	8mer-1a
1	fhe-bantam-3p	snap_masked-scaffold10x_1813_pilon-processed-gene-0.80-mRNA-1	970	976	7mer-1a
1	fhe-bantam-3p	maker-scaffold10x_1813_pilon-snap-gene-0.20-mRNA-1	360	365	6mer
1	fhe-bantam-3p	maker-scaffold10x_942_pilon-snap-gene-0.52-mRNA-1	443	449	7mer-m8
1	fhe-bantam-3p	maker-scaffold10x_942_pilon-augustus-gene-0.67-mRNA-1	390	395	6mer
1	fhe-bantam-3p	maker-scaffold10x_298_pilon-snap-gene-0.28-mRNA-1	293	298	6mer
1	fhe-bantam-3p	maker-scaffold10x_95_pilon-snap-gene-0.19-mRNA-1	3234	3240	7mer-m8
1	fhe-bantam-3p	maker-scaffold10x_95_pilon-snap-gene-0.22-mRNA-1	129	136	8mer-1a
1	fhe-bantam-3p	maker-scaffold10x_95_pilon-snap-gene-0.32-mRNA-1	2578	2584	7mer-1a
1	fhe-bantam-3p	maker-scaffold10x_95_pilon-snap-gene-0.26-mRNA-1	6387	6392	6mer
1	fhe-bantam-3p	maker-scaffold10x_973_pilon-pred_gff_StringTie-gene-0.99-mRNA-1	10710	10715	6mer
1	fhe-bantam-3p	maker-scaffold10x_973_pilon-pred_gff_StringTie-gene-0.99-mRNA-1	1449	1454	6mer
1	fhe-bantam-3p	maker-scaffold10x_677_pilon-snap-gene-0.22-mRNA-1	357	362	6mer
1	fhe-bantam-3p	maker-scaffold10x_90_pilon-augustus-gene-0.120-mRNA-1	49	55	7mer-m8
1	fhe-bantam-3p	maker-scaffold10x_90_pilon-augustus-gene-0.120-mRNA-1	626	631	6mer
1	fhe-bantam-3p	maker-scaffold10x_1194_pilon-snap-gene-0.48-mRNA-1	36	42	7mer-1a
1	fhe-bantam-3p	maker-scaffold10x_1194_pilon-snap-gene-0.52-mRNA-1	41	47	7mer-m8
1	fhe-bantam-3p	maker-scaffold10x_1272_pilon-augustus-gene-0.66-mRNA-1	5240	5245	6mer
1	fhe-bantam-3p	maker-scaffold10x_1272_pilon-augustus-gene-0.66-mRNA-1	8028	8034	7mer-1a
1	fhe-bantam-3p	augustus_masked-scaffold10x_1272_pilon-processed-gene-0.85-mRNA-1	1652	1657	6mer
1	fhe-bantam-3p	maker-scaffold10x_1272_pilon-snap-gene-0.11-mRNA-1	405	410	6mer
1	fhe-bantam-3p	maker-scaffold10x_609_pilon-snap-gene-0.2-mRNA-1	319	324	6mer
1	fhe-bantam-3p	maker-scaffold10x_269_pilon-snap-gene-0.9-mRNA-1	621	626	6mer
1	fhe-bantam-3p	maker-scaffold10x_186_pilon-snap-gene-0.97-mRNA-1	15	21	7mer-m8
1	fhe-bantam-3p	maker-scaffold10x_186_pilon-snap-gene-0.99-mRNA-1	1492	1498	7mer-1a
1	fhe-bantam-3p	maker-scaffold10x_632_pilon-snap-gene-0.45-mRNA-1	1129	1134	6mer
1	fhe-bantam-3p	augustus_masked-scaffold10x_632_pilon-processed-gene-0.37-mRNA-1	555	561	7mer-1a
1	fhe-bantam-3p	maker-scaffold10x_1115_pilon-snap-gene-0.6-mRNA-1	1660	1665	6mer
1	fhe-bantam-3p	maker-scaffold10x_1115_pilon-snap-gene-0.19-mRNA-1	2644	2649	6mer
1	fhe-bantam-3p	maker-scaffold10x_459_pilon-snap-gene-0.78-mRNA-1	46	52	7mer-m8
1	fhe-bantam-3p	maker-scaffold10x_459_pilon-augustus-gene-0.14-mRNA-1	3238	3243	6mer
1	fhe-bantam-3p	maker-scaffold10x_459_pilon-augustus-gene-0.14-mRNA-1	3407	3412	6mer
1	fhe-bantam-3p	maker-scaffold10x_459_pilon-augustus-gene-0.14-mRNA-1	769	774	6mer
1	fhe-bantam-3p	maker-scaffold10x_885_pilon-snap-gene-0.43-mRNA-1	22	27	6mer
1	fhe-bantam-3p	maker-scaffold10x_885_pilon-snap-gene-0.46-mRNA-1	1033	1038	6mer
1	fhe-bantam-3p	maker-scaffold10x_885_pilon-snap-gene-0.46-mRNA-1	793	798	6mer
1	fhe-bantam-3p	maker-scaffold10x_712_pilon-snap-gene-0.10-mRNA-1	877	883	7mer-1a
1	fhe-bantam-3p	maker-scaffold10x_712_pilon-snap-gene-0.12-mRNA-1	727	732	6mer
1	fhe-bantam-3p	maker-scaffold10x_712_pilon-augustus-gene-0.68-mRNA-1	2388	2393	6mer
1	fhe-bantam-3p	maker-scaffold10x_531_pilon-snap-gene-0.33-mRNA-1	246	252	7mer-1a
1	fhe-bantam-3p	maker-scaffold10x_254_pilon-pred_gff_StringTie-gene-0.49-mRNA-1	1615	1621	7mer-1a
1	fhe-bantam-3p	maker-scaffold10x_254_pilon-pred_gff_StringTie-gene-0.49-mRNA-1	3541	3546	6mer
1	fhe-bantam-3p	maker-scaffold10x_254_pilon-snap-gene-0.27-mRNA-1	2698	2704	7mer-1a
1	fhe-bantam-3p	maker-scaffold10x_254_pilon-snap-gene-0.27-mRNA-1	5563	5568	6mer
1	fhe-bantam-3p	maker-scaffold10x_254_pilon-snap-gene-0.27-mRNA-1	5843	5848	6mer
1	fhe-bantam-3p	maker-scaffold10x_254_pilon-snap-gene-0.27-mRNA-1	6534	6540	7mer-m8
1	fhe-bantam-3p	maker-scaffold10x_254_pilon-augustus-gene-0.14-mRNA-1	1238	1244	7mer-m8
1	fhe-bantam-3p	maker-scaffold10x_254_pilon-augustus-gene-0.14-mRNA-1	972	977	6mer
1	fhe-bantam-3p	maker-scaffold10x_486_pilon-pred_gff_StringTie-gene-0.53-mRNA-1	4104	4109	6mer
1	fhe-bantam-3p	maker-scaffold10x_486_pilon-augustus-gene-0.29-mRNA-1	865	871	7mer-1a
1	fhe-bantam-3p	maker-scaffold10x_1075_pilon-snap-gene-0.10-mRNA-1	678	684	7mer-1a
1	fhe-bantam-3p	augustus_masked-scaffold10x_1257_pilon-processed-gene-0.0-mRNA-1	223	228	6mer
1	fhe-bantam-3p	maker-scaffold10x_474_pilon-pred_gff_StringTie-gene-0.85-mRNA-1	1184	1189	6mer
1	fhe-bantam-3p	maker-scaffold10x_251_pilon-snap-gene-0.8-mRNA-1	243	249	7mer-m8
1	fhe-bantam-3p	augustus_masked-scaffold10x_120_pilon-processed-gene-0.31-mRNA-1	1077	1083	7mer-m8
1	fhe-bantam-3p	maker-scaffold10x_445_pilon-snap-gene-0.23-mRNA-1	1267	1273	7mer-1a
1	fhe-bantam-3p	maker-scaffold10x_511_pilon-augustus-gene-0.22-mRNA-1	2551	2556	6mer
1	fhe-bantam-3p	maker-scaffold10x_360_pilon-snap-gene-0.18-mRNA-1	538	545	8mer-1a
1	fhe-bantam-3p	maker-scaffold10x_360_pilon-snap-gene-0.23-mRNA-1	126	131	6mer
1	fhe-bantam-3p	maker-scaffold10x_1502_pilon-pred_gff_StringTie-gene-0.52-mRNA-1	10170	10176	7mer-m8
1	fhe-bantam-3p	maker-scaffold10x_1502_pilon-pred_gff_StringTie-gene-0.52-mRNA-1	10758	10763	6mer
1	fhe-bantam-3p	maker-scaffold10x_1502_pilon-pred_gff_StringTie-gene-0.52-mRNA-1	13829	13834	6mer
1	fhe-bantam-3p	maker-scaffold10x_1502_pilon-pred_gff_StringTie-gene-0.52-mRNA-1	16714	16719	6mer
1	fhe-bantam-3p	maker-scaffold10x_1502_pilon-pred_gff_StringTie-gene-0.52-mRNA-1	1774	1779	6mer
1	fhe-bantam-3p	maker-scaffold10x_1502_pilon-pred_gff_StringTie-gene-0.52-mRNA-1	25203	25209	7mer-m8
1	fhe-bantam-3p	maker-scaffold10x_1502_pilon-pred_gff_StringTie-gene-0.52-mRNA-1	25368	25374	7mer-1a
1	fhe-bantam-3p	maker-scaffold10x_1502_pilon-pred_gff_StringTie-gene-0.52-mRNA-1	27785	27790	6mer
1	fhe-bantam-3p	maker-scaffold10x_1502_pilon-pred_gff_StringTie-gene-0.52-mRNA-1	30116	30121	6mer
1	fhe-bantam-3p	maker-scaffold10x_1502_pilon-pred_gff_StringTie-gene-0.52-mRNA-1	5043	5049	7mer-1a
1	fhe-bantam-3p	maker-scaffold10x_1502_pilon-pred_gff_StringTie-gene-0.52-mRNA-1	7623	7629	7mer-m8
1	fhe-bantam-3p	maker-scaffold10x_1502_pilon-pred_gff_StringTie-gene-0.52-mRNA-1	9525	9532	8mer-1a
1	fhe-bantam-3p	maker-scaffold10x_1502_pilon-snap-gene-0.18-mRNA-1	227	233	7mer-m8
1	fhe-bantam-3p	maker-scaffold10x_1502_pilon-snap-gene-0.23-mRNA-1	186	192	7mer-1a
1	fhe-bantam-3p	maker-scaffold10x_125_pilon-snap-gene-0.20-mRNA-1	419	425	7mer-1a
1	fhe-bantam-3p	maker-scaffold10x_125_pilon-snap-gene-0.21-mRNA-1	989	995	7mer-1a
1	fhe-bantam-3p	maker-scaffold10x_495_pilon-snap-gene-0.97-mRNA-1	1076	1081	6mer
1	fhe-bantam-3p	maker-scaffold10x_495_pilon-snap-gene-0.97-mRNA-1	266	271	6mer
1	fhe-bantam-3p	snap_masked-scaffold10x_495_pilon-processed-gene-0.48-mRNA-1	653	659	7mer-m8
1	fhe-bantam-3p	maker-scaffold10x_306_pilon-snap-gene-0.14-mRNA-1	1369	1374	6mer
1	fhe-bantam-3p	maker-scaffold10x_306_pilon-snap-gene-0.15-mRNA-1	997	1002	6mer
1	fhe-bantam-3p	maker-scaffold10x_306_pilon-snap-gene-0.21-mRNA-1	638	645	8mer-1a
1	fhe-bantam-3p	maker-scaffold10x_930_pilon-snap-gene-0.40-mRNA-1	93	98	6mer
1	fhe-bantam-3p	snap_masked-scaffold10x_930_pilon-processed-gene-0.3-mRNA-1	261	267	7mer-1a
1	fhe-bantam-3p	maker-scaffold10x_1335_pilon-augustus-gene-0.51-mRNA-1	696	702	7mer-1a
1	fhe-bantam-3p	maker-scaffold10x_1335_pilon-snap-gene-0.63-mRNA-1	324	329	6mer
1	fhe-bantam-3p	maker-scaffold10x_1335_pilon-pred_gff_StringTie-gene-0.24-mRNA-1	367	373	7mer-m8
1	fhe-bantam-3p	maker-scaffold10x_1335_pilon-snap-gene-0.65-mRNA-1	232	239	8mer-1a
1	fhe-bantam-3p	maker-scaffold10x_1335_pilon-snap-gene-0.65-mRNA-1	344	349	6mer
1	fhe-bantam-3p	maker-scaffold10x_1335_pilon-snap-gene-0.68-mRNA-1	10195	10201	7mer-1a
1	fhe-bantam-3p	maker-scaffold10x_92_pilon-snap-gene-0.26-mRNA-1	634	639	6mer
1	fhe-bantam-3p	maker-scaffold10x_223_pilon-snap-gene-0.7-mRNA-1	22	28	7mer-1a
1	fhe-bantam-3p	maker-scaffold10x_223_pilon-snap-gene-0.2-mRNA-1	1038	1043	6mer
1	fhe-bantam-3p	maker-scaffold10x_64_pilon-augustus-gene-0.15-mRNA-1	604	609	6mer
1	fhe-bantam-3p	maker-scaffold10x_66_pilon-snap-gene-0.20-mRNA-1	516	521	6mer
1	fhe-bantam-3p	maker-scaffold10x_66_pilon-pred_gff_StringTie-gene-0.48-mRNA-1	12583	12589	7mer-m8
1	fhe-bantam-3p	maker-scaffold10x_66_pilon-pred_gff_StringTie-gene-0.48-mRNA-1	13530	13535	6mer
1	fhe-bantam-3p	maker-scaffold10x_66_pilon-pred_gff_StringTie-gene-0.48-mRNA-1	18941	18947	7mer-1a
1	fhe-bantam-3p	maker-scaffold10x_66_pilon-pred_gff_StringTie-gene-0.48-mRNA-1	199	204	6mer
1	fhe-bantam-3p	maker-scaffold10x_66_pilon-pred_gff_StringTie-gene-0.48-mRNA-1	30846	30852	7mer-1a
1	fhe-bantam-3p	maker-scaffold10x_66_pilon-pred_gff_StringTie-gene-0.48-mRNA-1	694	699	6mer
1	fhe-bantam-3p	maker-scaffold10x_66_pilon-pred_gff_StringTie-gene-0.48-mRNA-1	9804	9810	7mer-m8
1	fhe-bantam-3p	maker-scaffold10x_66_pilon-snap-gene-0.15-mRNA-1	215	221	7mer-m8
1	fhe-bantam-3p	maker-scaffold10x_204_pilon-snap-gene-0.35-mRNA-1	102	107	6mer
1	fhe-bantam-3p	maker-scaffold10x_1096_pilon-snap-gene-0.57-mRNA-1	41	47	7mer-m8
1	fhe-bantam-3p	maker-scaffold10x_1096_pilon-snap-gene-0.66-mRNA-1	469	475	7mer-1a
1	fhe-bantam-3p	maker-scaffold10x_1007_pilon-pred_gff_StringTie-gene-0.30-mRNA-1	14714	14720	7mer-m8
1	fhe-bantam-3p	maker-scaffold10x_1007_pilon-pred_gff_StringTie-gene-0.30-mRNA-1	20201	20208	8mer-1a
1	fhe-bantam-3p	maker-scaffold10x_1007_pilon-pred_gff_StringTie-gene-0.30-mRNA-1	6503	6508	6mer
1	fhe-bantam-3p	maker-scaffold10x_1007_pilon-pred_gff_StringTie-gene-0.30-mRNA-1	7160	7165	6mer
1	fhe-bantam-3p	maker-scaffold10x_1007_pilon-augustus-gene-0.79-mRNA-1	99	104	6mer
1	fhe-bantam-3p	snap_masked-scaffold10x_1007_pilon-processed-gene-0.100-mRNA-1	1496	1502	7mer-1a
1	fhe-bantam-3p	maker-scaffold10x_1007_pilon-augustus-gene-0.81-mRNA-1	16	22	7mer-1a
1	fhe-bantam-3p	maker-scaffold10x_1007_pilon-snap-gene-0.18-mRNA-1	69	74	6mer
1	fhe-bantam-3p	maker-scaffold10x_295_pilon-augustus-gene-0.23-mRNA-1	2428	2434	7mer-m8
1	fhe-bantam-3p	maker-scaffold10x_295_pilon-augustus-gene-0.23-mRNA-1	547	553	7mer-m8
1	fhe-bantam-3p	maker-scaffold10x_384_pilon-snap-gene-0.53-mRNA-1	182	188	7mer-m8
1	fhe-bantam-3p	maker-scaffold10x_384_pilon-augustus-gene-0.70-mRNA-1	1106	1111	6mer
1	fhe-bantam-3p	maker-scaffold10x_236_pilon-snap-gene-0.87-mRNA-1	5140	5146	7mer-1a
1	fhe-bantam-3p	maker-scaffold10x_236_pilon-snap-gene-0.87-mRNA-1	5241	5246	6mer
1	fhe-bantam-3p	maker-scaffold10x_236_pilon-snap-gene-0.87-mRNA-1	969	976	8mer-1a
1	fhe-bantam-3p	maker-scaffold10x_236_pilon-snap-gene-0.85-mRNA-1	155	160	6mer
1	fhe-bantam-3p	maker-scaffold10x_2101_pilon-snap-gene-0.7-mRNA-1	79	84	6mer
1	fhe-bantam-3p	maker-scaffold10x_1213_pilon-snap-gene-0.58-mRNA-1	1323	1328	6mer
1	fhe-bantam-3p	maker-scaffold10x_1213_pilon-snap-gene-0.66-mRNA-1	816	822	7mer-1a
1	fhe-bantam-3p	maker-scaffold10x_1213_pilon-snap-gene-0.60-mRNA-1	1428	1433	6mer
1	fhe-bantam-3p	maker-scaffold10x_1213_pilon-augustus-gene-0.11-mRNA-1	361	366	6mer
1	fhe-bantam-3p	maker-scaffold10x_1061_pilon-snap-gene-0.97-mRNA-1	161	166	6mer
1	fhe-bantam-3p	maker-scaffold10x_1061_pilon-pred_gff_StringTie-gene-0.40-mRNA-1	24	29	6mer
1	fhe-bantam-3p	maker-scaffold10x_1061_pilon-pred_gff_StringTie-gene-0.40-mRNA-1	5696	5703	8mer-1a
1	fhe-bantam-3p	maker-scaffold10x_1061_pilon-augustus-gene-0.13-mRNA-1	844	849	6mer
1	fhe-bantam-3p	maker-scaffold10x_1420_pilon-snap-gene-0.42-mRNA-1	100	106	7mer-1a
1	fhe-bantam-3p	maker-scaffold10x_1420_pilon-snap-gene-0.44-mRNA-1	76	82	7mer-1a
1	fhe-bantam-3p	maker-scaffold10x_1420_pilon-snap-gene-0.52-mRNA-1	3951	3956	6mer
1	fhe-bantam-3p	maker-scaffold10x_1420_pilon-snap-gene-0.52-mRNA-1	544	551	8mer-1a
1	fhe-bantam-3p	maker-scaffold10x_1420_pilon-snap-gene-0.52-mRNA-1	9787	9793	7mer-1a
1	fhe-bantam-3p	maker-scaffold10x_355_pilon-pred_gff_StringTie-gene-0.21-mRNA-1	4688	4694	7mer-1a
1	fhe-bantam-3p	maker-scaffold10x_355_pilon-pred_gff_StringTie-gene-0.21-mRNA-1	4892	4897	6mer
1	fhe-bantam-3p	maker-scaffold10x_355_pilon-pred_gff_StringTie-gene-0.21-mRNA-1	8594	8600	7mer-m8
1	fhe-bantam-3p	maker-scaffold10x_355_pilon-pred_gff_StringTie-gene-0.21-mRNA-1	9304	9310	7mer-1a
1	fhe-bantam-3p	maker-scaffold10x_355_pilon-snap-gene-0.2-mRNA-1	1466	1472	7mer-1a
1	fhe-bantam-3p	maker-scaffold10x_1143_pilon-snap-gene-0.7-mRNA-1	1762	1768	7mer-1a
1	fhe-bantam-3p	maker-scaffold10x_1143_pilon-snap-gene-0.7-mRNA-1	1821	1827	7mer-m8
1	fhe-bantam-3p	maker-scaffold10x_94_pilon-snap-gene-0.44-mRNA-1	61	67	7mer-1a
1	fhe-bantam-3p	maker-scaffold10x_94_pilon-snap-gene-0.49-mRNA-1	727	732	6mer
1	fhe-bantam-3p	maker-scaffold10x_94_pilon-pred_gff_StringTie-gene-0.27-mRNA-1	1525	1530	6mer
1	fhe-bantam-3p	maker-scaffold10x_94_pilon-snap-gene-0.51-mRNA-1	17	22	6mer
1	fhe-bantam-3p	maker-scaffold10x_277_pilon-snap-gene-0.79-mRNA-1	140	145	6mer
1	fhe-bantam-3p	maker-scaffold10x_1058_pilon-snap-gene-0.11-mRNA-1	862	869	8mer-1a
1	fhe-bantam-3p	maker-scaffold10x_1058_pilon-pred_gff_StringTie-gene-0.41-mRNA-1	172	178	7mer-m8
1	fhe-bantam-3p	maker-scaffold10x_1058_pilon-pred_gff_StringTie-gene-0.41-mRNA-1	1859	1864	6mer
1	fhe-bantam-3p	snap_masked-scaffold10x_434_pilon-processed-gene-0.72-mRNA-1	620	625	6mer
1	fhe-bantam-3p	maker-scaffold10x_1445_pilon-snap-gene-0.64-mRNA-1	759	764	6mer
1	fhe-bantam-3p	maker-scaffold10x_535_pilon-snap-gene-0.65-mRNA-1	318	324	7mer-1a
1	fhe-bantam-3p	maker-scaffold10x_421_pilon-snap-gene-0.14-mRNA-1	3814	3819	6mer
1	fhe-bantam-3p	maker-scaffold10x_421_pilon-snap-gene-0.15-mRNA-1	2394	2399	6mer
1	fhe-bantam-3p	maker-scaffold10x_1500_pilon-snap-gene-0.69-mRNA-1	823	828	6mer
1	fhe-bantam-3p	maker-scaffold10x_748_pilon-augustus-gene-0.79-mRNA-1	48	53	6mer
1	fhe-bantam-3p	maker-scaffold10x_2064_pilon-snap-gene-0.45-mRNA-1	926	932	7mer-1a
1	fhe-bantam-3p	maker-scaffold10x_173_pilon-snap-gene-0.14-mRNA-1	781	787	7mer-m8
1	fhe-bantam-3p	maker-scaffold10x_1791_pilon-snap-gene-0.46-mRNA-1	344	349	6mer
1	fhe-bantam-3p	maker-scaffold10x_1318_pilon-augustus-gene-0.15-mRNA-1	781	786	6mer
1	fhe-bantam-3p	maker-scaffold10x_1318_pilon-snap-gene-0.2-mRNA-1	49	55	7mer-m8
1	fhe-bantam-3p	maker-scaffold10x_1318_pilon-pred_gff_StringTie-gene-0.63-mRNA-1	1745	1751	7mer-m8
1	fhe-bantam-3p	maker-scaffold10x_391_pilon-snap-gene-0.53-mRNA-1	3141	3146	6mer
1	fhe-bantam-3p	maker-scaffold10x_179_pilon-augustus-gene-0.48-mRNA-1	982	988	7mer-1a
1	fhe-bantam-3p	maker-scaffold10x_179_pilon-snap-gene-0.2-mRNA-1	42	48	7mer-m8
1	fhe-bantam-3p	maker-scaffold10x_179_pilon-snap-gene-0.6-mRNA-1	391	396	6mer
1	fhe-bantam-3p	maker-scaffold10x_2009_pilon-snap-gene-0.47-mRNA-1	657	662	6mer
1	fhe-bantam-3p	snap_masked-scaffold10x_2009_pilon-processed-gene-0.76-mRNA-1	4214	4220	7mer-m8
1	fhe-bantam-3p	snap_masked-scaffold10x_2009_pilon-processed-gene-0.76-mRNA-1	4324	4330	7mer-1a
1	fhe-bantam-3p	snap_masked-scaffold10x_2009_pilon-processed-gene-0.76-mRNA-1	6919	6924	6mer
1	fhe-bantam-3p	maker-scaffold10x_303_pilon-snap-gene-0.36-mRNA-1	2798	2804	7mer-m8
1	fhe-bantam-3p	maker-scaffold10x_234_pilon-snap-gene-0.9-mRNA-1	153	158	6mer
1	fhe-bantam-3p	maker-scaffold10x_137_pilon-snap-gene-0.22-mRNA-1	850	856	7mer-1a
1	fhe-bantam-3p	maker-scaffold10x_65_pilon-snap-gene-0.7-mRNA-1	304	309	6mer
1	fhe-bantam-3p	maker-scaffold10x_1410_pilon-snap-gene-0.22-mRNA-1	1117	1123	7mer-1a
1	fhe-bantam-3p	maker-scaffold10x_1410_pilon-snap-gene-0.23-mRNA-1	55	60	6mer
1	fhe-bantam-3p	maker-scaffold10x_340_pilon-augustus-gene-0.11-mRNA-1	1377	1382	6mer
1	fhe-bantam-3p	maker-scaffold10x_340_pilon-snap-gene-0.27-mRNA-1	584	590	7mer-1a
1	fhe-bantam-3p	snap_masked-scaffold10x_118_pilon-processed-gene-0.14-mRNA-1	4527	4532	6mer
1	fhe-bantam-3p	snap_masked-scaffold10x_118_pilon-processed-gene-0.14-mRNA-1	650	656	7mer-m8
1	fhe-bantam-3p	maker-scaffold10x_118_pilon-augustus-gene-0.13-mRNA-1	1082	1087	6mer
1	fhe-bantam-3p	maker-scaffold10x_118_pilon-augustus-gene-0.13-mRNA-1	2245	2250	6mer
1	fhe-bantam-3p	maker-scaffold10x_1404_pilon-augustus-gene-0.44-mRNA-1	322	328	7mer-m8
1	fhe-bantam-3p	maker-scaffold10x_1404_pilon-augustus-gene-0.48-mRNA-1	2703	2709	7mer-1a
1	fhe-bantam-3p	maker-scaffold10x_1404_pilon-snap-gene-0.17-mRNA-1	654	659	6mer
1	fhe-bantam-3p	maker-scaffold10x_770_pilon-augustus-gene-0.4-mRNA-1	52	58	7mer-1a
1	fhe-bantam-3p	maker-scaffold10x_1087_pilon-snap-gene-0.64-mRNA-1	770	776	7mer-1a
1	fhe-bantam-3p	maker-scaffold10x_1087_pilon-augustus-gene-0.11-mRNA-1	1434	1440	7mer-1a
1	fhe-bantam-3p	maker-scaffold10x_1087_pilon-snap-gene-0.66-mRNA-1	2381	2387	7mer-1a
1	fhe-bantam-3p	maker-scaffold10x_1087_pilon-snap-gene-0.68-mRNA-1	245	250	6mer
1	fhe-bantam-3p	maker-scaffold10x_1087_pilon-snap-gene-0.76-mRNA-1	334	339	6mer
1	fhe-bantam-3p	maker-scaffold10x_715_pilon-pred_gff_StringTie-gene-0.39-mRNA-1	2844	2850	7mer-1a
1	fhe-bantam-3p	maker-scaffold10x_715_pilon-pred_gff_StringTie-gene-0.39-mRNA-1	5239	5245	7mer-1a
1	fhe-bantam-3p	maker-scaffold10x_498_pilon-snap-gene-0.0-mRNA-1	713	719	7mer-1a
1	fhe-bantam-3p	maker-scaffold10x_498_pilon-pred_gff_StringTie-gene-0.21-mRNA-1	11024	11029	6mer
1	fhe-bantam-3p	maker-scaffold10x_498_pilon-pred_gff_StringTie-gene-0.21-mRNA-1	11590	11596	7mer-m8
1	fhe-bantam-3p	maker-scaffold10x_498_pilon-pred_gff_StringTie-gene-0.21-mRNA-1	16593	16599	7mer-1a
1	fhe-bantam-3p	maker-scaffold10x_498_pilon-pred_gff_StringTie-gene-0.21-mRNA-1	18719	18725	7mer-m8
1	fhe-bantam-3p	maker-scaffold10x_498_pilon-pred_gff_StringTie-gene-0.21-mRNA-1	19529	19535	7mer-1a
1	fhe-bantam-3p	maker-scaffold10x_498_pilon-pred_gff_StringTie-gene-0.21-mRNA-1	531	538	8mer-1a
1	fhe-bantam-3p	maker-scaffold10x_498_pilon-pred_gff_StringTie-gene-0.21-mRNA-1	6678	6683	6mer
1	fhe-bantam-3p	maker-scaffold10x_498_pilon-pred_gff_StringTie-gene-0.21-mRNA-1	7447	7452	6mer
1	fhe-bantam-3p	maker-scaffold10x_498_pilon-pred_gff_StringTie-gene-0.21-mRNA-1	8403	8408	6mer
1	fhe-bantam-3p	maker-scaffold10x_1178_pilon-snap-gene-0.42-mRNA-1	2836	2841	6mer
1	fhe-bantam-3p	maker-scaffold10x_1178_pilon-snap-gene-0.42-mRNA-1	775	780	6mer
1	fhe-bantam-3p	maker-scaffold10x_206_pilon-snap-gene-0.64-mRNA-1	476	481	6mer
1	fhe-bantam-3p	maker-scaffold10x_206_pilon-snap-gene-0.64-mRNA-1	961	966	6mer
1	fhe-bantam-3p	augustus_masked-scaffold10x_206_pilon-processed-gene-0.10-mRNA-1	728	733	6mer
1	fhe-bantam-3p	maker-scaffold10x_678_pilon-snap-gene-0.3-mRNA-1	115	121	7mer-m8
1	fhe-bantam-3p	maker-scaffold10x_1660_pilon-snap-gene-0.1-mRNA-1	71	77	7mer-1a
1	fhe-bantam-3p	maker-scaffold10x_1660_pilon-augustus-gene-0.37-mRNA-1	228	233	6mer
1	fhe-bantam-3p	maker-scaffold10x_247_pilon-snap-gene-0.67-mRNA-1	93	99	7mer-1a
1	fhe-bantam-3p	maker-scaffold10x_943_pilon-snap-gene-0.26-mRNA-1	528	533	6mer
1	fhe-bantam-3p	augustus_masked-scaffold10x_431_pilon-processed-gene-0.60-mRNA-1	2394	2399	6mer
1	fhe-bantam-3p	maker-scaffold10x_813_pilon-snap-gene-0.62-mRNA-1	819	825	7mer-m8
1	fhe-bantam-3p	maker-scaffold10x_813_pilon-snap-gene-0.62-mRNA-1	909	915	7mer-1a
1	fhe-bantam-3p	maker-scaffold10x_1045_pilon-snap-gene-0.12-mRNA-1	971	977	7mer-m8
1	fhe-bantam-3p	maker-scaffold10x_1045_pilon-snap-gene-0.9-mRNA-1	785	791	7mer-m8
1	fhe-bantam-3p	maker-scaffold10x_1190_pilon-snap-gene-0.31-mRNA-1	1230	1237	8mer-1a
1	fhe-bantam-3p	maker-scaffold10x_1190_pilon-snap-gene-0.32-mRNA-1	411	417	7mer-1a
1	fhe-bantam-3p	snap_masked-scaffold10x_958_pilon-processed-gene-0.4-mRNA-1	1544	1550	7mer-m8
1	fhe-bantam-3p	augustus_masked-scaffold10x_958_pilon-processed-gene-0.19-mRNA-1	2184	2190	7mer-m8
1	fhe-bantam-3p	maker-scaffold10x_392_pilon-snap-gene-0.26-mRNA-1	1177	1182	6mer
1	fhe-bantam-3p	maker-scaffold10x_392_pilon-snap-gene-0.26-mRNA-1	3070	3075	6mer
1	fhe-bantam-3p	maker-scaffold10x_392_pilon-snap-gene-0.26-mRNA-1	3429	3434	6mer
1	fhe-bantam-3p	maker-scaffold10x_392_pilon-snap-gene-0.31-mRNA-1	4938	4943	6mer
1	fhe-bantam-3p	maker-scaffold10x_392_pilon-snap-gene-0.28-mRNA-1	205	210	6mer
1	fhe-bantam-3p	maker-scaffold10x_392_pilon-snap-gene-0.29-mRNA-1	290	296	7mer-m8
1	fhe-bantam-3p	maker-scaffold10x_685_pilon-snap-gene-0.21-mRNA-1	397	402	6mer
1	fhe-bantam-3p	maker-scaffold10x_1723_pilon-augustus-gene-0.71-mRNA-1	1337	1342	6mer
1	fhe-bantam-3p	maker-scaffold10x_1723_pilon-augustus-gene-0.71-mRNA-1	2351	2357	7mer-1a
1	fhe-bantam-3p	maker-scaffold10x_1723_pilon-augustus-gene-0.71-mRNA-1	8555	8560	6mer
1	fhe-bantam-3p	maker-scaffold10x_1749_pilon-snap-gene-0.7-mRNA-1	1003	1009	7mer-1a
1	fhe-bantam-3p	maker-scaffold10x_1568_pilon-snap-gene-0.1-mRNA-1	366	372	7mer-m8
1	fhe-bantam-3p	maker-scaffold10x_270_pilon-augustus-gene-0.3-mRNA-1	624	629	6mer
1	fhe-bantam-3p	maker-scaffold10x_270_pilon-augustus-gene-0.3-mRNA-1	86	91	6mer
1	fhe-bantam-3p	maker-scaffold10x_1181_pilon-snap-gene-0.2-mRNA-1	169	174	6mer
1	fhe-bantam-3p	maker-scaffold10x_271_pilon-snap-gene-0.51-mRNA-1	317	322	6mer
1	fhe-bantam-3p	maker-scaffold10x_271_pilon-snap-gene-0.52-mRNA-1	204	210	7mer-1a
1	fhe-bantam-3p	maker-scaffold10x_271_pilon-snap-gene-0.52-mRNA-1	274	280	7mer-1a
1	fhe-bantam-3p	maker-scaffold10x_343_pilon-snap-gene-0.58-mRNA-1	1881	1886	6mer
1	fhe-bantam-3p	maker-scaffold10x_21_pilon-snap-gene-0.35-mRNA-1	358	363	6mer
1	fhe-bantam-3p	maker-scaffold10x_21_pilon-snap-gene-0.35-mRNA-1	534	539	6mer
1	fhe-bantam-3p	maker-scaffold10x_21_pilon-snap-gene-0.37-mRNA-1	103	109	7mer-m8
1	fhe-bantam-3p	maker-scaffold10x_21_pilon-snap-gene-0.37-mRNA-1	1663	1668	6mer
1	fhe-bantam-3p	maker-scaffold10x_606_pilon-snap-gene-0.31-mRNA-1	3134	3139	6mer
1	fhe-bantam-3p	maker-scaffold10x_606_pilon-snap-gene-0.31-mRNA-1	4685	4690	6mer
1	fhe-bantam-3p	maker-scaffold10x_626_pilon-snap-gene-0.61-mRNA-1	125	130	6mer
1	fhe-bantam-3p	maker-scaffold10x_626_pilon-snap-gene-0.66-mRNA-1	788	794	7mer-m8
1	fhe-bantam-3p	maker-scaffold10x_626_pilon-snap-gene-0.66-mRNA-1	866	871	6mer
1	fhe-bantam-3p	maker-scaffold10x_920_pilon-snap-gene-0.35-mRNA-1	1749	1754	6mer
1	fhe-bantam-3p	maker-scaffold10x_920_pilon-augustus-gene-0.44-mRNA-1	198	203	6mer
1	fhe-bantam-3p	maker-scaffold10x_920_pilon-snap-gene-0.40-mRNA-1	557	564	8mer-1a
1	fhe-bantam-3p	maker-scaffold10x_548_pilon-augustus-gene-0.30-mRNA-1	299	304	6mer
1	fhe-bantam-3p	maker-scaffold10x_2630_pilon-augustus-gene-0.80-mRNA-1	186	192	7mer-m8
1	fhe-bantam-3p	maker-scaffold10x_2005_pilon-snap-gene-0.46-mRNA-1	434	439	6mer
1	fhe-bantam-3p	maker-scaffold10x_2005_pilon-snap-gene-0.46-mRNA-1	913	918	6mer
1	fhe-bantam-3p	maker-scaffold10x_954_pilon-snap-gene-0.42-mRNA-1	15	22	8mer-1a
1	fhe-bantam-3p	maker-scaffold10x_954_pilon-pred_gff_StringTie-gene-0.28-mRNA-1	4959	4965	7mer-1a
1	fhe-bantam-3p	maker-scaffold10x_954_pilon-pred_gff_StringTie-gene-0.28-mRNA-1	6855	6861	7mer-1a
1	fhe-bantam-3p	maker-scaffold10x_954_pilon-snap-gene-0.45-mRNA-1	220	225	6mer
1	fhe-bantam-3p	maker-scaffold10x_405_pilon-snap-gene-0.15-mRNA-1	330	335	6mer
1	fhe-bantam-3p	maker-scaffold10x_721_pilon-snap-gene-0.7-mRNA-1	4341	4346	6mer
1	fhe-bantam-3p	maker-scaffold10x_721_pilon-snap-gene-0.10-mRNA-1	576	582	7mer-m8
1	fhe-bantam-3p	maker-scaffold10x_1450_pilon-snap-gene-0.10-mRNA-1	4648	4653	6mer
1	fhe-bantam-3p	maker-scaffold10x_2199_pilon-snap-gene-0.13-mRNA-1	174	180	7mer-1a
1	fhe-bantam-3p	maker-scaffold10x_2199_pilon-pred_gff_StringTie-gene-0.41-mRNA-1	10493	10499	7mer-m8
1	fhe-bantam-3p	maker-scaffold10x_2199_pilon-pred_gff_StringTie-gene-0.41-mRNA-1	7474	7479	6mer
1	fhe-bantam-3p	maker-scaffold10x_1198_pilon-snap-gene-0.53-mRNA-1	4699	4704	6mer
1	fhe-bantam-3p	maker-scaffold10x_1198_pilon-snap-gene-0.56-mRNA-1	357	362	6mer
1	fhe-bantam-3p	maker-scaffold10x_327_pilon-snap-gene-0.22-mRNA-1	1200	1205	6mer
1	fhe-bantam-3p	maker-scaffold10x_327_pilon-augustus-gene-0.8-mRNA-1	20	25	6mer
1	fhe-bantam-3p	maker-scaffold10x_327_pilon-snap-gene-0.33-mRNA-1	143	148	6mer
1	fhe-bantam-3p	maker-scaffold10x_44_pilon-augustus-gene-0.61-mRNA-1	2766	2772	7mer-1a
1	fhe-bantam-3p	maker-scaffold10x_44_pilon-snap-gene-0.9-mRNA-1	56	62	7mer-1a
1	fhe-bantam-3p	maker-scaffold10x_44_pilon-snap-gene-0.9-mRNA-1	930	936	7mer-m8
1	fhe-bantam-3p	maker-scaffold10x_44_pilon-snap-gene-0.3-mRNA-1	619	625	7mer-m8
1	fhe-bantam-3p	maker-scaffold10x_68_pilon-augustus-gene-0.17-mRNA-1	643	649	7mer-m8
1	fhe-bantam-3p	maker-scaffold10x_1041_pilon-snap-gene-0.11-mRNA-1	294	299	6mer
1	fhe-bantam-3p	maker-scaffold10x_1326_pilon-snap-gene-0.53-mRNA-1	70	76	7mer-1a
1	fhe-bantam-3p	maker-scaffold10x_880_pilon-snap-gene-0.19-mRNA-1	771	777	7mer-m8
1	fhe-bantam-3p	maker-scaffold10x_880_pilon-snap-gene-0.20-mRNA-1	1165	1171	7mer-1a
1	fhe-bantam-3p	maker-scaffold10x_537_pilon-augustus-gene-0.50-mRNA-1	2079	2084	6mer
1	fhe-bantam-3p	maker-scaffold10x_537_pilon-augustus-gene-0.50-mRNA-1	410	415	6mer
1	fhe-bantam-3p	maker-scaffold10x_537_pilon-snap-gene-0.70-mRNA-1	204	209	6mer
1	fhe-bantam-3p	maker-scaffold10x_746_pilon-snap-gene-0.41-mRNA-1	252	258	7mer-1a
1	fhe-bantam-3p	maker-scaffold10x_746_pilon-snap-gene-0.42-mRNA-1	90	95	6mer
1	fhe-bantam-3p	maker-scaffold10x_964_pilon-snap-gene-0.22-mRNA-1	92	98	7mer-1a
1	fhe-bantam-3p	maker-scaffold10x_159_pilon-snap-gene-0.21-mRNA-1	1332	1337	6mer
1	fhe-bantam-3p	maker-scaffold10x_1608_pilon-pred_gff_StringTie-gene-0.21-mRNA-1	10578	10584	7mer-1a
1	fhe-bantam-3p	maker-scaffold10x_1608_pilon-pred_gff_StringTie-gene-0.21-mRNA-1	19206	19211	6mer
1	fhe-bantam-3p	maker-scaffold10x_1608_pilon-pred_gff_StringTie-gene-0.21-mRNA-1	1928	1933	6mer
1	fhe-bantam-3p	maker-scaffold10x_1608_pilon-pred_gff_StringTie-gene-0.21-mRNA-1	3639	3644	6mer
1	fhe-bantam-3p	maker-scaffold10x_1608_pilon-pred_gff_StringTie-gene-0.25-mRNA-1	14005	14010	6mer
1	fhe-bantam-3p	maker-scaffold10x_1608_pilon-pred_gff_StringTie-gene-0.25-mRNA-1	8352	8358	7mer-m8
1	fhe-bantam-3p	maker-scaffold10x_1842_pilon-snap-gene-0.15-mRNA-1	3156	3162	7mer-m8
1	fhe-bantam-3p	maker-scaffold10x_1499_pilon-snap-gene-0.19-mRNA-1	1424	1429	6mer
1	fhe-bantam-3p	maker-scaffold10x_566_pilon-snap-gene-0.9-mRNA-1	399	404	6mer
1	fhe-bantam-3p	maker-scaffold10x_1761_pilon-snap-gene-0.39-mRNA-1	416	421	6mer
1	fhe-bantam-3p	augustus_masked-scaffold10x_443_pilon-processed-gene-0.7-mRNA-1	402	408	7mer-1a
1	fhe-bantam-3p	maker-scaffold10x_839_pilon-augustus-gene-0.42-mRNA-1	636	641	6mer
1	fhe-bantam-3p	maker-scaffold10x_1040_pilon-snap-gene-0.45-mRNA-1	161	166	6mer
1	fhe-bantam-3p	maker-scaffold10x_1040_pilon-snap-gene-0.50-mRNA-1	1688	1694	7mer-m8
1	fhe-bantam-3p	maker-scaffold10x_656_pilon-snap-gene-0.42-mRNA-1	87	93	7mer-1a
1	fhe-bantam-3p	maker-scaffold10x_440_pilon-snap-gene-0.4-mRNA-1	136	142	7mer-1a
1	fhe-bantam-3p	maker-scaffold10x_414_pilon-snap-gene-0.60-mRNA-1	109	115	7mer-1a
1	fhe-bantam-3p	maker-scaffold10x_1184_pilon-snap-gene-0.34-mRNA-1	207	213	7mer-m8
1	fhe-bantam-3p	maker-scaffold10x_735_pilon-augustus-gene-0.29-mRNA-1	143	149	7mer-m8
1	fhe-bantam-3p	augustus_masked-scaffold10x_735_pilon-processed-gene-0.25-mRNA-1	1133	1139	7mer-1a
1	fhe-bantam-3p	augustus_masked-scaffold10x_735_pilon-processed-gene-0.25-mRNA-1	1522	1527	6mer
1	fhe-bantam-3p	maker-scaffold10x_460_pilon-snap-gene-0.20-mRNA-1	339	344	6mer
1	fhe-bantam-3p	maker-scaffold10x_460_pilon-augustus-gene-0.37-mRNA-1	94	99	6mer
1	fhe-bantam-3p	maker-scaffold10x_1019_pilon-snap-gene-0.52-mRNA-1	1989	1994	6mer
1	fhe-bantam-3p	maker-scaffold10x_1019_pilon-snap-gene-0.52-mRNA-1	518	524	7mer-1a
1	fhe-bantam-3p	maker-scaffold10x_279_pilon-snap-gene-0.17-mRNA-1	173	179	7mer-1a
1	fhe-bantam-3p	augustus_masked-scaffold10x_1339_pilon-processed-gene-0.1-mRNA-1	158	163	6mer
1	fhe-bantam-3p	maker-scaffold10x_596_pilon-pred_gff_StringTie-gene-0.17-mRNA-1	12396	12401	6mer
1	fhe-bantam-3p	maker-scaffold10x_596_pilon-pred_gff_StringTie-gene-0.17-mRNA-1	3295	3300	6mer
1	fhe-bantam-3p	maker-scaffold10x_596_pilon-pred_gff_StringTie-gene-0.17-mRNA-1	4694	4700	7mer-1a
1	fhe-bantam-3p	maker-scaffold10x_596_pilon-pred_gff_StringTie-gene-0.17-mRNA-1	6284	6291	8mer-1a
1	fhe-bantam-3p	maker-scaffold10x_567_pilon-snap-gene-0.25-mRNA-1	5095	5101	7mer-1a
1	fhe-bantam-3p	maker-scaffold10x_8_pilon-augustus-gene-0.15-mRNA-1	3762	3767	6mer
1	fhe-bantam-3p	maker-scaffold10x_8_pilon-augustus-gene-0.15-mRNA-1	3787	3792	6mer
1	fhe-bantam-3p	maker-scaffold10x_8_pilon-augustus-gene-0.15-mRNA-1	5914	5919	6mer
1	fhe-bantam-3p	maker-scaffold10x_8_pilon-augustus-gene-0.15-mRNA-1	6809	6815	7mer-1a
1	fhe-bantam-3p	maker-scaffold10x_8_pilon-augustus-gene-0.15-mRNA-1	8001	8006	6mer
1	fhe-bantam-3p	maker-scaffold10x_8_pilon-augustus-gene-0.15-mRNA-1	9283	9288	6mer
1	fhe-bantam-3p	maker-scaffold10x_8_pilon-snap-gene-0.1-mRNA-1	564	569	6mer
1	fhe-bantam-3p	maker-scaffold10x_886_pilon-pred_gff_StringTie-gene-0.14-mRNA-1	1099	1104	6mer
1	fhe-bantam-3p	maker-scaffold10x_886_pilon-pred_gff_StringTie-gene-0.14-mRNA-1	3942	3947	6mer
1	fhe-bantam-3p	augustus_masked-scaffold10x_886_pilon-processed-gene-0.13-mRNA-1	1595	1600	6mer
1	fhe-bantam-3p	augustus_masked-scaffold10x_886_pilon-processed-gene-0.13-mRNA-1	3679	3684	6mer
1	fhe-bantam-3p	augustus_masked-scaffold10x_886_pilon-processed-gene-0.13-mRNA-1	825	831	7mer-1a
1	fhe-bantam-3p	augustus_masked-scaffold10x_886_pilon-processed-gene-0.13-mRNA-1	861	866	6mer
1	fhe-bantam-3p	maker-scaffold10x_886_pilon-snap-gene-0.12-mRNA-1	453	459	7mer-1a
1	fhe-bantam-3p	maker-scaffold10x_1296_pilon-snap-gene-0.11-mRNA-1	2804	2810	7mer-m8
1	fhe-bantam-3p	maker-scaffold10x_1296_pilon-snap-gene-0.11-mRNA-1	4978	4983	6mer
1	fhe-bantam-3p	maker-scaffold10x_1296_pilon-snap-gene-0.11-mRNA-1	587	593	7mer-1a
1	fhe-bantam-3p	maker-scaffold10x_1296_pilon-snap-gene-0.17-mRNA-1	570	576	7mer-1a
1	fhe-bantam-3p	maker-scaffold10x_1296_pilon-pred_gff_StringTie-gene-0.42-mRNA-1	14524	14529	6mer
1	fhe-bantam-3p	maker-scaffold10x_1296_pilon-pred_gff_StringTie-gene-0.42-mRNA-1	15141	15146	6mer
1	fhe-bantam-3p	maker-scaffold10x_1296_pilon-pred_gff_StringTie-gene-0.42-mRNA-1	15660	15666	7mer-m8
1	fhe-bantam-3p	maker-scaffold10x_1296_pilon-pred_gff_StringTie-gene-0.42-mRNA-1	20787	20792	6mer
1	fhe-bantam-3p	maker-scaffold10x_1296_pilon-pred_gff_StringTie-gene-0.42-mRNA-1	4748	4753	6mer
1	fhe-bantam-3p	maker-scaffold10x_1296_pilon-snap-gene-0.16-mRNA-1	2195	2200	6mer
1	fhe-bantam-3p	maker-scaffold10x_1296_pilon-snap-gene-0.16-mRNA-1	449	455	7mer-m8
1	fhe-bantam-3p	maker-scaffold10x_1296_pilon-snap-gene-0.16-mRNA-1	6727	6732	6mer
1	fhe-bantam-3p	maker-scaffold10x_784_pilon-snap-gene-0.42-mRNA-1	286	291	6mer
1	fhe-bantam-3p	maker-scaffold10x_784_pilon-snap-gene-0.43-mRNA-1	711	717	7mer-1a
1	fhe-bantam-3p	maker-scaffold10x_202_pilon-snap-gene-0.51-mRNA-1	380	386	7mer-1a
1	fhe-bantam-3p	maker-scaffold10x_184_pilon-augustus-gene-0.30-mRNA-1	3452	3458	7mer-1a
1	fhe-bantam-3p	maker-scaffold10x_1859_pilon-augustus-gene-0.1-mRNA-1	421	427	7mer-1a
1	fhe-bantam-3p	maker-scaffold10x_1859_pilon-snap-gene-0.49-mRNA-1	55	61	7mer-1a
1	fhe-bantam-3p	maker-scaffold10x_1859_pilon-snap-gene-0.52-mRNA-1	1420	1425	6mer
1	fhe-bantam-3p	maker-scaffold10x_1859_pilon-snap-gene-0.52-mRNA-1	3485	3490	6mer
1	fhe-bantam-3p	maker-scaffold10x_502_pilon-augustus-gene-0.20-mRNA-1	798	803	6mer
1	fhe-bantam-3p	maker-scaffold10x_502_pilon-pred_gff_StringTie-gene-0.71-mRNA-1	10656	10661	6mer
1	fhe-bantam-3p	maker-scaffold10x_502_pilon-pred_gff_StringTie-gene-0.71-mRNA-1	2561	2566	6mer
1	fhe-bantam-3p	maker-scaffold10x_502_pilon-pred_gff_StringTie-gene-0.71-mRNA-1	32313	32319	7mer-m8
1	fhe-bantam-3p	maker-scaffold10x_502_pilon-pred_gff_StringTie-gene-0.71-mRNA-1	972	977	6mer
1	fhe-bantam-3p	maker-scaffold10x_1639_pilon-snap-gene-0.9-mRNA-1	50	55	6mer
1	fhe-bantam-3p	maker-scaffold10x_1639_pilon-augustus-gene-0.53-mRNA-1	162	168	7mer-1a
1	fhe-bantam-3p	maker-scaffold10x_34_pilon-snap-gene-0.17-mRNA-1	300	306	7mer-m8
1	fhe-bantam-3p	maker-scaffold10x_944_pilon-snap-gene-0.43-mRNA-1	353	358	6mer
1	fhe-bantam-3p	maker-scaffold10x_412_pilon-snap-gene-0.22-mRNA-1	1074	1079	6mer
1	fhe-bantam-3p	maker-scaffold10x_412_pilon-snap-gene-0.23-mRNA-1	320	327	8mer-1a
1	fhe-bantam-3p	maker-scaffold10x_357_pilon-augustus-gene-0.42-mRNA-1	3175	3180	6mer
1	fhe-bantam-3p	maker-scaffold10x_196_pilon-snap-gene-0.21-mRNA-1	1831	1837	7mer-1a
1	fhe-bantam-3p	maker-scaffold10x_196_pilon-snap-gene-0.21-mRNA-1	1859	1866	8mer-1a
1	fhe-bantam-3p	maker-scaffold10x_196_pilon-snap-gene-0.21-mRNA-1	582	587	6mer
1	fhe-bantam-3p	maker-scaffold10x_196_pilon-snap-gene-0.25-mRNA-1	1279	1285	7mer-m8
1	fhe-bantam-3p	maker-scaffold10x_196_pilon-snap-gene-0.25-mRNA-1	1703	1710	8mer-1a
1	fhe-bantam-3p	maker-scaffold10x_196_pilon-snap-gene-0.25-mRNA-1	248	253	6mer
1	fhe-bantam-3p	maker-scaffold10x_1437_pilon-snap-gene-0.41-mRNA-1	123	128	6mer
1	fhe-bantam-3p	maker-scaffold10x_362_pilon-pred_gff_StringTie-gene-0.11-mRNA-1	11124	11129	6mer
1	fhe-bantam-3p	maker-scaffold10x_362_pilon-pred_gff_StringTie-gene-0.11-mRNA-1	11928	11934	7mer-m8
1	fhe-bantam-3p	maker-scaffold10x_362_pilon-pred_gff_StringTie-gene-0.11-mRNA-1	12091	12096	6mer
1	fhe-bantam-3p	maker-scaffold10x_362_pilon-pred_gff_StringTie-gene-0.11-mRNA-1	19179	19184	6mer
1	fhe-bantam-3p	maker-scaffold10x_362_pilon-pred_gff_StringTie-gene-0.11-mRNA-1	20183	20190	8mer-1a
1	fhe-bantam-3p	maker-scaffold10x_362_pilon-pred_gff_StringTie-gene-0.11-mRNA-1	3060	3065	6mer
1	fhe-bantam-3p	maker-scaffold10x_362_pilon-pred_gff_StringTie-gene-0.11-mRNA-1	8372	8377	6mer
1	fhe-bantam-3p	maker-scaffold10x_362_pilon-pred_gff_StringTie-gene-0.11-mRNA-1	9913	9919	7mer-m8
1	fhe-bantam-3p	maker-scaffold10x_362_pilon-augustus-gene-0.60-mRNA-1	743	749	7mer-m8
1	fhe-bantam-3p	maker-scaffold10x_862_pilon-snap-gene-0.35-mRNA-1	1407	1412	6mer
1	fhe-bantam-3p	maker-scaffold10x_862_pilon-snap-gene-0.35-mRNA-1	783	790	8mer-1a
1	fhe-bantam-3p	maker-scaffold10x_201_pilon-snap-gene-0.1-mRNA-1	228	233	6mer
1	fhe-bantam-3p	maker-scaffold10x_201_pilon-snap-gene-0.7-mRNA-1	32	37	6mer
1	fhe-bantam-3p	maker-scaffold10x_2403_pilon-snap-gene-0.23-mRNA-1	4393	4398	6mer
1	fhe-bantam-3p	maker-scaffold10x_2403_pilon-snap-gene-0.23-mRNA-1	6757	6762	6mer
1	fhe-bantam-3p	maker-scaffold10x_2403_pilon-snap-gene-0.23-mRNA-1	8327	8333	7mer-1a
1	fhe-bantam-3p	maker-scaffold10x_27_pilon-snap-gene-0.6-mRNA-1	79	85	7mer-1a
1	fhe-bantam-3p	maker-scaffold10x_135_pilon-augustus-gene-0.44-mRNA-1	2290	2295	6mer
1	fhe-bantam-3p	maker-scaffold10x_756_pilon-augustus-gene-0.5-mRNA-1	396	401	6mer
1	fhe-bantam-3p	maker-scaffold10x_648_pilon-snap-gene-0.24-mRNA-1	504	510	7mer-m8
1	fhe-bantam-3p	maker-scaffold10x_188_pilon-augustus-gene-0.47-mRNA-1	1922	1927	6mer
1	fhe-bantam-3p	maker-scaffold10x_188_pilon-snap-gene-0.15-mRNA-1	11127	11133	7mer-m8
1	fhe-bantam-3p	maker-scaffold10x_188_pilon-snap-gene-0.15-mRNA-1	3840	3846	7mer-m8
1	fhe-bantam-3p	snap_masked-scaffold10x_116_pilon-processed-gene-0.24-mRNA-1	1231	1236	6mer
1	fhe-bantam-3p	maker-scaffold10x_1705_pilon-snap-gene-0.5-mRNA-1	79	85	7mer-1a
1	fhe-bantam-3p	maker-scaffold10x_2148_pilon-snap-gene-0.0-mRNA-1	724	729	6mer
1	fhe-bantam-3p	maker-scaffold10x_2148_pilon-snap-gene-0.3-mRNA-1	1906	1912	7mer-1a
1	fhe-bantam-3p	maker-scaffold10x_2148_pilon-snap-gene-0.3-mRNA-1	2321	2327	7mer-m8
1	fhe-bantam-3p	maker-scaffold10x_2148_pilon-snap-gene-0.3-mRNA-1	4988	4993	6mer
1	fhe-bantam-3p	maker-scaffold10x_541_pilon-snap-gene-0.37-mRNA-1	876	882	7mer-1a
1	fhe-bantam-3p	maker-scaffold10x_127_pilon-augustus-gene-0.46-mRNA-1	289	294	6mer
1	fhe-bantam-3p	maker-scaffold10x_127_pilon-augustus-gene-0.46-mRNA-1	3193	3198	6mer
1	fhe-bantam-3p	maker-scaffold10x_1124_pilon-snap-gene-0.47-mRNA-1	3555	3560	6mer
1	fhe-bantam-3p	maker-scaffold10x_1124_pilon-snap-gene-0.48-mRNA-1	192	197	6mer
1	fhe-bantam-3p	maker-scaffold10x_663_pilon-snap-gene-0.18-mRNA-1	408	413	6mer
1	fhe-bantam-3p	maker-scaffold10x_1231_pilon-snap-gene-0.1-mRNA-1	1183	1188	6mer
1	fhe-bantam-3p	maker-scaffold10x_364_pilon-pred_gff_StringTie-gene-0.8-mRNA-1	547	552	6mer
1	fhe-bantam-3p	maker-scaffold10x_136_pilon-snap-gene-0.23-mRNA-1	842	847	6mer
1	fhe-bantam-3p	maker-scaffold10x_136_pilon-pred_gff_StringTie-gene-0.12-mRNA-1	12506	12512	7mer-m8
1	fhe-bantam-3p	maker-scaffold10x_136_pilon-pred_gff_StringTie-gene-0.12-mRNA-1	3782	3788	7mer-1a
1	fhe-bantam-3p	maker-scaffold10x_406_pilon-snap-gene-0.34-mRNA-1	311	317	7mer-m8
1	fhe-bantam-3p	maker-scaffold10x_2049_pilon-snap-gene-0.14-mRNA-1	388	393	6mer
1	fhe-bantam-3p	maker-scaffold10x_2049_pilon-snap-gene-0.18-mRNA-1	282	288	7mer-1a
1	fhe-bantam-3p	maker-scaffold10x_2049_pilon-snap-gene-0.15-mRNA-1	218	224	7mer-1a
1	fhe-bantam-3p	maker-scaffold10x_859_pilon-snap-gene-0.47-mRNA-1	3201	3206	6mer
1	fhe-bantam-3p	maker-scaffold10x_859_pilon-snap-gene-0.47-mRNA-1	3433	3438	6mer
1	fhe-bantam-3p	maker-scaffold10x_896_pilon-snap-gene-0.21-mRNA-1	1088	1093	6mer
1	fhe-bantam-3p	maker-scaffold10x_896_pilon-snap-gene-0.21-mRNA-1	2466	2471	6mer
1	fhe-bantam-3p	maker-scaffold10x_896_pilon-snap-gene-0.22-mRNA-1	239	244	6mer
1	fhe-bantam-3p	maker-scaffold10x_1422_pilon-snap-gene-0.2-mRNA-1	161	166	6mer
1	fhe-bantam-3p	maker-scaffold10x_588_pilon-augustus-gene-0.1-mRNA-1	1768	1773	6mer
1	fhe-bantam-3p	maker-scaffold10x_588_pilon-snap-gene-0.14-mRNA-1	233	238	6mer
1	fhe-bantam-3p	maker-scaffold10x_1358_pilon-augustus-gene-0.13-mRNA-1	358	363	6mer
1	fhe-bantam-3p	maker-scaffold10x_1358_pilon-snap-gene-0.2-mRNA-1	276	282	7mer-1a
1	fhe-bantam-3p	maker-scaffold10x_902_pilon-snap-gene-0.61-mRNA-1	372	377	6mer
1	fhe-bantam-3p	maker-scaffold10x_1089_pilon-snap-gene-0.64-mRNA-1	1609	1614	6mer
1	fhe-bantam-3p	maker-scaffold10x_1089_pilon-augustus-gene-0.10-mRNA-1	942	947	6mer
1	fhe-bantam-3p	maker-scaffold10x_783_pilon-snap-gene-0.51-mRNA-1	550	555	6mer
1	fhe-bantam-3p	maker-scaffold10x_783_pilon-snap-gene-0.53-mRNA-1	625	631	7mer-1a
1	fhe-bantam-3p	maker-scaffold10x_783_pilon-snap-gene-0.59-mRNA-1	1302	1308	7mer-m8
1	fhe-bantam-3p	maker-scaffold10x_824_pilon-snap-gene-0.34-mRNA-1	105	110	6mer
1	fhe-bantam-3p	maker-scaffold10x_1458_pilon-snap-gene-0.36-mRNA-1	340	346	7mer-1a
1	fhe-bantam-3p	maker-scaffold10x_1695_pilon-snap-gene-0.1-mRNA-1	349	355	7mer-m8
1	fhe-bantam-3p	maker-scaffold10x_1695_pilon-pred_gff_StringTie-gene-0.47-mRNA-1	14051	14057	7mer-1a
1	fhe-bantam-3p	maker-scaffold10x_1695_pilon-pred_gff_StringTie-gene-0.47-mRNA-1	14925	14930	6mer
1	fhe-bantam-3p	maker-scaffold10x_1695_pilon-pred_gff_StringTie-gene-0.47-mRNA-1	15582	15587	6mer
1	fhe-bantam-3p	maker-scaffold10x_1695_pilon-pred_gff_StringTie-gene-0.47-mRNA-1	2591	2596	6mer
1	fhe-bantam-3p	maker-scaffold10x_1695_pilon-pred_gff_StringTie-gene-0.47-mRNA-1	4320	4326	7mer-1a
1	fhe-bantam-3p	maker-scaffold10x_1566_pilon-snap-gene-0.18-mRNA-1	1175	1181	7mer-1a
1	fhe-bantam-3p	maker-scaffold10x_1566_pilon-snap-gene-0.21-mRNA-1	819	824	6mer
1	fhe-bantam-3p	maker-scaffold10x_1652_pilon-augustus-gene-0.27-mRNA-1	1422	1427	6mer
1	fhe-bantam-3p	maker-scaffold10x_1652_pilon-snap-gene-0.8-mRNA-1	406	412	7mer-1a
1	fhe-bantam-3p	maker-scaffold10x_1678_pilon-snap-gene-0.0-mRNA-1	392	398	7mer-1a
1	fhe-bantam-3p	maker-scaffold10x_909_pilon-snap-gene-0.32-mRNA-1	6140	6145	6mer
1	fhe-bantam-3p	maker-scaffold10x_1784_pilon-pred_gff_StringTie-gene-0.12-mRNA-1	12067	12072	6mer
1	fhe-bantam-3p	maker-scaffold10x_1784_pilon-pred_gff_StringTie-gene-0.12-mRNA-1	14996	15001	6mer
1	fhe-bantam-3p	maker-scaffold10x_1784_pilon-pred_gff_StringTie-gene-0.12-mRNA-1	17655	17660	6mer
1	fhe-bantam-3p	maker-scaffold10x_1784_pilon-pred_gff_StringTie-gene-0.12-mRNA-1	4931	4937	7mer-1a
1	fhe-bantam-3p	maker-scaffold10x_1651_pilon-snap-gene-0.39-mRNA-1	1692	1697	6mer
1	fhe-bantam-3p	maker-scaffold10x_1651_pilon-snap-gene-0.37-mRNA-1	186	191	6mer
1	fhe-bantam-3p	maker-scaffold10x_1651_pilon-snap-gene-0.37-mRNA-1	763	768	6mer
1	fhe-bantam-3p	maker-scaffold10x_77_pilon-snap-gene-0.24-mRNA-1	211	216	6mer
1	fhe-bantam-3p	maker-scaffold10x_1239_pilon-pred_gff_StringTie-gene-0.4-mRNA-1	256	261	6mer
1	fhe-bantam-3p	maker-scaffold10x_1239_pilon-snap-gene-0.14-mRNA-1	33	38	6mer
1	fhe-bantam-3p	maker-scaffold10x_126_pilon-snap-gene-0.29-mRNA-1	2328	2334	7mer-1a
1	fhe-bantam-3p	maker-scaffold10x_1854_pilon-snap-gene-0.9-mRNA-1	690	695	6mer
1	fhe-bantam-3p	maker-scaffold10x_1854_pilon-snap-gene-0.11-mRNA-1	1108	1113	6mer
1	fhe-bantam-3p	maker-scaffold10x_1854_pilon-augustus-gene-0.35-mRNA-1	2442	2448	7mer-1a
1	fhe-bantam-3p	maker-scaffold10x_1854_pilon-augustus-gene-0.35-mRNA-1	5742	5747	6mer
1	fhe-bantam-3p	maker-scaffold10x_1854_pilon-snap-gene-0.13-mRNA-1	4268	4273	6mer
1	fhe-bantam-3p	maker-scaffold10x_124_pilon-snap-gene-0.17-mRNA-1	2081	2086	6mer
1	fhe-bantam-3p	augustus_masked-scaffold10x_2113_pilon-processed-gene-0.3-mRNA-1	738	745	8mer-1a
1	fhe-bantam-3p	maker-scaffold10x_644_pilon-snap-gene-0.19-mRNA-1	141	146	6mer
1	fhe-bantam-3p	maker-scaffold10x_1464_pilon-snap-gene-0.33-mRNA-1	204	211	8mer-1a
1	fhe-bantam-3p	maker-scaffold10x_189_pilon-snap-gene-0.30-mRNA-1	78	84	7mer-1a
1	fhe-bantam-3p	maker-scaffold10x_189_pilon-pred_gff_StringTie-gene-0.25-mRNA-1	404	410	7mer-m8
1	fhe-bantam-3p	maker-scaffold10x_441_pilon-augustus-gene-0.17-mRNA-1	186	192	7mer-1a
1	fhe-bantam-3p	maker-scaffold10x_100_pilon-snap-gene-0.1-mRNA-1	136	141	6mer
1	fhe-bantam-3p	maker-scaffold10x_725_pilon-snap-gene-0.10-mRNA-1	331	337	7mer-1a
1	fhe-bantam-3p	maker-scaffold10x_725_pilon-snap-gene-0.10-mRNA-1	778	783	6mer
1	fhe-bantam-3p	maker-scaffold10x_2171_pilon-augustus-gene-0.3-mRNA-1	2170	2175	6mer
1	fhe-bantam-3p	maker-scaffold10x_2171_pilon-augustus-gene-0.3-mRNA-1	26	32	7mer-1a
1	fhe-bantam-3p	maker-scaffold10x_2171_pilon-augustus-gene-0.3-mRNA-1	4780	4785	6mer
1	fhe-bantam-3p	maker-scaffold10x_2171_pilon-augustus-gene-0.3-mRNA-1	7452	7458	7mer-1a
1	fhe-bantam-3p	maker-scaffold10x_109_pilon-augustus-gene-0.10-mRNA-1	63	70	8mer-1a
1	fhe-bantam-3p	maker-scaffold10x_847_pilon-snap-gene-0.35-mRNA-1	2951	2957	7mer-1a
1	fhe-bantam-3p	maker-scaffold10x_847_pilon-snap-gene-0.35-mRNA-1	4283	4288	6mer
1	fhe-bantam-3p	maker-scaffold10x_1043_pilon-snap-gene-0.15-mRNA-1	268	274	7mer-1a
1	fhe-bantam-3p	maker-scaffold10x_1043_pilon-snap-gene-0.15-mRNA-1	460	465	6mer
1	fhe-bantam-3p	maker-scaffold10x_1693_pilon-snap-gene-0.34-mRNA-1	39	44	6mer
1	fhe-bantam-3p	maker-scaffold10x_737_pilon-snap-gene-0.2-mRNA-1	377	383	7mer-m8
1	fhe-bantam-3p	maker-scaffold10x_737_pilon-augustus-gene-0.26-mRNA-1	331	337	7mer-1a
1	fhe-bantam-3p	maker-scaffold10x_737_pilon-snap-gene-0.1-mRNA-1	299	304	6mer
1	fhe-bantam-3p	maker-scaffold10x_737_pilon-snap-gene-0.1-mRNA-1	472	477	6mer
1	fhe-bantam-3p	maker-scaffold10x_988_pilon-snap-gene-0.10-mRNA-1	1100	1105	6mer
1	fhe-bantam-3p	snap_masked-scaffold10x_1986_pilon-processed-gene-0.38-mRNA-1	911	916	6mer
1	fhe-bantam-3p	maker-scaffold10x_1829_pilon-snap-gene-0.26-mRNA-1	435	440	6mer
1	fhe-bantam-3p	maker-scaffold10x_1829_pilon-snap-gene-0.28-mRNA-1	142	148	7mer-1a
1	fhe-bantam-3p	maker-scaffold10x_1448_pilon-snap-gene-0.8-mRNA-1	327	333	7mer-1a
1	fhe-bantam-3p	maker-scaffold10x_454_pilon-snap-gene-0.35-mRNA-1	10151	10157	7mer-1a
1	fhe-bantam-3p	maker-scaffold10x_454_pilon-snap-gene-0.35-mRNA-1	6270	6275	6mer
1	fhe-bantam-3p	maker-scaffold10x_454_pilon-snap-gene-0.35-mRNA-1	6380	6385	6mer
1	fhe-bantam-3p	maker-scaffold10x_454_pilon-snap-gene-0.35-mRNA-1	9602	9607	6mer
1	fhe-bantam-3p	maker-scaffold10x_1779_pilon-augustus-gene-0.1-mRNA-1	509	514	6mer
1	fhe-bantam-3p	maker-scaffold10x_1779_pilon-snap-gene-0.14-mRNA-1	38	44	7mer-m8
1	fhe-bantam-3p	maker-scaffold10x_1779_pilon-snap-gene-0.18-mRNA-1	1273	1278	6mer
1	fhe-bantam-3p	maker-scaffold10x_1779_pilon-snap-gene-0.15-mRNA-1	233	239	7mer-1a
1	fhe-bantam-3p	maker-scaffold10x_1779_pilon-augustus-gene-0.11-mRNA-1	1667	1672	6mer
1	fhe-bantam-3p	maker-scaffold10x_30_pilon-snap-gene-0.10-mRNA-1	274	279	6mer
1	fhe-bantam-3p	maker-scaffold10x_1304_pilon-snap-gene-0.41-mRNA-1	571	576	6mer
1	fhe-bantam-3p	maker-scaffold10x_1304_pilon-snap-gene-0.42-mRNA-1	2143	2148	6mer
1	fhe-bantam-3p	maker-scaffold10x_1304_pilon-snap-gene-0.42-mRNA-1	3519	3524	6mer
1	fhe-bantam-3p	maker-scaffold10x_1425_pilon-snap-gene-0.15-mRNA-1	497	502	6mer
1	fhe-bantam-3p	maker-scaffold10x_1425_pilon-snap-gene-0.15-mRNA-1	967	972	6mer
1	fhe-bantam-3p	maker-scaffold10x_1425_pilon-snap-gene-0.16-mRNA-1	241	247	7mer-m8
1	fhe-bantam-3p	maker-scaffold10x_1425_pilon-snap-gene-0.16-mRNA-1	269	276	8mer-1a
1	fhe-bantam-3p	maker-scaffold10x_1425_pilon-snap-gene-0.21-mRNA-1	1008	1014	7mer-1a
1	fhe-bantam-3p	maker-scaffold10x_1425_pilon-snap-gene-0.21-mRNA-1	259	264	6mer
1	fhe-bantam-3p	maker-scaffold10x_1425_pilon-snap-gene-0.21-mRNA-1	924	930	7mer-1a
1	fhe-bantam-3p	maker-scaffold10x_1299_pilon-snap-gene-0.17-mRNA-1	91	96	6mer
1	fhe-bantam-3p	maker-scaffold10x_1299_pilon-snap-gene-0.20-mRNA-1	459	464	6mer
1	fhe-bantam-3p	maker-scaffold10x_2098_pilon-snap-gene-0.49-mRNA-1	1897	1902	6mer
1	fhe-bantam-3p	maker-scaffold10x_2098_pilon-snap-gene-0.49-mRNA-1	3476	3482	7mer-1a
1	fhe-bantam-3p	maker-scaffold10x_2098_pilon-snap-gene-0.54-mRNA-1	2421	2426	6mer
1	fhe-bantam-3p	maker-scaffold10x_2098_pilon-snap-gene-0.54-mRNA-1	4000	4006	7mer-1a
1	fhe-bantam-3p	maker-scaffold10x_1055_pilon-snap-gene-0.1-mRNA-1	116	122	7mer-1a
1	fhe-bantam-3p	maker-scaffold10x_759_pilon-snap-gene-0.20-mRNA-1	27	34	8mer-1a
1	fhe-bantam-3p	maker-scaffold10x_939_pilon-augustus-gene-0.13-mRNA-1	402	408	7mer-1a
1	fhe-bantam-3p	maker-scaffold10x_939_pilon-snap-gene-0.17-mRNA-1	59	65	7mer-m8
1	fhe-bantam-3p	maker-scaffold10x_1377_pilon-snap-gene-0.6-mRNA-1	758	765	8mer-1a
1	fhe-bantam-3p	maker-scaffold10x_380_pilon-snap-gene-0.4-mRNA-1	192	197	6mer
1	fhe-bantam-3p	snap_masked-scaffold10x_33_pilon-processed-gene-0.0-mRNA-1	1656	1662	7mer-1a
1	fhe-bantam-3p	snap_masked-scaffold10x_33_pilon-processed-gene-0.0-mRNA-1	977	982	6mer
1	fhe-bantam-3p	maker-scaffold10x_1825_pilon-snap-gene-0.22-mRNA-1	70	76	7mer-1a
1	fhe-bantam-3p	maker-scaffold10x_1102_pilon-snap-gene-0.34-mRNA-1	74	79	6mer
1	fhe-bantam-3p	maker-scaffold10x_285_pilon-augustus-gene-0.21-mRNA-1	1149	1154	6mer
1	fhe-bantam-3p	maker-scaffold10x_1808_pilon-snap-gene-0.1-mRNA-1	279	286	8mer-1a
1	fhe-bantam-3p	maker-scaffold10x_1808_pilon-snap-gene-0.1-mRNA-1	786	792	7mer-1a
1	fhe-bantam-3p	maker-scaffold10x_1808_pilon-snap-gene-0.2-mRNA-1	442	449	8mer-1a
1	fhe-bantam-3p	maker-scaffold10x_1708_pilon-snap-gene-0.3-mRNA-1	265	270	6mer
1	fhe-bantam-3p	maker-scaffold10x_48_pilon-snap-gene-0.26-mRNA-1	2111	2116	6mer
1	fhe-bantam-3p	maker-scaffold10x_48_pilon-snap-gene-0.26-mRNA-1	943	948	6mer
1	fhe-bantam-3p	maker-scaffold10x_48_pilon-augustus-gene-0.54-mRNA-1	256	261	6mer
1	fhe-bantam-3p	maker-scaffold10x_1160_pilon-snap-gene-0.20-mRNA-1	140	146	7mer-m8
1	fhe-bantam-3p	maker-scaffold10x_1754_pilon-snap-gene-0.2-mRNA-1	668	673	6mer
1	fhe-bantam-3p	maker-scaffold10x_25_pilon-snap-gene-0.27-mRNA-1	138	143	6mer
1	fhe-bantam-3p	maker-scaffold10x_25_pilon-snap-gene-0.27-mRNA-1	253	258	6mer
1	fhe-bantam-3p	maker-scaffold10x_25_pilon-snap-gene-0.30-mRNA-1	2312	2317	6mer
1	fhe-bantam-3p	maker-scaffold10x_653_pilon-snap-gene-0.2-mRNA-1	1153	1158	6mer
1	fhe-bantam-3p	snap_masked-scaffold10x_1804_pilon-processed-gene-0.19-mRNA-1	220	225	6mer
1	fhe-bantam-3p	maker-scaffold10x_1119_pilon-augustus-gene-0.18-mRNA-1	276	281	6mer
1	fhe-bantam-3p	maker-scaffold10x_1119_pilon-snap-gene-0.38-mRNA-1	513	518	6mer
1	fhe-bantam-3p	maker-scaffold10x_2068_pilon-snap-gene-0.6-mRNA-1	2118	2123	6mer
1	fhe-bantam-3p	maker-scaffold10x_273_pilon-snap-gene-0.25-mRNA-1	798	804	7mer-1a
1	fhe-bantam-3p	maker-scaffold10x_1477_pilon-snap-gene-0.9-mRNA-1	1669	1674	6mer
1	fhe-bantam-3p	maker-scaffold10x_1477_pilon-snap-gene-0.9-mRNA-1	3241	3246	6mer
1	fhe-bantam-3p	maker-scaffold10x_1477_pilon-snap-gene-0.9-mRNA-1	3257	3262	6mer
1	fhe-bantam-3p	maker-scaffold10x_1561_pilon-snap-gene-0.22-mRNA-1	152	158	7mer-m8
1	fhe-bantam-3p	maker-scaffold10x_1561_pilon-augustus-gene-0.7-mRNA-1	447	453	7mer-m8
1	fhe-bantam-3p	maker-scaffold10x_246_pilon-augustus-gene-0.16-mRNA-1	73	79	7mer-m8
1	fhe-bantam-3p	maker-scaffold10x_1035_pilon-augustus-gene-0.15-mRNA-1	2994	3000	7mer-m8
1	fhe-bantam-3p	maker-scaffold10x_1035_pilon-augustus-gene-0.15-mRNA-1	3251	3257	7mer-1a
1	fhe-bantam-3p	snap_masked-scaffold10x_2518_pilon-processed-gene-0.3-mRNA-1	88	94	7mer-1a
1	fhe-bantam-3p	maker-scaffold10x_2518_pilon-snap-gene-0.26-mRNA-1	467	473	7mer-m8
1	fhe-bantam-3p	maker-scaffold10x_1656_pilon-augustus-gene-0.19-mRNA-1	1066	1072	7mer-m8
1	fhe-bantam-3p	maker-scaffold10x_1662_pilon-snap-gene-0.3-mRNA-1	35	40	6mer
1	fhe-bantam-3p	maker-scaffold10x_2039_pilon-pred_gff_StringTie-gene-0.25-mRNA-1	1023	1028	6mer
1	fhe-bantam-3p	maker-scaffold10x_2039_pilon-pred_gff_StringTie-gene-0.25-mRNA-1	13595	13601	7mer-m8
1	fhe-bantam-3p	maker-scaffold10x_2039_pilon-pred_gff_StringTie-gene-0.25-mRNA-1	2274	2280	7mer-1a
1	fhe-bantam-3p	maker-scaffold10x_918_pilon-snap-gene-0.5-mRNA-1	434	439	6mer
1	fhe-bantam-3p	maker-scaffold10x_918_pilon-snap-gene-0.7-mRNA-1	237	243	7mer-1a
1	fhe-bantam-3p	maker-scaffold10x_693_pilon-snap-gene-0.2-mRNA-1	412	417	6mer
1	fhe-bantam-3p	maker-scaffold10x_612_pilon-augustus-gene-0.32-mRNA-1	600	605	6mer
1	fhe-bantam-3p	maker-scaffold10x_525_pilon-snap-gene-0.20-mRNA-1	511	516	6mer
1	fhe-bantam-3p	maker-scaffold10x_1340_pilon-snap-gene-0.17-mRNA-1	1523	1529	7mer-1a
1	fhe-bantam-3p	maker-scaffold10x_803_pilon-augustus-gene-0.42-mRNA-1	1177	1183	7mer-1a
1	fhe-bantam-3p	maker-scaffold10x_57_pilon-snap-gene-0.23-mRNA-1	353	359	7mer-m8
1	fhe-bantam-3p	maker-scaffold10x_438_pilon-snap-gene-0.24-mRNA-1	731	737	7mer-1a
1	fhe-bantam-3p	maker-scaffold10x_225_pilon-snap-gene-0.7-mRNA-1	34	39	6mer
1	fhe-bantam-3p	maker-scaffold10x_1092_pilon-snap-gene-0.2-mRNA-1	2670	2675	6mer
1	fhe-bantam-3p	maker-scaffold10x_1092_pilon-snap-gene-0.2-mRNA-1	6322	6327	6mer
1	fhe-bantam-3p	maker-scaffold10x_1847_pilon-snap-gene-0.19-mRNA-1	401	406	6mer
1	fhe-bantam-3p	maker-scaffold10x_572_pilon-snap-gene-0.1-mRNA-1	829	835	7mer-m8
1	fhe-bantam-3p	maker-scaffold10x_2482_pilon-snap-gene-0.4-mRNA-1	483	488	6mer
1	fhe-bantam-3p	maker-scaffold10x_1428_pilon-augustus-gene-0.20-mRNA-1	1052	1058	7mer-m8
1	fhe-bantam-3p	maker-scaffold10x_371_pilon-snap-gene-0.6-mRNA-1	1056	1061	6mer
1	fhe-bantam-3p	maker-scaffold10x_2220_pilon-augustus-gene-0.2-mRNA-1	953	960	8mer-1a
1	fhe-bantam-3p	maker-scaffold10x_2220_pilon-snap-gene-0.32-mRNA-1	600	605	6mer
1	fhe-bantam-3p	maker-scaffold10x_1444_pilon-snap-gene-0.37-mRNA-1	430	435	6mer
1	fhe-bantam-3p	maker-scaffold10x_949_pilon-augustus-gene-0.26-mRNA-1	2035	2040	6mer
1	fhe-bantam-3p	maker-scaffold10x_949_pilon-augustus-gene-0.26-mRNA-1	7504	7511	8mer-1a
1	fhe-bantam-3p	maker-scaffold10x_949_pilon-snap-gene-0.1-mRNA-1	326	331	6mer
1	fhe-bantam-3p	maker-scaffold10x_40_pilon-pred_gff_StringTie-gene-0.17-mRNA-1	3036	3041	6mer
1	fhe-bantam-3p	maker-scaffold10x_2152_pilon-snap-gene-0.20-mRNA-1	286	292	7mer-1a
1	fhe-bantam-3p	maker-scaffold10x_2572_pilon-snap-gene-0.17-mRNA-1	156	163	8mer-1a
1	fhe-bantam-3p	snap_masked-scaffold10x_256_pilon-processed-gene-0.19-mRNA-1	282	287	6mer
1	fhe-bantam-3p	maker-scaffold10x_798_pilon-snap-gene-0.24-mRNA-1	244	249	6mer
1	fhe-bantam-3p	snap_masked-scaffold10x_2032_pilon-processed-gene-0.7-mRNA-1	726	732	7mer-m8
1	fhe-bantam-3p	maker-scaffold10x_463_pilon-snap-gene-0.22-mRNA-1	147	152	6mer
1	fhe-bantam-3p	maker-scaffold10x_2109_pilon-snap-gene-0.11-mRNA-1	1893	1899	7mer-1a
1	fhe-bantam-3p	maker-scaffold10x_2109_pilon-snap-gene-0.11-mRNA-1	311	317	7mer-1a
1	fhe-bantam-3p	maker-scaffold10x_55_pilon-augustus-gene-0.13-mRNA-1	3710	3715	6mer
1	fhe-bantam-3p	maker-scaffold10x_74_pilon-snap-gene-0.19-mRNA-1	127	133	7mer-1a
1	fhe-bantam-3p	maker-scaffold10x_890_pilon-snap-gene-0.11-mRNA-1	1123	1128	6mer
1	fhe-bantam-3p	maker-scaffold10x_1399_pilon-snap-gene-0.16-mRNA-1	1377	1383	7mer-1a
1	fhe-bantam-3p	maker-scaffold10x_1616_pilon-snap-gene-0.9-mRNA-1	1716	1721	6mer
1	fhe-bantam-3p	maker-scaffold10x_583_pilon-snap-gene-0.7-mRNA-1	114	119	6mer
1	fhe-bantam-3p	maker-scaffold10x_1619_pilon-snap-gene-0.16-mRNA-1	157	163	7mer-1a
1	fhe-bantam-3p	maker-scaffold10x_805_pilon-snap-gene-0.20-mRNA-1	658	664	7mer-m8
1	fhe-bantam-3p	maker-scaffold10x_805_pilon-snap-gene-0.22-mRNA-1	249	254	6mer
1	fhe-bantam-3p	maker-scaffold10x_309_pilon-snap-gene-0.2-mRNA-1	51	56	6mer
1	fhe-bantam-3p	maker-scaffold10x_1165_pilon-snap-gene-0.20-mRNA-1	125	131	7mer-1a
1	fhe-bantam-3p	maker-scaffold10x_1972_pilon-augustus-gene-0.16-mRNA-1	592	597	6mer
1	fhe-bantam-3p	maker-scaffold10x_413_pilon-augustus-gene-0.6-mRNA-1	60	65	6mer
1	fhe-bantam-3p	maker-scaffold10x_1281_pilon-snap-gene-0.17-mRNA-1	283	289	7mer-1a
1	fhe-bantam-3p	maker-scaffold10x_898_pilon-snap-gene-0.16-mRNA-1	1055	1060	6mer
1	fhe-bantam-3p	maker-scaffold10x_898_pilon-snap-gene-0.16-mRNA-1	485	491	7mer-m8
1	fhe-bantam-3p	maker-scaffold10x_1611_pilon-augustus-gene-0.0-mRNA-1	1801	1806	6mer
1	fhe-bantam-3p	maker-scaffold10x_800_pilon-snap-gene-0.3-mRNA-1	1396	1401	6mer
1	fhe-bantam-3p	maker-scaffold10x_800_pilon-snap-gene-0.3-mRNA-1	4455	4460	6mer
1	fhe-bantam-3p	maker-scaffold10x_800_pilon-snap-gene-0.3-mRNA-1	713	719	7mer-1a
1	fhe-bantam-3p	maker-scaffold10x_800_pilon-snap-gene-0.3-mRNA-1	7497	7503	7mer-m8
1	fhe-bantam-3p	maker-scaffold10x_492_pilon-snap-gene-0.5-mRNA-1	4723	4729	7mer-m8
1	fhe-bantam-3p	maker-scaffold10x_492_pilon-snap-gene-0.5-mRNA-1	6103	6110	8mer-1a
1	fhe-bantam-3p	maker-scaffold10x_492_pilon-snap-gene-0.5-mRNA-1	8135	8140	6mer
1	fhe-bantam-3p	maker-scaffold10x_552_pilon-augustus-gene-0.3-mRNA-1	1290	1296	7mer-m8
1	fhe-bantam-3p	maker-scaffold10x_552_pilon-augustus-gene-0.3-mRNA-1	328	334	7mer-1a
1	fhe-bantam-3p	maker-scaffold10x_2437_pilon-snap-gene-0.16-mRNA-1	383	390	8mer-1a
1	fhe-bantam-3p	maker-scaffold10x_1974_pilon-augustus-gene-0.11-mRNA-1	193	199	7mer-1a
1	fhe-bantam-3p	maker-scaffold10x_1974_pilon-pred_gff_StringTie-gene-0.21-mRNA-1	968	974	7mer-m8
1	fhe-bantam-3p	maker-scaffold10x_722_pilon-augustus-gene-0.1-mRNA-1	171	176	6mer
1	fhe-bantam-3p	maker-scaffold10x_2248_pilon-snap-gene-0.3-mRNA-1	1356	1361	6mer
1	fhe-bantam-3p	maker-scaffold10x_2114_pilon-augustus-gene-0.2-mRNA-1	2447	2452	6mer
1	fhe-bantam-3p	maker-scaffold10x_2114_pilon-augustus-gene-0.3-mRNA-1	111	117	7mer-1a
1	fhe-bantam-3p	maker-scaffold10x_1911_pilon-augustus-gene-0.16-mRNA-1	25	30	6mer
1	fhe-bantam-3p	maker-scaffold10x_1482_pilon-augustus-gene-0.23-mRNA-1	1457	1462	6mer
1	fhe-bantam-3p	maker-scaffold10x_1759_pilon-snap-gene-0.1-mRNA-1	621	627	7mer-1a
1	fhe-bantam-3p	maker-scaffold10x_2146_pilon-snap-gene-0.17-mRNA-1	126	133	8mer-1a
1	fhe-bantam-3p	maker-scaffold10x_2706_pilon-snap-gene-0.16-mRNA-1	7385	7391	7mer-1a
1	fhe-bantam-3p	maker-scaffold10x_1323_pilon-augustus-gene-0.9-mRNA-1	372	378	7mer-m8
1	fhe-bantam-3p	maker-scaffold10x_2205_pilon-snap-gene-0.7-mRNA-1	40	45	6mer
1	fhe-bantam-3p	maker-scaffold10x_979_pilon-augustus-gene-0.23-mRNA-1	1703	1708	6mer
1	fhe-bantam-3p	maker-scaffold10x_1368_pilon-snap-gene-0.9-mRNA-1	1139	1144	6mer
1	fhe-bantam-3p	maker-scaffold10x_1368_pilon-snap-gene-0.9-mRNA-1	288	294	7mer-1a
1	fhe-bantam-3p	maker-scaffold10x_105_pilon-snap-gene-0.3-mRNA-1	515	520	6mer
1	fhe-bantam-3p	maker-scaffold10x_2228_pilon-snap-gene-0.13-mRNA-1	2749	2754	6mer
1	fhe-bantam-3p	maker-scaffold10x_2228_pilon-snap-gene-0.13-mRNA-1	6700	6705	6mer
1	fhe-bantam-3p	maker-scaffold10x_694_pilon-snap-gene-0.2-mRNA-1	5957	5962	6mer
1	fhe-bantam-3p	maker-scaffold10x_694_pilon-pred_gff_StringTie-gene-0.6-mRNA-1	2845	2850	6mer
1	fhe-bantam-3p	maker-scaffold10x_694_pilon-pred_gff_StringTie-gene-0.6-mRNA-1	300	306	7mer-m8
1	fhe-bantam-3p	maker-scaffold10x_694_pilon-pred_gff_StringTie-gene-0.6-mRNA-1	480	485	6mer
1	fhe-bantam-3p	snap_masked-scaffold10x_864_pilon-processed-gene-0.19-mRNA-1	411	416	6mer
1	fhe-bantam-3p	maker-scaffold10x_1636_pilon-augustus-gene-0.2-mRNA-1	383	389	7mer-1a
1	fhe-bantam-3p	maker-scaffold10x_1636_pilon-augustus-gene-0.2-mRNA-1	829	834	6mer
1	fhe-bantam-3p	maker-scaffold10x_1243_pilon-snap-gene-0.2-mRNA-1	24	29	6mer
1	fhe-bantam-3p	maker-scaffold10x_1598_pilon-augustus-gene-0.3-mRNA-1	719	724	6mer
1	fhe-bantam-3p	maker-scaffold10x_1843_pilon-snap-gene-0.1-mRNA-1	1023	1028	6mer
1	fhe-bantam-3p	maker-scaffold10x_1278_pilon-snap-gene-0.16-mRNA-1	90	95	6mer
1	fhe-bantam-3p	maker-scaffold10x_533_pilon-snap-gene-0.0-mRNA-1	1488	1493	6mer
1	fhe-bantam-3p	maker-scaffold10x_961_pilon-snap-gene-0.1-mRNA-1	18	23	6mer
1	fhe-bantam-3p	maker-scaffold10x_1592_pilon-snap-gene-0.8-mRNA-1	1438	1444	7mer-m8
1	fhe-bantam-3p	maker-scaffold10x_2319_pilon-augustus-gene-0.17-mRNA-1	852	857	6mer
1	fhe-bantam-3p	maker-scaffold10x_2319_pilon-augustus-gene-0.17-mRNA-1	912	918	7mer-1a
1	fhe-bantam-3p	maker-scaffold10x_1528_pilon-snap-gene-0.13-mRNA-1	1620	1625	6mer
1	fhe-bantam-3p	maker-scaffold10x_927_pilon-snap-gene-0.6-mRNA-1	110	115	6mer
1	fhe-bantam-3p	maker-scaffold10x_72_pilon-pred_gff_StringTie-gene-0.14-mRNA-1	2606	2611	6mer
1	fhe-bantam-3p	maker-scaffold10x_72_pilon-augustus-gene-0.2-mRNA-1	24	29	6mer
1	fhe-bantam-3p	maker-scaffold10x_1412_pilon-augustus-gene-0.15-mRNA-1	3890	3896	7mer-m8
1	fhe-bantam-3p	maker-scaffold10x_2594_pilon-snap-gene-0.17-mRNA-1	76	81	6mer
1	fhe-bantam-3p	maker-scaffold10x_1236_pilon-snap-gene-0.12-mRNA-1	152	158	7mer-m8
1	fhe-bantam-3p	maker-scaffold10x_1990_pilon-snap-gene-0.6-mRNA-1	412	417	6mer
1	fhe-bantam-3p	maker-scaffold10x_870_pilon-snap-gene-0.1-mRNA-1	3413	3418	6mer
1	fhe-bantam-3p	maker-scaffold10x_870_pilon-snap-gene-0.1-mRNA-1	3761	3766	6mer
1	fhe-bantam-3p	maker-scaffold10x_365_pilon-snap-gene-0.4-mRNA-1	1496	1503	8mer-1a
1	fhe-bantam-3p	maker-scaffold10x_365_pilon-snap-gene-0.5-mRNA-1	1601	1606	6mer
1	fhe-bantam-3p	maker-scaffold10x_365_pilon-snap-gene-0.5-mRNA-1	5765	5771	7mer-1a
1	fhe-bantam-3p	maker-scaffold10x_365_pilon-snap-gene-0.5-mRNA-1	5949	5954	6mer
1	fhe-bantam-3p	snap_masked-scaffold10x_430_pilon-processed-gene-0.15-mRNA-1	3764	3770	7mer-m8
1	fhe-bantam-3p	maker-scaffold10x_1543_pilon-snap-gene-0.11-mRNA-1	5375	5381	7mer-1a
1	fhe-bantam-3p	maker-scaffold10x_1543_pilon-snap-gene-0.11-mRNA-1	5749	5755	7mer-1a
1	fhe-bantam-3p	maker-scaffold10x_2746_pilon-augustus-gene-0.1-mRNA-1	1835	1840	6mer
1	fhe-bantam-3p	maker-scaffold10x_2746_pilon-augustus-gene-0.1-mRNA-1	2132	2138	7mer-1a
1	fhe-bantam-3p	maker-scaffold10x_2746_pilon-augustus-gene-0.1-mRNA-1	78	83	6mer
1	fhe-bantam-3p	maker-scaffold10x_290_pilon-snap-gene-0.5-mRNA-1	537	542	6mer
1	fhe-bantam-3p	maker-scaffold10x_738_pilon-snap-gene-0.0-mRNA-1	507	512	6mer
2	fhe-let-7a-5p	maker-scaffold10x_145_pilon-snap-gene-0.8-mRNA-1	34	39	6mer
2	fhe-let-7a-5p	maker-scaffold10x_145_pilon-augustus-gene-0.98-mRNA-1	884	889	6mer
2	fhe-let-7a-5p	maker-scaffold10x_145_pilon-snap-gene-0.11-mRNA-1	818	823	6mer
2	fhe-let-7a-5p	maker-scaffold10x_145_pilon-snap-gene-0.19-mRNA-1	3135	3141	7mer-1a
2	fhe-let-7a-5p	maker-scaffold10x_145_pilon-snap-gene-0.19-mRNA-1	3846	3851	6mer
2	fhe-let-7a-5p	maker-scaffold10x_145_pilon-snap-gene-0.20-mRNA-1	732	737	6mer
2	fhe-let-7a-5p	maker-scaffold10x_145_pilon-augustus-gene-2.262-mRNA-1	777	782	6mer
2	fhe-let-7a-5p	maker-scaffold10x_145_pilon-snap-gene-1.6-mRNA-1	1752	1757	6mer
2	fhe-let-7a-5p	maker-scaffold10x_145_pilon-snap-gene-1.6-mRNA-1	5957	5963	7mer-1a
2	fhe-let-7a-5p	maker-scaffold10x_145_pilon-augustus-gene-2.246-mRNA-1	1030	1036	7mer-1a
2	fhe-let-7a-5p	maker-scaffold10x_145_pilon-pred_gff_StringTie-gene-2.13-mRNA-1	1166	1171	6mer
2	fhe-let-7a-5p	maker-scaffold10x_145_pilon-snap-gene-2.168-mRNA-1	3496	3501	6mer
2	fhe-let-7a-5p	maker-scaffold10x_145_pilon-snap-gene-2.168-mRNA-1	5655	5660	6mer
2	fhe-let-7a-5p	maker-scaffold10x_145_pilon-snap-gene-2.168-mRNA-1	9193	9199	7mer-1a
2	fhe-let-7a-5p	maker-scaffold10x_145_pilon-snap-gene-2.168-mRNA-1	9670	9675	6mer
2	fhe-let-7a-5p	maker-scaffold10x_145_pilon-snap-gene-2.204-mRNA-1	290	295	6mer
2	fhe-let-7a-5p	maker-scaffold10x_520_pilon-augustus-gene-0.84-mRNA-1	129	134	6mer
2	fhe-let-7a-5p	maker-scaffold10x_520_pilon-snap-gene-0.4-mRNA-1	569	574	6mer
2	fhe-let-7a-5p	maker-scaffold10x_520_pilon-snap-gene-0.5-mRNA-1	45	50	6mer
2	fhe-let-7a-5p	maker-scaffold10x_520_pilon-snap-gene-0.9-mRNA-1	240	246	7mer-m8
2	fhe-let-7a-5p	maker-scaffold10x_520_pilon-snap-gene-0.9-mRNA-1	372	377	6mer
2	fhe-let-7a-5p	maker-scaffold10x_520_pilon-snap-gene-0.10-mRNA-1	268	273	6mer
2	fhe-let-7a-5p	maker-scaffold10x_520_pilon-augustus-gene-2.83-mRNA-1	473	478	6mer
2	fhe-let-7a-5p	maker-scaffold10x_520_pilon-snap-gene-2.139-mRNA-1	129	135	7mer-m8
2	fhe-let-7a-5p	maker-scaffold10x_520_pilon-snap-gene-2.139-mRNA-1	145	150	6mer
2	fhe-let-7a-5p	maker-scaffold10x_520_pilon-augustus-gene-2.92-mRNA-1	1154	1160	7mer-m8
2	fhe-let-7a-5p	maker-scaffold10x_520_pilon-augustus-gene-2.92-mRNA-1	584	589	6mer
2	fhe-let-7a-5p	maker-scaffold10x_13_pilon-snap-gene-0.65-mRNA-1	508	513	6mer
2	fhe-let-7a-5p	maker-scaffold10x_13_pilon-augustus-gene-0.17-mRNA-1	1169	1175	7mer-m8
2	fhe-let-7a-5p	maker-scaffold10x_13_pilon-augustus-gene-0.17-mRNA-1	1504	1509	6mer
2	fhe-let-7a-5p	augustus_masked-scaffold10x_13_pilon-processed-gene-0.101-mRNA-1	26	31	6mer
2	fhe-let-7a-5p	augustus_masked-scaffold10x_13_pilon-processed-gene-0.101-mRNA-1	767	773	7mer-m8
2	fhe-let-7a-5p	maker-scaffold10x_13_pilon-snap-gene-0.81-mRNA-1	513	519	7mer-1a
2	fhe-let-7a-5p	maker-scaffold10x_13_pilon-snap-gene-1.70-mRNA-1	13631	13636	6mer
2	fhe-let-7a-5p	maker-scaffold10x_13_pilon-snap-gene-1.70-mRNA-1	2898	2903	6mer
2	fhe-let-7a-5p	maker-scaffold10x_13_pilon-augustus-gene-1.92-mRNA-1	346	351	6mer
2	fhe-let-7a-5p	maker-scaffold10x_13_pilon-augustus-gene-2.149-mRNA-1	600	606	7mer-1a
2	fhe-let-7a-5p	maker-scaffold10x_13_pilon-snap-gene-2.116-mRNA-1	686	691	6mer
2	fhe-let-7a-5p	maker-scaffold10x_13_pilon-augustus-gene-2.155-mRNA-1	528	534	7mer-1a
2	fhe-let-7a-5p	maker-scaffold10x_13_pilon-snap-gene-2.132-mRNA-1	90	95	6mer
2	fhe-let-7a-5p	maker-scaffold10x_13_pilon-snap-gene-2.133-mRNA-1	23	28	6mer
2	fhe-let-7a-5p	maker-scaffold10x_13_pilon-snap-gene-2.147-mRNA-1	37	43	7mer-m8
2	fhe-let-7a-5p	maker-scaffold10x_598_pilon-snap-gene-0.32-mRNA-1	2180	2186	7mer-m8
2	fhe-let-7a-5p	maker-scaffold10x_598_pilon-augustus-gene-0.7-mRNA-1	74	79	6mer
2	fhe-let-7a-5p	maker-scaffold10x_598_pilon-snap-gene-1.86-mRNA-1	466	472	7mer-m8
2	fhe-let-7a-5p	maker-scaffold10x_598_pilon-snap-gene-1.89-mRNA-1	235	240	6mer
2	fhe-let-7a-5p	maker-scaffold10x_815_pilon-pred_gff_StringTie-gene-0.33-mRNA-1	7773	7780	8mer-1a
2	fhe-let-7a-5p	maker-scaffold10x_815_pilon-snap-gene-0.5-mRNA-1	886	891	6mer
2	fhe-let-7a-5p	maker-scaffold10x_815_pilon-snap-gene-0.9-mRNA-1	675	681	7mer-m8
2	fhe-let-7a-5p	maker-scaffold10x_815_pilon-snap-gene-1.81-mRNA-1	648	654	7mer-m8
2	fhe-let-7a-5p	maker-scaffold10x_908_pilon-augustus-gene-0.80-mRNA-1	1389	1394	6mer
2	fhe-let-7a-5p	maker-scaffold10x_908_pilon-augustus-gene-0.80-mRNA-1	2636	2642	7mer-1a
2	fhe-let-7a-5p	maker-scaffold10x_908_pilon-augustus-gene-0.71-mRNA-1	900	905	6mer
2	fhe-let-7a-5p	maker-scaffold10x_908_pilon-snap-gene-0.95-mRNA-1	600	606	7mer-1a
2	fhe-let-7a-5p	maker-scaffold10x_908_pilon-snap-gene-1.174-mRNA-1	3032	3038	7mer-m8
2	fhe-let-7a-5p	maker-scaffold10x_493_pilon-snap-gene-0.50-mRNA-1	409	414	6mer
2	fhe-let-7a-5p	maker-scaffold10x_493_pilon-snap-gene-0.54-mRNA-1	108	113	6mer
2	fhe-let-7a-5p	maker-scaffold10x_493_pilon-pred_gff_StringTie-gene-1.48-mRNA-1	1007	1013	7mer-m8
2	fhe-let-7a-5p	maker-scaffold10x_493_pilon-augustus-gene-1.180-mRNA-1	42	47	6mer
2	fhe-let-7a-5p	maker-scaffold10x_493_pilon-snap-gene-1.13-mRNA-1	343	348	6mer
2	fhe-let-7a-5p	maker-scaffold10x_493_pilon-snap-gene-1.40-mRNA-1	3471	3476	6mer
2	fhe-let-7a-5p	maker-scaffold10x_217_pilon-snap-gene-0.64-mRNA-1	1012	1017	6mer
2	fhe-let-7a-5p	maker-scaffold10x_217_pilon-snap-gene-0.64-mRNA-1	215	220	6mer
2	fhe-let-7a-5p	maker-scaffold10x_217_pilon-snap-gene-0.64-mRNA-1	4515	4520	6mer
2	fhe-let-7a-5p	maker-scaffold10x_217_pilon-snap-gene-0.64-mRNA-1	845	850	6mer
2	fhe-let-7a-5p	maker-scaffold10x_217_pilon-snap-gene-1.131-mRNA-1	217	222	6mer
2	fhe-let-7a-5p	maker-scaffold10x_217_pilon-snap-gene-1.122-mRNA-1	341	346	6mer
2	fhe-let-7a-5p	maker-scaffold10x_217_pilon-snap-gene-1.124-mRNA-1	425	430	6mer
2	fhe-let-7a-5p	maker-scaffold10x_345_pilon-snap-gene-0.34-mRNA-1	2133	2139	7mer-1a
2	fhe-let-7a-5p	maker-scaffold10x_345_pilon-snap-gene-1.107-mRNA-1	214	219	6mer
2	fhe-let-7a-5p	maker-scaffold10x_345_pilon-snap-gene-1.100-mRNA-1	5677	5682	6mer
2	fhe-let-7a-5p	maker-scaffold10x_513_pilon-snap-gene-0.57-mRNA-1	55	60	6mer
2	fhe-let-7a-5p	maker-scaffold10x_513_pilon-snap-gene-0.58-mRNA-1	1270	1276	7mer-m8
2	fhe-let-7a-5p	maker-scaffold10x_513_pilon-snap-gene-0.58-mRNA-1	1468	1473	6mer
2	fhe-let-7a-5p	maker-scaffold10x_513_pilon-snap-gene-0.64-mRNA-1	1149	1154	6mer
2	fhe-let-7a-5p	maker-scaffold10x_513_pilon-snap-gene-1.161-mRNA-1	982	988	7mer-1a
2	fhe-let-7a-5p	maker-scaffold10x_513_pilon-snap-gene-1.168-mRNA-1	111	116	6mer
2	fhe-let-7a-5p	maker-scaffold10x_513_pilon-snap-gene-1.168-mRNA-1	1536	1541	6mer
2	fhe-let-7a-5p	maker-scaffold10x_383_pilon-snap-gene-0.21-mRNA-1	1188	1194	7mer-m8
2	fhe-let-7a-5p	maker-scaffold10x_383_pilon-augustus-gene-1.32-mRNA-1	157	163	7mer-m8
2	fhe-let-7a-5p	maker-scaffold10x_383_pilon-augustus-gene-1.25-mRNA-1	177	183	7mer-1a
2	fhe-let-7a-5p	maker-scaffold10x_383_pilon-augustus-gene-1.25-mRNA-1	2366	2372	7mer-1a
2	fhe-let-7a-5p	maker-scaffold10x_383_pilon-augustus-gene-1.25-mRNA-1	3387	3393	7mer-m8
2	fhe-let-7a-5p	maker-scaffold10x_7_pilon-snap-gene-0.32-mRNA-1	5000	5006	7mer-1a
2	fhe-let-7a-5p	maker-scaffold10x_7_pilon-snap-gene-1.59-mRNA-1	195	200	6mer
2	fhe-let-7a-5p	maker-scaffold10x_7_pilon-snap-gene-1.80-mRNA-1	1207	1212	6mer
2	fhe-let-7a-5p	maker-scaffold10x_7_pilon-augustus-gene-1.11-mRNA-1	1234	1240	7mer-m8
2	fhe-let-7a-5p	maker-scaffold10x_7_pilon-augustus-gene-1.11-mRNA-1	1532	1537	6mer
2	fhe-let-7a-5p	maker-scaffold10x_7_pilon-augustus-gene-1.11-mRNA-1	1715	1722	8mer-1a
2	fhe-let-7a-5p	maker-scaffold10x_7_pilon-augustus-gene-1.11-mRNA-1	2317	2322	6mer
2	fhe-let-7a-5p	maker-scaffold10x_436_pilon-snap-gene-0.29-mRNA-1	1300	1306	7mer-m8
2	fhe-let-7a-5p	maker-scaffold10x_436_pilon-snap-gene-1.40-mRNA-1	1545	1551	7mer-m8
2	fhe-let-7a-5p	maker-scaffold10x_102_pilon-snap-gene-0.49-mRNA-1	3855	3861	7mer-1a
2	fhe-let-7a-5p	maker-scaffold10x_102_pilon-snap-gene-0.58-mRNA-1	931	936	6mer
2	fhe-let-7a-5p	maker-scaffold10x_102_pilon-snap-gene-0.37-mRNA-1	2023	2029	7mer-1a
2	fhe-let-7a-5p	maker-scaffold10x_102_pilon-snap-gene-0.37-mRNA-1	5021	5026	6mer
2	fhe-let-7a-5p	maker-scaffold10x_102_pilon-augustus-gene-0.93-mRNA-1	2396	2402	7mer-1a
2	fhe-let-7a-5p	maker-scaffold10x_102_pilon-augustus-gene-0.94-mRNA-1	2889	2895	7mer-m8
2	fhe-let-7a-5p	maker-scaffold10x_377_pilon-snap-gene-0.61-mRNA-1	3057	3064	8mer-1a
2	fhe-let-7a-5p	maker-scaffold10x_377_pilon-snap-gene-0.52-mRNA-1	319	325	7mer-m8
2	fhe-let-7a-5p	maker-scaffold10x_213_pilon-snap-gene-0.33-mRNA-1	201	206	6mer
2	fhe-let-7a-5p	maker-scaffold10x_213_pilon-snap-gene-0.34-mRNA-1	66	72	7mer-m8
2	fhe-let-7a-5p	maker-scaffold10x_213_pilon-snap-gene-0.42-mRNA-1	254	259	6mer
2	fhe-let-7a-5p	maker-scaffold10x_213_pilon-snap-gene-0.44-mRNA-1	274	279	6mer
2	fhe-let-7a-5p	maker-scaffold10x_213_pilon-snap-gene-0.44-mRNA-1	607	612	6mer
2	fhe-let-7a-5p	maker-scaffold10x_237_pilon-snap-gene-0.48-mRNA-1	237	242	6mer
2	fhe-let-7a-5p	maker-scaffold10x_237_pilon-snap-gene-0.54-mRNA-1	230	235	6mer
2	fhe-let-7a-5p	maker-scaffold10x_237_pilon-pred_gff_StringTie-gene-0.175-mRNA-1	196	201	6mer
2	fhe-let-7a-5p	maker-scaffold10x_237_pilon-pred_gff_StringTie-gene-0.175-mRNA-1	3040	3046	7mer-m8
2	fhe-let-7a-5p	maker-scaffold10x_237_pilon-pred_gff_StringTie-gene-0.175-mRNA-1	55	61	7mer-m8
2	fhe-let-7a-5p	maker-scaffold10x_237_pilon-pred_gff_StringTie-gene-0.175-mRNA-1	5960	5966	7mer-1a
2	fhe-let-7a-5p	maker-scaffold10x_237_pilon-snap-gene-0.46-mRNA-1	543	549	7mer-1a
2	fhe-let-7a-5p	snap_masked-scaffold10x_58_pilon-processed-gene-0.90-mRNA-1	440	446	7mer-m8
2	fhe-let-7a-5p	maker-scaffold10x_58_pilon-snap-gene-0.117-mRNA-1	670	675	6mer
2	fhe-let-7a-5p	maker-scaffold10x_58_pilon-snap-gene-0.121-mRNA-1	81	86	6mer
2	fhe-let-7a-5p	maker-scaffold10x_58_pilon-snap-gene-0.135-mRNA-1	161	166	6mer
2	fhe-let-7a-5p	maker-scaffold10x_58_pilon-pred_gff_StringTie-gene-0.180-mRNA-1	1702	1707	6mer
2	fhe-let-7a-5p	maker-scaffold10x_58_pilon-pred_gff_StringTie-gene-0.180-mRNA-1	302	307	6mer
2	fhe-let-7a-5p	maker-scaffold10x_58_pilon-pred_gff_StringTie-gene-0.180-mRNA-1	5250	5255	6mer
2	fhe-let-7a-5p	maker-scaffold10x_432_pilon-snap-gene-0.101-mRNA-1	2238	2243	6mer
2	fhe-let-7a-5p	maker-scaffold10x_432_pilon-snap-gene-0.101-mRNA-1	840	845	6mer
2	fhe-let-7a-5p	maker-scaffold10x_432_pilon-snap-gene-0.103-mRNA-1	76	81	6mer
2	fhe-let-7a-5p	maker-scaffold10x_432_pilon-snap-gene-0.126-mRNA-1	401	406	6mer
2	fhe-let-7a-5p	maker-scaffold10x_83_pilon-augustus-gene-0.120-mRNA-1	305	310	6mer
2	fhe-let-7a-5p	maker-scaffold10x_83_pilon-snap-gene-0.205-mRNA-1	116	121	6mer
2	fhe-let-7a-5p	maker-scaffold10x_83_pilon-snap-gene-0.206-mRNA-1	107	112	6mer
2	fhe-let-7a-5p	maker-scaffold10x_209_pilon-snap-gene-0.21-mRNA-1	180	185	6mer
2	fhe-let-7a-5p	maker-scaffold10x_209_pilon-snap-gene-0.51-mRNA-1	948	954	7mer-m8
2	fhe-let-7a-5p	maker-scaffold10x_80_pilon-augustus-gene-0.112-mRNA-1	44	50	7mer-1a
2	fhe-let-7a-5p	maker-scaffold10x_80_pilon-snap-gene-0.168-mRNA-1	4354	4359	6mer
2	fhe-let-7a-5p	maker-scaffold10x_80_pilon-snap-gene-0.168-mRNA-1	4443	4449	7mer-m8
2	fhe-let-7a-5p	maker-scaffold10x_80_pilon-augustus-gene-0.136-mRNA-1	1522	1527	6mer
2	fhe-let-7a-5p	maker-scaffold10x_80_pilon-snap-gene-0.190-mRNA-1	136	141	6mer
2	fhe-let-7a-5p	maker-scaffold10x_80_pilon-augustus-gene-0.126-mRNA-1	58	63	6mer
2	fhe-let-7a-5p	maker-scaffold10x_80_pilon-pred_gff_StringTie-gene-0.86-mRNA-1	170	176	7mer-m8
2	fhe-let-7a-5p	maker-scaffold10x_80_pilon-snap-gene-0.178-mRNA-1	1612	1618	7mer-m8
2	fhe-let-7a-5p	maker-scaffold10x_617_pilon-snap-gene-0.32-mRNA-1	117	122	6mer
2	fhe-let-7a-5p	maker-scaffold10x_617_pilon-snap-gene-0.35-mRNA-1	404	410	7mer-m8
2	fhe-let-7a-5p	maker-scaffold10x_617_pilon-snap-gene-0.23-mRNA-1	272	277	6mer
2	fhe-let-7a-5p	maker-scaffold10x_617_pilon-snap-gene-0.25-mRNA-1	529	535	7mer-m8
2	fhe-let-7a-5p	maker-scaffold10x_617_pilon-pred_gff_StringTie-gene-0.104-mRNA-1	1148	1153	6mer
2	fhe-let-7a-5p	maker-scaffold10x_267_pilon-snap-gene-0.42-mRNA-1	2576	2581	6mer
2	fhe-let-7a-5p	maker-scaffold10x_267_pilon-snap-gene-0.52-mRNA-1	2730	2736	7mer-1a
2	fhe-let-7a-5p	maker-scaffold10x_267_pilon-pred_gff_StringTie-gene-0.88-mRNA-1	226	231	6mer
2	fhe-let-7a-5p	maker-scaffold10x_267_pilon-snap-gene-0.61-mRNA-1	1084	1090	7mer-1a
2	fhe-let-7a-5p	maker-scaffold10x_637_pilon-snap-gene-0.155-mRNA-1	2593	2598	6mer
2	fhe-let-7a-5p	maker-scaffold10x_637_pilon-augustus-gene-0.31-mRNA-1	703	708	6mer
2	fhe-let-7a-5p	maker-scaffold10x_637_pilon-snap-gene-0.149-mRNA-1	105	111	7mer-m8
2	fhe-let-7a-5p	maker-scaffold10x_637_pilon-snap-gene-0.150-mRNA-1	258	264	7mer-1a
2	fhe-let-7a-5p	maker-scaffold10x_637_pilon-snap-gene-0.150-mRNA-1	263	270	8mer-1a
2	fhe-let-7a-5p	maker-scaffold10x_926_pilon-pred_gff_StringTie-gene-0.67-mRNA-1	947	952	6mer
2	fhe-let-7a-5p	maker-scaffold10x_926_pilon-augustus-gene-0.6-mRNA-1	649	654	6mer
2	fhe-let-7a-5p	maker-scaffold10x_926_pilon-augustus-gene-0.22-mRNA-1	314	319	6mer
2	fhe-let-7a-5p	maker-scaffold10x_589_pilon-snap-gene-0.118-mRNA-1	58	65	8mer-1a
2	fhe-let-7a-5p	maker-scaffold10x_589_pilon-snap-gene-0.119-mRNA-1	1041	1046	6mer
2	fhe-let-7a-5p	augustus_masked-scaffold10x_589_pilon-processed-gene-0.6-mRNA-1	2963	2968	6mer
2	fhe-let-7a-5p	augustus_masked-scaffold10x_589_pilon-processed-gene-0.6-mRNA-1	720	725	6mer
2	fhe-let-7a-5p	maker-scaffold10x_589_pilon-augustus-gene-0.57-mRNA-1	1271	1277	7mer-1a
2	fhe-let-7a-5p	maker-scaffold10x_313_pilon-snap-gene-0.69-mRNA-1	218	223	6mer
2	fhe-let-7a-5p	maker-scaffold10x_313_pilon-snap-gene-0.77-mRNA-1	1363	1368	6mer
2	fhe-let-7a-5p	maker-scaffold10x_313_pilon-snap-gene-0.94-mRNA-1	75	80	6mer
2	fhe-let-7a-5p	maker-scaffold10x_313_pilon-snap-gene-0.102-mRNA-1	54	59	6mer
2	fhe-let-7a-5p	maker-scaffold10x_53_pilon-snap-gene-0.75-mRNA-1	2860	2867	8mer-1a
2	fhe-let-7a-5p	maker-scaffold10x_53_pilon-snap-gene-0.75-mRNA-1	3339	3344	6mer
2	fhe-let-7a-5p	maker-scaffold10x_487_pilon-augustus-gene-0.66-mRNA-1	3198	3203	6mer
2	fhe-let-7a-5p	maker-scaffold10x_487_pilon-snap-gene-0.213-mRNA-1	177	182	6mer
2	fhe-let-7a-5p	maker-scaffold10x_487_pilon-snap-gene-0.221-mRNA-1	373	379	7mer-m8
2	fhe-let-7a-5p	maker-scaffold10x_297_pilon-snap-gene-0.3-mRNA-1	60	66	7mer-1a
2	fhe-let-7a-5p	maker-scaffold10x_297_pilon-snap-gene-0.9-mRNA-1	182	187	6mer
2	fhe-let-7a-5p	maker-scaffold10x_157_pilon-snap-gene-0.181-mRNA-1	1016	1022	7mer-1a
2	fhe-let-7a-5p	maker-scaffold10x_157_pilon-snap-gene-0.181-mRNA-1	497	502	6mer
2	fhe-let-7a-5p	maker-scaffold10x_157_pilon-snap-gene-0.181-mRNA-1	5454	5459	6mer
2	fhe-let-7a-5p	maker-scaffold10x_157_pilon-snap-gene-0.181-mRNA-1	595	600	6mer
2	fhe-let-7a-5p	maker-scaffold10x_546_pilon-snap-gene-0.19-mRNA-1	275	281	7mer-1a
2	fhe-let-7a-5p	maker-scaffold10x_546_pilon-pred_gff_StringTie-gene-0.95-mRNA-1	1910	1915	6mer
2	fhe-let-7a-5p	maker-scaffold10x_546_pilon-pred_gff_StringTie-gene-0.95-mRNA-1	3246	3252	7mer-1a
2	fhe-let-7a-5p	maker-scaffold10x_546_pilon-pred_gff_StringTie-gene-0.95-mRNA-1	3781	3786	6mer
2	fhe-let-7a-5p	maker-scaffold10x_546_pilon-pred_gff_StringTie-gene-0.95-mRNA-1	4156	4161	6mer
2	fhe-let-7a-5p	maker-scaffold10x_546_pilon-pred_gff_StringTie-gene-0.95-mRNA-1	4773	4778	6mer
2	fhe-let-7a-5p	maker-scaffold10x_546_pilon-pred_gff_StringTie-gene-0.95-mRNA-1	7197	7202	6mer
2	fhe-let-7a-5p	maker-scaffold10x_546_pilon-snap-gene-0.9-mRNA-1	512	518	7mer-m8
2	fhe-let-7a-5p	maker-scaffold10x_99_pilon-snap-gene-0.67-mRNA-1	242	247	6mer
2	fhe-let-7a-5p	maker-scaffold10x_99_pilon-snap-gene-0.87-mRNA-1	123	128	6mer
2	fhe-let-7a-5p	maker-scaffold10x_99_pilon-snap-gene-0.92-mRNA-1	229	234	6mer
2	fhe-let-7a-5p	maker-scaffold10x_263_pilon-pred_gff_StringTie-gene-0.40-mRNA-1	4137	4142	6mer
2	fhe-let-7a-5p	maker-scaffold10x_263_pilon-snap-gene-0.2-mRNA-1	396	401	6mer
2	fhe-let-7a-5p	maker-scaffold10x_43_pilon-snap-gene-0.85-mRNA-1	399	405	7mer-m8
2	fhe-let-7a-5p	maker-scaffold10x_43_pilon-augustus-gene-0.45-mRNA-1	43	50	8mer-1a
2	fhe-let-7a-5p	maker-scaffold10x_43_pilon-snap-gene-0.100-mRNA-1	330	335	6mer
2	fhe-let-7a-5p	maker-scaffold10x_284_pilon-snap-gene-0.91-mRNA-1	822	827	6mer
2	fhe-let-7a-5p	maker-scaffold10x_284_pilon-pred_gff_StringTie-gene-0.13-mRNA-1	201	206	6mer
2	fhe-let-7a-5p	maker-scaffold10x_284_pilon-pred_gff_StringTie-gene-0.13-mRNA-1	3166	3172	7mer-m8
2	fhe-let-7a-5p	maker-scaffold10x_284_pilon-pred_gff_StringTie-gene-0.13-mRNA-1	9240	9245	6mer
2	fhe-let-7a-5p	maker-scaffold10x_284_pilon-pred_gff_StringTie-gene-0.18-mRNA-1	1685	1691	7mer-1a
2	fhe-let-7a-5p	maker-scaffold10x_284_pilon-pred_gff_StringTie-gene-0.18-mRNA-1	343	348	6mer
2	fhe-let-7a-5p	maker-scaffold10x_284_pilon-snap-gene-0.116-mRNA-1	12428	12433	6mer
2	fhe-let-7a-5p	maker-scaffold10x_342_pilon-snap-gene-0.29-mRNA-1	901	906	6mer
2	fhe-let-7a-5p	maker-scaffold10x_342_pilon-snap-gene-0.31-mRNA-1	319	325	7mer-1a
2	fhe-let-7a-5p	maker-scaffold10x_342_pilon-snap-gene-0.34-mRNA-1	591	596	6mer
2	fhe-let-7a-5p	maker-scaffold10x_342_pilon-snap-gene-0.38-mRNA-1	880	886	7mer-m8
2	fhe-let-7a-5p	maker-scaffold10x_342_pilon-augustus-gene-0.181-mRNA-1	284	290	7mer-m8
2	fhe-let-7a-5p	maker-scaffold10x_342_pilon-augustus-gene-0.181-mRNA-1	812	817	6mer
2	fhe-let-7a-5p	maker-scaffold10x_342_pilon-pred_gff_StringTie-gene-0.118-mRNA-1	1064	1069	6mer
2	fhe-let-7a-5p	maker-scaffold10x_342_pilon-pred_gff_StringTie-gene-0.118-mRNA-1	1109	1116	8mer-1a
2	fhe-let-7a-5p	maker-scaffold10x_342_pilon-snap-gene-0.45-mRNA-1	520	525	6mer
2	fhe-let-7a-5p	maker-scaffold10x_654_pilon-snap-gene-0.145-mRNA-1	53	58	6mer
2	fhe-let-7a-5p	maker-scaffold10x_654_pilon-augustus-gene-0.32-mRNA-1	653	659	7mer-1a
2	fhe-let-7a-5p	maker-scaffold10x_654_pilon-augustus-gene-0.32-mRNA-1	792	797	6mer
2	fhe-let-7a-5p	maker-scaffold10x_654_pilon-snap-gene-0.148-mRNA-1	449	454	6mer
2	fhe-let-7a-5p	maker-scaffold10x_654_pilon-snap-gene-0.148-mRNA-1	733	740	8mer-1a
2	fhe-let-7a-5p	maker-scaffold10x_654_pilon-snap-gene-0.148-mRNA-1	739	745	7mer-m8
2	fhe-let-7a-5p	maker-scaffold10x_654_pilon-snap-gene-0.148-mRNA-1	960	965	6mer
2	fhe-let-7a-5p	maker-scaffold10x_654_pilon-snap-gene-0.157-mRNA-1	45	51	7mer-m8
2	fhe-let-7a-5p	maker-scaffold10x_654_pilon-snap-gene-0.172-mRNA-1	987	992	6mer
2	fhe-let-7a-5p	maker-scaffold10x_654_pilon-augustus-gene-0.38-mRNA-1	113	118	6mer
2	fhe-let-7a-5p	maker-scaffold10x_654_pilon-snap-gene-0.173-mRNA-1	851	858	8mer-1a
2	fhe-let-7a-5p	maker-scaffold10x_61_pilon-snap-gene-0.27-mRNA-1	330	335	6mer
2	fhe-let-7a-5p	maker-scaffold10x_61_pilon-snap-gene-0.51-mRNA-1	307	312	6mer
2	fhe-let-7a-5p	maker-scaffold10x_61_pilon-snap-gene-0.52-mRNA-1	1644	1650	7mer-m8
2	fhe-let-7a-5p	augustus_masked-scaffold10x_61_pilon-processed-gene-0.125-mRNA-1	652	658	7mer-1a
2	fhe-let-7a-5p	maker-scaffold10x_841_pilon-snap-gene-0.68-mRNA-1	106	112	7mer-m8
2	fhe-let-7a-5p	maker-scaffold10x_841_pilon-augustus-gene-0.8-mRNA-1	221	227	7mer-1a
2	fhe-let-7a-5p	maker-scaffold10x_841_pilon-snap-gene-0.81-mRNA-1	217	223	7mer-1a
2	fhe-let-7a-5p	maker-scaffold10x_841_pilon-snap-gene-0.73-mRNA-1	930	935	6mer
2	fhe-let-7a-5p	maker-scaffold10x_71_pilon-snap-gene-0.85-mRNA-1	1434	1439	6mer
2	fhe-let-7a-5p	maker-scaffold10x_71_pilon-snap-gene-0.88-mRNA-1	201	206	6mer
2	fhe-let-7a-5p	maker-scaffold10x_71_pilon-snap-gene-0.103-mRNA-1	1846	1852	7mer-1a
2	fhe-let-7a-5p	maker-scaffold10x_73_pilon-pred_gff_StringTie-gene-0.81-mRNA-1	370	375	6mer
2	fhe-let-7a-5p	maker-scaffold10x_205_pilon-pred_gff_StringTie-gene-0.148-mRNA-1	321	326	6mer
2	fhe-let-7a-5p	maker-scaffold10x_205_pilon-snap-gene-0.68-mRNA-1	2488	2493	6mer
2	fhe-let-7a-5p	maker-scaffold10x_205_pilon-snap-gene-0.81-mRNA-1	1906	1911	6mer
2	fhe-let-7a-5p	maker-scaffold10x_205_pilon-snap-gene-0.81-mRNA-1	3427	3432	6mer
2	fhe-let-7a-5p	maker-scaffold10x_205_pilon-snap-gene-0.81-mRNA-1	61	66	6mer
2	fhe-let-7a-5p	maker-scaffold10x_205_pilon-snap-gene-0.81-mRNA-1	699	705	7mer-m8
2	fhe-let-7a-5p	maker-scaffold10x_113_pilon-snap-gene-0.196-mRNA-1	1115	1121	7mer-1a
2	fhe-let-7a-5p	maker-scaffold10x_113_pilon-snap-gene-0.197-mRNA-1	388	393	6mer
2	fhe-let-7a-5p	maker-scaffold10x_113_pilon-pred_gff_StringTie-gene-0.102-mRNA-1	15821	15826	6mer
2	fhe-let-7a-5p	maker-scaffold10x_113_pilon-pred_gff_StringTie-gene-0.102-mRNA-1	17844	17849	6mer
2	fhe-let-7a-5p	maker-scaffold10x_113_pilon-pred_gff_StringTie-gene-0.102-mRNA-1	19731	19736	6mer
2	fhe-let-7a-5p	maker-scaffold10x_113_pilon-pred_gff_StringTie-gene-0.102-mRNA-1	21986	21991	6mer
2	fhe-let-7a-5p	maker-scaffold10x_113_pilon-pred_gff_StringTie-gene-0.102-mRNA-1	22403	22409	7mer-1a
2	fhe-let-7a-5p	maker-scaffold10x_113_pilon-pred_gff_StringTie-gene-0.102-mRNA-1	31907	31913	7mer-m8
2	fhe-let-7a-5p	maker-scaffold10x_113_pilon-pred_gff_StringTie-gene-0.102-mRNA-1	4287	4293	7mer-1a
2	fhe-let-7a-5p	maker-scaffold10x_113_pilon-pred_gff_StringTie-gene-0.102-mRNA-1	4742	4747	6mer
2	fhe-let-7a-5p	maker-scaffold10x_113_pilon-pred_gff_StringTie-gene-0.102-mRNA-1	8302	8307	6mer
2	fhe-let-7a-5p	maker-scaffold10x_113_pilon-pred_gff_StringTie-gene-0.102-mRNA-1	9919	9924	6mer
2	fhe-let-7a-5p	augustus_masked-scaffold10x_113_pilon-processed-gene-0.221-mRNA-1	849	854	6mer
2	fhe-let-7a-5p	augustus_masked-scaffold10x_113_pilon-processed-gene-0.222-mRNA-1	1640	1645	6mer
2	fhe-let-7a-5p	augustus_masked-scaffold10x_113_pilon-processed-gene-0.222-mRNA-1	423	428	6mer
2	fhe-let-7a-5p	maker-scaffold10x_203_pilon-augustus-gene-0.27-mRNA-1	2346	2352	7mer-m8
2	fhe-let-7a-5p	maker-scaffold10x_203_pilon-snap-gene-0.64-mRNA-1	358	364	7mer-m8
2	fhe-let-7a-5p	maker-scaffold10x_203_pilon-snap-gene-0.86-mRNA-1	1471	1477	7mer-m8
2	fhe-let-7a-5p	maker-scaffold10x_203_pilon-snap-gene-0.92-mRNA-1	427	432	6mer
2	fhe-let-7a-5p	maker-scaffold10x_203_pilon-pred_gff_StringTie-gene-0.194-mRNA-1	3157	3162	6mer
2	fhe-let-7a-5p	maker-scaffold10x_203_pilon-snap-gene-0.78-mRNA-1	1919	1924	6mer
2	fhe-let-7a-5p	maker-scaffold10x_203_pilon-snap-gene-0.83-mRNA-1	1547	1552	6mer
2	fhe-let-7a-5p	maker-scaffold10x_203_pilon-snap-gene-0.83-mRNA-1	875	881	7mer-m8
2	fhe-let-7a-5p	augustus_masked-scaffold10x_166_pilon-processed-gene-0.4-mRNA-1	1645	1650	6mer
2	fhe-let-7a-5p	maker-scaffold10x_166_pilon-augustus-gene-0.68-mRNA-1	1711	1717	7mer-m8
2	fhe-let-7a-5p	augustus_masked-scaffold10x_166_pilon-processed-gene-0.13-mRNA-1	1207	1212	6mer
2	fhe-let-7a-5p	augustus_masked-scaffold10x_166_pilon-processed-gene-0.13-mRNA-1	4666	4671	6mer
2	fhe-let-7a-5p	augustus_masked-scaffold10x_166_pilon-processed-gene-0.13-mRNA-1	8137	8142	6mer
2	fhe-let-7a-5p	maker-scaffold10x_166_pilon-augustus-gene-0.78-mRNA-1	3620	3625	6mer
2	fhe-let-7a-5p	maker-scaffold10x_166_pilon-augustus-gene-0.95-mRNA-1	4600	4605	6mer
2	fhe-let-7a-5p	maker-scaffold10x_166_pilon-snap-gene-0.44-mRNA-1	407	412	6mer
2	fhe-let-7a-5p	maker-scaffold10x_293_pilon-snap-gene-0.142-mRNA-1	1648	1653	6mer
2	fhe-let-7a-5p	maker-scaffold10x_966_pilon-snap-gene-0.69-mRNA-1	625	631	7mer-1a
2	fhe-let-7a-5p	maker-scaffold10x_966_pilon-snap-gene-0.71-mRNA-1	189	194	6mer
2	fhe-let-7a-5p	maker-scaffold10x_966_pilon-snap-gene-0.71-mRNA-1	449	455	7mer-m8
2	fhe-let-7a-5p	maker-scaffold10x_966_pilon-snap-gene-0.83-mRNA-1	2230	2235	6mer
2	fhe-let-7a-5p	maker-scaffold10x_253_pilon-augustus-gene-0.6-mRNA-1	1072	1077	6mer
2	fhe-let-7a-5p	maker-scaffold10x_253_pilon-snap-gene-0.138-mRNA-1	465	472	8mer-1a
2	fhe-let-7a-5p	maker-scaffold10x_253_pilon-augustus-gene-0.26-mRNA-1	629	635	7mer-1a
2	fhe-let-7a-5p	maker-scaffold10x_253_pilon-snap-gene-0.140-mRNA-1	582	588	7mer-m8
2	fhe-let-7a-5p	maker-scaffold10x_253_pilon-snap-gene-0.140-mRNA-1	767	773	7mer-m8
2	fhe-let-7a-5p	maker-scaffold10x_253_pilon-augustus-gene-0.16-mRNA-1	1799	1804	6mer
2	fhe-let-7a-5p	maker-scaffold10x_730_pilon-augustus-gene-0.21-mRNA-1	541	546	6mer
2	fhe-let-7a-5p	maker-scaffold10x_730_pilon-snap-gene-0.81-mRNA-1	392	397	6mer
2	fhe-let-7a-5p	maker-scaffold10x_149_pilon-snap-gene-0.91-mRNA-1	233	238	6mer
2	fhe-let-7a-5p	maker-scaffold10x_149_pilon-augustus-gene-0.78-mRNA-1	1145	1151	7mer-m8
2	fhe-let-7a-5p	maker-scaffold10x_149_pilon-snap-gene-0.110-mRNA-1	1068	1073	6mer
2	fhe-let-7a-5p	maker-scaffold10x_142_pilon-pred_gff_StringTie-gene-0.106-mRNA-1	771	777	7mer-m8
2	fhe-let-7a-5p	maker-scaffold10x_142_pilon-snap-gene-0.69-mRNA-1	106	111	6mer
2	fhe-let-7a-5p	maker-scaffold10x_142_pilon-pred_gff_StringTie-gene-0.156-mRNA-1	10913	10919	7mer-m8
2	fhe-let-7a-5p	maker-scaffold10x_142_pilon-pred_gff_StringTie-gene-0.156-mRNA-1	11365	11371	7mer-1a
2	fhe-let-7a-5p	maker-scaffold10x_142_pilon-pred_gff_StringTie-gene-0.156-mRNA-1	29900	29905	6mer
2	fhe-let-7a-5p	maker-scaffold10x_142_pilon-pred_gff_StringTie-gene-0.156-mRNA-1	8678	8685	8mer-1a
2	fhe-let-7a-5p	maker-scaffold10x_1014_pilon-augustus-gene-0.42-mRNA-1	340	345	6mer
2	fhe-let-7a-5p	maker-scaffold10x_1014_pilon-snap-gene-0.22-mRNA-1	1009	1014	6mer
2	fhe-let-7a-5p	maker-scaffold10x_1014_pilon-snap-gene-0.22-mRNA-1	299	304	6mer
2	fhe-let-7a-5p	maker-scaffold10x_4_pilon-augustus-gene-0.0-mRNA-1	711	716	6mer
2	fhe-let-7a-5p	maker-scaffold10x_4_pilon-augustus-gene-0.10-mRNA-1	4052	4058	7mer-m8
2	fhe-let-7a-5p	maker-scaffold10x_563_pilon-pred_gff_StringTie-gene-0.28-mRNA-1	1569	1574	6mer
2	fhe-let-7a-5p	maker-scaffold10x_563_pilon-augustus-gene-0.161-mRNA-1	200	205	6mer
2	fhe-let-7a-5p	maker-scaffold10x_563_pilon-snap-gene-0.102-mRNA-1	1717	1722	6mer
2	fhe-let-7a-5p	maker-scaffold10x_563_pilon-snap-gene-0.120-mRNA-1	1793	1798	6mer
2	fhe-let-7a-5p	maker-scaffold10x_563_pilon-snap-gene-0.120-mRNA-1	611	616	6mer
2	fhe-let-7a-5p	maker-scaffold10x_563_pilon-augustus-gene-0.178-mRNA-1	1172	1177	6mer
2	fhe-let-7a-5p	maker-scaffold10x_563_pilon-augustus-gene-0.178-mRNA-1	612	618	7mer-1a
2	fhe-let-7a-5p	maker-scaffold10x_563_pilon-pred_gff_StringTie-gene-0.61-mRNA-1	2450	2456	7mer-m8
2	fhe-let-7a-5p	maker-scaffold10x_338_pilon-snap-gene-0.65-mRNA-1	475	480	6mer
2	fhe-let-7a-5p	maker-scaffold10x_22_pilon-snap-gene-0.105-mRNA-1	348	353	6mer
2	fhe-let-7a-5p	maker-scaffold10x_22_pilon-pred_gff_StringTie-gene-0.36-mRNA-1	4502	4508	7mer-m8
2	fhe-let-7a-5p	maker-scaffold10x_22_pilon-snap-gene-0.110-mRNA-1	176	181	6mer
2	fhe-let-7a-5p	maker-scaffold10x_22_pilon-snap-gene-0.130-mRNA-1	6536	6541	6mer
2	fhe-let-7a-5p	maker-scaffold10x_22_pilon-snap-gene-0.118-mRNA-1	1869	1874	6mer
2	fhe-let-7a-5p	maker-scaffold10x_22_pilon-snap-gene-0.118-mRNA-1	297	302	6mer
2	fhe-let-7a-5p	maker-scaffold10x_1084_pilon-snap-gene-0.135-mRNA-1	416	421	6mer
2	fhe-let-7a-5p	maker-scaffold10x_1189_pilon-snap-gene-0.105-mRNA-1	637	643	7mer-1a
2	fhe-let-7a-5p	maker-scaffold10x_330_pilon-snap-gene-0.85-mRNA-1	181	187	7mer-m8
2	fhe-let-7a-5p	maker-scaffold10x_280_pilon-snap-gene-0.117-mRNA-1	554	559	6mer
2	fhe-let-7a-5p	maker-scaffold10x_259_pilon-snap-gene-0.107-mRNA-1	1458	1463	6mer
2	fhe-let-7a-5p	maker-scaffold10x_259_pilon-snap-gene-0.107-mRNA-1	3140	3146	7mer-m8
2	fhe-let-7a-5p	maker-scaffold10x_259_pilon-snap-gene-0.103-mRNA-1	732	737	6mer
2	fhe-let-7a-5p	maker-scaffold10x_259_pilon-augustus-gene-0.139-mRNA-1	455	461	7mer-m8
2	fhe-let-7a-5p	snap_masked-scaffold10x_464_pilon-processed-gene-0.121-mRNA-1	401	406	6mer
2	fhe-let-7a-5p	maker-scaffold10x_464_pilon-augustus-gene-0.104-mRNA-1	966	972	7mer-m8
2	fhe-let-7a-5p	maker-scaffold10x_82_pilon-snap-gene-0.75-mRNA-1	911	916	6mer
2	fhe-let-7a-5p	maker-scaffold10x_81_pilon-snap-gene-0.163-mRNA-1	290	296	7mer-1a
2	fhe-let-7a-5p	maker-scaffold10x_724_pilon-snap-gene-0.101-mRNA-1	168	173	6mer
2	fhe-let-7a-5p	maker-scaffold10x_724_pilon-snap-gene-0.108-mRNA-1	1359	1364	6mer
2	fhe-let-7a-5p	maker-scaffold10x_1013_pilon-augustus-gene-0.86-mRNA-1	3703	3708	6mer
2	fhe-let-7a-5p	augustus_masked-scaffold10x_1013_pilon-processed-gene-0.139-mRNA-1	1117	1122	6mer
2	fhe-let-7a-5p	maker-scaffold10x_302_pilon-pred_gff_StringTie-gene-0.65-mRNA-1	212	217	6mer
2	fhe-let-7a-5p	maker-scaffold10x_302_pilon-augustus-gene-0.28-mRNA-1	1574	1579	6mer
2	fhe-let-7a-5p	maker-scaffold10x_281_pilon-snap-gene-0.158-mRNA-1	34	39	6mer
2	fhe-let-7a-5p	maker-scaffold10x_281_pilon-augustus-gene-0.194-mRNA-1	309	315	7mer-1a
2	fhe-let-7a-5p	maker-scaffold10x_281_pilon-snap-gene-0.185-mRNA-1	388	394	7mer-1a
2	fhe-let-7a-5p	maker-scaffold10x_281_pilon-snap-gene-0.173-mRNA-1	231	237	7mer-m8
2	fhe-let-7a-5p	maker-scaffold10x_281_pilon-augustus-gene-0.213-mRNA-1	2051	2056	6mer
2	fhe-let-7a-5p	maker-scaffold10x_281_pilon-augustus-gene-0.213-mRNA-1	497	503	7mer-1a
2	fhe-let-7a-5p	maker-scaffold10x_281_pilon-augustus-gene-0.213-mRNA-1	5799	5804	6mer
2	fhe-let-7a-5p	maker-scaffold10x_476_pilon-snap-gene-0.102-mRNA-1	4521	4526	6mer
2	fhe-let-7a-5p	maker-scaffold10x_476_pilon-snap-gene-0.102-mRNA-1	6227	6232	6mer
2	fhe-let-7a-5p	maker-scaffold10x_476_pilon-snap-gene-0.102-mRNA-1	890	896	7mer-1a
2	fhe-let-7a-5p	maker-scaffold10x_476_pilon-augustus-gene-0.46-mRNA-1	1587	1593	7mer-1a
2	fhe-let-7a-5p	maker-scaffold10x_476_pilon-augustus-gene-0.47-mRNA-1	3423	3428	6mer
2	fhe-let-7a-5p	maker-scaffold10x_476_pilon-augustus-gene-0.47-mRNA-1	3664	3670	7mer-m8
2	fhe-let-7a-5p	maker-scaffold10x_476_pilon-augustus-gene-0.47-mRNA-1	4000	4005	6mer
2	fhe-let-7a-5p	maker-scaffold10x_238_pilon-snap-gene-0.103-mRNA-1	347	352	6mer
2	fhe-let-7a-5p	maker-scaffold10x_238_pilon-augustus-gene-0.81-mRNA-1	88	93	6mer
2	fhe-let-7a-5p	maker-scaffold10x_238_pilon-snap-gene-0.98-mRNA-1	2197	2202	6mer
2	fhe-let-7a-5p	maker-scaffold10x_275_pilon-snap-gene-0.21-mRNA-1	934	941	8mer-1a
2	fhe-let-7a-5p	maker-scaffold10x_275_pilon-snap-gene-0.24-mRNA-1	342	347	6mer
2	fhe-let-7a-5p	snap_masked-scaffold10x_451_pilon-processed-gene-0.59-mRNA-1	927	932	6mer
2	fhe-let-7a-5p	snap_masked-scaffold10x_451_pilon-processed-gene-0.59-mRNA-1	944	950	7mer-m8
2	fhe-let-7a-5p	maker-scaffold10x_451_pilon-snap-gene-0.38-mRNA-1	1184	1189	6mer
2	fhe-let-7a-5p	maker-scaffold10x_75_pilon-snap-gene-0.100-mRNA-1	2441	2447	7mer-1a
2	fhe-let-7a-5p	maker-scaffold10x_75_pilon-augustus-gene-0.152-mRNA-1	184	191	8mer-1a
2	fhe-let-7a-5p	maker-scaffold10x_75_pilon-snap-gene-0.111-mRNA-1	780	785	6mer
2	fhe-let-7a-5p	maker-scaffold10x_75_pilon-snap-gene-0.111-mRNA-1	790	796	7mer-m8
2	fhe-let-7a-5p	maker-scaffold10x_742_pilon-snap-gene-0.68-mRNA-1	975	981	7mer-1a
2	fhe-let-7a-5p	maker-scaffold10x_418_pilon-augustus-gene-0.104-mRNA-1	927	932	6mer
2	fhe-let-7a-5p	maker-scaffold10x_418_pilon-snap-gene-0.83-mRNA-1	373	378	6mer
2	fhe-let-7a-5p	maker-scaffold10x_418_pilon-augustus-gene-0.121-mRNA-1	1424	1430	7mer-m8
2	fhe-let-7a-5p	maker-scaffold10x_418_pilon-snap-gene-0.86-mRNA-1	107	112	6mer
2	fhe-let-7a-5p	maker-scaffold10x_418_pilon-snap-gene-0.87-mRNA-1	1305	1311	7mer-m8
2	fhe-let-7a-5p	maker-scaffold10x_418_pilon-snap-gene-0.87-mRNA-1	60	66	7mer-m8
2	fhe-let-7a-5p	maker-scaffold10x_410_pilon-augustus-gene-0.30-mRNA-1	5492	5497	6mer
2	fhe-let-7a-5p	maker-scaffold10x_410_pilon-snap-gene-0.6-mRNA-1	272	277	6mer
2	fhe-let-7a-5p	maker-scaffold10x_410_pilon-snap-gene-0.8-mRNA-1	3897	3902	6mer
2	fhe-let-7a-5p	maker-scaffold10x_410_pilon-pred_gff_StringTie-gene-0.126-mRNA-1	733	738	6mer
2	fhe-let-7a-5p	maker-scaffold10x_503_pilon-augustus-gene-0.43-mRNA-1	1701	1707	7mer-m8
2	fhe-let-7a-5p	maker-scaffold10x_318_pilon-pred_gff_StringTie-gene-0.29-mRNA-1	329	334	6mer
2	fhe-let-7a-5p	maker-scaffold10x_318_pilon-augustus-gene-0.23-mRNA-1	2821	2826	6mer
2	fhe-let-7a-5p	maker-scaffold10x_318_pilon-augustus-gene-0.23-mRNA-1	937	942	6mer
2	fhe-let-7a-5p	maker-scaffold10x_93_pilon-pred_gff_StringTie-gene-0.39-mRNA-1	3080	3085	6mer
2	fhe-let-7a-5p	maker-scaffold10x_93_pilon-snap-gene-0.126-mRNA-1	828	833	6mer
2	fhe-let-7a-5p	maker-scaffold10x_93_pilon-snap-gene-0.126-mRNA-1	913	919	7mer-1a
2	fhe-let-7a-5p	maker-scaffold10x_93_pilon-pred_gff_StringTie-gene-0.61-mRNA-1	515	520	6mer
2	fhe-let-7a-5p	maker-scaffold10x_93_pilon-pred_gff_StringTie-gene-0.66-mRNA-1	3284	3289	6mer
2	fhe-let-7a-5p	maker-scaffold10x_93_pilon-pred_gff_StringTie-gene-0.66-mRNA-1	3982	3988	7mer-m8
2	fhe-let-7a-5p	maker-scaffold10x_93_pilon-pred_gff_StringTie-gene-0.66-mRNA-1	645	651	7mer-m8
2	fhe-let-7a-5p	maker-scaffold10x_1459_pilon-snap-gene-0.32-mRNA-1	757	762	6mer
2	fhe-let-7a-5p	maker-scaffold10x_1459_pilon-snap-gene-0.27-mRNA-1	166	172	7mer-1a
2	fhe-let-7a-5p	maker-scaffold10x_1459_pilon-snap-gene-0.29-mRNA-1	386	391	6mer
2	fhe-let-7a-5p	maker-scaffold10x_239_pilon-augustus-gene-0.115-mRNA-1	147	153	7mer-m8
2	fhe-let-7a-5p	maker-scaffold10x_239_pilon-augustus-gene-0.116-mRNA-1	2527	2532	6mer
2	fhe-let-7a-5p	maker-scaffold10x_239_pilon-augustus-gene-0.116-mRNA-1	7032	7038	7mer-m8
2	fhe-let-7a-5p	maker-scaffold10x_919_pilon-snap-gene-0.106-mRNA-1	937	942	6mer
2	fhe-let-7a-5p	maker-scaffold10x_919_pilon-snap-gene-0.115-mRNA-1	978	983	6mer
2	fhe-let-7a-5p	maker-scaffold10x_56_pilon-augustus-gene-0.104-mRNA-1	94	99	6mer
2	fhe-let-7a-5p	maker-scaffold10x_56_pilon-augustus-gene-0.105-mRNA-1	19	25	7mer-1a
2	fhe-let-7a-5p	maker-scaffold10x_14_pilon-snap-gene-0.117-mRNA-1	364	369	6mer
2	fhe-let-7a-5p	maker-scaffold10x_14_pilon-snap-gene-0.122-mRNA-1	3862	3867	6mer
2	fhe-let-7a-5p	maker-scaffold10x_1309_pilon-pred_gff_StringTie-gene-0.157-mRNA-1	111	117	7mer-1a
2	fhe-let-7a-5p	maker-scaffold10x_917_pilon-snap-gene-0.34-mRNA-1	359	364	6mer
2	fhe-let-7a-5p	maker-scaffold10x_917_pilon-snap-gene-0.34-mRNA-1	430	436	7mer-m8
2	fhe-let-7a-5p	maker-scaffold10x_97_pilon-snap-gene-0.93-mRNA-1	223	228	6mer
2	fhe-let-7a-5p	maker-scaffold10x_97_pilon-snap-gene-0.81-mRNA-1	1353	1358	6mer
2	fhe-let-7a-5p	maker-scaffold10x_97_pilon-snap-gene-0.81-mRNA-1	1807	1813	7mer-1a
2	fhe-let-7a-5p	maker-scaffold10x_97_pilon-snap-gene-0.81-mRNA-1	2096	2102	7mer-1a
2	fhe-let-7a-5p	maker-scaffold10x_97_pilon-snap-gene-0.81-mRNA-1	237	242	6mer
2	fhe-let-7a-5p	maker-scaffold10x_324_pilon-augustus-gene-0.19-mRNA-1	1333	1339	7mer-1a
2	fhe-let-7a-5p	maker-scaffold10x_324_pilon-snap-gene-0.60-mRNA-1	295	300	6mer
2	fhe-let-7a-5p	maker-scaffold10x_324_pilon-snap-gene-0.70-mRNA-1	221	227	7mer-m8
2	fhe-let-7a-5p	maker-scaffold10x_1074_pilon-snap-gene-0.113-mRNA-1	52	57	6mer
2	fhe-let-7a-5p	maker-scaffold10x_1074_pilon-snap-gene-0.109-mRNA-1	2612	2617	6mer
2	fhe-let-7a-5p	maker-scaffold10x_1074_pilon-snap-gene-0.109-mRNA-1	2635	2640	6mer
2	fhe-let-7a-5p	maker-scaffold10x_1074_pilon-snap-gene-0.109-mRNA-1	310	316	7mer-1a
2	fhe-let-7a-5p	maker-scaffold10x_640_pilon-snap-gene-0.129-mRNA-1	1142	1147	6mer
2	fhe-let-7a-5p	maker-scaffold10x_1068_pilon-pred_gff_StringTie-gene-0.74-mRNA-1	1261	1266	6mer
2	fhe-let-7a-5p	maker-scaffold10x_1068_pilon-pred_gff_StringTie-gene-0.74-mRNA-1	198	204	7mer-1a
2	fhe-let-7a-5p	snap_masked-scaffold10x_1068_pilon-processed-gene-0.6-mRNA-1	75	80	6mer
2	fhe-let-7a-5p	maker-scaffold10x_1068_pilon-snap-gene-0.35-mRNA-1	83	88	6mer
2	fhe-let-7a-5p	maker-scaffold10x_500_pilon-augustus-gene-0.80-mRNA-1	50	55	6mer
2	fhe-let-7a-5p	maker-scaffold10x_500_pilon-snap-gene-0.60-mRNA-1	1196	1201	6mer
2	fhe-let-7a-5p	maker-scaffold10x_933_pilon-snap-gene-0.80-mRNA-1	600	605	6mer
2	fhe-let-7a-5p	maker-scaffold10x_933_pilon-snap-gene-0.100-mRNA-1	2343	2348	6mer
2	fhe-let-7a-5p	maker-scaffold10x_647_pilon-snap-gene-0.36-mRNA-1	1195	1200	6mer
2	fhe-let-7a-5p	maker-scaffold10x_1_pilon-snap-gene-0.148-mRNA-1	125	130	6mer
2	fhe-let-7a-5p	maker-scaffold10x_631_pilon-snap-gene-0.28-mRNA-1	5406	5411	6mer
2	fhe-let-7a-5p	maker-scaffold10x_794_pilon-snap-gene-0.109-mRNA-1	3527	3533	7mer-m8
2	fhe-let-7a-5p	maker-scaffold10x_794_pilon-augustus-gene-0.64-mRNA-1	1537	1542	6mer
2	fhe-let-7a-5p	maker-scaffold10x_794_pilon-snap-gene-0.115-mRNA-1	965	971	7mer-1a
2	fhe-let-7a-5p	maker-scaffold10x_794_pilon-snap-gene-0.120-mRNA-1	463	468	6mer
2	fhe-let-7a-5p	maker-scaffold10x_245_pilon-snap-gene-0.112-mRNA-1	286	291	6mer
2	fhe-let-7a-5p	maker-scaffold10x_245_pilon-snap-gene-0.130-mRNA-1	22	27	6mer
2	fhe-let-7a-5p	maker-scaffold10x_245_pilon-augustus-gene-0.96-mRNA-1	610	615	6mer
2	fhe-let-7a-5p	maker-scaffold10x_375_pilon-snap-gene-0.41-mRNA-1	86	92	7mer-1a
2	fhe-let-7a-5p	maker-scaffold10x_538_pilon-snap-gene-0.94-mRNA-1	31	37	7mer-1a
2	fhe-let-7a-5p	maker-scaffold10x_538_pilon-snap-gene-0.97-mRNA-1	156	162	7mer-1a
2	fhe-let-7a-5p	maker-scaffold10x_538_pilon-snap-gene-0.97-mRNA-1	2510	2515	6mer
2	fhe-let-7a-5p	maker-scaffold10x_538_pilon-pred_gff_StringTie-gene-0.25-mRNA-1	3693	3698	6mer
2	fhe-let-7a-5p	maker-scaffold10x_538_pilon-pred_gff_StringTie-gene-0.25-mRNA-1	620	625	6mer
2	fhe-let-7a-5p	maker-scaffold10x_538_pilon-augustus-gene-0.87-mRNA-1	3582	3587	6mer
2	fhe-let-7a-5p	maker-scaffold10x_538_pilon-snap-gene-0.102-mRNA-1	1754	1760	7mer-m8
2	fhe-let-7a-5p	maker-scaffold10x_538_pilon-snap-gene-0.102-mRNA-1	2743	2748	6mer
2	fhe-let-7a-5p	maker-scaffold10x_538_pilon-snap-gene-0.102-mRNA-1	2774	2779	6mer
2	fhe-let-7a-5p	maker-scaffold10x_538_pilon-snap-gene-0.113-mRNA-1	793	799	7mer-1a
2	fhe-let-7a-5p	maker-scaffold10x_485_pilon-snap-gene-0.83-mRNA-1	1166	1173	8mer-1a
2	fhe-let-7a-5p	maker-scaffold10x_485_pilon-snap-gene-0.83-mRNA-1	2365	2370	6mer
2	fhe-let-7a-5p	maker-scaffold10x_485_pilon-snap-gene-0.76-mRNA-1	15	20	6mer
2	fhe-let-7a-5p	maker-scaffold10x_485_pilon-snap-gene-0.84-mRNA-1	1184	1189	6mer
2	fhe-let-7a-5p	maker-scaffold10x_485_pilon-snap-gene-0.77-mRNA-1	1130	1135	6mer
2	fhe-let-7a-5p	maker-scaffold10x_485_pilon-snap-gene-0.86-mRNA-1	5184	5189	6mer
2	fhe-let-7a-5p	maker-scaffold10x_485_pilon-snap-gene-0.87-mRNA-1	64	69	6mer
2	fhe-let-7a-5p	maker-scaffold10x_485_pilon-snap-gene-0.87-mRNA-1	749	755	7mer-m8
2	fhe-let-7a-5p	maker-scaffold10x_123_pilon-snap-gene-0.59-mRNA-1	166	171	6mer
2	fhe-let-7a-5p	maker-scaffold10x_123_pilon-snap-gene-0.69-mRNA-1	784	789	6mer
2	fhe-let-7a-5p	maker-scaffold10x_123_pilon-snap-gene-0.63-mRNA-1	303	308	6mer
2	fhe-let-7a-5p	maker-scaffold10x_123_pilon-snap-gene-0.63-mRNA-1	619	624	6mer
2	fhe-let-7a-5p	maker-scaffold10x_123_pilon-snap-gene-0.63-mRNA-1	675	680	6mer
2	fhe-let-7a-5p	snap_masked-scaffold10x_123_pilon-processed-gene-0.27-mRNA-1	139	144	6mer
2	fhe-let-7a-5p	snap_masked-scaffold10x_123_pilon-processed-gene-0.27-mRNA-1	4464	4470	7mer-1a
2	fhe-let-7a-5p	maker-scaffold10x_123_pilon-snap-gene-0.72-mRNA-1	5345	5350	6mer
2	fhe-let-7a-5p	maker-scaffold10x_1279_pilon-snap-gene-0.55-mRNA-1	243	249	7mer-m8
2	fhe-let-7a-5p	snap_masked-scaffold10x_1279_pilon-processed-gene-0.72-mRNA-1	565	570	6mer
2	fhe-let-7a-5p	maker-scaffold10x_199_pilon-snap-gene-0.39-mRNA-1	294	299	6mer
2	fhe-let-7a-5p	maker-scaffold10x_1137_pilon-snap-gene-0.89-mRNA-1	81	86	6mer
2	fhe-let-7a-5p	maker-scaffold10x_1137_pilon-snap-gene-0.90-mRNA-1	357	362	6mer
2	fhe-let-7a-5p	maker-scaffold10x_1137_pilon-snap-gene-0.105-mRNA-1	292	298	7mer-1a
2	fhe-let-7a-5p	snap_masked-scaffold10x_544_pilon-processed-gene-0.76-mRNA-1	2094	2099	6mer
2	fhe-let-7a-5p	maker-scaffold10x_544_pilon-snap-gene-0.23-mRNA-1	340	346	7mer-m8
2	fhe-let-7a-5p	maker-scaffold10x_200_pilon-snap-gene-0.122-mRNA-1	1011	1017	7mer-1a
2	fhe-let-7a-5p	maker-scaffold10x_200_pilon-snap-gene-0.122-mRNA-1	1358	1363	6mer
2	fhe-let-7a-5p	augustus_masked-scaffold10x_200_pilon-processed-gene-0.0-mRNA-1	102	108	7mer-m8
2	fhe-let-7a-5p	augustus_masked-scaffold10x_200_pilon-processed-gene-0.0-mRNA-1	236	242	7mer-m8
2	fhe-let-7a-5p	maker-scaffold10x_894_pilon-augustus-gene-0.76-mRNA-1	336	341	6mer
2	fhe-let-7a-5p	maker-scaffold10x_894_pilon-snap-gene-0.118-mRNA-1	78	84	7mer-m8
2	fhe-let-7a-5p	maker-scaffold10x_1332_pilon-pred_gff_StringTie-gene-0.67-mRNA-1	1884	1889	6mer
2	fhe-let-7a-5p	maker-scaffold10x_1332_pilon-augustus-gene-0.23-mRNA-1	1100	1107	8mer-1a
2	fhe-let-7a-5p	maker-scaffold10x_1332_pilon-snap-gene-0.35-mRNA-1	122	128	7mer-m8
2	fhe-let-7a-5p	maker-scaffold10x_1332_pilon-snap-gene-0.35-mRNA-1	400	406	7mer-m8
2	fhe-let-7a-5p	maker-scaffold10x_1332_pilon-snap-gene-0.49-mRNA-1	179	184	6mer
2	fhe-let-7a-5p	snap_masked-scaffold10x_720_pilon-processed-gene-0.38-mRNA-1	1151	1156	6mer
2	fhe-let-7a-5p	snap_masked-scaffold10x_720_pilon-processed-gene-0.38-mRNA-1	678	684	7mer-1a
2	fhe-let-7a-5p	maker-scaffold10x_504_pilon-augustus-gene-0.69-mRNA-1	1651	1657	7mer-m8
2	fhe-let-7a-5p	maker-scaffold10x_24_pilon-snap-gene-0.37-mRNA-1	22	27	6mer
2	fhe-let-7a-5p	maker-scaffold10x_24_pilon-snap-gene-0.46-mRNA-1	1057	1062	6mer
2	fhe-let-7a-5p	maker-scaffold10x_24_pilon-snap-gene-0.49-mRNA-1	47	53	7mer-m8
2	fhe-let-7a-5p	maker-scaffold10x_158_pilon-snap-gene-0.51-mRNA-1	442	448	7mer-1a
2	fhe-let-7a-5p	maker-scaffold10x_158_pilon-augustus-gene-0.85-mRNA-1	279	285	7mer-1a
2	fhe-let-7a-5p	maker-scaffold10x_158_pilon-snap-gene-0.43-mRNA-1	450	455	6mer
2	fhe-let-7a-5p	maker-scaffold10x_158_pilon-snap-gene-0.52-mRNA-1	144	150	7mer-1a
2	fhe-let-7a-5p	maker-scaffold10x_158_pilon-snap-gene-0.48-mRNA-1	213	218	6mer
2	fhe-let-7a-5p	maker-scaffold10x_781_pilon-snap-gene-0.62-mRNA-1	135	140	6mer
2	fhe-let-7a-5p	maker-scaffold10x_781_pilon-snap-gene-0.64-mRNA-1	97	103	7mer-m8
2	fhe-let-7a-5p	maker-scaffold10x_119_pilon-snap-gene-0.13-mRNA-1	454	459	6mer
2	fhe-let-7a-5p	maker-scaffold10x_291_pilon-snap-gene-0.86-mRNA-1	392	398	7mer-m8
2	fhe-let-7a-5p	maker-scaffold10x_419_pilon-augustus-gene-0.45-mRNA-1	1272	1278	7mer-m8
2	fhe-let-7a-5p	maker-scaffold10x_419_pilon-snap-gene-0.59-mRNA-1	1133	1138	6mer
2	fhe-let-7a-5p	maker-scaffold10x_1549_pilon-snap-gene-0.82-mRNA-1	8677	8682	6mer
2	fhe-let-7a-5p	maker-scaffold10x_1549_pilon-pred_gff_StringTie-gene-0.41-mRNA-1	5503	5508	6mer
2	fhe-let-7a-5p	maker-scaffold10x_325_pilon-snap-gene-0.59-mRNA-1	350	356	7mer-1a
2	fhe-let-7a-5p	maker-scaffold10x_325_pilon-augustus-gene-0.80-mRNA-1	4495	4500	6mer
2	fhe-let-7a-5p	maker-scaffold10x_325_pilon-snap-gene-0.70-mRNA-1	2372	2377	6mer
2	fhe-let-7a-5p	maker-scaffold10x_325_pilon-snap-gene-0.70-mRNA-1	2901	2908	8mer-1a
2	fhe-let-7a-5p	maker-scaffold10x_19_pilon-augustus-gene-0.58-mRNA-1	15	20	6mer
2	fhe-let-7a-5p	maker-scaffold10x_19_pilon-snap-gene-0.100-mRNA-1	600	606	7mer-1a
2	fhe-let-7a-5p	maker-scaffold10x_977_pilon-snap-gene-0.67-mRNA-1	216	221	6mer
2	fhe-let-7a-5p	maker-scaffold10x_977_pilon-snap-gene-0.78-mRNA-1	1933	1939	7mer-m8
2	fhe-let-7a-5p	maker-scaffold10x_977_pilon-snap-gene-0.78-mRNA-1	4075	4080	6mer
2	fhe-let-7a-5p	maker-scaffold10x_977_pilon-pred_gff_StringTie-gene-0.51-mRNA-1	2586	2592	7mer-m8
2	fhe-let-7a-5p	maker-scaffold10x_977_pilon-snap-gene-0.80-mRNA-1	28	33	6mer
2	fhe-let-7a-5p	maker-scaffold10x_977_pilon-pred_gff_StringTie-gene-0.63-mRNA-1	224	229	6mer
2	fhe-let-7a-5p	snap_masked-scaffold10x_481_pilon-processed-gene-0.34-mRNA-1	4075	4081	7mer-1a
2	fhe-let-7a-5p	maker-scaffold10x_286_pilon-snap-gene-0.1-mRNA-1	109	114	6mer
2	fhe-let-7a-5p	maker-scaffold10x_747_pilon-snap-gene-0.10-mRNA-1	507	512	6mer
2	fhe-let-7a-5p	maker-scaffold10x_1373_pilon-snap-gene-0.94-mRNA-1	19	25	7mer-m8
2	fhe-let-7a-5p	maker-scaffold10x_713_pilon-augustus-gene-0.30-mRNA-1	205	211	7mer-m8
2	fhe-let-7a-5p	maker-scaffold10x_713_pilon-pred_gff_StringTie-gene-0.73-mRNA-1	10882	10887	6mer
2	fhe-let-7a-5p	maker-scaffold10x_713_pilon-pred_gff_StringTie-gene-0.73-mRNA-1	11275	11281	7mer-1a
2	fhe-let-7a-5p	maker-scaffold10x_713_pilon-pred_gff_StringTie-gene-0.73-mRNA-1	18430	18435	6mer
2	fhe-let-7a-5p	maker-scaffold10x_713_pilon-pred_gff_StringTie-gene-0.73-mRNA-1	4734	4740	7mer-m8
2	fhe-let-7a-5p	maker-scaffold10x_713_pilon-pred_gff_StringTie-gene-0.73-mRNA-1	4942	4947	6mer
2	fhe-let-7a-5p	maker-scaffold10x_713_pilon-pred_gff_StringTie-gene-0.73-mRNA-1	6237	6242	6mer
2	fhe-let-7a-5p	maker-scaffold10x_713_pilon-pred_gff_StringTie-gene-0.73-mRNA-1	8801	8806	6mer
2	fhe-let-7a-5p	maker-scaffold10x_289_pilon-augustus-gene-0.93-mRNA-1	335	341	7mer-1a
2	fhe-let-7a-5p	maker-scaffold10x_289_pilon-augustus-gene-0.93-mRNA-1	388	393	6mer
2	fhe-let-7a-5p	augustus_masked-scaffold10x_703_pilon-processed-gene-0.16-mRNA-1	625	630	6mer
2	fhe-let-7a-5p	maker-scaffold10x_172_pilon-augustus-gene-0.11-mRNA-1	2570	2575	6mer
2	fhe-let-7a-5p	maker-scaffold10x_172_pilon-augustus-gene-0.11-mRNA-1	290	296	7mer-1a
2	fhe-let-7a-5p	maker-scaffold10x_172_pilon-pred_gff_StringTie-gene-0.51-mRNA-1	4737	4742	6mer
2	fhe-let-7a-5p	maker-scaffold10x_172_pilon-pred_gff_StringTie-gene-0.51-mRNA-1	7911	7916	6mer
2	fhe-let-7a-5p	maker-scaffold10x_172_pilon-pred_gff_StringTie-gene-0.59-mRNA-1	1104	1110	7mer-m8
2	fhe-let-7a-5p	maker-scaffold10x_172_pilon-pred_gff_StringTie-gene-0.59-mRNA-1	513	519	7mer-m8
2	fhe-let-7a-5p	maker-scaffold10x_172_pilon-pred_gff_StringTie-gene-0.59-mRNA-1	741	746	6mer
2	fhe-let-7a-5p	maker-scaffold10x_111_pilon-snap-gene-0.76-mRNA-1	454	459	6mer
2	fhe-let-7a-5p	maker-scaffold10x_483_pilon-snap-gene-0.104-mRNA-1	1012	1017	6mer
2	fhe-let-7a-5p	maker-scaffold10x_483_pilon-snap-gene-0.113-mRNA-1	323	328	6mer
2	fhe-let-7a-5p	maker-scaffold10x_483_pilon-snap-gene-0.113-mRNA-1	863	869	7mer-1a
2	fhe-let-7a-5p	maker-scaffold10x_483_pilon-snap-gene-0.110-mRNA-1	337	343	7mer-m8
2	fhe-let-7a-5p	maker-scaffold10x_331_pilon-snap-gene-0.48-mRNA-1	2516	2521	6mer
2	fhe-let-7a-5p	maker-scaffold10x_1366_pilon-snap-gene-0.30-mRNA-1	295	300	6mer
2	fhe-let-7a-5p	maker-scaffold10x_1366_pilon-snap-gene-0.23-mRNA-1	4068	4073	6mer
2	fhe-let-7a-5p	maker-scaffold10x_1366_pilon-snap-gene-0.33-mRNA-1	418	423	6mer
2	fhe-let-7a-5p	maker-scaffold10x_932_pilon-snap-gene-0.17-mRNA-1	1537	1542	6mer
2	fhe-let-7a-5p	maker-scaffold10x_932_pilon-snap-gene-0.18-mRNA-1	387	392	6mer
2	fhe-let-7a-5p	maker-scaffold10x_932_pilon-augustus-gene-0.65-mRNA-1	358	363	6mer
2	fhe-let-7a-5p	maker-scaffold10x_1010_pilon-augustus-gene-0.25-mRNA-1	1802	1807	6mer
2	fhe-let-7a-5p	maker-scaffold10x_1010_pilon-snap-gene-0.108-mRNA-1	3041	3047	7mer-1a
2	fhe-let-7a-5p	maker-scaffold10x_1010_pilon-pred_gff_StringTie-gene-0.79-mRNA-1	4601	4607	7mer-m8
2	fhe-let-7a-5p	maker-scaffold10x_1010_pilon-snap-gene-0.100-mRNA-1	135	140	6mer
2	fhe-let-7a-5p	maker-scaffold10x_938_pilon-snap-gene-0.55-mRNA-1	148	153	6mer
2	fhe-let-7a-5p	maker-scaffold10x_114_pilon-snap-gene-0.91-mRNA-1	95	101	7mer-m8
2	fhe-let-7a-5p	maker-scaffold10x_851_pilon-snap-gene-0.21-mRNA-1	159	165	7mer-m8
2	fhe-let-7a-5p	maker-scaffold10x_851_pilon-augustus-gene-0.4-mRNA-1	3734	3739	6mer
2	fhe-let-7a-5p	maker-scaffold10x_851_pilon-augustus-gene-0.12-mRNA-1	94	100	7mer-1a
2	fhe-let-7a-5p	maker-scaffold10x_851_pilon-snap-gene-0.29-mRNA-1	321	327	7mer-m8
2	fhe-let-7a-5p	maker-scaffold10x_602_pilon-snap-gene-0.43-mRNA-1	1007	1013	7mer-m8
2	fhe-let-7a-5p	maker-scaffold10x_602_pilon-augustus-gene-0.71-mRNA-1	114	120	7mer-m8
2	fhe-let-7a-5p	augustus_masked-scaffold10x_602_pilon-processed-gene-0.103-mRNA-1	1358	1363	6mer
2	fhe-let-7a-5p	maker-scaffold10x_23_pilon-snap-gene-0.75-mRNA-1	262	268	7mer-m8
2	fhe-let-7a-5p	maker-scaffold10x_23_pilon-snap-gene-0.81-mRNA-1	170	175	6mer
2	fhe-let-7a-5p	maker-scaffold10x_23_pilon-snap-gene-0.82-mRNA-1	601	606	6mer
2	fhe-let-7a-5p	maker-scaffold10x_23_pilon-snap-gene-0.82-mRNA-1	669	676	8mer-1a
2	fhe-let-7a-5p	maker-scaffold10x_1017_pilon-pred_gff_StringTie-gene-0.81-mRNA-1	5000	5006	7mer-1a
2	fhe-let-7a-5p	maker-scaffold10x_1017_pilon-augustus-gene-0.44-mRNA-1	329	334	6mer
2	fhe-let-7a-5p	maker-scaffold10x_1017_pilon-augustus-gene-0.44-mRNA-1	802	808	7mer-1a
2	fhe-let-7a-5p	maker-scaffold10x_947_pilon-snap-gene-0.57-mRNA-1	296	301	6mer
2	fhe-let-7a-5p	maker-scaffold10x_581_pilon-snap-gene-0.85-mRNA-1	2221	2226	6mer
2	fhe-let-7a-5p	maker-scaffold10x_581_pilon-snap-gene-0.86-mRNA-1	822	828	7mer-m8
2	fhe-let-7a-5p	maker-scaffold10x_581_pilon-snap-gene-0.98-mRNA-1	769	774	6mer
2	fhe-let-7a-5p	maker-scaffold10x_494_pilon-snap-gene-0.43-mRNA-1	205	211	7mer-1a
2	fhe-let-7a-5p	maker-scaffold10x_494_pilon-snap-gene-0.40-mRNA-1	73	79	7mer-m8
2	fhe-let-7a-5p	maker-scaffold10x_370_pilon-augustus-gene-0.34-mRNA-1	2081	2086	6mer
2	fhe-let-7a-5p	maker-scaffold10x_370_pilon-augustus-gene-0.34-mRNA-1	2355	2361	7mer-m8
2	fhe-let-7a-5p	maker-scaffold10x_457_pilon-snap-gene-0.51-mRNA-1	308	313	6mer
2	fhe-let-7a-5p	maker-scaffold10x_457_pilon-augustus-gene-0.27-mRNA-1	291	296	6mer
2	fhe-let-7a-5p	maker-scaffold10x_457_pilon-snap-gene-0.57-mRNA-1	1605	1610	6mer
2	fhe-let-7a-5p	maker-scaffold10x_457_pilon-snap-gene-0.57-mRNA-1	233	238	6mer
2	fhe-let-7a-5p	maker-scaffold10x_1573_pilon-snap-gene-0.36-mRNA-1	2137	2142	6mer
2	fhe-let-7a-5p	maker-scaffold10x_1573_pilon-snap-gene-0.36-mRNA-1	2740	2746	7mer-1a
2	fhe-let-7a-5p	maker-scaffold10x_1573_pilon-pred_gff_StringTie-gene-0.59-mRNA-1	10329	10335	7mer-1a
2	fhe-let-7a-5p	maker-scaffold10x_1573_pilon-pred_gff_StringTie-gene-0.59-mRNA-1	11650	11655	6mer
2	fhe-let-7a-5p	maker-scaffold10x_1573_pilon-pred_gff_StringTie-gene-0.59-mRNA-1	521	526	6mer
2	fhe-let-7a-5p	maker-scaffold10x_1573_pilon-pred_gff_StringTie-gene-0.59-mRNA-1	6762	6769	8mer-1a
2	fhe-let-7a-5p	maker-scaffold10x_1573_pilon-pred_gff_StringTie-gene-0.59-mRNA-1	8020	8026	7mer-1a
2	fhe-let-7a-5p	maker-scaffold10x_1573_pilon-pred_gff_StringTie-gene-0.59-mRNA-1	912	918	7mer-1a
2	fhe-let-7a-5p	maker-scaffold10x_1453_pilon-snap-gene-0.19-mRNA-1	1859	1864	6mer
2	fhe-let-7a-5p	maker-scaffold10x_1453_pilon-snap-gene-0.19-mRNA-1	852	858	7mer-1a
2	fhe-let-7a-5p	maker-scaffold10x_1453_pilon-snap-gene-0.19-mRNA-1	987	994	8mer-1a
2	fhe-let-7a-5p	maker-scaffold10x_37_pilon-snap-gene-0.17-mRNA-1	3042	3047	6mer
2	fhe-let-7a-5p	maker-scaffold10x_37_pilon-snap-gene-0.17-mRNA-1	555	560	6mer
2	fhe-let-7a-5p	maker-scaffold10x_37_pilon-snap-gene-0.15-mRNA-1	2632	2637	6mer
2	fhe-let-7a-5p	maker-scaffold10x_471_pilon-snap-gene-0.85-mRNA-1	204	209	6mer
2	fhe-let-7a-5p	maker-scaffold10x_471_pilon-snap-gene-0.87-mRNA-1	2333	2338	6mer
2	fhe-let-7a-5p	maker-scaffold10x_45_pilon-augustus-gene-0.17-mRNA-1	430	436	7mer-m8
2	fhe-let-7a-5p	maker-scaffold10x_45_pilon-augustus-gene-0.17-mRNA-1	666	672	7mer-1a
2	fhe-let-7a-5p	maker-scaffold10x_45_pilon-snap-gene-0.48-mRNA-1	311	317	7mer-m8
2	fhe-let-7a-5p	augustus_masked-scaffold10x_469_pilon-processed-gene-0.37-mRNA-1	3908	3913	6mer
2	fhe-let-7a-5p	maker-scaffold10x_469_pilon-augustus-gene-0.50-mRNA-1	2068	2073	6mer
2	fhe-let-7a-5p	maker-scaffold10x_469_pilon-augustus-gene-0.50-mRNA-1	655	661	7mer-1a
2	fhe-let-7a-5p	maker-scaffold10x_469_pilon-snap-gene-0.87-mRNA-1	173	179	7mer-1a
2	fhe-let-7a-5p	snap_masked-scaffold10x_469_pilon-processed-gene-0.21-mRNA-1	353	358	6mer
2	fhe-let-7a-5p	augustus_masked-scaffold10x_349_pilon-processed-gene-0.70-mRNA-1	856	861	6mer
2	fhe-let-7a-5p	maker-scaffold10x_936_pilon-pred_gff_StringTie-gene-0.38-mRNA-1	558	563	6mer
2	fhe-let-7a-5p	maker-scaffold10x_936_pilon-snap-gene-0.67-mRNA-1	625	631	7mer-m8
2	fhe-let-7a-5p	augustus_masked-scaffold10x_1125_pilon-processed-gene-0.104-mRNA-1	447	453	7mer-m8
2	fhe-let-7a-5p	augustus_masked-scaffold10x_1125_pilon-processed-gene-0.104-mRNA-1	715	721	7mer-m8
2	fhe-let-7a-5p	maker-scaffold10x_1125_pilon-augustus-gene-0.100-mRNA-1	2628	2634	7mer-1a
2	fhe-let-7a-5p	maker-scaffold10x_1125_pilon-augustus-gene-0.100-mRNA-1	6078	6085	8mer-1a
2	fhe-let-7a-5p	maker-scaffold10x_773_pilon-augustus-gene-0.103-mRNA-1	2419	2424	6mer
2	fhe-let-7a-5p	maker-scaffold10x_773_pilon-augustus-gene-0.103-mRNA-1	384	390	7mer-m8
2	fhe-let-7a-5p	maker-scaffold10x_628_pilon-augustus-gene-0.14-mRNA-1	67	73	7mer-m8
2	fhe-let-7a-5p	maker-scaffold10x_628_pilon-pred_gff_StringTie-gene-0.80-mRNA-1	10422	10427	6mer
2	fhe-let-7a-5p	maker-scaffold10x_628_pilon-pred_gff_StringTie-gene-0.80-mRNA-1	7182	7187	6mer
2	fhe-let-7a-5p	maker-scaffold10x_628_pilon-pred_gff_StringTie-gene-0.80-mRNA-1	731	736	6mer
2	fhe-let-7a-5p	maker-scaffold10x_628_pilon-pred_gff_StringTie-gene-0.80-mRNA-1	8643	8649	7mer-m8
2	fhe-let-7a-5p	maker-scaffold10x_628_pilon-snap-gene-0.31-mRNA-1	552	558	7mer-1a
2	fhe-let-7a-5p	maker-scaffold10x_628_pilon-pred_gff_StringTie-gene-0.107-mRNA-1	19414	19419	6mer
2	fhe-let-7a-5p	maker-scaffold10x_628_pilon-pred_gff_StringTie-gene-0.107-mRNA-1	22341	22347	7mer-m8
2	fhe-let-7a-5p	maker-scaffold10x_628_pilon-pred_gff_StringTie-gene-0.107-mRNA-1	22903	22909	7mer-1a
2	fhe-let-7a-5p	maker-scaffold10x_628_pilon-pred_gff_StringTie-gene-0.107-mRNA-1	22910	22915	6mer
2	fhe-let-7a-5p	maker-scaffold10x_628_pilon-pred_gff_StringTie-gene-0.107-mRNA-1	25471	25477	7mer-m8
2	fhe-let-7a-5p	maker-scaffold10x_628_pilon-pred_gff_StringTie-gene-0.107-mRNA-1	25692	25698	7mer-m8
2	fhe-let-7a-5p	maker-scaffold10x_628_pilon-pred_gff_StringTie-gene-0.107-mRNA-1	27066	27071	6mer
2	fhe-let-7a-5p	maker-scaffold10x_1086_pilon-snap-gene-0.87-mRNA-1	154	160	7mer-1a
2	fhe-let-7a-5p	maker-scaffold10x_1086_pilon-snap-gene-0.93-mRNA-1	8596	8601	6mer
2	fhe-let-7a-5p	maker-scaffold10x_78_pilon-snap-gene-0.30-mRNA-1	3379	3385	7mer-1a
2	fhe-let-7a-5p	maker-scaffold10x_78_pilon-snap-gene-0.30-mRNA-1	3384	3390	7mer-m8
2	fhe-let-7a-5p	maker-scaffold10x_78_pilon-snap-gene-0.35-mRNA-1	323	328	6mer
2	fhe-let-7a-5p	maker-scaffold10x_143_pilon-snap-gene-0.7-mRNA-1	5300	5306	7mer-m8
2	fhe-let-7a-5p	maker-scaffold10x_143_pilon-snap-gene-0.16-mRNA-1	178	183	6mer
2	fhe-let-7a-5p	snap_masked-scaffold10x_1050_pilon-processed-gene-0.110-mRNA-1	1020	1026	7mer-m8
2	fhe-let-7a-5p	snap_masked-scaffold10x_1050_pilon-processed-gene-0.110-mRNA-1	240	246	7mer-m8
2	fhe-let-7a-5p	maker-scaffold10x_638_pilon-snap-gene-0.14-mRNA-1	277	283	7mer-1a
2	fhe-let-7a-5p	maker-scaffold10x_638_pilon-snap-gene-0.14-mRNA-1	64	69	6mer
2	fhe-let-7a-5p	maker-scaffold10x_922_pilon-augustus-gene-0.16-mRNA-1	2755	2761	7mer-m8
2	fhe-let-7a-5p	maker-scaffold10x_922_pilon-augustus-gene-0.16-mRNA-1	853	860	8mer-1a
2	fhe-let-7a-5p	maker-scaffold10x_922_pilon-snap-gene-0.64-mRNA-1	1480	1485	6mer
2	fhe-let-7a-5p	maker-scaffold10x_534_pilon-snap-gene-0.49-mRNA-1	277	283	7mer-1a
2	fhe-let-7a-5p	maker-scaffold10x_534_pilon-augustus-gene-0.68-mRNA-1	307	313	7mer-m8
2	fhe-let-7a-5p	maker-scaffold10x_534_pilon-snap-gene-0.52-mRNA-1	2208	2214	7mer-1a
2	fhe-let-7a-5p	maker-scaffold10x_534_pilon-snap-gene-0.52-mRNA-1	9721	9727	7mer-m8
2	fhe-let-7a-5p	maker-scaffold10x_534_pilon-snap-gene-0.43-mRNA-1	111	117	7mer-1a
2	fhe-let-7a-5p	maker-scaffold10x_873_pilon-augustus-gene-0.58-mRNA-1	173	179	7mer-m8
2	fhe-let-7a-5p	maker-scaffold10x_226_pilon-snap-gene-0.86-mRNA-1	23	28	6mer
2	fhe-let-7a-5p	maker-scaffold10x_226_pilon-snap-gene-0.78-mRNA-1	108	113	6mer
2	fhe-let-7a-5p	maker-scaffold10x_226_pilon-snap-gene-0.80-mRNA-1	1140	1145	6mer
2	fhe-let-7a-5p	maker-scaffold10x_312_pilon-snap-gene-0.0-mRNA-1	1108	1113	6mer
2	fhe-let-7a-5p	maker-scaffold10x_312_pilon-snap-gene-0.0-mRNA-1	1118	1124	7mer-1a
2	fhe-let-7a-5p	maker-scaffold10x_312_pilon-snap-gene-0.0-mRNA-1	920	926	7mer-m8
2	fhe-let-7a-5p	maker-scaffold10x_312_pilon-augustus-gene-0.101-mRNA-1	230	235	6mer
2	fhe-let-7a-5p	maker-scaffold10x_408_pilon-snap-gene-0.62-mRNA-1	526	531	6mer
2	fhe-let-7a-5p	maker-scaffold10x_408_pilon-snap-gene-0.57-mRNA-1	352	358	7mer-m8
2	fhe-let-7a-5p	maker-scaffold10x_26_pilon-snap-gene-0.54-mRNA-1	34	39	6mer
2	fhe-let-7a-5p	maker-scaffold10x_26_pilon-snap-gene-0.55-mRNA-1	469	474	6mer
2	fhe-let-7a-5p	maker-scaffold10x_26_pilon-augustus-gene-0.7-mRNA-1	1574	1580	7mer-1a
2	fhe-let-7a-5p	maker-scaffold10x_1813_pilon-snap-gene-0.20-mRNA-1	1061	1066	6mer
2	fhe-let-7a-5p	maker-scaffold10x_1813_pilon-snap-gene-0.20-mRNA-1	40	45	6mer
2	fhe-let-7a-5p	maker-scaffold10x_298_pilon-snap-gene-0.26-mRNA-1	204	209	6mer
2	fhe-let-7a-5p	maker-scaffold10x_298_pilon-snap-gene-0.26-mRNA-1	94	99	6mer
2	fhe-let-7a-5p	maker-scaffold10x_298_pilon-snap-gene-0.27-mRNA-1	93	98	6mer
2	fhe-let-7a-5p	maker-scaffold10x_95_pilon-snap-gene-0.19-mRNA-1	1162	1169	8mer-1a
2	fhe-let-7a-5p	maker-scaffold10x_95_pilon-snap-gene-0.19-mRNA-1	2975	2980	6mer
2	fhe-let-7a-5p	maker-scaffold10x_95_pilon-snap-gene-0.19-mRNA-1	3218	3223	6mer
2	fhe-let-7a-5p	maker-scaffold10x_95_pilon-snap-gene-0.32-mRNA-1	1630	1636	7mer-1a
2	fhe-let-7a-5p	maker-scaffold10x_95_pilon-snap-gene-0.32-mRNA-1	7134	7141	8mer-1a
2	fhe-let-7a-5p	maker-scaffold10x_95_pilon-snap-gene-0.26-mRNA-1	133	139	7mer-1a
2	fhe-let-7a-5p	maker-scaffold10x_95_pilon-snap-gene-0.26-mRNA-1	3433	3439	7mer-m8
2	fhe-let-7a-5p	maker-scaffold10x_95_pilon-snap-gene-0.26-mRNA-1	3844	3850	7mer-1a
2	fhe-let-7a-5p	maker-scaffold10x_973_pilon-pred_gff_StringTie-gene-0.99-mRNA-1	5516	5521	6mer
2	fhe-let-7a-5p	maker-scaffold10x_973_pilon-pred_gff_StringTie-gene-0.99-mRNA-1	5992	5998	7mer-m8
2	fhe-let-7a-5p	maker-scaffold10x_973_pilon-pred_gff_StringTie-gene-0.99-mRNA-1	6923	6928	6mer
2	fhe-let-7a-5p	maker-scaffold10x_973_pilon-snap-gene-0.61-mRNA-1	101	106	6mer
2	fhe-let-7a-5p	maker-scaffold10x_973_pilon-snap-gene-0.62-mRNA-1	365	371	7mer-1a
2	fhe-let-7a-5p	maker-scaffold10x_973_pilon-snap-gene-0.62-mRNA-1	572	577	6mer
2	fhe-let-7a-5p	maker-scaffold10x_973_pilon-augustus-gene-0.30-mRNA-1	2801	2806	6mer
2	fhe-let-7a-5p	maker-scaffold10x_973_pilon-augustus-gene-0.30-mRNA-1	423	430	8mer-1a
2	fhe-let-7a-5p	maker-scaffold10x_935_pilon-snap-gene-0.51-mRNA-1	693	698	6mer
2	fhe-let-7a-5p	snap_masked-scaffold10x_677_pilon-processed-gene-0.6-mRNA-1	1792	1797	6mer
2	fhe-let-7a-5p	maker-scaffold10x_677_pilon-snap-gene-0.17-mRNA-1	354	359	6mer
2	fhe-let-7a-5p	maker-scaffold10x_90_pilon-snap-gene-0.97-mRNA-1	420	425	6mer
2	fhe-let-7a-5p	maker-scaffold10x_90_pilon-snap-gene-0.86-mRNA-1	530	536	7mer-m8
2	fhe-let-7a-5p	maker-scaffold10x_90_pilon-snap-gene-0.100-mRNA-1	2205	2211	7mer-m8
2	fhe-let-7a-5p	maker-scaffold10x_90_pilon-snap-gene-0.88-mRNA-1	46	51	6mer
2	fhe-let-7a-5p	maker-scaffold10x_90_pilon-snap-gene-0.91-mRNA-1	505	510	6mer
2	fhe-let-7a-5p	maker-scaffold10x_1194_pilon-snap-gene-0.33-mRNA-1	43	48	6mer
2	fhe-let-7a-5p	maker-scaffold10x_1194_pilon-snap-gene-0.37-mRNA-1	22	27	6mer
2	fhe-let-7a-5p	maker-scaffold10x_1194_pilon-snap-gene-0.38-mRNA-1	1391	1396	6mer
2	fhe-let-7a-5p	maker-scaffold10x_1194_pilon-snap-gene-0.40-mRNA-1	552	557	6mer
2	fhe-let-7a-5p	maker-scaffold10x_1272_pilon-augustus-gene-0.66-mRNA-1	2509	2514	6mer
2	fhe-let-7a-5p	maker-scaffold10x_1272_pilon-augustus-gene-0.66-mRNA-1	74	79	6mer
2	fhe-let-7a-5p	maker-scaffold10x_1272_pilon-pred_gff_StringTie-gene-0.49-mRNA-1	2092	2098	7mer-m8
2	fhe-let-7a-5p	maker-scaffold10x_1272_pilon-pred_gff_StringTie-gene-0.49-mRNA-1	243	248	6mer
2	fhe-let-7a-5p	maker-scaffold10x_1272_pilon-snap-gene-0.11-mRNA-1	420	427	8mer-1a
2	fhe-let-7a-5p	augustus_masked-scaffold10x_609_pilon-processed-gene-0.38-mRNA-1	1148	1153	6mer
2	fhe-let-7a-5p	augustus_masked-scaffold10x_609_pilon-processed-gene-0.38-mRNA-1	846	851	6mer
2	fhe-let-7a-5p	maker-scaffold10x_609_pilon-snap-gene-0.4-mRNA-1	125	130	6mer
2	fhe-let-7a-5p	maker-scaffold10x_269_pilon-snap-gene-0.9-mRNA-1	1234	1239	6mer
2	fhe-let-7a-5p	maker-scaffold10x_186_pilon-snap-gene-0.90-mRNA-1	314	319	6mer
2	fhe-let-7a-5p	maker-scaffold10x_186_pilon-snap-gene-0.97-mRNA-1	1323	1328	6mer
2	fhe-let-7a-5p	maker-scaffold10x_186_pilon-snap-gene-0.92-mRNA-1	790	796	7mer-m8
2	fhe-let-7a-5p	maker-scaffold10x_186_pilon-snap-gene-0.92-mRNA-1	993	998	6mer
2	fhe-let-7a-5p	maker-scaffold10x_186_pilon-snap-gene-0.93-mRNA-1	304	309	6mer
2	fhe-let-7a-5p	maker-scaffold10x_186_pilon-snap-gene-0.99-mRNA-1	535	540	6mer
2	fhe-let-7a-5p	snap_masked-scaffold10x_632_pilon-processed-gene-0.60-mRNA-1	783	788	6mer
2	fhe-let-7a-5p	maker-scaffold10x_1115_pilon-snap-gene-0.19-mRNA-1	3824	3829	6mer
2	fhe-let-7a-5p	maker-scaffold10x_1115_pilon-snap-gene-0.19-mRNA-1	3997	4002	6mer
2	fhe-let-7a-5p	maker-scaffold10x_1115_pilon-snap-gene-0.19-mRNA-1	4182	4187	6mer
2	fhe-let-7a-5p	maker-scaffold10x_459_pilon-snap-gene-0.73-mRNA-1	663	668	6mer
2	fhe-let-7a-5p	maker-scaffold10x_459_pilon-augustus-gene-0.14-mRNA-1	1899	1904	6mer
2	fhe-let-7a-5p	maker-scaffold10x_459_pilon-augustus-gene-0.14-mRNA-1	1948	1953	6mer
2	fhe-let-7a-5p	maker-scaffold10x_459_pilon-augustus-gene-0.14-mRNA-1	3670	3676	7mer-1a
2	fhe-let-7a-5p	maker-scaffold10x_459_pilon-augustus-gene-0.14-mRNA-1	461	467	7mer-1a
2	fhe-let-7a-5p	maker-scaffold10x_885_pilon-snap-gene-0.49-mRNA-1	416	421	6mer
2	fhe-let-7a-5p	maker-scaffold10x_387_pilon-snap-gene-0.65-mRNA-1	278	284	7mer-1a
2	fhe-let-7a-5p	maker-scaffold10x_744_pilon-snap-gene-0.77-mRNA-1	100	106	7mer-m8
2	fhe-let-7a-5p	maker-scaffold10x_744_pilon-snap-gene-0.73-mRNA-1	485	490	6mer
2	fhe-let-7a-5p	maker-scaffold10x_744_pilon-snap-gene-0.73-mRNA-1	841	847	7mer-m8
[truncated: 235,031+ more rows]
