# Supplementary material for: Stage-specific miRNAs regulate gene expression associated with growth, development and parasite-host interaction during the intra-mammalian migration of the zoonotic helminth parasite Fasciola hepatica
Source: BMC Genomics. 2022 Jun 4;23:419. doi: 10.1186/s12864-022-08644-z (PMC9167548; doi:10.1186/s12864-022-08644-z)
Supplement: Supplementary file 6 — Additional file 6: Table S6. All unique miRNA:mRNA interactions commonly determined by miRanda and TargetScan. [file 12864_2022_8644_MOESM6_ESM.xlsx]

## Sheet: Table S6
Additional file 8: Table S6: All unique miRNA:mRNA interactions commonly determined by miRanda and TargetScan.
miRNA Index	miRNA	Gene Target (2018 Genome PRJEB25283)
1	fhe-bantam-3p	maker-scaffold10x_13_pilon-augustus-gene-2.155-mRNA-1
1	fhe-bantam-3p	maker-scaffold10x_342_pilon-pred_gff_StringTie-gene-0.125-mRNA-1
1	fhe-bantam-3p	maker-scaffold10x_113_pilon-pred_gff_StringTie-gene-0.102-mRNA-1
1	fhe-bantam-3p	maker-scaffold10x_1074_pilon-snap-gene-0.115-mRNA-1
1	fhe-bantam-3p	maker-scaffold10x_538_pilon-snap-gene-0.97-mRNA-1
1	fhe-bantam-3p	maker-scaffold10x_1549_pilon-snap-gene-0.95-mRNA-1
1	fhe-bantam-3p	maker-scaffold10x_1691_pilon-snap-gene-0.12-mRNA-1
1	fhe-bantam-3p	maker-scaffold10x_459_pilon-snap-gene-0.78-mRNA-1
1	fhe-bantam-3p	maker-scaffold10x_251_pilon-snap-gene-0.8-mRNA-1
1	fhe-bantam-3p	maker-scaffold10x_66_pilon-pred_gff_StringTie-gene-0.48-mRNA-1
1	fhe-bantam-3p	maker-scaffold10x_1007_pilon-pred_gff_StringTie-gene-0.30-mRNA-1
1	fhe-bantam-3p	maker-scaffold10x_355_pilon-pred_gff_StringTie-gene-0.21-mRNA-1
1	fhe-bantam-3p	maker-scaffold10x_1143_pilon-snap-gene-0.7-mRNA-1
1	fhe-bantam-3p	maker-scaffold10x_498_pilon-pred_gff_StringTie-gene-0.21-mRNA-1
1	fhe-bantam-3p	maker-scaffold10x_1045_pilon-snap-gene-0.12-mRNA-1
1	fhe-bantam-3p	augustus_masked-scaffold10x_958_pilon-processed-gene-0.19-mRNA-1
1	fhe-bantam-3p	maker-scaffold10x_1568_pilon-snap-gene-0.1-mRNA-1
1	fhe-bantam-3p	maker-scaffold10x_44_pilon-snap-gene-0.3-mRNA-1
1	fhe-bantam-3p	maker-scaffold10x_880_pilon-snap-gene-0.19-mRNA-1
2	fhe-let-7a-5p	maker-scaffold10x_520_pilon-snap-gene-0.9-mRNA-1
2	fhe-let-7a-5p	maker-scaffold10x_520_pilon-augustus-gene-2.92-mRNA-1
2	fhe-let-7a-5p	maker-scaffold10x_13_pilon-augustus-gene-0.17-mRNA-1
2	fhe-let-7a-5p	maker-scaffold10x_598_pilon-snap-gene-0.32-mRNA-1
2	fhe-let-7a-5p	maker-scaffold10x_815_pilon-snap-gene-0.9-mRNA-1
2	fhe-let-7a-5p	maker-scaffold10x_815_pilon-snap-gene-1.81-mRNA-1
2	fhe-let-7a-5p	maker-scaffold10x_383_pilon-augustus-gene-1.25-mRNA-1
2	fhe-let-7a-5p	maker-scaffold10x_436_pilon-snap-gene-0.29-mRNA-1
2	fhe-let-7a-5p	maker-scaffold10x_80_pilon-pred_gff_StringTie-gene-0.86-mRNA-1
2	fhe-let-7a-5p	maker-scaffold10x_546_pilon-snap-gene-0.9-mRNA-1
2	fhe-let-7a-5p	maker-scaffold10x_284_pilon-pred_gff_StringTie-gene-0.13-mRNA-1
2	fhe-let-7a-5p	maker-scaffold10x_342_pilon-augustus-gene-0.181-mRNA-1
2	fhe-let-7a-5p	maker-scaffold10x_654_pilon-snap-gene-0.148-mRNA-1
2	fhe-let-7a-5p	maker-scaffold10x_61_pilon-snap-gene-0.52-mRNA-1
2	fhe-let-7a-5p	maker-scaffold10x_841_pilon-snap-gene-0.68-mRNA-1
2	fhe-let-7a-5p	maker-scaffold10x_113_pilon-pred_gff_StringTie-gene-0.102-mRNA-1
2	fhe-let-7a-5p	maker-scaffold10x_203_pilon-augustus-gene-0.27-mRNA-1
2	fhe-let-7a-5p	maker-scaffold10x_203_pilon-snap-gene-0.64-mRNA-1
2	fhe-let-7a-5p	maker-scaffold10x_166_pilon-augustus-gene-0.68-mRNA-1
2	fhe-let-7a-5p	maker-scaffold10x_142_pilon-pred_gff_StringTie-gene-0.156-mRNA-1
2	fhe-let-7a-5p	maker-scaffold10x_464_pilon-augustus-gene-0.104-mRNA-1
2	fhe-let-7a-5p	maker-scaffold10x_476_pilon-augustus-gene-0.47-mRNA-1
2	fhe-let-7a-5p	snap_masked-scaffold10x_451_pilon-processed-gene-0.59-mRNA-1
2	fhe-let-7a-5p	maker-scaffold10x_418_pilon-augustus-gene-0.121-mRNA-1
2	fhe-let-7a-5p	maker-scaffold10x_418_pilon-snap-gene-0.87-mRNA-1
2	fhe-let-7a-5p	maker-scaffold10x_239_pilon-augustus-gene-0.116-mRNA-1
2	fhe-let-7a-5p	maker-scaffold10x_485_pilon-snap-gene-0.87-mRNA-1
2	fhe-let-7a-5p	maker-scaffold10x_1279_pilon-snap-gene-0.55-mRNA-1
2	fhe-let-7a-5p	augustus_masked-scaffold10x_200_pilon-processed-gene-0.0-mRNA-1
2	fhe-let-7a-5p	maker-scaffold10x_894_pilon-snap-gene-0.118-mRNA-1
2	fhe-let-7a-5p	maker-scaffold10x_1332_pilon-snap-gene-0.35-mRNA-1
2	fhe-let-7a-5p	maker-scaffold10x_781_pilon-snap-gene-0.64-mRNA-1
2	fhe-let-7a-5p	maker-scaffold10x_419_pilon-augustus-gene-0.45-mRNA-1
2	fhe-let-7a-5p	maker-scaffold10x_977_pilon-snap-gene-0.78-mRNA-1
2	fhe-let-7a-5p	maker-scaffold10x_581_pilon-snap-gene-0.86-mRNA-1
2	fhe-let-7a-5p	maker-scaffold10x_936_pilon-snap-gene-0.67-mRNA-1
2	fhe-let-7a-5p	augustus_masked-scaffold10x_1125_pilon-processed-gene-0.104-mRNA-1
2	fhe-let-7a-5p	maker-scaffold10x_773_pilon-augustus-gene-0.103-mRNA-1
2	fhe-let-7a-5p	maker-scaffold10x_628_pilon-pred_gff_StringTie-gene-0.107-mRNA-1
2	fhe-let-7a-5p	maker-scaffold10x_922_pilon-augustus-gene-0.16-mRNA-1
2	fhe-let-7a-5p	maker-scaffold10x_312_pilon-snap-gene-0.0-mRNA-1
2	fhe-let-7a-5p	maker-scaffold10x_311_pilon-snap-gene-0.44-mRNA-1
2	fhe-let-7a-5p	maker-scaffold10x_486_pilon-snap-gene-0.86-mRNA-1
2	fhe-let-7a-5p	maker-scaffold10x_381_pilon-snap-gene-0.25-mRNA-1
2	fhe-let-7a-5p	maker-scaffold10x_1335_pilon-snap-gene-0.68-mRNA-1
2	fhe-let-7a-5p	maker-scaffold10x_64_pilon-augustus-gene-0.16-mRNA-1
2	fhe-let-7a-5p	maker-scaffold10x_1061_pilon-snap-gene-0.95-mRNA-1
2	fhe-let-7a-5p	maker-scaffold10x_94_pilon-pred_gff_StringTie-gene-0.27-mRNA-1
2	fhe-let-7a-5p	maker-scaffold10x_1593_pilon-pred_gff_StringTie-gene-0.52-mRNA-1
2	fhe-let-7a-5p	maker-scaffold10x_137_pilon-augustus-gene-0.4-mRNA-1
2	fhe-let-7a-5p	maker-scaffold10x_1404_pilon-snap-gene-0.11-mRNA-1
2	fhe-let-7a-5p	maker-scaffold10x_1087_pilon-snap-gene-0.66-mRNA-1
2	fhe-let-7a-5p	snap_masked-scaffold10x_431_pilon-processed-gene-0.1-mRNA-1
2	fhe-let-7a-5p	maker-scaffold10x_626_pilon-augustus-gene-0.9-mRNA-1
2	fhe-let-7a-5p	maker-scaffold10x_626_pilon-snap-gene-0.62-mRNA-1
2	fhe-let-7a-5p	maker-scaffold10x_2005_pilon-snap-gene-0.40-mRNA-1
2	fhe-let-7a-5p	maker-scaffold10x_414_pilon-snap-gene-0.53-mRNA-1
2	fhe-let-7a-5p	maker-scaffold10x_240_pilon-snap-gene-0.23-mRNA-1
2	fhe-let-7a-5p	augustus_masked-scaffold10x_735_pilon-processed-gene-0.25-mRNA-1
2	fhe-let-7a-5p	maker-scaffold10x_8_pilon-augustus-gene-0.15-mRNA-1
2	fhe-let-7a-5p	maker-scaffold10x_1296_pilon-snap-gene-0.16-mRNA-1
2	fhe-let-7a-5p	maker-scaffold10x_357_pilon-augustus-gene-0.42-mRNA-1
2	fhe-let-7a-5p	maker-scaffold10x_196_pilon-snap-gene-0.21-mRNA-1
2	fhe-let-7a-5p	maker-scaffold10x_2148_pilon-snap-gene-0.0-mRNA-1
2	fhe-let-7a-5p	maker-scaffold10x_136_pilon-pred_gff_StringTie-gene-0.12-mRNA-1
2	fhe-let-7a-5p	maker-scaffold10x_1695_pilon-pred_gff_StringTie-gene-0.47-mRNA-1
2	fhe-let-7a-5p	maker-scaffold10x_1043_pilon-snap-gene-0.15-mRNA-1
2	fhe-let-7a-5p	maker-scaffold10x_2111_pilon-snap-gene-0.2-mRNA-1
2	fhe-let-7a-5p	maker-scaffold10x_122_pilon-augustus-gene-0.33-mRNA-1
2	fhe-let-7a-5p	maker-scaffold10x_717_pilon-snap-gene-0.18-mRNA-1
2	fhe-let-7a-5p	maker-scaffold10x_1340_pilon-snap-gene-0.17-mRNA-1
2	fhe-let-7a-5p	maker-scaffold10x_1847_pilon-snap-gene-0.19-mRNA-1
2	fhe-let-7a-5p	maker-scaffold10x_572_pilon-snap-gene-0.1-mRNA-1
2	fhe-let-7a-5p	maker-scaffold10x_1302_pilon-snap-gene-0.19-mRNA-1
2	fhe-let-7a-5p	maker-scaffold10x_660_pilon-snap-gene-0.6-mRNA-1
2	fhe-let-7a-5p	maker-scaffold10x_694_pilon-snap-gene-0.2-mRNA-1
2	fhe-let-7a-5p	maker-scaffold10x_2330_pilon-snap-gene-0.0-mRNA-1
2	fhe-let-7a-5p	snap_masked-scaffold10x_430_pilon-processed-gene-0.15-mRNA-1
2	fhe-let-7a-5p	maker-scaffold10x_1560_pilon-augustus-gene-0.10-mRNA-1
3	fhe-let-7b-5p	maker-scaffold10x_13_pilon-snap-gene-0.81-mRNA-1
3	fhe-let-7b-5p	maker-scaffold10x_815_pilon-augustus-gene-1.16-mRNA-1
3	fhe-let-7b-5p	maker-scaffold10x_209_pilon-snap-gene-0.33-mRNA-1
3	fhe-let-7b-5p	maker-scaffold10x_267_pilon-snap-gene-0.48-mRNA-1
3	fhe-let-7b-5p	maker-scaffold10x_284_pilon-pred_gff_StringTie-gene-0.13-mRNA-1
3	fhe-let-7b-5p	maker-scaffold10x_342_pilon-snap-gene-0.38-mRNA-1
3	fhe-let-7b-5p	maker-scaffold10x_61_pilon-snap-gene-0.35-mRNA-1
3	fhe-let-7b-5p	augustus_masked-scaffold10x_166_pilon-processed-gene-0.13-mRNA-1
3	fhe-let-7b-5p	maker-scaffold10x_166_pilon-augustus-gene-0.95-mRNA-1
3	fhe-let-7b-5p	maker-scaffold10x_142_pilon-pred_gff_StringTie-gene-0.156-mRNA-1
3	fhe-let-7b-5p	maker-scaffold10x_22_pilon-pred_gff_StringTie-gene-0.36-mRNA-1
3	fhe-let-7b-5p	maker-scaffold10x_330_pilon-snap-gene-0.85-mRNA-1
3	fhe-let-7b-5p	maker-scaffold10x_82_pilon-augustus-gene-0.119-mRNA-1
3	fhe-let-7b-5p	maker-scaffold10x_281_pilon-augustus-gene-0.194-mRNA-1
3	fhe-let-7b-5p	maker-scaffold10x_476_pilon-augustus-gene-0.47-mRNA-1
3	fhe-let-7b-5p	maker-scaffold10x_640_pilon-snap-gene-0.130-mRNA-1
3	fhe-let-7b-5p	maker-scaffold10x_933_pilon-snap-gene-0.100-mRNA-1
3	fhe-let-7b-5p	maker-scaffold10x_538_pilon-augustus-gene-0.87-mRNA-1
3	fhe-let-7b-5p	maker-scaffold10x_1332_pilon-snap-gene-0.35-mRNA-1
3	fhe-let-7b-5p	maker-scaffold10x_1549_pilon-snap-gene-0.82-mRNA-1
3	fhe-let-7b-5p	maker-scaffold10x_1549_pilon-snap-gene-0.95-mRNA-1
3	fhe-let-7b-5p	maker-scaffold10x_977_pilon-snap-gene-0.78-mRNA-1
3	fhe-let-7b-5p	maker-scaffold10x_172_pilon-snap-gene-0.64-mRNA-1
3	fhe-let-7b-5p	maker-scaffold10x_938_pilon-snap-gene-0.51-mRNA-1
3	fhe-let-7b-5p	maker-scaffold10x_23_pilon-snap-gene-0.74-mRNA-1
3	fhe-let-7b-5p	maker-scaffold10x_78_pilon-snap-gene-0.30-mRNA-1
3	fhe-let-7b-5p	maker-scaffold10x_922_pilon-augustus-gene-0.16-mRNA-1
3	fhe-let-7b-5p	maker-scaffold10x_973_pilon-pred_gff_StringTie-gene-0.99-mRNA-1
3	fhe-let-7b-5p	maker-scaffold10x_1272_pilon-augustus-gene-0.66-mRNA-1
3	fhe-let-7b-5p	maker-scaffold10x_254_pilon-snap-gene-0.27-mRNA-1
3	fhe-let-7b-5p	maker-scaffold10x_381_pilon-snap-gene-0.27-mRNA-1
3	fhe-let-7b-5p	maker-scaffold10x_1502_pilon-pred_gff_StringTie-gene-0.52-mRNA-1
3	fhe-let-7b-5p	maker-scaffold10x_832_pilon-augustus-gene-0.32-mRNA-1
3	fhe-let-7b-5p	maker-scaffold10x_29_pilon-snap-gene-0.26-mRNA-1
3	fhe-let-7b-5p	snap_masked-scaffold10x_2009_pilon-processed-gene-0.76-mRNA-1
3	fhe-let-7b-5p	maker-scaffold10x_137_pilon-augustus-gene-0.4-mRNA-1
3	fhe-let-7b-5p	maker-scaffold10x_760_pilon-augustus-gene-0.50-mRNA-1
3	fhe-let-7b-5p	maker-scaffold10x_498_pilon-pred_gff_StringTie-gene-0.21-mRNA-1
3	fhe-let-7b-5p	snap_masked-scaffold10x_958_pilon-processed-gene-0.4-mRNA-1
3	fhe-let-7b-5p	maker-scaffold10x_998_pilon-augustus-gene-0.72-mRNA-1
3	fhe-let-7b-5p	maker-scaffold10x_1608_pilon-pred_gff_StringTie-gene-0.25-mRNA-1
3	fhe-let-7b-5p	maker-scaffold10x_1296_pilon-pred_gff_StringTie-gene-0.33-mRNA-1
3	fhe-let-7b-5p	maker-scaffold10x_362_pilon-pred_gff_StringTie-gene-0.11-mRNA-1
3	fhe-let-7b-5p	maker-scaffold10x_862_pilon-snap-gene-0.35-mRNA-1
3	fhe-let-7b-5p	maker-scaffold10x_2403_pilon-snap-gene-0.23-mRNA-1
3	fhe-let-7b-5p	maker-scaffold10x_77_pilon-augustus-gene-0.29-mRNA-1
3	fhe-let-7b-5p	maker-scaffold10x_725_pilon-snap-gene-0.10-mRNA-1
3	fhe-let-7b-5p	maker-scaffold10x_1829_pilon-snap-gene-0.28-mRNA-1
3	fhe-let-7b-5p	maker-scaffold10x_454_pilon-snap-gene-0.35-mRNA-1
3	fhe-let-7b-5p	maker-scaffold10x_285_pilon-augustus-gene-0.21-mRNA-1
3	fhe-let-7b-5p	maker-scaffold10x_177_pilon-snap-gene-0.7-mRNA-1
3	fhe-let-7b-5p	maker-scaffold10x_612_pilon-augustus-gene-0.32-mRNA-1
3	fhe-let-7b-5p	maker-scaffold10x_74_pilon-snap-gene-0.19-mRNA-1
3	fhe-let-7b-5p	maker-scaffold10x_38_pilon-snap-gene-0.24-mRNA-1
3	fhe-let-7b-5p	maker-scaffold10x_1281_pilon-snap-gene-0.15-mRNA-1
3	fhe-let-7b-5p	snap_masked-scaffold10x_1281_pilon-processed-gene-0.12-mRNA-1
3	fhe-let-7b-5p	maker-scaffold10x_694_pilon-pred_gff_StringTie-gene-0.6-mRNA-1
3	fhe-let-7b-5p	maker-scaffold10x_417_pilon-snap-gene-0.18-mRNA-1
3	fhe-let-7b-5p	maker-scaffold10x_1814_pilon-snap-gene-0.18-mRNA-1
3	fhe-let-7b-5p	maker-scaffold10x_365_pilon-snap-gene-0.5-mRNA-1
4	fhe-let-7c-5p	maker-scaffold10x_7_pilon-snap-gene-1.77-mRNA-1
4	fhe-let-7c-5p	maker-scaffold10x_102_pilon-augustus-gene-0.93-mRNA-1
4	fhe-let-7c-5p	maker-scaffold10x_617_pilon-augustus-gene-0.175-mRNA-1
4	fhe-let-7c-5p	maker-scaffold10x_267_pilon-pred_gff_StringTie-gene-0.111-mRNA-1
4	fhe-let-7c-5p	maker-scaffold10x_546_pilon-augustus-gene-0.43-mRNA-1
4	fhe-let-7c-5p	maker-scaffold10x_284_pilon-pred_gff_StringTie-gene-0.13-mRNA-1
4	fhe-let-7c-5p	maker-scaffold10x_342_pilon-augustus-gene-0.181-mRNA-1
4	fhe-let-7c-5p	maker-scaffold10x_342_pilon-pred_gff_StringTie-gene-0.125-mRNA-1
4	fhe-let-7c-5p	maker-scaffold10x_113_pilon-pred_gff_StringTie-gene-0.102-mRNA-1
4	fhe-let-7c-5p	maker-scaffold10x_166_pilon-augustus-gene-0.95-mRNA-1
4	fhe-let-7c-5p	maker-scaffold10x_22_pilon-snap-gene-0.118-mRNA-1
4	fhe-let-7c-5p	maker-scaffold10x_1013_pilon-snap-gene-0.113-mRNA-1
4	fhe-let-7c-5p	maker-scaffold10x_1013_pilon-augustus-gene-0.86-mRNA-1
4	fhe-let-7c-5p	maker-scaffold10x_281_pilon-augustus-gene-0.194-mRNA-1
4	fhe-let-7c-5p	maker-scaffold10x_410_pilon-augustus-gene-0.30-mRNA-1
4	fhe-let-7c-5p	maker-scaffold10x_503_pilon-snap-gene-0.68-mRNA-1
4	fhe-let-7c-5p	maker-scaffold10x_375_pilon-snap-gene-0.48-mRNA-1
4	fhe-let-7c-5p	maker-scaffold10x_52_pilon-augustus-gene-0.73-mRNA-1
4	fhe-let-7c-5p	maker-scaffold10x_1332_pilon-snap-gene-0.35-mRNA-1
4	fhe-let-7c-5p	maker-scaffold10x_1549_pilon-snap-gene-0.82-mRNA-1
4	fhe-let-7c-5p	maker-scaffold10x_703_pilon-snap-gene-0.85-mRNA-1
4	fhe-let-7c-5p	maker-scaffold10x_973_pilon-pred_gff_StringTie-gene-0.99-mRNA-1
4	fhe-let-7c-5p	maker-scaffold10x_973_pilon-augustus-gene-0.30-mRNA-1
4	fhe-let-7c-5p	maker-scaffold10x_387_pilon-augustus-gene-0.58-mRNA-1
4	fhe-let-7c-5p	maker-scaffold10x_744_pilon-snap-gene-0.71-mRNA-1
4	fhe-let-7c-5p	maker-scaffold10x_1502_pilon-pred_gff_StringTie-gene-0.52-mRNA-1
4	fhe-let-7c-5p	maker-scaffold10x_1058_pilon-pred_gff_StringTie-gene-0.41-mRNA-1
4	fhe-let-7c-5p	maker-scaffold10x_29_pilon-snap-gene-0.26-mRNA-1
4	fhe-let-7c-5p	maker-scaffold10x_1087_pilon-snap-gene-0.66-mRNA-1
4	fhe-let-7c-5p	maker-scaffold10x_498_pilon-pred_gff_StringTie-gene-0.21-mRNA-1
4	fhe-let-7c-5p	maker-scaffold10x_741_pilon-snap-gene-0.0-mRNA-1
4	fhe-let-7c-5p	maker-scaffold10x_1260_pilon-snap-gene-0.35-mRNA-1
4	fhe-let-7c-5p	maker-scaffold10x_606_pilon-snap-gene-0.37-mRNA-1
4	fhe-let-7c-5p	maker-scaffold10x_1608_pilon-pred_gff_StringTie-gene-0.21-mRNA-1
4	fhe-let-7c-5p	maker-scaffold10x_1608_pilon-pred_gff_StringTie-gene-0.25-mRNA-1
4	fhe-let-7c-5p	maker-scaffold10x_1296_pilon-pred_gff_StringTie-gene-0.42-mRNA-1
4	fhe-let-7c-5p	maker-scaffold10x_502_pilon-pred_gff_StringTie-gene-0.71-mRNA-1
4	fhe-let-7c-5p	maker-scaffold10x_2403_pilon-snap-gene-0.23-mRNA-1
4	fhe-let-7c-5p	maker-scaffold10x_136_pilon-snap-gene-0.23-mRNA-1
4	fhe-let-7c-5p	maker-scaffold10x_1695_pilon-pred_gff_StringTie-gene-0.47-mRNA-1
4	fhe-let-7c-5p	maker-scaffold10x_1784_pilon-pred_gff_StringTie-gene-0.12-mRNA-1
4	fhe-let-7c-5p	maker-scaffold10x_1854_pilon-augustus-gene-0.35-mRNA-1
4	fhe-let-7c-5p	maker-scaffold10x_285_pilon-augustus-gene-0.27-mRNA-1
4	fhe-let-7c-5p	maker-scaffold10x_1656_pilon-augustus-gene-0.19-mRNA-1
4	fhe-let-7c-5p	snap_masked-scaffold10x_430_pilon-processed-gene-0.15-mRNA-1
5	fhe-miR-1a-3p	maker-scaffold10x_145_pilon-snap-gene-0.19-mRNA-1
5	fhe-miR-1a-3p	maker-scaffold10x_145_pilon-snap-gene-2.161-mRNA-1
5	fhe-miR-1a-3p	maker-scaffold10x_520_pilon-snap-gene-0.9-mRNA-1
5	fhe-miR-1a-3p	maker-scaffold10x_520_pilon-snap-gene-2.137-mRNA-1
5	fhe-miR-1a-3p	maker-scaffold10x_13_pilon-snap-gene-0.70-mRNA-1
5	fhe-miR-1a-3p	maker-scaffold10x_217_pilon-snap-gene-0.53-mRNA-1
5	fhe-miR-1a-3p	maker-scaffold10x_217_pilon-snap-gene-1.125-mRNA-1
5	fhe-miR-1a-3p	maker-scaffold10x_345_pilon-snap-gene-1.100-mRNA-1
5	fhe-miR-1a-3p	maker-scaffold10x_7_pilon-snap-gene-0.33-mRNA-1
5	fhe-miR-1a-3p	maker-scaffold10x_432_pilon-snap-gene-0.101-mRNA-1
5	fhe-miR-1a-3p	maker-scaffold10x_83_pilon-snap-gene-0.209-mRNA-1
5	fhe-miR-1a-3p	maker-scaffold10x_80_pilon-snap-gene-0.168-mRNA-1
5	fhe-miR-1a-3p	maker-scaffold10x_80_pilon-snap-gene-0.178-mRNA-1
5	fhe-miR-1a-3p	maker-scaffold10x_617_pilon-pred_gff_StringTie-gene-0.104-mRNA-1
5	fhe-miR-1a-3p	maker-scaffold10x_53_pilon-snap-gene-0.75-mRNA-1
5	fhe-miR-1a-3p	maker-scaffold10x_284_pilon-snap-gene-0.91-mRNA-1
5	fhe-miR-1a-3p	maker-scaffold10x_654_pilon-augustus-gene-0.57-mRNA-1
5	fhe-miR-1a-3p	maker-scaffold10x_61_pilon-snap-gene-0.54-mRNA-1
5	fhe-miR-1a-3p	maker-scaffold10x_113_pilon-pred_gff_StringTie-gene-0.102-mRNA-1
5	fhe-miR-1a-3p	maker-scaffold10x_203_pilon-snap-gene-0.85-mRNA-1
5	fhe-miR-1a-3p	maker-scaffold10x_203_pilon-snap-gene-0.71-mRNA-1
5	fhe-miR-1a-3p	maker-scaffold10x_149_pilon-snap-gene-0.91-mRNA-1
5	fhe-miR-1a-3p	maker-scaffold10x_142_pilon-pred_gff_StringTie-gene-0.156-mRNA-1
5	fhe-miR-1a-3p	maker-scaffold10x_22_pilon-snap-gene-0.105-mRNA-1
5	fhe-miR-1a-3p	maker-scaffold10x_22_pilon-snap-gene-0.118-mRNA-1
5	fhe-miR-1a-3p	maker-scaffold10x_82_pilon-augustus-gene-0.125-mRNA-1
5	fhe-miR-1a-3p	maker-scaffold10x_476_pilon-snap-gene-0.102-mRNA-1
5	fhe-miR-1a-3p	maker-scaffold10x_410_pilon-snap-gene-0.8-mRNA-1
5	fhe-miR-1a-3p	maker-scaffold10x_1074_pilon-snap-gene-0.117-mRNA-1
5	fhe-miR-1a-3p	maker-scaffold10x_500_pilon-snap-gene-0.52-mRNA-1
5	fhe-miR-1a-3p	maker-scaffold10x_604_pilon-snap-gene-0.75-mRNA-1
5	fhe-miR-1a-3p	maker-scaffold10x_933_pilon-augustus-gene-0.32-mRNA-1
5	fhe-miR-1a-3p	snap_masked-scaffold10x_647_pilon-processed-gene-0.0-mRNA-1
5	fhe-miR-1a-3p	maker-scaffold10x_103_pilon-snap-gene-0.106-mRNA-1
5	fhe-miR-1a-3p	maker-scaffold10x_1332_pilon-pred_gff_StringTie-gene-0.67-mRNA-1
5	fhe-miR-1a-3p	maker-scaffold10x_1332_pilon-snap-gene-0.49-mRNA-1
5	fhe-miR-1a-3p	snap_masked-scaffold10x_1332_pilon-processed-gene-0.5-mRNA-1
5	fhe-miR-1a-3p	maker-scaffold10x_119_pilon-snap-gene-0.6-mRNA-1
5	fhe-miR-1a-3p	maker-scaffold10x_119_pilon-snap-gene-0.11-mRNA-1
5	fhe-miR-1a-3p	maker-scaffold10x_419_pilon-augustus-gene-0.51-mRNA-1
5	fhe-miR-1a-3p	maker-scaffold10x_1549_pilon-snap-gene-0.82-mRNA-1
5	fhe-miR-1a-3p	maker-scaffold10x_1373_pilon-snap-gene-0.90-mRNA-1
5	fhe-miR-1a-3p	maker-scaffold10x_111_pilon-snap-gene-0.80-mRNA-1
5	fhe-miR-1a-3p	maker-scaffold10x_483_pilon-snap-gene-0.109-mRNA-1
5	fhe-miR-1a-3p	maker-scaffold10x_483_pilon-snap-gene-0.110-mRNA-1
5	fhe-miR-1a-3p	maker-scaffold10x_938_pilon-snap-gene-0.52-mRNA-1
5	fhe-miR-1a-3p	maker-scaffold10x_602_pilon-augustus-gene-0.77-mRNA-1
5	fhe-miR-1a-3p	maker-scaffold10x_1691_pilon-snap-gene-0.12-mRNA-1
5	fhe-miR-1a-3p	maker-scaffold10x_471_pilon-snap-gene-0.89-mRNA-1
5	fhe-miR-1a-3p	maker-scaffold10x_936_pilon-pred_gff_StringTie-gene-0.38-mRNA-1
5	fhe-miR-1a-3p	maker-scaffold10x_1125_pilon-augustus-gene-0.100-mRNA-1
5	fhe-miR-1a-3p	maker-scaffold10x_628_pilon-pred_gff_StringTie-gene-0.80-mRNA-1
5	fhe-miR-1a-3p	maker-scaffold10x_628_pilon-pred_gff_StringTie-gene-0.107-mRNA-1
5	fhe-miR-1a-3p	maker-scaffold10x_1086_pilon-snap-gene-0.93-mRNA-1
5	fhe-miR-1a-3p	maker-scaffold10x_78_pilon-snap-gene-0.35-mRNA-1
5	fhe-miR-1a-3p	maker-scaffold10x_143_pilon-snap-gene-0.7-mRNA-1
5	fhe-miR-1a-3p	maker-scaffold10x_1050_pilon-augustus-gene-0.71-mRNA-1
5	fhe-miR-1a-3p	maker-scaffold10x_1050_pilon-pred_gff_StringTie-gene-0.58-mRNA-1
5	fhe-miR-1a-3p	maker-scaffold10x_323_pilon-snap-gene-0.45-mRNA-1
5	fhe-miR-1a-3p	maker-scaffold10x_312_pilon-snap-gene-0.0-mRNA-1
5	fhe-miR-1a-3p	maker-scaffold10x_973_pilon-pred_gff_StringTie-gene-0.99-mRNA-1
5	fhe-miR-1a-3p	maker-scaffold10x_677_pilon-augustus-gene-0.99-mRNA-1
5	fhe-miR-1a-3p	maker-scaffold10x_1272_pilon-augustus-gene-0.66-mRNA-1
5	fhe-miR-1a-3p	maker-scaffold10x_254_pilon-augustus-gene-0.14-mRNA-1
5	fhe-miR-1a-3p	maker-scaffold10x_486_pilon-snap-gene-0.74-mRNA-1
5	fhe-miR-1a-3p	maker-scaffold10x_1075_pilon-snap-gene-0.15-mRNA-1
5	fhe-miR-1a-3p	maker-scaffold10x_511_pilon-snap-gene-0.83-mRNA-1
5	fhe-miR-1a-3p	maker-scaffold10x_1502_pilon-pred_gff_StringTie-gene-0.52-mRNA-1
5	fhe-miR-1a-3p	maker-scaffold10x_125_pilon-snap-gene-0.19-mRNA-1
5	fhe-miR-1a-3p	maker-scaffold10x_930_pilon-snap-gene-0.40-mRNA-1
5	fhe-miR-1a-3p	maker-scaffold10x_88_pilon-snap-gene-0.0-mRNA-1
5	fhe-miR-1a-3p	maker-scaffold10x_66_pilon-pred_gff_StringTie-gene-0.48-mRNA-1
5	fhe-miR-1a-3p	maker-scaffold10x_66_pilon-snap-gene-0.22-mRNA-1
5	fhe-miR-1a-3p	maker-scaffold10x_384_pilon-pred_gff_StringTie-gene-0.29-mRNA-1
5	fhe-miR-1a-3p	maker-scaffold10x_236_pilon-snap-gene-0.87-mRNA-1
5	fhe-miR-1a-3p	maker-scaffold10x_391_pilon-snap-gene-0.53-mRNA-1
5	fhe-miR-1a-3p	snap_masked-scaffold10x_764_pilon-processed-gene-0.45-mRNA-1
5	fhe-miR-1a-3p	maker-scaffold10x_332_pilon-snap-gene-0.47-mRNA-1
5	fhe-miR-1a-3p	maker-scaffold10x_1404_pilon-augustus-gene-0.44-mRNA-1
5	fhe-miR-1a-3p	maker-scaffold10x_1404_pilon-augustus-gene-0.48-mRNA-1
5	fhe-miR-1a-3p	maker-scaffold10x_770_pilon-augustus-gene-0.4-mRNA-1
5	fhe-miR-1a-3p	maker-scaffold10x_1087_pilon-snap-gene-0.68-mRNA-1
5	fhe-miR-1a-3p	maker-scaffold10x_343_pilon-pred_gff_StringTie-gene-0.36-mRNA-1
5	fhe-miR-1a-3p	maker-scaffold10x_920_pilon-snap-gene-0.36-mRNA-1
5	fhe-miR-1a-3p	maker-scaffold10x_44_pilon-snap-gene-0.9-mRNA-1
5	fhe-miR-1a-3p	maker-scaffold10x_1326_pilon-snap-gene-0.58-mRNA-1
5	fhe-miR-1a-3p	maker-scaffold10x_537_pilon-augustus-gene-0.47-mRNA-1
5	fhe-miR-1a-3p	maker-scaffold10x_746_pilon-snap-gene-0.41-mRNA-1
5	fhe-miR-1a-3p	maker-scaffold10x_414_pilon-snap-gene-0.55-mRNA-1
5	fhe-miR-1a-3p	maker-scaffold10x_240_pilon-pred_gff_StringTie-gene-0.58-mRNA-1
5	fhe-miR-1a-3p	maker-scaffold10x_1427_pilon-pred_gff_StringTie-gene-0.23-mRNA-1
5	fhe-miR-1a-3p	maker-scaffold10x_596_pilon-pred_gff_StringTie-gene-0.17-mRNA-1
5	fhe-miR-1a-3p	maker-scaffold10x_567_pilon-snap-gene-0.25-mRNA-1
5	fhe-miR-1a-3p	maker-scaffold10x_886_pilon-snap-gene-0.12-mRNA-1
5	fhe-miR-1a-3p	maker-scaffold10x_1296_pilon-pred_gff_StringTie-gene-0.42-mRNA-1
5	fhe-miR-1a-3p	maker-scaffold10x_502_pilon-pred_gff_StringTie-gene-0.71-mRNA-1
5	fhe-miR-1a-3p	snap_masked-scaffold10x_605_pilon-processed-gene-0.7-mRNA-1
5	fhe-miR-1a-3p	maker-scaffold10x_1695_pilon-pred_gff_StringTie-gene-0.47-mRNA-1
5	fhe-miR-1a-3p	snap_masked-scaffold10x_1695_pilon-processed-gene-0.29-mRNA-1
5	fhe-miR-1a-3p	maker-scaffold10x_77_pilon-augustus-gene-0.33-mRNA-1
5	fhe-miR-1a-3p	maker-scaffold10x_442_pilon-snap-gene-0.17-mRNA-1
5	fhe-miR-1a-3p	maker-scaffold10x_1464_pilon-snap-gene-0.33-mRNA-1
5	fhe-miR-1a-3p	maker-scaffold10x_1569_pilon-snap-gene-0.3-mRNA-1
5	fhe-miR-1a-3p	maker-scaffold10x_1546_pilon-snap-gene-0.19-mRNA-1
5	fhe-miR-1a-3p	maker-scaffold10x_439_pilon-snap-gene-0.31-mRNA-1
5	fhe-miR-1a-3p	maker-scaffold10x_1662_pilon-pred_gff_StringTie-gene-0.42-mRNA-1
5	fhe-miR-1a-3p	maker-scaffold10x_1847_pilon-snap-gene-0.19-mRNA-1
5	fhe-miR-1a-3p	maker-scaffold10x_1616_pilon-snap-gene-0.9-mRNA-1
5	fhe-miR-1a-3p	maker-scaffold10x_660_pilon-snap-gene-0.6-mRNA-1
5	fhe-miR-1a-3p	snap_masked-scaffold10x_1073_pilon-processed-gene-0.43-mRNA-1
5	fhe-miR-1a-3p	maker-scaffold10x_2228_pilon-snap-gene-0.13-mRNA-1
5	fhe-miR-1a-3p	augustus_masked-scaffold10x_1021_pilon-processed-gene-0.14-mRNA-1
5	fhe-miR-1a-3p	maker-scaffold10x_1592_pilon-snap-gene-0.8-mRNA-1
5	fhe-miR-1a-3p	maker-scaffold10x_1517_pilon-augustus-gene-0.0-mRNA-1
5	fhe-miR-1a-3p	maker-scaffold10x_910_pilon-augustus-gene-0.1-mRNA-1
5	fhe-miR-1a-3p	maker-scaffold10x_775_pilon-pred_gff_StringTie-gene-0.40-mRNA-1
5	fhe-miR-1a-3p	maker-scaffold10x_145_pilon-snap-gene-2.175-mRNA-1
5	fhe-miR-1a-3p	maker-scaffold10x_520_pilon-augustus-gene-2.79-mRNA-1
5	fhe-miR-1a-3p	maker-scaffold10x_13_pilon-snap-gene-1.69-mRNA-1
5	fhe-miR-1a-3p	maker-scaffold10x_908_pilon-snap-gene-1.170-mRNA-1
5	fhe-miR-1a-3p	maker-scaffold10x_436_pilon-snap-gene-0.29-mRNA-1
5	fhe-miR-1a-3p	maker-scaffold10x_436_pilon-augustus-gene-1.55-mRNA-1
5	fhe-miR-1a-3p	maker-scaffold10x_213_pilon-snap-gene-0.33-mRNA-1
5	fhe-miR-1a-3p	maker-scaffold10x_432_pilon-snap-gene-0.95-mRNA-1
5	fhe-miR-1a-3p	maker-scaffold10x_83_pilon-snap-gene-0.206-mRNA-1
5	fhe-miR-1a-3p	augustus_masked-scaffold10x_589_pilon-processed-gene-0.6-mRNA-1
5	fhe-miR-1a-3p	maker-scaffold10x_157_pilon-snap-gene-0.182-mRNA-1
5	fhe-miR-1a-3p	maker-scaffold10x_342_pilon-snap-gene-0.29-mRNA-1
5	fhe-miR-1a-3p	maker-scaffold10x_342_pilon-augustus-gene-0.181-mRNA-1
5	fhe-miR-1a-3p	maker-scaffold10x_654_pilon-snap-gene-0.160-mRNA-1
5	fhe-miR-1a-3p	maker-scaffold10x_113_pilon-snap-gene-0.191-mRNA-1
5	fhe-miR-1a-3p	maker-scaffold10x_203_pilon-augustus-gene-0.34-mRNA-1
5	fhe-miR-1a-3p	maker-scaffold10x_203_pilon-pred_gff_StringTie-gene-0.194-mRNA-1
5	fhe-miR-1a-3p	maker-scaffold10x_166_pilon-augustus-gene-0.78-mRNA-1
5	fhe-miR-1a-3p	maker-scaffold10x_966_pilon-snap-gene-0.77-mRNA-1
5	fhe-miR-1a-3p	maker-scaffold10x_730_pilon-pred_gff_StringTie-gene-0.162-mRNA-1
5	fhe-miR-1a-3p	snap_masked-scaffold10x_1084_pilon-processed-gene-0.99-mRNA-1
5	fhe-miR-1a-3p	maker-scaffold10x_1084_pilon-snap-gene-0.127-mRNA-1
5	fhe-miR-1a-3p	maker-scaffold10x_93_pilon-pred_gff_StringTie-gene-0.39-mRNA-1
5	fhe-miR-1a-3p	maker-scaffold10x_97_pilon-snap-gene-0.81-mRNA-1
5	fhe-miR-1a-3p	maker-scaffold10x_1074_pilon-snap-gene-0.109-mRNA-1
5	fhe-miR-1a-3p	maker-scaffold10x_500_pilon-snap-gene-0.48-mRNA-1
5	fhe-miR-1a-3p	snap_masked-scaffold10x_604_pilon-processed-gene-0.94-mRNA-1
5	fhe-miR-1a-3p	maker-scaffold10x_794_pilon-snap-gene-0.115-mRNA-1
5	fhe-miR-1a-3p	augustus_masked-scaffold10x_314_pilon-processed-gene-0.34-mRNA-1
5	fhe-miR-1a-3p	maker-scaffold10x_485_pilon-snap-gene-0.74-mRNA-1
5	fhe-miR-1a-3p	snap_masked-scaffold10x_123_pilon-processed-gene-0.27-mRNA-1
5	fhe-miR-1a-3p	maker-scaffold10x_123_pilon-snap-gene-0.72-mRNA-1
5	fhe-miR-1a-3p	maker-scaffold10x_119_pilon-snap-gene-0.2-mRNA-1
5	fhe-miR-1a-3p	maker-scaffold10x_1549_pilon-snap-gene-0.95-mRNA-1
5	fhe-miR-1a-3p	maker-scaffold10x_19_pilon-snap-gene-0.114-mRNA-1
5	fhe-miR-1a-3p	maker-scaffold10x_286_pilon-snap-gene-0.2-mRNA-1
5	fhe-miR-1a-3p	maker-scaffold10x_713_pilon-snap-gene-0.103-mRNA-1
5	fhe-miR-1a-3p	maker-scaffold10x_932_pilon-snap-gene-0.18-mRNA-1
5	fhe-miR-1a-3p	maker-scaffold10x_1010_pilon-pred_gff_StringTie-gene-0.79-mRNA-1
5	fhe-miR-1a-3p	maker-scaffold10x_851_pilon-snap-gene-0.23-mRNA-1
5	fhe-miR-1a-3p	maker-scaffold10x_457_pilon-snap-gene-0.53-mRNA-1
5	fhe-miR-1a-3p	augustus_masked-scaffold10x_349_pilon-processed-gene-0.70-mRNA-1
5	fhe-miR-1a-3p	maker-scaffold10x_628_pilon-snap-gene-0.31-mRNA-1
5	fhe-miR-1a-3p	maker-scaffold10x_922_pilon-snap-gene-0.57-mRNA-1
5	fhe-miR-1a-3p	maker-scaffold10x_534_pilon-augustus-gene-0.68-mRNA-1
5	fhe-miR-1a-3p	maker-scaffold10x_534_pilon-snap-gene-0.52-mRNA-1
5	fhe-miR-1a-3p	maker-scaffold10x_942_pilon-snap-gene-0.46-mRNA-1
5	fhe-miR-1a-3p	maker-scaffold10x_95_pilon-snap-gene-0.19-mRNA-1
5	fhe-miR-1a-3p	maker-scaffold10x_935_pilon-snap-gene-0.46-mRNA-1
5	fhe-miR-1a-3p	maker-scaffold10x_90_pilon-snap-gene-0.100-mRNA-1
5	fhe-miR-1a-3p	maker-scaffold10x_231_pilon-snap-gene-0.1-mRNA-1
5	fhe-miR-1a-3p	maker-scaffold10x_459_pilon-augustus-gene-0.14-mRNA-1
5	fhe-miR-1a-3p	maker-scaffold10x_486_pilon-augustus-gene-0.29-mRNA-1
5	fhe-miR-1a-3p	maker-scaffold10x_306_pilon-snap-gene-0.15-mRNA-1
5	fhe-miR-1a-3p	maker-scaffold10x_306_pilon-snap-gene-0.21-mRNA-1
5	fhe-miR-1a-3p	maker-scaffold10x_223_pilon-snap-gene-0.8-mRNA-1
5	fhe-miR-1a-3p	maker-scaffold10x_204_pilon-snap-gene-0.32-mRNA-1
5	fhe-miR-1a-3p	maker-scaffold10x_1007_pilon-pred_gff_StringTie-gene-0.30-mRNA-1
5	fhe-miR-1a-3p	maker-scaffold10x_1213_pilon-snap-gene-0.60-mRNA-1
5	fhe-miR-1a-3p	maker-scaffold10x_535_pilon-snap-gene-0.65-mRNA-1
5	fhe-miR-1a-3p	maker-scaffold10x_1087_pilon-snap-gene-0.64-mRNA-1
5	fhe-miR-1a-3p	maker-scaffold10x_715_pilon-pred_gff_StringTie-gene-0.39-mRNA-1
5	fhe-miR-1a-3p	maker-scaffold10x_498_pilon-pred_gff_StringTie-gene-0.21-mRNA-1
5	fhe-miR-1a-3p	maker-scaffold10x_247_pilon-augustus-gene-0.49-mRNA-1
5	fhe-miR-1a-3p	maker-scaffold10x_343_pilon-pred_gff_StringTie-gene-0.33-mRNA-1
5	fhe-miR-1a-3p	maker-scaffold10x_920_pilon-snap-gene-0.35-mRNA-1
5	fhe-miR-1a-3p	maker-scaffold10x_721_pilon-snap-gene-0.7-mRNA-1
5	fhe-miR-1a-3p	maker-scaffold10x_1041_pilon-snap-gene-0.9-mRNA-1
5	fhe-miR-1a-3p	maker-scaffold10x_1608_pilon-pred_gff_StringTie-gene-0.21-mRNA-1
5	fhe-miR-1a-3p	maker-scaffold10x_1296_pilon-snap-gene-0.16-mRNA-1
5	fhe-miR-1a-3p	maker-scaffold10x_784_pilon-augustus-gene-0.19-mRNA-1
5	fhe-miR-1a-3p	maker-scaffold10x_34_pilon-snap-gene-0.21-mRNA-1
5	fhe-miR-1a-3p	maker-scaffold10x_944_pilon-snap-gene-0.48-mRNA-1
5	fhe-miR-1a-3p	maker-scaffold10x_20_pilon-snap-gene-0.12-mRNA-1
5	fhe-miR-1a-3p	maker-scaffold10x_362_pilon-pred_gff_StringTie-gene-0.11-mRNA-1
5	fhe-miR-1a-3p	maker-scaffold10x_2403_pilon-snap-gene-0.23-mRNA-1
5	fhe-miR-1a-3p	maker-scaffold10x_508_pilon-snap-gene-0.39-mRNA-1
5	fhe-miR-1a-3p	maker-scaffold10x_136_pilon-pred_gff_StringTie-gene-0.12-mRNA-1
5	fhe-miR-1a-3p	maker-scaffold10x_859_pilon-augustus-gene-0.54-mRNA-1
5	fhe-miR-1a-3p	maker-scaffold10x_902_pilon-snap-gene-0.60-mRNA-1
5	fhe-miR-1a-3p	maker-scaffold10x_1652_pilon-snap-gene-0.8-mRNA-1
5	fhe-miR-1a-3p	maker-scaffold10x_2171_pilon-augustus-gene-0.3-mRNA-1
5	fhe-miR-1a-3p	maker-scaffold10x_939_pilon-pred_gff_StringTie-gene-0.25-mRNA-1
5	fhe-miR-1a-3p	maker-scaffold10x_790_pilon-snap-gene-0.10-mRNA-1
5	fhe-miR-1a-3p	maker-scaffold10x_11_pilon-snap-gene-0.19-mRNA-1
5	fhe-miR-1a-3p	maker-scaffold10x_962_pilon-augustus-gene-0.38-mRNA-1
5	fhe-miR-1a-3p	maker-scaffold10x_2039_pilon-pred_gff_StringTie-gene-0.25-mRNA-1
5	fhe-miR-1a-3p	maker-scaffold10x_57_pilon-snap-gene-0.25-mRNA-1
5	fhe-miR-1a-3p	maker-scaffold10x_225_pilon-snap-gene-0.9-mRNA-1
5	fhe-miR-1a-3p	maker-scaffold10x_1092_pilon-snap-gene-0.2-mRNA-1
5	fhe-miR-1a-3p	maker-scaffold10x_463_pilon-snap-gene-0.20-mRNA-1
5	fhe-miR-1a-3p	maker-scaffold10x_1165_pilon-snap-gene-0.17-mRNA-1
5	fhe-miR-1a-3p	maker-scaffold10x_98_pilon-snap-gene-0.7-mRNA-1
5	fhe-miR-1a-3p	snap_masked-scaffold10x_718_pilon-processed-gene-0.16-mRNA-1
5	fhe-miR-1a-3p	maker-scaffold10x_2255_pilon-augustus-gene-0.0-mRNA-1
5	fhe-miR-1a-3p	maker-scaffold10x_1323_pilon-augustus-gene-0.9-mRNA-1
5	fhe-miR-1a-3p	maker-scaffold10x_2154_pilon-snap-gene-0.24-mRNA-1
5	fhe-miR-1a-3p	maker-scaffold10x_2045_pilon-augustus-gene-0.19-mRNA-1
5	fhe-miR-1a-3p	maker-scaffold10x_694_pilon-snap-gene-0.2-mRNA-1
5	fhe-miR-1a-3p	maker-scaffold10x_417_pilon-snap-gene-0.18-mRNA-1
5	fhe-miR-1a-3p	maker-scaffold10x_1843_pilon-snap-gene-0.1-mRNA-1
5	fhe-miR-1a-3p	maker-scaffold10x_1843_pilon-augustus-gene-0.13-mRNA-1
5	fhe-miR-1a-3p	maker-scaffold10x_1278_pilon-snap-gene-0.16-mRNA-1
5	fhe-miR-1a-3p	maker-scaffold10x_365_pilon-snap-gene-0.4-mRNA-1
6	fhe-miR-1b-3p	maker-scaffold10x_145_pilon-snap-gene-2.161-mRNA-1
6	fhe-miR-1b-3p	maker-scaffold10x_520_pilon-snap-gene-0.9-mRNA-1
6	fhe-miR-1b-3p	maker-scaffold10x_209_pilon-snap-gene-0.21-mRNA-1
6	fhe-miR-1b-3p	maker-scaffold10x_113_pilon-pred_gff_StringTie-gene-0.102-mRNA-1
6	fhe-miR-1b-3p	maker-scaffold10x_1459_pilon-snap-gene-0.30-mRNA-1
6	fhe-miR-1b-3p	maker-scaffold10x_640_pilon-snap-gene-0.129-mRNA-1
6	fhe-miR-1b-3p	maker-scaffold10x_500_pilon-augustus-gene-0.101-mRNA-1
6	fhe-miR-1b-3p	maker-scaffold10x_933_pilon-augustus-gene-0.32-mRNA-1
6	fhe-miR-1b-3p	maker-scaffold10x_1332_pilon-snap-gene-0.49-mRNA-1
6	fhe-miR-1b-3p	maker-scaffold10x_78_pilon-snap-gene-0.35-mRNA-1
6	fhe-miR-1b-3p	maker-scaffold10x_1272_pilon-augustus-gene-0.66-mRNA-1
6	fhe-miR-1b-3p	maker-scaffold10x_764_pilon-augustus-gene-0.42-mRNA-1
6	fhe-miR-1b-3p	maker-scaffold10x_234_pilon-snap-gene-0.15-mRNA-1
6	fhe-miR-1b-3p	maker-scaffold10x_596_pilon-augustus-gene-0.28-mRNA-1
6	fhe-miR-1b-3p	maker-scaffold10x_77_pilon-augustus-gene-0.29-mRNA-1
6	fhe-miR-1b-3p	maker-scaffold10x_1304_pilon-snap-gene-0.46-mRNA-1
6	fhe-miR-1b-3p	maker-scaffold10x_923_pilon-snap-gene-0.10-mRNA-1
6	fhe-miR-1b-3p	maker-scaffold10x_2109_pilon-augustus-gene-0.16-mRNA-1
7	fhe-miR-2a-3p	maker-scaffold10x_145_pilon-augustus-gene-0.98-mRNA-1
7	fhe-miR-2a-3p	maker-scaffold10x_145_pilon-snap-gene-0.19-mRNA-1
7	fhe-miR-2a-3p	maker-scaffold10x_145_pilon-snap-gene-2.168-mRNA-1
7	fhe-miR-2a-3p	maker-scaffold10x_145_pilon-augustus-gene-2.282-mRNA-1
7	fhe-miR-2a-3p	maker-scaffold10x_520_pilon-snap-gene-0.4-mRNA-1
7	fhe-miR-2a-3p	maker-scaffold10x_493_pilon-snap-gene-1.6-mRNA-1
7	fhe-miR-2a-3p	maker-scaffold10x_313_pilon-snap-gene-0.77-mRNA-1
7	fhe-miR-2a-3p	maker-scaffold10x_546_pilon-pred_gff_StringTie-gene-0.95-mRNA-1
7	fhe-miR-2a-3p	maker-scaffold10x_61_pilon-snap-gene-0.30-mRNA-1
7	fhe-miR-2a-3p	maker-scaffold10x_113_pilon-pred_gff_StringTie-gene-0.102-mRNA-1
7	fhe-miR-2a-3p	maker-scaffold10x_203_pilon-snap-gene-0.75-mRNA-1
7	fhe-miR-2a-3p	augustus_masked-scaffold10x_166_pilon-processed-gene-0.13-mRNA-1
7	fhe-miR-2a-3p	maker-scaffold10x_253_pilon-augustus-gene-0.16-mRNA-1
7	fhe-miR-2a-3p	maker-scaffold10x_1014_pilon-snap-gene-0.22-mRNA-1
7	fhe-miR-2a-3p	maker-scaffold10x_1084_pilon-augustus-gene-0.78-mRNA-1
7	fhe-miR-2a-3p	maker-scaffold10x_281_pilon-snap-gene-0.185-mRNA-1
7	fhe-miR-2a-3p	maker-scaffold10x_476_pilon-snap-gene-0.102-mRNA-1
7	fhe-miR-2a-3p	maker-scaffold10x_239_pilon-pred_gff_StringTie-gene-0.84-mRNA-1
7	fhe-miR-2a-3p	maker-scaffold10x_1_pilon-snap-gene-0.148-mRNA-1
7	fhe-miR-2a-3p	maker-scaffold10x_538_pilon-snap-gene-0.109-mRNA-1
7	fhe-miR-2a-3p	maker-scaffold10x_538_pilon-snap-gene-0.102-mRNA-1
7	fhe-miR-2a-3p	maker-scaffold10x_504_pilon-augustus-gene-0.69-mRNA-1
7	fhe-miR-2a-3p	maker-scaffold10x_158_pilon-snap-gene-0.48-mRNA-1
7	fhe-miR-2a-3p	maker-scaffold10x_747_pilon-snap-gene-0.3-mRNA-1
7	fhe-miR-2a-3p	maker-scaffold10x_703_pilon-snap-gene-0.99-mRNA-1
7	fhe-miR-2a-3p	maker-scaffold10x_494_pilon-snap-gene-0.44-mRNA-1
7	fhe-miR-2a-3p	augustus_masked-scaffold10x_469_pilon-processed-gene-0.37-mRNA-1
7	fhe-miR-2a-3p	maker-scaffold10x_628_pilon-pred_gff_StringTie-gene-0.107-mRNA-1
7	fhe-miR-2a-3p	maker-scaffold10x_1272_pilon-augustus-gene-0.66-mRNA-1
7	fhe-miR-2a-3p	maker-scaffold10x_459_pilon-augustus-gene-0.14-mRNA-1
7	fhe-miR-2a-3p	maker-scaffold10x_254_pilon-pred_gff_StringTie-gene-0.49-mRNA-1
7	fhe-miR-2a-3p	maker-scaffold10x_381_pilon-snap-gene-0.33-mRNA-1
7	fhe-miR-2a-3p	maker-scaffold10x_1335_pilon-snap-gene-0.72-mRNA-1
7	fhe-miR-2a-3p	maker-scaffold10x_384_pilon-augustus-gene-0.70-mRNA-1
7	fhe-miR-2a-3p	maker-scaffold10x_1723_pilon-snap-gene-0.48-mRNA-1
7	fhe-miR-2a-3p	maker-scaffold10x_21_pilon-snap-gene-0.41-mRNA-1
7	fhe-miR-2a-3p	maker-scaffold10x_606_pilon-snap-gene-0.31-mRNA-1
7	fhe-miR-2a-3p	maker-scaffold10x_327_pilon-snap-gene-0.22-mRNA-1
7	fhe-miR-2a-3p	maker-scaffold10x_1608_pilon-pred_gff_StringTie-gene-0.21-mRNA-1
7	fhe-miR-2a-3p	maker-scaffold10x_1608_pilon-pred_gff_StringTie-gene-0.25-mRNA-1
7	fhe-miR-2a-3p	maker-scaffold10x_1427_pilon-augustus-gene-0.46-mRNA-1
7	fhe-miR-2a-3p	maker-scaffold10x_502_pilon-pred_gff_StringTie-gene-0.71-mRNA-1
7	fhe-miR-2a-3p	maker-scaffold10x_116_pilon-augustus-gene-0.8-mRNA-1
7	fhe-miR-2a-3p	maker-scaffold10x_1566_pilon-snap-gene-0.23-mRNA-1
7	fhe-miR-2a-3p	maker-scaffold10x_1853_pilon-snap-gene-0.13-mRNA-1
7	fhe-miR-2a-3p	maker-scaffold10x_2098_pilon-snap-gene-0.49-mRNA-1
7	fhe-miR-2a-3p	maker-scaffold10x_2098_pilon-snap-gene-0.54-mRNA-1
7	fhe-miR-2a-3p	maker-scaffold10x_2039_pilon-pred_gff_StringTie-gene-0.25-mRNA-1
7	fhe-miR-2a-3p	maker-scaffold10x_1092_pilon-snap-gene-0.2-mRNA-1
7	fhe-miR-2a-3p	maker-scaffold10x_949_pilon-augustus-gene-0.26-mRNA-1
7	fhe-miR-2a-3p	maker-scaffold10x_1583_pilon-snap-gene-0.12-mRNA-1
7	fhe-miR-2a-3p	snap_masked-scaffold10x_2229_pilon-processed-gene-0.13-mRNA-1
7	fhe-miR-2a-3p	maker-scaffold10x_660_pilon-snap-gene-0.5-mRNA-1
7	fhe-miR-2a-3p	maker-scaffold10x_2228_pilon-snap-gene-0.13-mRNA-1
7	fhe-miR-2a-3p	snap_masked-scaffold10x_864_pilon-processed-gene-0.19-mRNA-1
7	fhe-miR-2a-3p	maker-scaffold10x_1052_pilon-snap-gene-0.11-mRNA-1
8	fhe-miR-2b-1-3p	maker-scaffold10x_145_pilon-snap-gene-0.19-mRNA-1
8	fhe-miR-2b-1-3p	maker-scaffold10x_13_pilon-augustus-gene-2.149-mRNA-1
8	fhe-miR-2b-1-3p	maker-scaffold10x_815_pilon-snap-gene-1.86-mRNA-1
8	fhe-miR-2b-1-3p	maker-scaffold10x_908_pilon-snap-gene-1.174-mRNA-1
8	fhe-miR-2b-1-3p	maker-scaffold10x_7_pilon-snap-gene-1.72-mRNA-1
8	fhe-miR-2b-1-3p	maker-scaffold10x_377_pilon-snap-gene-0.47-mRNA-1
8	fhe-miR-2b-1-3p	maker-scaffold10x_83_pilon-augustus-gene-0.120-mRNA-1
8	fhe-miR-2b-1-3p	maker-scaffold10x_487_pilon-snap-gene-0.217-mRNA-1
8	fhe-miR-2b-1-3p	maker-scaffold10x_113_pilon-pred_gff_StringTie-gene-0.102-mRNA-1
8	fhe-miR-2b-1-3p	augustus_masked-scaffold10x_113_pilon-processed-gene-0.222-mRNA-1
8	fhe-miR-2b-1-3p	maker-scaffold10x_203_pilon-snap-gene-0.72-mRNA-1
8	fhe-miR-2b-1-3p	maker-scaffold10x_166_pilon-snap-gene-0.18-mRNA-1
8	fhe-miR-2b-1-3p	augustus_masked-scaffold10x_166_pilon-processed-gene-0.13-mRNA-1
8	fhe-miR-2b-1-3p	maker-scaffold10x_253_pilon-snap-gene-0.133-mRNA-1
8	fhe-miR-2b-1-3p	maker-scaffold10x_253_pilon-snap-gene-0.151-mRNA-1
8	fhe-miR-2b-1-3p	maker-scaffold10x_149_pilon-snap-gene-0.95-mRNA-1
8	fhe-miR-2b-1-3p	maker-scaffold10x_142_pilon-pred_gff_StringTie-gene-0.156-mRNA-1
8	fhe-miR-2b-1-3p	snap_masked-scaffold10x_1084_pilon-processed-gene-0.99-mRNA-1
8	fhe-miR-2b-1-3p	maker-scaffold10x_724_pilon-snap-gene-0.102-mRNA-1
8	fhe-miR-2b-1-3p	augustus_masked-scaffold10x_1013_pilon-processed-gene-0.139-mRNA-1
8	fhe-miR-2b-1-3p	maker-scaffold10x_476_pilon-snap-gene-0.102-mRNA-1
8	fhe-miR-2b-1-3p	maker-scaffold10x_503_pilon-snap-gene-0.81-mRNA-1
8	fhe-miR-2b-1-3p	maker-scaffold10x_919_pilon-snap-gene-0.108-mRNA-1
8	fhe-miR-2b-1-3p	maker-scaffold10x_933_pilon-snap-gene-0.80-mRNA-1
8	fhe-miR-2b-1-3p	snap_masked-scaffold10x_123_pilon-processed-gene-0.27-mRNA-1
8	fhe-miR-2b-1-3p	maker-scaffold10x_1137_pilon-snap-gene-0.104-mRNA-1
8	fhe-miR-2b-1-3p	maker-scaffold10x_977_pilon-snap-gene-0.67-mRNA-1
8	fhe-miR-2b-1-3p	maker-scaffold10x_747_pilon-snap-gene-0.4-mRNA-1
8	fhe-miR-2b-1-3p	maker-scaffold10x_747_pilon-snap-gene-0.10-mRNA-1
8	fhe-miR-2b-1-3p	maker-scaffold10x_713_pilon-pred_gff_StringTie-gene-0.73-mRNA-1
8	fhe-miR-2b-1-3p	maker-scaffold10x_703_pilon-snap-gene-0.100-mRNA-1
8	fhe-miR-2b-1-3p	maker-scaffold10x_172_pilon-pred_gff_StringTie-gene-0.59-mRNA-1
8	fhe-miR-2b-1-3p	maker-scaffold10x_331_pilon-snap-gene-0.50-mRNA-1
8	fhe-miR-2b-1-3p	maker-scaffold10x_932_pilon-snap-gene-0.17-mRNA-1
8	fhe-miR-2b-1-3p	maker-scaffold10x_602_pilon-snap-gene-0.43-mRNA-1
8	fhe-miR-2b-1-3p	maker-scaffold10x_581_pilon-snap-gene-0.85-mRNA-1
8	fhe-miR-2b-1-3p	maker-scaffold10x_349_pilon-snap-gene-0.88-mRNA-1
8	fhe-miR-2b-1-3p	maker-scaffold10x_1086_pilon-snap-gene-0.97-mRNA-1
8	fhe-miR-2b-1-3p	maker-scaffold10x_26_pilon-augustus-gene-0.7-mRNA-1
8	fhe-miR-2b-1-3p	maker-scaffold10x_95_pilon-snap-gene-0.32-mRNA-1
8	fhe-miR-2b-1-3p	maker-scaffold10x_973_pilon-augustus-gene-0.30-mRNA-1
8	fhe-miR-2b-1-3p	maker-scaffold10x_1272_pilon-augustus-gene-0.66-mRNA-1
8	fhe-miR-2b-1-3p	maker-scaffold10x_1272_pilon-pred_gff_StringTie-gene-0.49-mRNA-1
8	fhe-miR-2b-1-3p	maker-scaffold10x_632_pilon-augustus-gene-0.88-mRNA-1
8	fhe-miR-2b-1-3p	maker-scaffold10x_254_pilon-snap-gene-0.34-mRNA-1
8	fhe-miR-2b-1-3p	maker-scaffold10x_1075_pilon-snap-gene-0.13-mRNA-1
8	fhe-miR-2b-1-3p	maker-scaffold10x_511_pilon-snap-gene-0.81-mRNA-1
8	fhe-miR-2b-1-3p	maker-scaffold10x_1502_pilon-pred_gff_StringTie-gene-0.52-mRNA-1
8	fhe-miR-2b-1-3p	maker-scaffold10x_930_pilon-augustus-gene-0.16-mRNA-1
8	fhe-miR-2b-1-3p	maker-scaffold10x_66_pilon-pred_gff_StringTie-gene-0.48-mRNA-1
8	fhe-miR-2b-1-3p	maker-scaffold10x_1593_pilon-augustus-gene-0.9-mRNA-1
8	fhe-miR-2b-1-3p	snap_masked-scaffold10x_421_pilon-processed-gene-0.4-mRNA-1
8	fhe-miR-2b-1-3p	maker-scaffold10x_179_pilon-augustus-gene-0.51-mRNA-1
8	fhe-miR-2b-1-3p	maker-scaffold10x_1476_pilon-snap-gene-0.42-mRNA-1
8	fhe-miR-2b-1-3p	maker-scaffold10x_678_pilon-augustus-gene-0.64-mRNA-1
8	fhe-miR-2b-1-3p	maker-scaffold10x_548_pilon-snap-gene-0.21-mRNA-1
8	fhe-miR-2b-1-3p	maker-scaffold10x_721_pilon-augustus-gene-0.89-mRNA-1
8	fhe-miR-2b-1-3p	maker-scaffold10x_44_pilon-augustus-gene-0.61-mRNA-1
8	fhe-miR-2b-1-3p	maker-scaffold10x_1608_pilon-pred_gff_StringTie-gene-0.21-mRNA-1
8	fhe-miR-2b-1-3p	maker-scaffold10x_1608_pilon-pred_gff_StringTie-gene-0.25-mRNA-1
8	fhe-miR-2b-1-3p	maker-scaffold10x_1040_pilon-snap-gene-0.43-mRNA-1
8	fhe-miR-2b-1-3p	maker-scaffold10x_8_pilon-snap-gene-0.1-mRNA-1
8	fhe-miR-2b-1-3p	maker-scaffold10x_229_pilon-snap-gene-0.14-mRNA-1
8	fhe-miR-2b-1-3p	maker-scaffold10x_886_pilon-pred_gff_StringTie-gene-0.14-mRNA-1
8	fhe-miR-2b-1-3p	maker-scaffold10x_184_pilon-augustus-gene-0.30-mRNA-1
8	fhe-miR-2b-1-3p	maker-scaffold10x_502_pilon-pred_gff_StringTie-gene-0.71-mRNA-1
8	fhe-miR-2b-1-3p	maker-scaffold10x_362_pilon-pred_gff_StringTie-gene-0.11-mRNA-1
8	fhe-miR-2b-1-3p	maker-scaffold10x_201_pilon-snap-gene-0.1-mRNA-1
8	fhe-miR-2b-1-3p	maker-scaffold10x_317_pilon-augustus-gene-0.60-mRNA-1
8	fhe-miR-2b-1-3p	maker-scaffold10x_541_pilon-augustus-gene-0.23-mRNA-1
8	fhe-miR-2b-1-3p	maker-scaffold10x_127_pilon-augustus-gene-0.46-mRNA-1
8	fhe-miR-2b-1-3p	maker-scaffold10x_136_pilon-pred_gff_StringTie-gene-0.12-mRNA-1
8	fhe-miR-2b-1-3p	maker-scaffold10x_1652_pilon-pred_gff_StringTie-gene-0.51-mRNA-1
8	fhe-miR-2b-1-3p	maker-scaffold10x_909_pilon-snap-gene-0.32-mRNA-1
8	fhe-miR-2b-1-3p	maker-scaffold10x_77_pilon-augustus-gene-0.29-mRNA-1
8	fhe-miR-2b-1-3p	maker-scaffold10x_1239_pilon-augustus-gene-0.26-mRNA-1
8	fhe-miR-2b-1-3p	maker-scaffold10x_644_pilon-snap-gene-0.11-mRNA-1
8	fhe-miR-2b-1-3p	maker-scaffold10x_33_pilon-pred_gff_StringTie-gene-0.13-mRNA-1
8	fhe-miR-2b-1-3p	maker-scaffold10x_62_pilon-snap-gene-0.28-mRNA-1
8	fhe-miR-2b-1-3p	maker-scaffold10x_439_pilon-augustus-gene-0.18-mRNA-1
8	fhe-miR-2b-1-3p	maker-scaffold10x_2295_pilon-snap-gene-0.27-mRNA-1
8	fhe-miR-2b-1-3p	maker-scaffold10x_1637_pilon-snap-gene-0.22-mRNA-1
8	fhe-miR-2b-1-3p	maker-scaffold10x_803_pilon-snap-gene-0.26-mRNA-1
8	fhe-miR-2b-1-3p	maker-scaffold10x_444_pilon-snap-gene-0.4-mRNA-1
8	fhe-miR-2b-1-3p	maker-scaffold10x_1616_pilon-snap-gene-0.9-mRNA-1
8	fhe-miR-2b-1-3p	maker-scaffold10x_800_pilon-snap-gene-0.2-mRNA-1
8	fhe-miR-2b-1-3p	maker-scaffold10x_755_pilon-snap-gene-0.6-mRNA-1
8	fhe-miR-2b-1-3p	maker-scaffold10x_1598_pilon-augustus-gene-0.3-mRNA-1
8	fhe-miR-2b-1-3p	maker-scaffold10x_2319_pilon-augustus-gene-0.17-mRNA-1
8	fhe-miR-2b-1-3p	maker-scaffold10x_365_pilon-snap-gene-0.5-mRNA-1
8	fhe-miR-2b-1-3p	maker-scaffold10x_910_pilon-augustus-gene-0.1-mRNA-1
9	fhe-miR-2b-2-3p	maker-scaffold10x_13_pilon-snap-gene-0.81-mRNA-1
9	fhe-miR-2b-2-3p	maker-scaffold10x_815_pilon-snap-gene-1.86-mRNA-1
9	fhe-miR-2b-2-3p	maker-scaffold10x_908_pilon-snap-gene-1.174-mRNA-1
9	fhe-miR-2b-2-3p	maker-scaffold10x_7_pilon-snap-gene-1.72-mRNA-1
9	fhe-miR-2b-2-3p	maker-scaffold10x_7_pilon-augustus-gene-1.11-mRNA-1
9	fhe-miR-2b-2-3p	maker-scaffold10x_377_pilon-snap-gene-0.47-mRNA-1
9	fhe-miR-2b-2-3p	maker-scaffold10x_83_pilon-augustus-gene-0.120-mRNA-1
9	fhe-miR-2b-2-3p	maker-scaffold10x_487_pilon-snap-gene-0.217-mRNA-1
9	fhe-miR-2b-2-3p	maker-scaffold10x_113_pilon-pred_gff_StringTie-gene-0.102-mRNA-1
9	fhe-miR-2b-2-3p	augustus_masked-scaffold10x_113_pilon-processed-gene-0.222-mRNA-1
9	fhe-miR-2b-2-3p	maker-scaffold10x_203_pilon-snap-gene-0.72-mRNA-1
9	fhe-miR-2b-2-3p	augustus_masked-scaffold10x_166_pilon-processed-gene-0.13-mRNA-1
9	fhe-miR-2b-2-3p	maker-scaffold10x_253_pilon-snap-gene-0.151-mRNA-1
9	fhe-miR-2b-2-3p	maker-scaffold10x_149_pilon-snap-gene-0.95-mRNA-1
9	fhe-miR-2b-2-3p	maker-scaffold10x_142_pilon-pred_gff_StringTie-gene-0.156-mRNA-1
9	fhe-miR-2b-2-3p	augustus_masked-scaffold10x_1013_pilon-processed-gene-0.139-mRNA-1
9	fhe-miR-2b-2-3p	maker-scaffold10x_476_pilon-snap-gene-0.102-mRNA-1
9	fhe-miR-2b-2-3p	maker-scaffold10x_919_pilon-snap-gene-0.108-mRNA-1
9	fhe-miR-2b-2-3p	maker-scaffold10x_1137_pilon-snap-gene-0.104-mRNA-1
9	fhe-miR-2b-2-3p	maker-scaffold10x_977_pilon-snap-gene-0.67-mRNA-1
9	fhe-miR-2b-2-3p	maker-scaffold10x_747_pilon-snap-gene-0.4-mRNA-1
9	fhe-miR-2b-2-3p	maker-scaffold10x_747_pilon-snap-gene-0.10-mRNA-1
9	fhe-miR-2b-2-3p	maker-scaffold10x_713_pilon-pred_gff_StringTie-gene-0.73-mRNA-1
9	fhe-miR-2b-2-3p	maker-scaffold10x_172_pilon-pred_gff_StringTie-gene-0.59-mRNA-1
9	fhe-miR-2b-2-3p	maker-scaffold10x_331_pilon-snap-gene-0.50-mRNA-1
9	fhe-miR-2b-2-3p	maker-scaffold10x_932_pilon-snap-gene-0.17-mRNA-1
9	fhe-miR-2b-2-3p	maker-scaffold10x_602_pilon-snap-gene-0.43-mRNA-1
9	fhe-miR-2b-2-3p	maker-scaffold10x_471_pilon-snap-gene-0.92-mRNA-1
9	fhe-miR-2b-2-3p	maker-scaffold10x_349_pilon-snap-gene-0.88-mRNA-1
9	fhe-miR-2b-2-3p	maker-scaffold10x_1086_pilon-snap-gene-0.97-mRNA-1
9	fhe-miR-2b-2-3p	maker-scaffold10x_26_pilon-augustus-gene-0.7-mRNA-1
9	fhe-miR-2b-2-3p	maker-scaffold10x_95_pilon-snap-gene-0.32-mRNA-1
9	fhe-miR-2b-2-3p	maker-scaffold10x_973_pilon-augustus-gene-0.30-mRNA-1
9	fhe-miR-2b-2-3p	maker-scaffold10x_1272_pilon-pred_gff_StringTie-gene-0.49-mRNA-1
9	fhe-miR-2b-2-3p	maker-scaffold10x_632_pilon-augustus-gene-0.88-mRNA-1
9	fhe-miR-2b-2-3p	maker-scaffold10x_254_pilon-snap-gene-0.34-mRNA-1
9	fhe-miR-2b-2-3p	maker-scaffold10x_1075_pilon-snap-gene-0.13-mRNA-1
9	fhe-miR-2b-2-3p	maker-scaffold10x_511_pilon-snap-gene-0.81-mRNA-1
9	fhe-miR-2b-2-3p	maker-scaffold10x_1502_pilon-pred_gff_StringTie-gene-0.52-mRNA-1
9	fhe-miR-2b-2-3p	maker-scaffold10x_930_pilon-augustus-gene-0.16-mRNA-1
9	fhe-miR-2b-2-3p	maker-scaffold10x_66_pilon-pred_gff_StringTie-gene-0.48-mRNA-1
9	fhe-miR-2b-2-3p	maker-scaffold10x_1593_pilon-augustus-gene-0.9-mRNA-1
9	fhe-miR-2b-2-3p	maker-scaffold10x_721_pilon-augustus-gene-0.89-mRNA-1
9	fhe-miR-2b-2-3p	maker-scaffold10x_44_pilon-augustus-gene-0.61-mRNA-1
9	fhe-miR-2b-2-3p	maker-scaffold10x_1184_pilon-snap-gene-0.31-mRNA-1
9	fhe-miR-2b-2-3p	maker-scaffold10x_8_pilon-snap-gene-0.1-mRNA-1
9	fhe-miR-2b-2-3p	maker-scaffold10x_229_pilon-snap-gene-0.14-mRNA-1
9	fhe-miR-2b-2-3p	maker-scaffold10x_886_pilon-pred_gff_StringTie-gene-0.14-mRNA-1
9	fhe-miR-2b-2-3p	maker-scaffold10x_184_pilon-augustus-gene-0.30-mRNA-1
9	fhe-miR-2b-2-3p	maker-scaffold10x_502_pilon-pred_gff_StringTie-gene-0.71-mRNA-1
9	fhe-miR-2b-2-3p	maker-scaffold10x_541_pilon-augustus-gene-0.23-mRNA-1
9	fhe-miR-2b-2-3p	maker-scaffold10x_127_pilon-augustus-gene-0.46-mRNA-1
9	fhe-miR-2b-2-3p	maker-scaffold10x_136_pilon-pred_gff_StringTie-gene-0.12-mRNA-1
9	fhe-miR-2b-2-3p	maker-scaffold10x_909_pilon-snap-gene-0.32-mRNA-1
9	fhe-miR-2b-2-3p	maker-scaffold10x_77_pilon-augustus-gene-0.29-mRNA-1
9	fhe-miR-2b-2-3p	maker-scaffold10x_1239_pilon-augustus-gene-0.26-mRNA-1
9	fhe-miR-2b-2-3p	maker-scaffold10x_644_pilon-snap-gene-0.11-mRNA-1
9	fhe-miR-2b-2-3p	maker-scaffold10x_33_pilon-pred_gff_StringTie-gene-0.13-mRNA-1
9	fhe-miR-2b-2-3p	maker-scaffold10x_62_pilon-snap-gene-0.28-mRNA-1
9	fhe-miR-2b-2-3p	maker-scaffold10x_2295_pilon-snap-gene-0.27-mRNA-1
9	fhe-miR-2b-2-3p	maker-scaffold10x_1637_pilon-snap-gene-0.22-mRNA-1
9	fhe-miR-2b-2-3p	maker-scaffold10x_444_pilon-snap-gene-0.4-mRNA-1
9	fhe-miR-2b-2-3p	maker-scaffold10x_1616_pilon-snap-gene-0.9-mRNA-1
9	fhe-miR-2b-2-3p	maker-scaffold10x_800_pilon-snap-gene-0.2-mRNA-1
9	fhe-miR-2b-2-3p	maker-scaffold10x_1598_pilon-augustus-gene-0.3-mRNA-1
10	fhe-miR-2c-3p	maker-scaffold10x_145_pilon-snap-gene-0.19-mRNA-1
10	fhe-miR-2c-3p	maker-scaffold10x_145_pilon-snap-gene-1.6-mRNA-1
10	fhe-miR-2c-3p	maker-scaffold10x_13_pilon-snap-gene-0.81-mRNA-1
10	fhe-miR-2c-3p	maker-scaffold10x_13_pilon-augustus-gene-2.149-mRNA-1
10	fhe-miR-2c-3p	snap_masked-scaffold10x_13_pilon-processed-gene-2.103-mRNA-1
10	fhe-miR-2c-3p	maker-scaffold10x_815_pilon-snap-gene-1.86-mRNA-1
10	fhe-miR-2c-3p	maker-scaffold10x_432_pilon-snap-gene-0.120-mRNA-1
10	fhe-miR-2c-3p	maker-scaffold10x_83_pilon-augustus-gene-0.120-mRNA-1
10	fhe-miR-2c-3p	maker-scaffold10x_267_pilon-augustus-gene-0.3-mRNA-1
10	fhe-miR-2c-3p	maker-scaffold10x_342_pilon-pred_gff_StringTie-gene-0.125-mRNA-1
10	fhe-miR-2c-3p	maker-scaffold10x_113_pilon-snap-gene-0.198-mRNA-1
10	fhe-miR-2c-3p	maker-scaffold10x_113_pilon-pred_gff_StringTie-gene-0.102-mRNA-1
10	fhe-miR-2c-3p	augustus_masked-scaffold10x_113_pilon-processed-gene-0.222-mRNA-1
10	fhe-miR-2c-3p	maker-scaffold10x_203_pilon-snap-gene-0.85-mRNA-1
10	fhe-miR-2c-3p	maker-scaffold10x_203_pilon-augustus-gene-0.34-mRNA-1
10	fhe-miR-2c-3p	augustus_masked-scaffold10x_166_pilon-processed-gene-0.13-mRNA-1
10	fhe-miR-2c-3p	maker-scaffold10x_149_pilon-snap-gene-0.95-mRNA-1
10	fhe-miR-2c-3p	maker-scaffold10x_142_pilon-pred_gff_StringTie-gene-0.156-mRNA-1
10	fhe-miR-2c-3p	snap_masked-scaffold10x_1084_pilon-processed-gene-0.99-mRNA-1
10	fhe-miR-2c-3p	maker-scaffold10x_1013_pilon-snap-gene-0.117-mRNA-1
10	fhe-miR-2c-3p	maker-scaffold10x_238_pilon-snap-gene-0.96-mRNA-1
10	fhe-miR-2c-3p	maker-scaffold10x_503_pilon-snap-gene-0.81-mRNA-1
10	fhe-miR-2c-3p	maker-scaffold10x_56_pilon-augustus-gene-0.104-mRNA-1
10	fhe-miR-2c-3p	maker-scaffold10x_933_pilon-snap-gene-0.100-mRNA-1
10	fhe-miR-2c-3p	maker-scaffold10x_24_pilon-snap-gene-0.36-mRNA-1
10	fhe-miR-2c-3p	maker-scaffold10x_977_pilon-snap-gene-0.67-mRNA-1
10	fhe-miR-2c-3p	maker-scaffold10x_747_pilon-snap-gene-0.4-mRNA-1
10	fhe-miR-2c-3p	maker-scaffold10x_747_pilon-snap-gene-0.10-mRNA-1
10	fhe-miR-2c-3p	maker-scaffold10x_172_pilon-augustus-gene-0.2-mRNA-1
10	fhe-miR-2c-3p	maker-scaffold10x_172_pilon-snap-gene-0.80-mRNA-1
10	fhe-miR-2c-3p	maker-scaffold10x_932_pilon-snap-gene-0.17-mRNA-1
10	fhe-miR-2c-3p	maker-scaffold10x_938_pilon-augustus-gene-0.26-mRNA-1
10	fhe-miR-2c-3p	maker-scaffold10x_602_pilon-snap-gene-0.43-mRNA-1
10	fhe-miR-2c-3p	maker-scaffold10x_581_pilon-snap-gene-0.85-mRNA-1
10	fhe-miR-2c-3p	maker-scaffold10x_1453_pilon-augustus-gene-0.57-mRNA-1
10	fhe-miR-2c-3p	maker-scaffold10x_1453_pilon-snap-gene-0.15-mRNA-1
10	fhe-miR-2c-3p	maker-scaffold10x_628_pilon-pred_gff_StringTie-gene-0.107-mRNA-1
10	fhe-miR-2c-3p	maker-scaffold10x_1086_pilon-snap-gene-0.97-mRNA-1
10	fhe-miR-2c-3p	maker-scaffold10x_78_pilon-snap-gene-0.30-mRNA-1
10	fhe-miR-2c-3p	maker-scaffold10x_226_pilon-snap-gene-0.74-mRNA-1
10	fhe-miR-2c-3p	maker-scaffold10x_95_pilon-snap-gene-0.32-mRNA-1
10	fhe-miR-2c-3p	maker-scaffold10x_973_pilon-pred_gff_StringTie-gene-0.99-mRNA-1
10	fhe-miR-2c-3p	maker-scaffold10x_1272_pilon-pred_gff_StringTie-gene-0.49-mRNA-1
10	fhe-miR-2c-3p	maker-scaffold10x_186_pilon-snap-gene-0.90-mRNA-1
10	fhe-miR-2c-3p	maker-scaffold10x_712_pilon-pred_gff_StringTie-gene-0.25-mRNA-1
10	fhe-miR-2c-3p	maker-scaffold10x_254_pilon-snap-gene-0.34-mRNA-1
10	fhe-miR-2c-3p	maker-scaffold10x_1075_pilon-snap-gene-0.13-mRNA-1
10	fhe-miR-2c-3p	maker-scaffold10x_360_pilon-snap-gene-0.19-mRNA-1
10	fhe-miR-2c-3p	maker-scaffold10x_1502_pilon-pred_gff_StringTie-gene-0.52-mRNA-1
10	fhe-miR-2c-3p	maker-scaffold10x_930_pilon-augustus-gene-0.16-mRNA-1
10	fhe-miR-2c-3p	maker-scaffold10x_1420_pilon-snap-gene-0.44-mRNA-1
10	fhe-miR-2c-3p	maker-scaffold10x_1593_pilon-augustus-gene-0.9-mRNA-1
10	fhe-miR-2c-3p	maker-scaffold10x_179_pilon-augustus-gene-0.51-mRNA-1
10	fhe-miR-2c-3p	maker-scaffold10x_1410_pilon-snap-gene-0.26-mRNA-1
10	fhe-miR-2c-3p	maker-scaffold10x_770_pilon-snap-gene-0.22-mRNA-1
10	fhe-miR-2c-3p	maker-scaffold10x_498_pilon-snap-gene-0.0-mRNA-1
10	fhe-miR-2c-3p	maker-scaffold10x_271_pilon-snap-gene-0.50-mRNA-1
10	fhe-miR-2c-3p	maker-scaffold10x_1198_pilon-snap-gene-0.57-mRNA-1
10	fhe-miR-2c-3p	maker-scaffold10x_1608_pilon-pred_gff_StringTie-gene-0.21-mRNA-1
10	fhe-miR-2c-3p	maker-scaffold10x_1040_pilon-snap-gene-0.43-mRNA-1
10	fhe-miR-2c-3p	maker-scaffold10x_8_pilon-snap-gene-0.1-mRNA-1
10	fhe-miR-2c-3p	maker-scaffold10x_886_pilon-pred_gff_StringTie-gene-0.14-mRNA-1
10	fhe-miR-2c-3p	maker-scaffold10x_502_pilon-pred_gff_StringTie-gene-0.71-mRNA-1
10	fhe-miR-2c-3p	maker-scaffold10x_317_pilon-augustus-gene-0.60-mRNA-1
10	fhe-miR-2c-3p	maker-scaffold10x_1322_pilon-snap-gene-0.9-mRNA-1
10	fhe-miR-2c-3p	maker-scaffold10x_188_pilon-snap-gene-0.15-mRNA-1
10	fhe-miR-2c-3p	snap_masked-scaffold10x_116_pilon-processed-gene-0.24-mRNA-1
10	fhe-miR-2c-3p	maker-scaffold10x_127_pilon-snap-gene-0.26-mRNA-1
10	fhe-miR-2c-3p	maker-scaffold10x_663_pilon-snap-gene-0.23-mRNA-1
10	fhe-miR-2c-3p	maker-scaffold10x_390_pilon-snap-gene-0.26-mRNA-1
10	fhe-miR-2c-3p	maker-scaffold10x_1652_pilon-pred_gff_StringTie-gene-0.51-mRNA-1
10	fhe-miR-2c-3p	maker-scaffold10x_909_pilon-snap-gene-0.32-mRNA-1
10	fhe-miR-2c-3p	maker-scaffold10x_1651_pilon-snap-gene-0.37-mRNA-1
10	fhe-miR-2c-3p	maker-scaffold10x_644_pilon-snap-gene-0.11-mRNA-1
10	fhe-miR-2c-3p	maker-scaffold10x_285_pilon-augustus-gene-0.27-mRNA-1
10	fhe-miR-2c-3p	maker-scaffold10x_1119_pilon-snap-gene-0.38-mRNA-1
10	fhe-miR-2c-3p	maker-scaffold10x_225_pilon-snap-gene-0.9-mRNA-1
10	fhe-miR-2c-3p	maker-scaffold10x_444_pilon-snap-gene-0.4-mRNA-1
10	fhe-miR-2c-3p	maker-scaffold10x_800_pilon-snap-gene-0.2-mRNA-1
10	fhe-miR-2c-3p	maker-scaffold10x_1144_pilon-pred_gff_StringTie-gene-0.3-mRNA-1
10	fhe-miR-2c-3p	maker-scaffold10x_755_pilon-snap-gene-0.6-mRNA-1
10	fhe-miR-2c-3p	maker-scaffold10x_2319_pilon-augustus-gene-0.17-mRNA-1
10	fhe-miR-2c-3p	maker-scaffold10x_39_pilon-augustus-gene-0.4-mRNA-1
10	fhe-miR-2c-3p	maker-scaffold10x_365_pilon-snap-gene-0.5-mRNA-1
10	fhe-miR-2c-3p	maker-scaffold10x_910_pilon-augustus-gene-0.1-mRNA-1
11	fhe-miR-2d-3p	maker-scaffold10x_145_pilon-snap-gene-2.168-mRNA-1
11	fhe-miR-2d-3p	maker-scaffold10x_13_pilon-augustus-gene-2.149-mRNA-1
11	fhe-miR-2d-3p	maker-scaffold10x_13_pilon-augustus-gene-2.161-mRNA-1
11	fhe-miR-2d-3p	maker-scaffold10x_815_pilon-augustus-gene-1.16-mRNA-1
11	fhe-miR-2d-3p	maker-scaffold10x_908_pilon-snap-gene-1.174-mRNA-1
11	fhe-miR-2d-3p	snap_masked-scaffold10x_217_pilon-processed-gene-0.74-mRNA-1
11	fhe-miR-2d-3p	maker-scaffold10x_345_pilon-snap-gene-1.100-mRNA-1
11	fhe-miR-2d-3p	maker-scaffold10x_7_pilon-augustus-gene-1.11-mRNA-1
11	fhe-miR-2d-3p	maker-scaffold10x_377_pilon-snap-gene-0.47-mRNA-1
11	fhe-miR-2d-3p	maker-scaffold10x_377_pilon-snap-gene-0.50-mRNA-1
11	fhe-miR-2d-3p	maker-scaffold10x_377_pilon-pred_gff_StringTie-gene-0.143-mRNA-1
11	fhe-miR-2d-3p	maker-scaffold10x_213_pilon-snap-gene-0.37-mRNA-1
11	fhe-miR-2d-3p	augustus_masked-scaffold10x_432_pilon-processed-gene-0.156-mRNA-1
11	fhe-miR-2d-3p	maker-scaffold10x_432_pilon-snap-gene-0.120-mRNA-1
11	fhe-miR-2d-3p	maker-scaffold10x_83_pilon-augustus-gene-0.120-mRNA-1
11	fhe-miR-2d-3p	maker-scaffold10x_267_pilon-augustus-gene-0.3-mRNA-1
11	fhe-miR-2d-3p	maker-scaffold10x_267_pilon-snap-gene-0.57-mRNA-1
11	fhe-miR-2d-3p	maker-scaffold10x_637_pilon-snap-gene-0.172-mRNA-1
11	fhe-miR-2d-3p	maker-scaffold10x_487_pilon-snap-gene-0.217-mRNA-1
11	fhe-miR-2d-3p	maker-scaffold10x_284_pilon-snap-gene-0.116-mRNA-1
11	fhe-miR-2d-3p	maker-scaffold10x_342_pilon-snap-gene-0.36-mRNA-1
11	fhe-miR-2d-3p	maker-scaffold10x_654_pilon-snap-gene-0.166-mRNA-1
11	fhe-miR-2d-3p	maker-scaffold10x_113_pilon-snap-gene-0.196-mRNA-1
11	fhe-miR-2d-3p	maker-scaffold10x_113_pilon-pred_gff_StringTie-gene-0.102-mRNA-1
11	fhe-miR-2d-3p	maker-scaffold10x_113_pilon-augustus-gene-0.27-mRNA-1
11	fhe-miR-2d-3p	maker-scaffold10x_203_pilon-augustus-gene-0.34-mRNA-1
11	fhe-miR-2d-3p	maker-scaffold10x_203_pilon-snap-gene-0.72-mRNA-1
11	fhe-miR-2d-3p	maker-scaffold10x_203_pilon-snap-gene-0.82-mRNA-1
11	fhe-miR-2d-3p	maker-scaffold10x_166_pilon-snap-gene-0.18-mRNA-1
11	fhe-miR-2d-3p	maker-scaffold10x_253_pilon-snap-gene-0.133-mRNA-1
11	fhe-miR-2d-3p	maker-scaffold10x_149_pilon-snap-gene-0.95-mRNA-1
11	fhe-miR-2d-3p	maker-scaffold10x_142_pilon-pred_gff_StringTie-gene-0.156-mRNA-1
11	fhe-miR-2d-3p	maker-scaffold10x_563_pilon-pred_gff_StringTie-gene-0.28-mRNA-1
11	fhe-miR-2d-3p	snap_masked-scaffold10x_1084_pilon-processed-gene-0.99-mRNA-1
11	fhe-miR-2d-3p	maker-scaffold10x_259_pilon-snap-gene-0.103-mRNA-1
11	fhe-miR-2d-3p	maker-scaffold10x_82_pilon-augustus-gene-0.119-mRNA-1
11	fhe-miR-2d-3p	maker-scaffold10x_281_pilon-augustus-gene-0.213-mRNA-1
11	fhe-miR-2d-3p	maker-scaffold10x_476_pilon-snap-gene-0.102-mRNA-1
11	fhe-miR-2d-3p	maker-scaffold10x_476_pilon-augustus-gene-0.46-mRNA-1
11	fhe-miR-2d-3p	maker-scaffold10x_919_pilon-snap-gene-0.109-mRNA-1
11	fhe-miR-2d-3p	maker-scaffold10x_919_pilon-snap-gene-0.112-mRNA-1
11	fhe-miR-2d-3p	maker-scaffold10x_1074_pilon-snap-gene-0.115-mRNA-1
11	fhe-miR-2d-3p	maker-scaffold10x_631_pilon-augustus-gene-0.118-mRNA-1
11	fhe-miR-2d-3p	maker-scaffold10x_123_pilon-snap-gene-0.63-mRNA-1
11	fhe-miR-2d-3p	maker-scaffold10x_1137_pilon-snap-gene-0.104-mRNA-1
11	fhe-miR-2d-3p	maker-scaffold10x_1332_pilon-augustus-gene-0.23-mRNA-1
11	fhe-miR-2d-3p	maker-scaffold10x_1332_pilon-snap-gene-0.35-mRNA-1
11	fhe-miR-2d-3p	maker-scaffold10x_24_pilon-snap-gene-0.36-mRNA-1
11	fhe-miR-2d-3p	maker-scaffold10x_325_pilon-augustus-gene-0.80-mRNA-1
11	fhe-miR-2d-3p	maker-scaffold10x_977_pilon-snap-gene-0.67-mRNA-1
11	fhe-miR-2d-3p	maker-scaffold10x_481_pilon-snap-gene-0.109-mRNA-1
11	fhe-miR-2d-3p	maker-scaffold10x_747_pilon-snap-gene-0.4-mRNA-1
11	fhe-miR-2d-3p	maker-scaffold10x_713_pilon-augustus-gene-0.30-mRNA-1
11	fhe-miR-2d-3p	maker-scaffold10x_713_pilon-pred_gff_StringTie-gene-0.73-mRNA-1
11	fhe-miR-2d-3p	maker-scaffold10x_172_pilon-pred_gff_StringTie-gene-0.59-mRNA-1
11	fhe-miR-2d-3p	maker-scaffold10x_331_pilon-snap-gene-0.50-mRNA-1
11	fhe-miR-2d-3p	maker-scaffold10x_932_pilon-snap-gene-0.17-mRNA-1
11	fhe-miR-2d-3p	maker-scaffold10x_938_pilon-snap-gene-0.59-mRNA-1
11	fhe-miR-2d-3p	maker-scaffold10x_602_pilon-snap-gene-0.43-mRNA-1
11	fhe-miR-2d-3p	maker-scaffold10x_1691_pilon-snap-gene-0.6-mRNA-1
11	fhe-miR-2d-3p	maker-scaffold10x_581_pilon-snap-gene-0.85-mRNA-1
11	fhe-miR-2d-3p	maker-scaffold10x_1453_pilon-augustus-gene-0.57-mRNA-1
11	fhe-miR-2d-3p	maker-scaffold10x_1453_pilon-snap-gene-0.15-mRNA-1
11	fhe-miR-2d-3p	maker-scaffold10x_471_pilon-snap-gene-0.92-mRNA-1
11	fhe-miR-2d-3p	maker-scaffold10x_471_pilon-snap-gene-0.100-mRNA-1
11	fhe-miR-2d-3p	maker-scaffold10x_628_pilon-pred_gff_StringTie-gene-0.107-mRNA-1
11	fhe-miR-2d-3p	maker-scaffold10x_922_pilon-augustus-gene-0.16-mRNA-1
11	fhe-miR-2d-3p	maker-scaffold10x_226_pilon-snap-gene-0.74-mRNA-1
11	fhe-miR-2d-3p	maker-scaffold10x_26_pilon-augustus-gene-0.7-mRNA-1
11	fhe-miR-2d-3p	maker-scaffold10x_298_pilon-snap-gene-0.29-mRNA-1
11	fhe-miR-2d-3p	maker-scaffold10x_973_pilon-pred_gff_StringTie-gene-0.99-mRNA-1
11	fhe-miR-2d-3p	maker-scaffold10x_973_pilon-augustus-gene-0.30-mRNA-1
11	fhe-miR-2d-3p	maker-scaffold10x_1272_pilon-pred_gff_StringTie-gene-0.49-mRNA-1
11	fhe-miR-2d-3p	maker-scaffold10x_609_pilon-snap-gene-0.4-mRNA-1
11	fhe-miR-2d-3p	maker-scaffold10x_632_pilon-augustus-gene-0.88-mRNA-1
11	fhe-miR-2d-3p	maker-scaffold10x_1115_pilon-snap-gene-0.6-mRNA-1
11	fhe-miR-2d-3p	maker-scaffold10x_712_pilon-pred_gff_StringTie-gene-0.25-mRNA-1
11	fhe-miR-2d-3p	maker-scaffold10x_712_pilon-snap-gene-0.14-mRNA-1
11	fhe-miR-2d-3p	maker-scaffold10x_1075_pilon-snap-gene-0.13-mRNA-1
11	fhe-miR-2d-3p	maker-scaffold10x_381_pilon-snap-gene-0.27-mRNA-1
11	fhe-miR-2d-3p	maker-scaffold10x_1502_pilon-pred_gff_StringTie-gene-0.52-mRNA-1
11	fhe-miR-2d-3p	maker-scaffold10x_930_pilon-augustus-gene-0.16-mRNA-1
11	fhe-miR-2d-3p	maker-scaffold10x_66_pilon-pred_gff_StringTie-gene-0.48-mRNA-1
11	fhe-miR-2d-3p	maker-scaffold10x_66_pilon-snap-gene-0.15-mRNA-1
11	fhe-miR-2d-3p	snap_masked-scaffold10x_204_pilon-processed-gene-0.48-mRNA-1
11	fhe-miR-2d-3p	maker-scaffold10x_1061_pilon-pred_gff_StringTie-gene-0.40-mRNA-1
11	fhe-miR-2d-3p	maker-scaffold10x_1058_pilon-pred_gff_StringTie-gene-0.41-mRNA-1
11	fhe-miR-2d-3p	maker-scaffold10x_1593_pilon-augustus-gene-0.9-mRNA-1
11	fhe-miR-2d-3p	maker-scaffold10x_434_pilon-snap-gene-0.53-mRNA-1
11	fhe-miR-2d-3p	maker-scaffold10x_748_pilon-snap-gene-0.55-mRNA-1
11	fhe-miR-2d-3p	maker-scaffold10x_179_pilon-augustus-gene-0.51-mRNA-1
11	fhe-miR-2d-3p	maker-scaffold10x_234_pilon-augustus-gene-0.64-mRNA-1
11	fhe-miR-2d-3p	maker-scaffold10x_770_pilon-snap-gene-0.22-mRNA-1
11	fhe-miR-2d-3p	maker-scaffold10x_1087_pilon-snap-gene-0.68-mRNA-1
11	fhe-miR-2d-3p	maker-scaffold10x_1087_pilon-snap-gene-0.76-mRNA-1
11	fhe-miR-2d-3p	maker-scaffold10x_1178_pilon-augustus-gene-0.66-mRNA-1
11	fhe-miR-2d-3p	maker-scaffold10x_1476_pilon-snap-gene-0.42-mRNA-1
11	fhe-miR-2d-3p	maker-scaffold10x_678_pilon-augustus-gene-0.64-mRNA-1
11	fhe-miR-2d-3p	maker-scaffold10x_392_pilon-snap-gene-0.26-mRNA-1
11	fhe-miR-2d-3p	maker-scaffold10x_1723_pilon-snap-gene-0.48-mRNA-1
11	fhe-miR-2d-3p	maker-scaffold10x_271_pilon-snap-gene-0.50-mRNA-1
11	fhe-miR-2d-3p	maker-scaffold10x_343_pilon-augustus-gene-0.15-mRNA-1
11	fhe-miR-2d-3p	maker-scaffold10x_548_pilon-snap-gene-0.21-mRNA-1
11	fhe-miR-2d-3p	maker-scaffold10x_721_pilon-augustus-gene-0.89-mRNA-1
11	fhe-miR-2d-3p	maker-scaffold10x_1198_pilon-snap-gene-0.57-mRNA-1
11	fhe-miR-2d-3p	maker-scaffold10x_44_pilon-augustus-gene-0.61-mRNA-1
11	fhe-miR-2d-3p	maker-scaffold10x_1608_pilon-pred_gff_StringTie-gene-0.21-mRNA-1
11	fhe-miR-2d-3p	maker-scaffold10x_1040_pilon-snap-gene-0.43-mRNA-1
11	fhe-miR-2d-3p	maker-scaffold10x_1040_pilon-augustus-gene-0.36-mRNA-1
11	fhe-miR-2d-3p	maker-scaffold10x_1339_pilon-snap-gene-0.44-mRNA-1
11	fhe-miR-2d-3p	maker-scaffold10x_229_pilon-snap-gene-0.14-mRNA-1
11	fhe-miR-2d-3p	maker-scaffold10x_886_pilon-pred_gff_StringTie-gene-0.14-mRNA-1
11	fhe-miR-2d-3p	maker-scaffold10x_184_pilon-augustus-gene-0.30-mRNA-1
11	fhe-miR-2d-3p	maker-scaffold10x_1859_pilon-snap-gene-0.49-mRNA-1
11	fhe-miR-2d-3p	maker-scaffold10x_502_pilon-pred_gff_StringTie-gene-0.71-mRNA-1
11	fhe-miR-2d-3p	maker-scaffold10x_1437_pilon-snap-gene-0.41-mRNA-1
11	fhe-miR-2d-3p	maker-scaffold10x_362_pilon-augustus-gene-0.50-mRNA-1
11	fhe-miR-2d-3p	maker-scaffold10x_362_pilon-pred_gff_StringTie-gene-0.11-mRNA-1
11	fhe-miR-2d-3p	maker-scaffold10x_135_pilon-augustus-gene-0.44-mRNA-1
11	fhe-miR-2d-3p	maker-scaffold10x_188_pilon-snap-gene-0.15-mRNA-1
11	fhe-miR-2d-3p	maker-scaffold10x_541_pilon-augustus-gene-0.23-mRNA-1
11	fhe-miR-2d-3p	maker-scaffold10x_136_pilon-pred_gff_StringTie-gene-0.12-mRNA-1
11	fhe-miR-2d-3p	maker-scaffold10x_1652_pilon-pred_gff_StringTie-gene-0.51-mRNA-1
11	fhe-miR-2d-3p	maker-scaffold10x_909_pilon-snap-gene-0.32-mRNA-1
11	fhe-miR-2d-3p	maker-scaffold10x_1651_pilon-snap-gene-0.37-mRNA-1
11	fhe-miR-2d-3p	maker-scaffold10x_77_pilon-augustus-gene-0.29-mRNA-1
11	fhe-miR-2d-3p	maker-scaffold10x_1239_pilon-augustus-gene-0.26-mRNA-1
11	fhe-miR-2d-3p	maker-scaffold10x_644_pilon-snap-gene-0.11-mRNA-1
11	fhe-miR-2d-3p	maker-scaffold10x_1986_pilon-snap-gene-0.6-mRNA-1
11	fhe-miR-2d-3p	maker-scaffold10x_33_pilon-pred_gff_StringTie-gene-0.13-mRNA-1
11	fhe-miR-2d-3p	maker-scaffold10x_285_pilon-augustus-gene-0.27-mRNA-1
11	fhe-miR-2d-3p	maker-scaffold10x_177_pilon-augustus-gene-0.2-mRNA-1
11	fhe-miR-2d-3p	maker-scaffold10x_62_pilon-snap-gene-0.28-mRNA-1
11	fhe-miR-2d-3p	maker-scaffold10x_273_pilon-pred_gff_StringTie-gene-0.5-mRNA-1
11	fhe-miR-2d-3p	maker-scaffold10x_439_pilon-augustus-gene-0.18-mRNA-1
11	fhe-miR-2d-3p	maker-scaffold10x_1656_pilon-augustus-gene-0.18-mRNA-1
11	fhe-miR-2d-3p	maker-scaffold10x_2039_pilon-pred_gff_StringTie-gene-0.25-mRNA-1
11	fhe-miR-2d-3p	maker-scaffold10x_225_pilon-snap-gene-0.9-mRNA-1
11	fhe-miR-2d-3p	maker-scaffold10x_444_pilon-snap-gene-0.4-mRNA-1
11	fhe-miR-2d-3p	maker-scaffold10x_1972_pilon-augustus-gene-0.16-mRNA-1
11	fhe-miR-2d-3p	maker-scaffold10x_800_pilon-snap-gene-0.2-mRNA-1
11	fhe-miR-2d-3p	maker-scaffold10x_1144_pilon-pred_gff_StringTie-gene-0.3-mRNA-1
11	fhe-miR-2d-3p	maker-scaffold10x_1482_pilon-augustus-gene-0.23-mRNA-1
11	fhe-miR-2d-3p	maker-scaffold10x_755_pilon-snap-gene-0.6-mRNA-1
11	fhe-miR-2d-3p	maker-scaffold10x_1598_pilon-augustus-gene-0.3-mRNA-1
11	fhe-miR-2d-3p	maker-scaffold10x_1193_pilon-pred_gff_StringTie-gene-0.9-mRNA-1
11	fhe-miR-2d-3p	maker-scaffold10x_2319_pilon-augustus-gene-0.17-mRNA-1
11	fhe-miR-2d-3p	maker-scaffold10x_365_pilon-snap-gene-0.5-mRNA-1
11	fhe-miR-2d-3p	maker-scaffold10x_910_pilon-augustus-gene-0.1-mRNA-1
12	fhe-miR-2e-5p	maker-scaffold10x_145_pilon-snap-gene-0.11-mRNA-1
12	fhe-miR-2e-5p	maker-scaffold10x_493_pilon-snap-gene-1.16-mRNA-1
12	fhe-miR-2e-5p	maker-scaffold10x_83_pilon-snap-gene-0.196-mRNA-1
12	fhe-miR-2e-5p	maker-scaffold10x_617_pilon-pred_gff_StringTie-gene-0.104-mRNA-1
12	fhe-miR-2e-5p	maker-scaffold10x_53_pilon-augustus-gene-0.15-mRNA-1
12	fhe-miR-2e-5p	maker-scaffold10x_113_pilon-pred_gff_StringTie-gene-0.102-mRNA-1
12	fhe-miR-2e-5p	maker-scaffold10x_1149_pilon-augustus-gene-0.56-mRNA-1
12	fhe-miR-2e-5p	maker-scaffold10x_149_pilon-augustus-gene-0.78-mRNA-1
12	fhe-miR-2e-5p	maker-scaffold10x_1084_pilon-snap-gene-0.143-mRNA-1
12	fhe-miR-2e-5p	maker-scaffold10x_1459_pilon-snap-gene-0.27-mRNA-1
12	fhe-miR-2e-5p	maker-scaffold10x_631_pilon-snap-gene-0.28-mRNA-1
12	fhe-miR-2e-5p	maker-scaffold10x_794_pilon-snap-gene-0.109-mRNA-1
12	fhe-miR-2e-5p	maker-scaffold10x_720_pilon-augustus-gene-0.93-mRNA-1
12	fhe-miR-2e-5p	maker-scaffold10x_1549_pilon-snap-gene-0.82-mRNA-1
12	fhe-miR-2e-5p	maker-scaffold10x_713_pilon-pred_gff_StringTie-gene-0.73-mRNA-1
12	fhe-miR-2e-5p	maker-scaffold10x_1010_pilon-snap-gene-0.108-mRNA-1
12	fhe-miR-2e-5p	maker-scaffold10x_494_pilon-snap-gene-0.36-mRNA-1
12	fhe-miR-2e-5p	maker-scaffold10x_973_pilon-pred_gff_StringTie-gene-0.99-mRNA-1
12	fhe-miR-2e-5p	maker-scaffold10x_1272_pilon-augustus-gene-0.66-mRNA-1
12	fhe-miR-2e-5p	maker-scaffold10x_1502_pilon-pred_gff_StringTie-gene-0.52-mRNA-1
12	fhe-miR-2e-5p	maker-scaffold10x_1007_pilon-pred_gff_StringTie-gene-0.30-mRNA-1
12	fhe-miR-2e-5p	maker-scaffold10x_1087_pilon-snap-gene-0.68-mRNA-1
12	fhe-miR-2e-5p	maker-scaffold10x_606_pilon-snap-gene-0.37-mRNA-1
12	fhe-miR-2e-5p	augustus_masked-scaffold10x_327_pilon-processed-gene-0.65-mRNA-1
12	fhe-miR-2e-5p	maker-scaffold10x_44_pilon-augustus-gene-0.61-mRNA-1
12	fhe-miR-2e-5p	augustus_masked-scaffold10x_443_pilon-processed-gene-0.7-mRNA-1
12	fhe-miR-2e-5p	maker-scaffold10x_886_pilon-pred_gff_StringTie-gene-0.14-mRNA-1
12	fhe-miR-2e-5p	maker-scaffold10x_136_pilon-pred_gff_StringTie-gene-0.12-mRNA-1
12	fhe-miR-2e-5p	maker-scaffold10x_178_pilon-snap-gene-0.15-mRNA-1
12	fhe-miR-2e-5p	maker-scaffold10x_1854_pilon-snap-gene-0.13-mRNA-1
12	fhe-miR-2e-5p	maker-scaffold10x_2171_pilon-augustus-gene-0.3-mRNA-1
12	fhe-miR-2e-5p	maker-scaffold10x_380_pilon-snap-gene-0.4-mRNA-1
12	fhe-miR-2e-5p	maker-scaffold10x_949_pilon-augustus-gene-0.29-mRNA-1
12	fhe-miR-2e-5p	snap_masked-scaffold10x_256_pilon-processed-gene-0.19-mRNA-1
12	fhe-miR-2e-5p	maker-scaffold10x_2710_pilon-snap-gene-0.14-mRNA-1
12	fhe-miR-2e-5p	maker-scaffold10x_1543_pilon-snap-gene-0.11-mRNA-1
13	fhe-miR-2e-3p	maker-scaffold10x_145_pilon-snap-gene-2.168-mRNA-1
13	fhe-miR-2e-3p	maker-scaffold10x_815_pilon-augustus-gene-1.16-mRNA-1
13	fhe-miR-2e-3p	maker-scaffold10x_377_pilon-snap-gene-0.47-mRNA-1
13	fhe-miR-2e-3p	maker-scaffold10x_237_pilon-snap-gene-0.53-mRNA-1
13	fhe-miR-2e-3p	maker-scaffold10x_432_pilon-snap-gene-0.120-mRNA-1
13	fhe-miR-2e-3p	maker-scaffold10x_83_pilon-augustus-gene-0.120-mRNA-1
13	fhe-miR-2e-3p	maker-scaffold10x_926_pilon-snap-gene-0.138-mRNA-1
13	fhe-miR-2e-3p	maker-scaffold10x_113_pilon-snap-gene-0.196-mRNA-1
13	fhe-miR-2e-3p	maker-scaffold10x_113_pilon-pred_gff_StringTie-gene-0.102-mRNA-1
13	fhe-miR-2e-3p	maker-scaffold10x_113_pilon-augustus-gene-0.27-mRNA-1
13	fhe-miR-2e-3p	maker-scaffold10x_253_pilon-snap-gene-0.133-mRNA-1
13	fhe-miR-2e-3p	maker-scaffold10x_142_pilon-pred_gff_StringTie-gene-0.156-mRNA-1
13	fhe-miR-2e-3p	maker-scaffold10x_22_pilon-snap-gene-0.129-mRNA-1
13	fhe-miR-2e-3p	snap_masked-scaffold10x_1084_pilon-processed-gene-0.99-mRNA-1
13	fhe-miR-2e-3p	maker-scaffold10x_724_pilon-snap-gene-0.102-mRNA-1
13	fhe-miR-2e-3p	maker-scaffold10x_476_pilon-snap-gene-0.102-mRNA-1
13	fhe-miR-2e-3p	maker-scaffold10x_410_pilon-snap-gene-0.8-mRNA-1
13	fhe-miR-2e-3p	maker-scaffold10x_503_pilon-snap-gene-0.67-mRNA-1
13	fhe-miR-2e-3p	maker-scaffold10x_919_pilon-snap-gene-0.108-mRNA-1
13	fhe-miR-2e-3p	maker-scaffold10x_919_pilon-snap-gene-0.109-mRNA-1
13	fhe-miR-2e-3p	maker-scaffold10x_933_pilon-snap-gene-0.80-mRNA-1
13	fhe-miR-2e-3p	maker-scaffold10x_1332_pilon-snap-gene-0.35-mRNA-1
13	fhe-miR-2e-3p	maker-scaffold10x_1549_pilon-snap-gene-0.82-mRNA-1
13	fhe-miR-2e-3p	maker-scaffold10x_602_pilon-snap-gene-0.43-mRNA-1
13	fhe-miR-2e-3p	maker-scaffold10x_581_pilon-snap-gene-0.85-mRNA-1
13	fhe-miR-2e-3p	maker-scaffold10x_628_pilon-pred_gff_StringTie-gene-0.107-mRNA-1
13	fhe-miR-2e-3p	maker-scaffold10x_226_pilon-snap-gene-0.74-mRNA-1
13	fhe-miR-2e-3p	maker-scaffold10x_226_pilon-augustus-gene-0.107-mRNA-1
13	fhe-miR-2e-3p	maker-scaffold10x_973_pilon-augustus-gene-0.30-mRNA-1
13	fhe-miR-2e-3p	maker-scaffold10x_1272_pilon-augustus-gene-0.66-mRNA-1
13	fhe-miR-2e-3p	maker-scaffold10x_1272_pilon-pred_gff_StringTie-gene-0.49-mRNA-1
13	fhe-miR-2e-3p	maker-scaffold10x_712_pilon-pred_gff_StringTie-gene-0.25-mRNA-1
13	fhe-miR-2e-3p	maker-scaffold10x_381_pilon-snap-gene-0.27-mRNA-1
13	fhe-miR-2e-3p	maker-scaffold10x_1502_pilon-pred_gff_StringTie-gene-0.52-mRNA-1
13	fhe-miR-2e-3p	maker-scaffold10x_66_pilon-pred_gff_StringTie-gene-0.48-mRNA-1
13	fhe-miR-2e-3p	maker-scaffold10x_1593_pilon-augustus-gene-0.9-mRNA-1
13	fhe-miR-2e-3p	maker-scaffold10x_1791_pilon-snap-gene-0.52-mRNA-1
13	fhe-miR-2e-3p	maker-scaffold10x_179_pilon-augustus-gene-0.51-mRNA-1
13	fhe-miR-2e-3p	maker-scaffold10x_770_pilon-snap-gene-0.22-mRNA-1
13	fhe-miR-2e-3p	maker-scaffold10x_392_pilon-snap-gene-0.26-mRNA-1
13	fhe-miR-2e-3p	maker-scaffold10x_1723_pilon-snap-gene-0.48-mRNA-1
13	fhe-miR-2e-3p	maker-scaffold10x_271_pilon-snap-gene-0.50-mRNA-1
13	fhe-miR-2e-3p	maker-scaffold10x_721_pilon-augustus-gene-0.89-mRNA-1
13	fhe-miR-2e-3p	maker-scaffold10x_1198_pilon-snap-gene-0.57-mRNA-1
13	fhe-miR-2e-3p	maker-scaffold10x_44_pilon-augustus-gene-0.61-mRNA-1
13	fhe-miR-2e-3p	maker-scaffold10x_1040_pilon-snap-gene-0.43-mRNA-1
13	fhe-miR-2e-3p	maker-scaffold10x_1040_pilon-augustus-gene-0.36-mRNA-1
13	fhe-miR-2e-3p	maker-scaffold10x_1339_pilon-snap-gene-0.44-mRNA-1
13	fhe-miR-2e-3p	maker-scaffold10x_1296_pilon-snap-gene-0.16-mRNA-1
13	fhe-miR-2e-3p	maker-scaffold10x_184_pilon-augustus-gene-0.30-mRNA-1
13	fhe-miR-2e-3p	maker-scaffold10x_502_pilon-pred_gff_StringTie-gene-0.71-mRNA-1
13	fhe-miR-2e-3p	maker-scaffold10x_541_pilon-augustus-gene-0.23-mRNA-1
13	fhe-miR-2e-3p	maker-scaffold10x_127_pilon-snap-gene-0.26-mRNA-1
13	fhe-miR-2e-3p	maker-scaffold10x_127_pilon-augustus-gene-0.46-mRNA-1
13	fhe-miR-2e-3p	maker-scaffold10x_77_pilon-augustus-gene-0.29-mRNA-1
13	fhe-miR-2e-3p	maker-scaffold10x_33_pilon-pred_gff_StringTie-gene-0.13-mRNA-1
13	fhe-miR-2e-3p	maker-scaffold10x_285_pilon-augustus-gene-0.27-mRNA-1
13	fhe-miR-2e-3p	maker-scaffold10x_177_pilon-augustus-gene-0.2-mRNA-1
13	fhe-miR-2e-3p	maker-scaffold10x_62_pilon-snap-gene-0.28-mRNA-1
13	fhe-miR-2e-3p	maker-scaffold10x_1637_pilon-snap-gene-0.22-mRNA-1
13	fhe-miR-2e-3p	maker-scaffold10x_2039_pilon-pred_gff_StringTie-gene-0.25-mRNA-1
13	fhe-miR-2e-3p	maker-scaffold10x_803_pilon-snap-gene-0.26-mRNA-1
13	fhe-miR-2e-3p	maker-scaffold10x_98_pilon-snap-gene-0.7-mRNA-1
13	fhe-miR-2e-3p	snap_masked-scaffold10x_1073_pilon-processed-gene-0.43-mRNA-1
13	fhe-miR-2e-3p	maker-scaffold10x_1598_pilon-augustus-gene-0.3-mRNA-1
13	fhe-miR-2e-3p	maker-scaffold10x_2319_pilon-augustus-gene-0.17-mRNA-1
14	fhe-miR-2f-3p	maker-scaffold10x_145_pilon-augustus-gene-0.98-mRNA-1
14	fhe-miR-2f-3p	maker-scaffold10x_145_pilon-augustus-gene-2.282-mRNA-1
14	fhe-miR-2f-3p	maker-scaffold10x_83_pilon-snap-gene-0.209-mRNA-1
14	fhe-miR-2f-3p	maker-scaffold10x_637_pilon-snap-gene-0.160-mRNA-1
14	fhe-miR-2f-3p	maker-scaffold10x_263_pilon-pred_gff_StringTie-gene-0.40-mRNA-1
14	fhe-miR-2f-3p	maker-scaffold10x_61_pilon-snap-gene-0.30-mRNA-1
14	fhe-miR-2f-3p	maker-scaffold10x_205_pilon-snap-gene-0.68-mRNA-1
14	fhe-miR-2f-3p	maker-scaffold10x_113_pilon-pred_gff_StringTie-gene-0.102-mRNA-1
14	fhe-miR-2f-3p	maker-scaffold10x_203_pilon-snap-gene-0.85-mRNA-1
14	fhe-miR-2f-3p	maker-scaffold10x_142_pilon-pred_gff_StringTie-gene-0.106-mRNA-1
14	fhe-miR-2f-3p	maker-scaffold10x_1013_pilon-snap-gene-0.127-mRNA-1
14	fhe-miR-2f-3p	maker-scaffold10x_281_pilon-snap-gene-0.185-mRNA-1
14	fhe-miR-2f-3p	maker-scaffold10x_476_pilon-snap-gene-0.102-mRNA-1
14	fhe-miR-2f-3p	maker-scaffold10x_97_pilon-snap-gene-0.99-mRNA-1
14	fhe-miR-2f-3p	maker-scaffold10x_1074_pilon-snap-gene-0.115-mRNA-1
14	fhe-miR-2f-3p	maker-scaffold10x_1074_pilon-snap-gene-0.111-mRNA-1
14	fhe-miR-2f-3p	maker-scaffold10x_933_pilon-snap-gene-0.97-mRNA-1
14	fhe-miR-2f-3p	maker-scaffold10x_538_pilon-snap-gene-0.109-mRNA-1
14	fhe-miR-2f-3p	augustus_masked-scaffold10x_172_pilon-processed-gene-0.83-mRNA-1
14	fhe-miR-2f-3p	maker-scaffold10x_494_pilon-snap-gene-0.44-mRNA-1
14	fhe-miR-2f-3p	maker-scaffold10x_1573_pilon-snap-gene-0.36-mRNA-1
14	fhe-miR-2f-3p	maker-scaffold10x_95_pilon-snap-gene-0.26-mRNA-1
14	fhe-miR-2f-3p	maker-scaffold10x_254_pilon-pred_gff_StringTie-gene-0.49-mRNA-1
14	fhe-miR-2f-3p	maker-scaffold10x_381_pilon-snap-gene-0.33-mRNA-1
14	fhe-miR-2f-3p	maker-scaffold10x_1335_pilon-snap-gene-0.72-mRNA-1
14	fhe-miR-2f-3p	maker-scaffold10x_606_pilon-snap-gene-0.31-mRNA-1
14	fhe-miR-2f-3p	maker-scaffold10x_1198_pilon-snap-gene-0.53-mRNA-1
14	fhe-miR-2f-3p	maker-scaffold10x_327_pilon-snap-gene-0.22-mRNA-1
14	fhe-miR-2f-3p	maker-scaffold10x_1608_pilon-pred_gff_StringTie-gene-0.21-mRNA-1
14	fhe-miR-2f-3p	maker-scaffold10x_1608_pilon-pred_gff_StringTie-gene-0.25-mRNA-1
14	fhe-miR-2f-3p	maker-scaffold10x_1019_pilon-snap-gene-0.52-mRNA-1
14	fhe-miR-2f-3p	maker-scaffold10x_502_pilon-pred_gff_StringTie-gene-0.71-mRNA-1
14	fhe-miR-2f-3p	maker-scaffold10x_362_pilon-snap-gene-0.40-mRNA-1
14	fhe-miR-2f-3p	maker-scaffold10x_116_pilon-augustus-gene-0.8-mRNA-1
14	fhe-miR-2f-3p	maker-scaffold10x_1422_pilon-snap-gene-0.4-mRNA-1
14	fhe-miR-2f-3p	maker-scaffold10x_1566_pilon-snap-gene-0.23-mRNA-1
14	fhe-miR-2f-3p	maker-scaffold10x_1853_pilon-snap-gene-0.13-mRNA-1
14	fhe-miR-2f-3p	maker-scaffold10x_1569_pilon-snap-gene-0.2-mRNA-1
14	fhe-miR-2f-3p	maker-scaffold10x_2039_pilon-pred_gff_StringTie-gene-0.25-mRNA-1
14	fhe-miR-2f-3p	maker-scaffold10x_1092_pilon-snap-gene-0.2-mRNA-1
14	fhe-miR-2f-3p	maker-scaffold10x_949_pilon-augustus-gene-0.26-mRNA-1
14	fhe-miR-2f-3p	maker-scaffold10x_1302_pilon-snap-gene-0.19-mRNA-1
14	fhe-miR-2f-3p	maker-scaffold10x_660_pilon-snap-gene-0.5-mRNA-1
14	fhe-miR-2f-3p	maker-scaffold10x_2114_pilon-augustus-gene-0.2-mRNA-1
14	fhe-miR-2f-3p	maker-scaffold10x_1052_pilon-snap-gene-0.11-mRNA-1
15	fhe-miR-7a-5p	maker-scaffold10x_145_pilon-snap-gene-0.19-mRNA-1
15	fhe-miR-7a-5p	maker-scaffold10x_520_pilon-snap-gene-0.10-mRNA-1
15	fhe-miR-7a-5p	maker-scaffold10x_13_pilon-snap-gene-0.65-mRNA-1
15	fhe-miR-7a-5p	maker-scaffold10x_598_pilon-snap-gene-0.25-mRNA-1
15	fhe-miR-7a-5p	maker-scaffold10x_598_pilon-augustus-gene-1.131-mRNA-1
15	fhe-miR-7a-5p	maker-scaffold10x_908_pilon-pred_gff_StringTie-gene-0.26-mRNA-1
15	fhe-miR-7a-5p	maker-scaffold10x_908_pilon-augustus-gene-0.71-mRNA-1
15	fhe-miR-7a-5p	maker-scaffold10x_345_pilon-snap-gene-0.34-mRNA-1
15	fhe-miR-7a-5p	maker-scaffold10x_513_pilon-augustus-gene-1.43-mRNA-1
15	fhe-miR-7a-5p	maker-scaffold10x_7_pilon-snap-gene-1.78-mRNA-1
15	fhe-miR-7a-5p	maker-scaffold10x_7_pilon-snap-gene-1.61-mRNA-1
15	fhe-miR-7a-5p	maker-scaffold10x_436_pilon-snap-gene-0.33-mRNA-1
15	fhe-miR-7a-5p	maker-scaffold10x_377_pilon-pred_gff_StringTie-gene-0.143-mRNA-1
15	fhe-miR-7a-5p	maker-scaffold10x_80_pilon-augustus-gene-0.116-mRNA-1
15	fhe-miR-7a-5p	augustus_masked-scaffold10x_80_pilon-processed-gene-0.151-mRNA-1
15	fhe-miR-7a-5p	maker-scaffold10x_80_pilon-augustus-gene-0.123-mRNA-1
15	fhe-miR-7a-5p	maker-scaffold10x_267_pilon-pred_gff_StringTie-gene-0.111-mRNA-1
15	fhe-miR-7a-5p	maker-scaffold10x_637_pilon-snap-gene-0.140-mRNA-1
15	fhe-miR-7a-5p	maker-scaffold10x_637_pilon-augustus-gene-0.52-mRNA-1
15	fhe-miR-7a-5p	maker-scaffold10x_487_pilon-snap-gene-0.221-mRNA-1
15	fhe-miR-7a-5p	maker-scaffold10x_284_pilon-pred_gff_StringTie-gene-0.13-mRNA-1
15	fhe-miR-7a-5p	maker-scaffold10x_284_pilon-snap-gene-0.116-mRNA-1
15	fhe-miR-7a-5p	maker-scaffold10x_342_pilon-snap-gene-0.45-mRNA-1
15	fhe-miR-7a-5p	maker-scaffold10x_205_pilon-snap-gene-0.81-mRNA-1
15	fhe-miR-7a-5p	maker-scaffold10x_1149_pilon-snap-gene-0.9-mRNA-1
15	fhe-miR-7a-5p	maker-scaffold10x_1149_pilon-snap-gene-0.20-mRNA-1
15	fhe-miR-7a-5p	maker-scaffold10x_253_pilon-augustus-gene-0.13-mRNA-1
15	fhe-miR-7a-5p	maker-scaffold10x_142_pilon-pred_gff_StringTie-gene-0.156-mRNA-1
15	fhe-miR-7a-5p	maker-scaffold10x_22_pilon-pred_gff_StringTie-gene-0.36-mRNA-1
15	fhe-miR-7a-5p	maker-scaffold10x_464_pilon-snap-gene-0.3-mRNA-1
15	fhe-miR-7a-5p	maker-scaffold10x_81_pilon-augustus-gene-0.94-mRNA-1
15	fhe-miR-7a-5p	maker-scaffold10x_476_pilon-augustus-gene-0.47-mRNA-1
15	fhe-miR-7a-5p	maker-scaffold10x_451_pilon-snap-gene-0.37-mRNA-1
15	fhe-miR-7a-5p	maker-scaffold10x_742_pilon-snap-gene-0.65-mRNA-1
15	fhe-miR-7a-5p	maker-scaffold10x_418_pilon-snap-gene-0.83-mRNA-1
15	fhe-miR-7a-5p	maker-scaffold10x_410_pilon-snap-gene-0.4-mRNA-1
15	fhe-miR-7a-5p	maker-scaffold10x_503_pilon-augustus-gene-0.40-mRNA-1
15	fhe-miR-7a-5p	maker-scaffold10x_318_pilon-augustus-gene-0.23-mRNA-1
15	fhe-miR-7a-5p	maker-scaffold10x_1309_pilon-snap-gene-0.84-mRNA-1
15	fhe-miR-7a-5p	maker-scaffold10x_97_pilon-snap-gene-0.96-mRNA-1
15	fhe-miR-7a-5p	maker-scaffold10x_933_pilon-snap-gene-0.90-mRNA-1
15	fhe-miR-7a-5p	maker-scaffold10x_794_pilon-snap-gene-0.120-mRNA-1
15	fhe-miR-7a-5p	maker-scaffold10x_314_pilon-snap-gene-0.2-mRNA-1
15	fhe-miR-7a-5p	maker-scaffold10x_485_pilon-snap-gene-0.87-mRNA-1
15	fhe-miR-7a-5p	maker-scaffold10x_123_pilon-snap-gene-0.72-mRNA-1
15	fhe-miR-7a-5p	maker-scaffold10x_24_pilon-snap-gene-0.50-mRNA-1
15	fhe-miR-7a-5p	maker-scaffold10x_158_pilon-snap-gene-0.52-mRNA-1
15	fhe-miR-7a-5p	maker-scaffold10x_119_pilon-snap-gene-0.1-mRNA-1
15	fhe-miR-7a-5p	maker-scaffold10x_291_pilon-snap-gene-0.79-mRNA-1
15	fhe-miR-7a-5p	maker-scaffold10x_286_pilon-snap-gene-0.2-mRNA-1
15	fhe-miR-7a-5p	maker-scaffold10x_747_pilon-snap-gene-0.10-mRNA-1
15	fhe-miR-7a-5p	maker-scaffold10x_172_pilon-pred_gff_StringTie-gene-0.51-mRNA-1
15	fhe-miR-7a-5p	maker-scaffold10x_932_pilon-snap-gene-0.18-mRNA-1
15	fhe-miR-7a-5p	maker-scaffold10x_1010_pilon-pred_gff_StringTie-gene-0.79-mRNA-1
15	fhe-miR-7a-5p	maker-scaffold10x_1010_pilon-augustus-gene-0.20-mRNA-1
15	fhe-miR-7a-5p	maker-scaffold10x_114_pilon-augustus-gene-0.75-mRNA-1
15	fhe-miR-7a-5p	augustus_masked-scaffold10x_602_pilon-processed-gene-0.103-mRNA-1
15	fhe-miR-7a-5p	maker-scaffold10x_602_pilon-snap-gene-0.42-mRNA-1
15	fhe-miR-7a-5p	maker-scaffold10x_37_pilon-snap-gene-0.15-mRNA-1
15	fhe-miR-7a-5p	maker-scaffold10x_1628_pilon-snap-gene-0.3-mRNA-1
15	fhe-miR-7a-5p	maker-scaffold10x_1125_pilon-snap-gene-0.110-mRNA-1
15	fhe-miR-7a-5p	maker-scaffold10x_1125_pilon-augustus-gene-0.100-mRNA-1
15	fhe-miR-7a-5p	maker-scaffold10x_628_pilon-pred_gff_StringTie-gene-0.107-mRNA-1
15	fhe-miR-7a-5p	maker-scaffold10x_78_pilon-snap-gene-0.30-mRNA-1
15	fhe-miR-7a-5p	maker-scaffold10x_408_pilon-snap-gene-0.57-mRNA-1
15	fhe-miR-7a-5p	maker-scaffold10x_26_pilon-snap-gene-0.55-mRNA-1
15	fhe-miR-7a-5p	maker-scaffold10x_1813_pilon-snap-gene-0.21-mRNA-1
15	fhe-miR-7a-5p	maker-scaffold10x_942_pilon-augustus-gene-0.71-mRNA-1
15	fhe-miR-7a-5p	maker-scaffold10x_1115_pilon-snap-gene-0.19-mRNA-1
15	fhe-miR-7a-5p	maker-scaffold10x_311_pilon-snap-gene-0.49-mRNA-1
15	fhe-miR-7a-5p	maker-scaffold10x_712_pilon-augustus-gene-0.68-mRNA-1
15	fhe-miR-7a-5p	maker-scaffold10x_531_pilon-augustus-gene-0.21-mRNA-1
15	fhe-miR-7a-5p	snap_masked-scaffold10x_474_pilon-processed-gene-0.0-mRNA-1
15	fhe-miR-7a-5p	maker-scaffold10x_445_pilon-snap-gene-0.26-mRNA-1
15	fhe-miR-7a-5p	maker-scaffold10x_1502_pilon-pred_gff_StringTie-gene-0.52-mRNA-1
15	fhe-miR-7a-5p	maker-scaffold10x_1335_pilon-snap-gene-0.68-mRNA-1
15	fhe-miR-7a-5p	maker-scaffold10x_66_pilon-pred_gff_StringTie-gene-0.48-mRNA-1
15	fhe-miR-7a-5p	maker-scaffold10x_832_pilon-snap-gene-0.40-mRNA-1
15	fhe-miR-7a-5p	maker-scaffold10x_1058_pilon-pred_gff_StringTie-gene-0.41-mRNA-1
15	fhe-miR-7a-5p	maker-scaffold10x_1445_pilon-snap-gene-0.63-mRNA-1
15	fhe-miR-7a-5p	maker-scaffold10x_1445_pilon-snap-gene-0.64-mRNA-1
15	fhe-miR-7a-5p	maker-scaffold10x_691_pilon-snap-gene-0.43-mRNA-1
15	fhe-miR-7a-5p	maker-scaffold10x_748_pilon-snap-gene-0.55-mRNA-1
15	fhe-miR-7a-5p	maker-scaffold10x_1318_pilon-augustus-gene-0.15-mRNA-1
15	fhe-miR-7a-5p	snap_masked-scaffold10x_2009_pilon-processed-gene-0.76-mRNA-1
15	fhe-miR-7a-5p	snap_masked-scaffold10x_2009_pilon-processed-gene-0.72-mRNA-1
15	fhe-miR-7a-5p	maker-scaffold10x_118_pilon-augustus-gene-0.13-mRNA-1
15	fhe-miR-7a-5p	maker-scaffold10x_770_pilon-snap-gene-0.20-mRNA-1
15	fhe-miR-7a-5p	maker-scaffold10x_1087_pilon-augustus-gene-0.11-mRNA-1
15	fhe-miR-7a-5p	maker-scaffold10x_1087_pilon-snap-gene-0.67-mRNA-1
15	fhe-miR-7a-5p	maker-scaffold10x_498_pilon-pred_gff_StringTie-gene-0.21-mRNA-1
15	fhe-miR-7a-5p	snap_masked-scaffold10x_431_pilon-processed-gene-0.1-mRNA-1
15	fhe-miR-7a-5p	maker-scaffold10x_1190_pilon-augustus-gene-0.54-mRNA-1
15	fhe-miR-7a-5p	maker-scaffold10x_1723_pilon-augustus-gene-0.71-mRNA-1
15	fhe-miR-7a-5p	maker-scaffold10x_920_pilon-snap-gene-0.35-mRNA-1
15	fhe-miR-7a-5p	maker-scaffold10x_1450_pilon-snap-gene-0.10-mRNA-1
15	fhe-miR-7a-5p	maker-scaffold10x_1041_pilon-snap-gene-0.9-mRNA-1
15	fhe-miR-7a-5p	maker-scaffold10x_47_pilon-snap-gene-0.41-mRNA-1
15	fhe-miR-7a-5p	maker-scaffold10x_1427_pilon-augustus-gene-0.45-mRNA-1
15	fhe-miR-7a-5p	maker-scaffold10x_596_pilon-pred_gff_StringTie-gene-0.17-mRNA-1
15	fhe-miR-7a-5p	maker-scaffold10x_1296_pilon-pred_gff_StringTie-gene-0.42-mRNA-1
15	fhe-miR-7a-5p	maker-scaffold10x_784_pilon-snap-gene-0.43-mRNA-1
15	fhe-miR-7a-5p	maker-scaffold10x_502_pilon-pred_gff_StringTie-gene-0.71-mRNA-1
15	fhe-miR-7a-5p	maker-scaffold10x_357_pilon-augustus-gene-0.42-mRNA-1
15	fhe-miR-7a-5p	maker-scaffold10x_1104_pilon-snap-gene-0.61-mRNA-1
15	fhe-miR-7a-5p	maker-scaffold10x_1231_pilon-snap-gene-0.4-mRNA-1
15	fhe-miR-7a-5p	maker-scaffold10x_406_pilon-snap-gene-0.33-mRNA-1
15	fhe-miR-7a-5p	maker-scaffold10x_1566_pilon-snap-gene-0.18-mRNA-1
15	fhe-miR-7a-5p	maker-scaffold10x_1854_pilon-snap-gene-0.11-mRNA-1
15	fhe-miR-7a-5p	maker-scaffold10x_1265_pilon-snap-gene-0.17-mRNA-1
15	fhe-miR-7a-5p	maker-scaffold10x_441_pilon-snap-gene-0.25-mRNA-1
15	fhe-miR-7a-5p	maker-scaffold10x_1043_pilon-snap-gene-0.15-mRNA-1
15	fhe-miR-7a-5p	maker-scaffold10x_48_pilon-augustus-gene-0.47-mRNA-1
15	fhe-miR-7a-5p	maker-scaffold10x_1804_pilon-pred_gff_StringTie-gene-0.11-mRNA-1
15	fhe-miR-7a-5p	maker-scaffold10x_993_pilon-augustus-gene-0.27-mRNA-1
15	fhe-miR-7a-5p	snap_masked-scaffold10x_2518_pilon-processed-gene-0.3-mRNA-1
15	fhe-miR-7a-5p	maker-scaffold10x_856_pilon-snap-gene-0.11-mRNA-1
15	fhe-miR-7a-5p	maker-scaffold10x_949_pilon-augustus-gene-0.26-mRNA-1
15	fhe-miR-7a-5p	maker-scaffold10x_2109_pilon-snap-gene-0.11-mRNA-1
15	fhe-miR-7a-5p	maker-scaffold10x_55_pilon-augustus-gene-0.13-mRNA-1
15	fhe-miR-7a-5p	augustus_masked-scaffold10x_1302_pilon-processed-gene-0.32-mRNA-1
15	fhe-miR-7a-5p	maker-scaffold10x_98_pilon-snap-gene-0.7-mRNA-1
15	fhe-miR-7a-5p	maker-scaffold10x_979_pilon-augustus-gene-0.23-mRNA-1
15	fhe-miR-7a-5p	maker-scaffold10x_694_pilon-snap-gene-0.2-mRNA-1
15	fhe-miR-7a-5p	maker-scaffold10x_961_pilon-snap-gene-0.0-mRNA-1
15	fhe-miR-7a-5p	maker-scaffold10x_1543_pilon-snap-gene-0.11-mRNA-1
16	fhe-miR-7b-5p	maker-scaffold10x_217_pilon-snap-gene-0.59-mRNA-1
16	fhe-miR-7b-5p	maker-scaffold10x_436_pilon-snap-gene-0.33-mRNA-1
16	fhe-miR-7b-5p	maker-scaffold10x_80_pilon-augustus-gene-0.116-mRNA-1
16	fhe-miR-7b-5p	maker-scaffold10x_267_pilon-pred_gff_StringTie-gene-0.111-mRNA-1
16	fhe-miR-7b-5p	maker-scaffold10x_267_pilon-snap-gene-0.61-mRNA-1
16	fhe-miR-7b-5p	maker-scaffold10x_637_pilon-snap-gene-0.140-mRNA-1
16	fhe-miR-7b-5p	maker-scaffold10x_637_pilon-augustus-gene-0.52-mRNA-1
16	fhe-miR-7b-5p	maker-scaffold10x_487_pilon-snap-gene-0.221-mRNA-1
16	fhe-miR-7b-5p	maker-scaffold10x_284_pilon-pred_gff_StringTie-gene-0.13-mRNA-1
16	fhe-miR-7b-5p	maker-scaffold10x_284_pilon-snap-gene-0.116-mRNA-1
16	fhe-miR-7b-5p	maker-scaffold10x_142_pilon-pred_gff_StringTie-gene-0.156-mRNA-1
16	fhe-miR-7b-5p	maker-scaffold10x_476_pilon-augustus-gene-0.47-mRNA-1
16	fhe-miR-7b-5p	maker-scaffold10x_503_pilon-augustus-gene-0.40-mRNA-1
16	fhe-miR-7b-5p	maker-scaffold10x_318_pilon-augustus-gene-0.23-mRNA-1
16	fhe-miR-7b-5p	maker-scaffold10x_93_pilon-pred_gff_StringTie-gene-0.66-mRNA-1
16	fhe-miR-7b-5p	maker-scaffold10x_933_pilon-snap-gene-0.90-mRNA-1
16	fhe-miR-7b-5p	maker-scaffold10x_485_pilon-snap-gene-0.87-mRNA-1
16	fhe-miR-7b-5p	maker-scaffold10x_123_pilon-snap-gene-0.72-mRNA-1
16	fhe-miR-7b-5p	maker-scaffold10x_894_pilon-snap-gene-0.117-mRNA-1
16	fhe-miR-7b-5p	maker-scaffold10x_158_pilon-snap-gene-0.52-mRNA-1
16	fhe-miR-7b-5p	maker-scaffold10x_977_pilon-snap-gene-0.67-mRNA-1
16	fhe-miR-7b-5p	maker-scaffold10x_37_pilon-snap-gene-0.15-mRNA-1
16	fhe-miR-7b-5p	maker-scaffold10x_1628_pilon-snap-gene-0.3-mRNA-1
16	fhe-miR-7b-5p	maker-scaffold10x_1125_pilon-augustus-gene-0.100-mRNA-1
16	fhe-miR-7b-5p	maker-scaffold10x_534_pilon-augustus-gene-0.71-mRNA-1
16	fhe-miR-7b-5p	maker-scaffold10x_254_pilon-snap-gene-0.23-mRNA-1
16	fhe-miR-7b-5p	maker-scaffold10x_1502_pilon-pred_gff_StringTie-gene-0.52-mRNA-1
16	fhe-miR-7b-5p	maker-scaffold10x_223_pilon-snap-gene-0.5-mRNA-1
16	fhe-miR-7b-5p	maker-scaffold10x_66_pilon-pred_gff_StringTie-gene-0.48-mRNA-1
16	fhe-miR-7b-5p	maker-scaffold10x_1007_pilon-pred_gff_StringTie-gene-0.30-mRNA-1
16	fhe-miR-7b-5p	maker-scaffold10x_1058_pilon-pred_gff_StringTie-gene-0.41-mRNA-1
16	fhe-miR-7b-5p	maker-scaffold10x_1445_pilon-snap-gene-0.63-mRNA-1
16	fhe-miR-7b-5p	maker-scaffold10x_1445_pilon-snap-gene-0.64-mRNA-1
16	fhe-miR-7b-5p	maker-scaffold10x_691_pilon-snap-gene-0.43-mRNA-1
16	fhe-miR-7b-5p	snap_masked-scaffold10x_2009_pilon-processed-gene-0.76-mRNA-1
16	fhe-miR-7b-5p	maker-scaffold10x_1087_pilon-snap-gene-0.67-mRNA-1
16	fhe-miR-7b-5p	maker-scaffold10x_1190_pilon-augustus-gene-0.54-mRNA-1
16	fhe-miR-7b-5p	maker-scaffold10x_1723_pilon-augustus-gene-0.71-mRNA-1
16	fhe-miR-7b-5p	maker-scaffold10x_47_pilon-snap-gene-0.41-mRNA-1
16	fhe-miR-7b-5p	maker-scaffold10x_596_pilon-pred_gff_StringTie-gene-0.17-mRNA-1
16	fhe-miR-7b-5p	maker-scaffold10x_502_pilon-pred_gff_StringTie-gene-0.71-mRNA-1
16	fhe-miR-7b-5p	maker-scaffold10x_2039_pilon-pred_gff_StringTie-gene-0.25-mRNA-1
16	fhe-miR-7b-5p	maker-scaffold10x_694_pilon-snap-gene-0.2-mRNA-1
17	fhe-miR-8-3p	maker-scaffold10x_145_pilon-snap-gene-0.19-mRNA-1
17	fhe-miR-8-3p	maker-scaffold10x_145_pilon-snap-gene-2.177-mRNA-1
17	fhe-miR-8-3p	maker-scaffold10x_13_pilon-snap-gene-1.70-mRNA-1
17	fhe-miR-8-3p	maker-scaffold10x_13_pilon-snap-gene-2.144-mRNA-1
17	fhe-miR-8-3p	maker-scaffold10x_598_pilon-snap-gene-1.105-mRNA-1
17	fhe-miR-8-3p	maker-scaffold10x_493_pilon-snap-gene-1.17-mRNA-1
17	fhe-miR-8-3p	maker-scaffold10x_217_pilon-snap-gene-1.134-mRNA-1
17	fhe-miR-8-3p	maker-scaffold10x_217_pilon-snap-gene-1.143-mRNA-1
17	fhe-miR-8-3p	maker-scaffold10x_383_pilon-augustus-gene-1.32-mRNA-1
17	fhe-miR-8-3p	maker-scaffold10x_7_pilon-snap-gene-1.59-mRNA-1
17	fhe-miR-8-3p	maker-scaffold10x_7_pilon-snap-gene-1.80-mRNA-1
17	fhe-miR-8-3p	maker-scaffold10x_7_pilon-snap-gene-1.65-mRNA-1
17	fhe-miR-8-3p	maker-scaffold10x_436_pilon-snap-gene-1.40-mRNA-1
17	fhe-miR-8-3p	maker-scaffold10x_58_pilon-pred_gff_StringTie-gene-0.180-mRNA-1
17	fhe-miR-8-3p	augustus_masked-scaffold10x_432_pilon-processed-gene-0.156-mRNA-1
17	fhe-miR-8-3p	maker-scaffold10x_83_pilon-snap-gene-0.197-mRNA-1
17	fhe-miR-8-3p	maker-scaffold10x_80_pilon-snap-gene-0.168-mRNA-1
17	fhe-miR-8-3p	maker-scaffold10x_617_pilon-augustus-gene-0.171-mRNA-1
17	fhe-miR-8-3p	maker-scaffold10x_637_pilon-snap-gene-0.155-mRNA-1
17	fhe-miR-8-3p	maker-scaffold10x_71_pilon-snap-gene-0.85-mRNA-1
17	fhe-miR-8-3p	maker-scaffold10x_71_pilon-snap-gene-0.103-mRNA-1
17	fhe-miR-8-3p	maker-scaffold10x_73_pilon-snap-gene-0.13-mRNA-1
17	fhe-miR-8-3p	maker-scaffold10x_73_pilon-augustus-gene-0.152-mRNA-1
17	fhe-miR-8-3p	maker-scaffold10x_113_pilon-pred_gff_StringTie-gene-0.102-mRNA-1
17	fhe-miR-8-3p	maker-scaffold10x_166_pilon-snap-gene-0.18-mRNA-1
17	fhe-miR-8-3p	augustus_masked-scaffold10x_166_pilon-processed-gene-0.13-mRNA-1
17	fhe-miR-8-3p	maker-scaffold10x_293_pilon-snap-gene-0.142-mRNA-1
17	fhe-miR-8-3p	maker-scaffold10x_149_pilon-augustus-gene-0.77-mRNA-1
17	fhe-miR-8-3p	maker-scaffold10x_563_pilon-pred_gff_StringTie-gene-0.28-mRNA-1
17	fhe-miR-8-3p	maker-scaffold10x_22_pilon-snap-gene-0.130-mRNA-1
17	fhe-miR-8-3p	maker-scaffold10x_281_pilon-augustus-gene-0.209-mRNA-1
17	fhe-miR-8-3p	maker-scaffold10x_281_pilon-pred_gff_StringTie-gene-0.150-mRNA-1
17	fhe-miR-8-3p	maker-scaffold10x_238_pilon-snap-gene-0.98-mRNA-1
17	fhe-miR-8-3p	maker-scaffold10x_451_pilon-snap-gene-0.34-mRNA-1
17	fhe-miR-8-3p	maker-scaffold10x_93_pilon-snap-gene-0.119-mRNA-1
17	fhe-miR-8-3p	maker-scaffold10x_239_pilon-augustus-gene-0.126-mRNA-1
17	fhe-miR-8-3p	maker-scaffold10x_239_pilon-snap-gene-0.11-mRNA-1
17	fhe-miR-8-3p	maker-scaffold10x_919_pilon-snap-gene-0.106-mRNA-1
17	fhe-miR-8-3p	maker-scaffold10x_14_pilon-augustus-gene-0.16-mRNA-1
17	fhe-miR-8-3p	maker-scaffold10x_324_pilon-snap-gene-0.70-mRNA-1
17	fhe-miR-8-3p	maker-scaffold10x_1068_pilon-augustus-gene-0.127-mRNA-1
17	fhe-miR-8-3p	maker-scaffold10x_933_pilon-snap-gene-0.80-mRNA-1
17	fhe-miR-8-3p	maker-scaffold10x_485_pilon-snap-gene-0.86-mRNA-1
17	fhe-miR-8-3p	snap_masked-scaffold10x_720_pilon-processed-gene-0.38-mRNA-1
17	fhe-miR-8-3p	maker-scaffold10x_119_pilon-pred_gff_StringTie-gene-0.45-mRNA-1
17	fhe-miR-8-3p	maker-scaffold10x_119_pilon-snap-gene-0.11-mRNA-1
17	fhe-miR-8-3p	maker-scaffold10x_291_pilon-snap-gene-0.80-mRNA-1
17	fhe-miR-8-3p	maker-scaffold10x_419_pilon-snap-gene-0.58-mRNA-1
17	fhe-miR-8-3p	maker-scaffold10x_1549_pilon-pred_gff_StringTie-gene-0.41-mRNA-1
17	fhe-miR-8-3p	maker-scaffold10x_977_pilon-snap-gene-0.70-mRNA-1
17	fhe-miR-8-3p	maker-scaffold10x_1010_pilon-snap-gene-0.105-mRNA-1
17	fhe-miR-8-3p	maker-scaffold10x_938_pilon-snap-gene-0.52-mRNA-1
17	fhe-miR-8-3p	maker-scaffold10x_851_pilon-augustus-gene-0.4-mRNA-1
17	fhe-miR-8-3p	maker-scaffold10x_1691_pilon-snap-gene-0.6-mRNA-1
17	fhe-miR-8-3p	maker-scaffold10x_370_pilon-snap-gene-0.43-mRNA-1
17	fhe-miR-8-3p	maker-scaffold10x_1573_pilon-snap-gene-0.45-mRNA-1
17	fhe-miR-8-3p	maker-scaffold10x_1453_pilon-snap-gene-0.15-mRNA-1
17	fhe-miR-8-3p	maker-scaffold10x_37_pilon-snap-gene-0.15-mRNA-1
17	fhe-miR-8-3p	maker-scaffold10x_1125_pilon-augustus-gene-0.100-mRNA-1
17	fhe-miR-8-3p	maker-scaffold10x_143_pilon-snap-gene-0.11-mRNA-1
17	fhe-miR-8-3p	augustus_masked-scaffold10x_26_pilon-processed-gene-0.45-mRNA-1
17	fhe-miR-8-3p	maker-scaffold10x_26_pilon-snap-gene-0.55-mRNA-1
17	fhe-miR-8-3p	maker-scaffold10x_935_pilon-snap-gene-0.51-mRNA-1
17	fhe-miR-8-3p	maker-scaffold10x_1272_pilon-augustus-gene-0.66-mRNA-1
17	fhe-miR-8-3p	maker-scaffold10x_1115_pilon-snap-gene-0.16-mRNA-1
17	fhe-miR-8-3p	maker-scaffold10x_1115_pilon-snap-gene-0.19-mRNA-1
17	fhe-miR-8-3p	maker-scaffold10x_885_pilon-snap-gene-0.41-mRNA-1
17	fhe-miR-8-3p	maker-scaffold10x_744_pilon-snap-gene-0.82-mRNA-1
17	fhe-miR-8-3p	maker-scaffold10x_531_pilon-augustus-gene-0.21-mRNA-1
17	fhe-miR-8-3p	maker-scaffold10x_1502_pilon-pred_gff_StringTie-gene-0.52-mRNA-1
17	fhe-miR-8-3p	maker-scaffold10x_125_pilon-snap-gene-0.22-mRNA-1
17	fhe-miR-8-3p	maker-scaffold10x_208_pilon-augustus-gene-0.64-mRNA-1
17	fhe-miR-8-3p	maker-scaffold10x_1007_pilon-pred_gff_StringTie-gene-0.30-mRNA-1
17	fhe-miR-8-3p	maker-scaffold10x_384_pilon-snap-gene-0.55-mRNA-1
17	fhe-miR-8-3p	maker-scaffold10x_236_pilon-snap-gene-0.87-mRNA-1
17	fhe-miR-8-3p	maker-scaffold10x_1420_pilon-snap-gene-0.52-mRNA-1
17	fhe-miR-8-3p	maker-scaffold10x_355_pilon-pred_gff_StringTie-gene-0.21-mRNA-1
17	fhe-miR-8-3p	maker-scaffold10x_1058_pilon-pred_gff_StringTie-gene-0.41-mRNA-1
17	fhe-miR-8-3p	maker-scaffold10x_147_pilon-snap-gene-0.23-mRNA-1
17	fhe-miR-8-3p	maker-scaffold10x_748_pilon-snap-gene-0.55-mRNA-1
17	fhe-miR-8-3p	maker-scaffold10x_764_pilon-augustus-gene-0.40-mRNA-1
17	fhe-miR-8-3p	maker-scaffold10x_211_pilon-augustus-gene-0.16-mRNA-1
17	fhe-miR-8-3p	maker-scaffold10x_2037_pilon-augustus-gene-0.38-mRNA-1
17	fhe-miR-8-3p	maker-scaffold10x_498_pilon-pred_gff_StringTie-gene-0.21-mRNA-1
17	fhe-miR-8-3p	maker-scaffold10x_1660_pilon-snap-gene-0.3-mRNA-1
17	fhe-miR-8-3p	maker-scaffold10x_1190_pilon-snap-gene-0.34-mRNA-1
17	fhe-miR-8-3p	maker-scaffold10x_392_pilon-snap-gene-0.26-mRNA-1
17	fhe-miR-8-3p	maker-scaffold10x_392_pilon-snap-gene-0.31-mRNA-1
17	fhe-miR-8-3p	maker-scaffold10x_1723_pilon-snap-gene-0.48-mRNA-1
17	fhe-miR-8-3p	maker-scaffold10x_1723_pilon-augustus-gene-0.71-mRNA-1
17	fhe-miR-8-3p	maker-scaffold10x_270_pilon-snap-gene-0.17-mRNA-1
17	fhe-miR-8-3p	maker-scaffold10x_1181_pilon-snap-gene-0.1-mRNA-1
17	fhe-miR-8-3p	maker-scaffold10x_606_pilon-snap-gene-0.31-mRNA-1
17	fhe-miR-8-3p	maker-scaffold10x_606_pilon-snap-gene-0.37-mRNA-1
17	fhe-miR-8-3p	maker-scaffold10x_954_pilon-pred_gff_StringTie-gene-0.28-mRNA-1
17	fhe-miR-8-3p	maker-scaffold10x_1326_pilon-snap-gene-0.58-mRNA-1
17	fhe-miR-8-3p	maker-scaffold10x_1608_pilon-pred_gff_StringTie-gene-0.21-mRNA-1
17	fhe-miR-8-3p	maker-scaffold10x_1608_pilon-pred_gff_StringTie-gene-0.25-mRNA-1
17	fhe-miR-8-3p	maker-scaffold10x_1608_pilon-snap-gene-0.6-mRNA-1
17	fhe-miR-8-3p	maker-scaffold10x_240_pilon-snap-gene-0.23-mRNA-1
17	fhe-miR-8-3p	maker-scaffold10x_279_pilon-augustus-gene-0.9-mRNA-1
17	fhe-miR-8-3p	maker-scaffold10x_357_pilon-augustus-gene-0.42-mRNA-1
17	fhe-miR-8-3p	maker-scaffold10x_135_pilon-snap-gene-0.39-mRNA-1
17	fhe-miR-8-3p	maker-scaffold10x_188_pilon-augustus-gene-0.47-mRNA-1
17	fhe-miR-8-3p	maker-scaffold10x_188_pilon-snap-gene-0.15-mRNA-1
17	fhe-miR-8-3p	maker-scaffold10x_1231_pilon-snap-gene-0.6-mRNA-1
17	fhe-miR-8-3p	maker-scaffold10x_136_pilon-snap-gene-0.27-mRNA-1
17	fhe-miR-8-3p	maker-scaffold10x_1695_pilon-pred_gff_StringTie-gene-0.47-mRNA-1
17	fhe-miR-8-3p	maker-scaffold10x_1566_pilon-snap-gene-0.21-mRNA-1
17	fhe-miR-8-3p	augustus_masked-scaffold10x_644_pilon-processed-gene-0.21-mRNA-1
17	fhe-miR-8-3p	maker-scaffold10x_1464_pilon-snap-gene-0.30-mRNA-1
17	fhe-miR-8-3p	maker-scaffold10x_1304_pilon-snap-gene-0.42-mRNA-1
17	fhe-miR-8-3p	maker-scaffold10x_1299_pilon-snap-gene-0.17-mRNA-1
17	fhe-miR-8-3p	maker-scaffold10x_2098_pilon-snap-gene-0.49-mRNA-1
17	fhe-miR-8-3p	maker-scaffold10x_2098_pilon-snap-gene-0.54-mRNA-1
17	fhe-miR-8-3p	maker-scaffold10x_939_pilon-pred_gff_StringTie-gene-0.25-mRNA-1
17	fhe-miR-8-3p	maker-scaffold10x_1708_pilon-snap-gene-0.3-mRNA-1
17	fhe-miR-8-3p	maker-scaffold10x_1609_pilon-snap-gene-0.36-mRNA-1
17	fhe-miR-8-3p	maker-scaffold10x_2068_pilon-snap-gene-0.6-mRNA-1
17	fhe-miR-8-3p	maker-scaffold10x_962_pilon-snap-gene-0.13-mRNA-1
17	fhe-miR-8-3p	maker-scaffold10x_2336_pilon-snap-gene-0.11-mRNA-1
17	fhe-miR-8-3p	maker-scaffold10x_2406_pilon-snap-gene-0.15-mRNA-1
17	fhe-miR-8-3p	maker-scaffold10x_798_pilon-snap-gene-0.23-mRNA-1
17	fhe-miR-8-3p	maker-scaffold10x_1584_pilon-snap-gene-0.10-mRNA-1
17	fhe-miR-8-3p	maker-scaffold10x_1972_pilon-augustus-gene-0.16-mRNA-1
17	fhe-miR-8-3p	maker-scaffold10x_1972_pilon-snap-gene-0.30-mRNA-1
17	fhe-miR-8-3p	maker-scaffold10x_492_pilon-snap-gene-0.5-mRNA-1
17	fhe-miR-8-3p	maker-scaffold10x_2146_pilon-snap-gene-0.17-mRNA-1
17	fhe-miR-8-3p	maker-scaffold10x_694_pilon-snap-gene-0.2-mRNA-1
17	fhe-miR-8-3p	maker-scaffold10x_262_pilon-snap-gene-0.0-mRNA-1
17	fhe-miR-8-3p	maker-scaffold10x_775_pilon-pred_gff_StringTie-gene-0.40-mRNA-1
18	fhe-miR-9-5p	maker-scaffold10x_145_pilon-snap-gene-2.168-mRNA-1
18	fhe-miR-9-5p	maker-scaffold10x_520_pilon-augustus-gene-0.88-mRNA-1
18	fhe-miR-9-5p	maker-scaffold10x_520_pilon-augustus-gene-2.92-mRNA-1
18	fhe-miR-9-5p	maker-scaffold10x_598_pilon-snap-gene-1.90-mRNA-1
18	fhe-miR-9-5p	maker-scaffold10x_217_pilon-snap-gene-1.142-mRNA-1
18	fhe-miR-9-5p	maker-scaffold10x_383_pilon-snap-gene-0.21-mRNA-1
18	fhe-miR-9-5p	maker-scaffold10x_58_pilon-augustus-gene-0.64-mRNA-1
18	fhe-miR-9-5p	maker-scaffold10x_53_pilon-snap-gene-0.75-mRNA-1
18	fhe-miR-9-5p	maker-scaffold10x_53_pilon-snap-gene-0.80-mRNA-1
18	fhe-miR-9-5p	maker-scaffold10x_487_pilon-augustus-gene-0.66-mRNA-1
18	fhe-miR-9-5p	maker-scaffold10x_157_pilon-snap-gene-0.186-mRNA-1
18	fhe-miR-9-5p	maker-scaffold10x_284_pilon-pred_gff_StringTie-gene-0.18-mRNA-1
18	fhe-miR-9-5p	maker-scaffold10x_284_pilon-snap-gene-0.116-mRNA-1
18	fhe-miR-9-5p	maker-scaffold10x_342_pilon-pred_gff_StringTie-gene-0.125-mRNA-1
18	fhe-miR-9-5p	maker-scaffold10x_113_pilon-pred_gff_StringTie-gene-0.102-mRNA-1
18	fhe-miR-9-5p	maker-scaffold10x_203_pilon-pred_gff_StringTie-gene-0.194-mRNA-1
18	fhe-miR-9-5p	augustus_masked-scaffold10x_166_pilon-processed-gene-0.13-mRNA-1
18	fhe-miR-9-5p	maker-scaffold10x_293_pilon-augustus-gene-0.23-mRNA-1
18	fhe-miR-9-5p	maker-scaffold10x_142_pilon-pred_gff_StringTie-gene-0.156-mRNA-1
18	fhe-miR-9-5p	maker-scaffold10x_280_pilon-snap-gene-0.127-mRNA-1
18	fhe-miR-9-5p	maker-scaffold10x_919_pilon-augustus-gene-0.85-mRNA-1
18	fhe-miR-9-5p	maker-scaffold10x_1068_pilon-snap-gene-0.35-mRNA-1
18	fhe-miR-9-5p	maker-scaffold10x_647_pilon-snap-gene-0.39-mRNA-1
18	fhe-miR-9-5p	maker-scaffold10x_538_pilon-augustus-gene-0.87-mRNA-1
18	fhe-miR-9-5p	maker-scaffold10x_485_pilon-augustus-gene-0.8-mRNA-1
18	fhe-miR-9-5p	maker-scaffold10x_291_pilon-snap-gene-0.71-mRNA-1
18	fhe-miR-9-5p	maker-scaffold10x_19_pilon-snap-gene-0.106-mRNA-1
18	fhe-miR-9-5p	maker-scaffold10x_851_pilon-augustus-gene-0.4-mRNA-1
18	fhe-miR-9-5p	maker-scaffold10x_602_pilon-augustus-gene-0.77-mRNA-1
18	fhe-miR-9-5p	maker-scaffold10x_1017_pilon-snap-gene-0.11-mRNA-1
18	fhe-miR-9-5p	augustus_masked-scaffold10x_469_pilon-processed-gene-0.37-mRNA-1
18	fhe-miR-9-5p	maker-scaffold10x_628_pilon-pred_gff_StringTie-gene-0.107-mRNA-1
18	fhe-miR-9-5p	maker-scaffold10x_1006_pilon-snap-gene-0.68-mRNA-1
18	fhe-miR-9-5p	maker-scaffold10x_26_pilon-augustus-gene-0.7-mRNA-1
18	fhe-miR-9-5p	maker-scaffold10x_95_pilon-snap-gene-0.26-mRNA-1
18	fhe-miR-9-5p	maker-scaffold10x_1272_pilon-snap-gene-0.10-mRNA-1
18	fhe-miR-9-5p	maker-scaffold10x_1115_pilon-snap-gene-0.6-mRNA-1
18	fhe-miR-9-5p	maker-scaffold10x_1335_pilon-snap-gene-0.68-mRNA-1
18	fhe-miR-9-5p	maker-scaffold10x_1007_pilon-pred_gff_StringTie-gene-0.30-mRNA-1
18	fhe-miR-9-5p	maker-scaffold10x_236_pilon-snap-gene-0.87-mRNA-1
18	fhe-miR-9-5p	maker-scaffold10x_1058_pilon-snap-gene-0.17-mRNA-1
18	fhe-miR-9-5p	maker-scaffold10x_206_pilon-snap-gene-0.68-mRNA-1
18	fhe-miR-9-5p	maker-scaffold10x_1190_pilon-snap-gene-0.34-mRNA-1
18	fhe-miR-9-5p	maker-scaffold10x_685_pilon-snap-gene-0.21-mRNA-1
18	fhe-miR-9-5p	maker-scaffold10x_1723_pilon-snap-gene-0.48-mRNA-1
18	fhe-miR-9-5p	maker-scaffold10x_21_pilon-snap-gene-0.37-mRNA-1
18	fhe-miR-9-5p	maker-scaffold10x_21_pilon-snap-gene-0.40-mRNA-1
18	fhe-miR-9-5p	maker-scaffold10x_643_pilon-augustus-gene-0.14-mRNA-1
18	fhe-miR-9-5p	maker-scaffold10x_443_pilon-snap-gene-0.32-mRNA-1
18	fhe-miR-9-5p	maker-scaffold10x_596_pilon-pred_gff_StringTie-gene-0.17-mRNA-1
18	fhe-miR-9-5p	maker-scaffold10x_567_pilon-snap-gene-0.25-mRNA-1
18	fhe-miR-9-5p	maker-scaffold10x_1296_pilon-snap-gene-0.18-mRNA-1
18	fhe-miR-9-5p	maker-scaffold10x_1296_pilon-pred_gff_StringTie-gene-0.42-mRNA-1
18	fhe-miR-9-5p	maker-scaffold10x_502_pilon-pred_gff_StringTie-gene-0.71-mRNA-1
18	fhe-miR-9-5p	maker-scaffold10x_362_pilon-pred_gff_StringTie-gene-0.11-mRNA-1
18	fhe-miR-9-5p	maker-scaffold10x_1424_pilon-pred_gff_StringTie-gene-0.21-mRNA-1
18	fhe-miR-9-5p	snap_masked-scaffold10x_116_pilon-processed-gene-0.24-mRNA-1
18	fhe-miR-9-5p	maker-scaffold10x_116_pilon-augustus-gene-0.8-mRNA-1
18	fhe-miR-9-5p	maker-scaffold10x_364_pilon-pred_gff_StringTie-gene-0.8-mRNA-1
18	fhe-miR-9-5p	maker-scaffold10x_136_pilon-pred_gff_StringTie-gene-0.12-mRNA-1
18	fhe-miR-9-5p	maker-scaffold10x_1089_pilon-augustus-gene-0.10-mRNA-1
18	fhe-miR-9-5p	maker-scaffold10x_1695_pilon-snap-gene-0.1-mRNA-1
18	fhe-miR-9-5p	maker-scaffold10x_1678_pilon-snap-gene-0.7-mRNA-1
18	fhe-miR-9-5p	maker-scaffold10x_1651_pilon-snap-gene-0.39-mRNA-1
18	fhe-miR-9-5p	maker-scaffold10x_124_pilon-snap-gene-0.17-mRNA-1
18	fhe-miR-9-5p	maker-scaffold10x_454_pilon-snap-gene-0.35-mRNA-1
18	fhe-miR-9-5p	maker-scaffold10x_1304_pilon-augustus-gene-0.6-mRNA-1
18	fhe-miR-9-5p	maker-scaffold10x_285_pilon-augustus-gene-0.27-mRNA-1
18	fhe-miR-9-5p	maker-scaffold10x_285_pilon-snap-gene-0.37-mRNA-1
18	fhe-miR-9-5p	maker-scaffold10x_790_pilon-snap-gene-0.10-mRNA-1
18	fhe-miR-9-5p	maker-scaffold10x_439_pilon-snap-gene-0.31-mRNA-1
18	fhe-miR-9-5p	maker-scaffold10x_17_pilon-snap-gene-0.3-mRNA-1
18	fhe-miR-9-5p	maker-scaffold10x_918_pilon-snap-gene-0.3-mRNA-1
18	fhe-miR-9-5p	maker-scaffold10x_693_pilon-snap-gene-0.2-mRNA-1
18	fhe-miR-9-5p	maker-scaffold10x_923_pilon-snap-gene-0.7-mRNA-1
18	fhe-miR-9-5p	maker-scaffold10x_438_pilon-snap-gene-0.26-mRNA-1
18	fhe-miR-9-5p	maker-scaffold10x_1092_pilon-augustus-gene-0.9-mRNA-1
18	fhe-miR-9-5p	maker-scaffold10x_1428_pilon-snap-gene-0.6-mRNA-1
18	fhe-miR-9-5p	maker-scaffold10x_1974_pilon-augustus-gene-0.11-mRNA-1
18	fhe-miR-9-5p	maker-scaffold10x_2205_pilon-snap-gene-0.6-mRNA-1
18	fhe-miR-9-5p	maker-scaffold10x_2045_pilon-augustus-gene-0.19-mRNA-1
18	fhe-miR-9-5p	maker-scaffold10x_767_pilon-snap-gene-0.5-mRNA-1
18	fhe-miR-9-5p	maker-scaffold10x_1021_pilon-snap-gene-0.10-mRNA-1
18	fhe-miR-9-5p	maker-scaffold10x_1517_pilon-augustus-gene-0.0-mRNA-1
19	fhe-miR-10-5p	maker-scaffold10x_908_pilon-augustus-gene-0.80-mRNA-1
19	fhe-miR-10-5p	maker-scaffold10x_102_pilon-augustus-gene-0.93-mRNA-1
19	fhe-miR-10-5p	maker-scaffold10x_213_pilon-augustus-gene-0.240-mRNA-1
19	fhe-miR-10-5p	maker-scaffold10x_313_pilon-snap-gene-0.77-mRNA-1
19	fhe-miR-10-5p	maker-scaffold10x_487_pilon-snap-gene-0.231-mRNA-1
19	fhe-miR-10-5p	maker-scaffold10x_546_pilon-snap-gene-0.18-mRNA-1
19	fhe-miR-10-5p	maker-scaffold10x_284_pilon-snap-gene-0.116-mRNA-1
19	fhe-miR-10-5p	maker-scaffold10x_113_pilon-pred_gff_StringTie-gene-0.102-mRNA-1
19	fhe-miR-10-5p	augustus_masked-scaffold10x_166_pilon-processed-gene-0.13-mRNA-1
19	fhe-miR-10-5p	maker-scaffold10x_410_pilon-snap-gene-0.4-mRNA-1
19	fhe-miR-10-5p	maker-scaffold10x_410_pilon-snap-gene-0.21-mRNA-1
19	fhe-miR-10-5p	maker-scaffold10x_631_pilon-snap-gene-0.28-mRNA-1
19	fhe-miR-10-5p	maker-scaffold10x_1137_pilon-snap-gene-0.108-mRNA-1
19	fhe-miR-10-5p	snap_masked-scaffold10x_720_pilon-processed-gene-0.38-mRNA-1
19	fhe-miR-10-5p	snap_masked-scaffold10x_481_pilon-processed-gene-0.34-mRNA-1
19	fhe-miR-10-5p	maker-scaffold10x_457_pilon-snap-gene-0.57-mRNA-1
19	fhe-miR-10-5p	maker-scaffold10x_773_pilon-augustus-gene-0.103-mRNA-1
19	fhe-miR-10-5p	maker-scaffold10x_632_pilon-snap-gene-0.57-mRNA-1
19	fhe-miR-10-5p	maker-scaffold10x_120_pilon-augustus-gene-0.96-mRNA-1
19	fhe-miR-10-5p	maker-scaffold10x_1502_pilon-pred_gff_StringTie-gene-0.52-mRNA-1
19	fhe-miR-10-5p	maker-scaffold10x_64_pilon-snap-gene-0.62-mRNA-1
19	fhe-miR-10-5p	maker-scaffold10x_66_pilon-pred_gff_StringTie-gene-0.48-mRNA-1
19	fhe-miR-10-5p	maker-scaffold10x_391_pilon-snap-gene-0.53-mRNA-1
19	fhe-miR-10-5p	maker-scaffold10x_44_pilon-augustus-gene-0.61-mRNA-1
19	fhe-miR-10-5p	maker-scaffold10x_1608_pilon-pred_gff_StringTie-gene-0.21-mRNA-1
19	fhe-miR-10-5p	maker-scaffold10x_596_pilon-pred_gff_StringTie-gene-0.17-mRNA-1
19	fhe-miR-10-5p	maker-scaffold10x_502_pilon-pred_gff_StringTie-gene-0.71-mRNA-1
19	fhe-miR-10-5p	maker-scaffold10x_541_pilon-snap-gene-0.38-mRNA-1
19	fhe-miR-10-5p	maker-scaffold10x_909_pilon-snap-gene-0.34-mRNA-1
19	fhe-miR-10-5p	maker-scaffold10x_1651_pilon-snap-gene-0.39-mRNA-1
19	fhe-miR-10-5p	maker-scaffold10x_1693_pilon-snap-gene-0.38-mRNA-1
19	fhe-miR-10-5p	maker-scaffold10x_2039_pilon-pred_gff_StringTie-gene-0.25-mRNA-1
19	fhe-miR-10-5p	maker-scaffold10x_2032_pilon-snap-gene-0.6-mRNA-1
19	fhe-miR-10-5p	maker-scaffold10x_1368_pilon-snap-gene-0.12-mRNA-1
19	fhe-miR-10-5p	maker-scaffold10x_350_pilon-snap-gene-0.1-mRNA-1
20	fhe-miR-12-5p	maker-scaffold10x_113_pilon-pred_gff_StringTie-gene-0.102-mRNA-1
20	fhe-miR-12-5p	maker-scaffold10x_142_pilon-pred_gff_StringTie-gene-0.106-mRNA-1
20	fhe-miR-12-5p	maker-scaffold10x_534_pilon-snap-gene-0.52-mRNA-1
20	fhe-miR-12-5p	maker-scaffold10x_973_pilon-augustus-gene-0.30-mRNA-1
20	fhe-miR-12-5p	maker-scaffold10x_1272_pilon-augustus-gene-0.76-mRNA-1
20	fhe-miR-12-5p	maker-scaffold10x_1502_pilon-pred_gff_StringTie-gene-0.52-mRNA-1
20	fhe-miR-12-5p	maker-scaffold10x_66_pilon-pred_gff_StringTie-gene-0.48-mRNA-1
20	fhe-miR-12-5p	maker-scaffold10x_362_pilon-pred_gff_StringTie-gene-0.11-mRNA-1
20	fhe-miR-12-5p	maker-scaffold10x_285_pilon-augustus-gene-0.27-mRNA-1
21	fhe-miR-31-5p	maker-scaffold10x_145_pilon-snap-gene-0.11-mRNA-1
21	fhe-miR-31-5p	maker-scaffold10x_493_pilon-snap-gene-0.54-mRNA-1
21	fhe-miR-31-5p	maker-scaffold10x_493_pilon-snap-gene-1.23-mRNA-1
21	fhe-miR-31-5p	maker-scaffold10x_284_pilon-pred_gff_StringTie-gene-0.13-mRNA-1
21	fhe-miR-31-5p	maker-scaffold10x_203_pilon-augustus-gene-0.27-mRNA-1
21	fhe-miR-31-5p	maker-scaffold10x_1149_pilon-snap-gene-0.9-mRNA-1
21	fhe-miR-31-5p	maker-scaffold10x_142_pilon-pred_gff_StringTie-gene-0.156-mRNA-1
21	fhe-miR-31-5p	maker-scaffold10x_142_pilon-snap-gene-0.74-mRNA-1
21	fhe-miR-31-5p	maker-scaffold10x_476_pilon-snap-gene-0.102-mRNA-1
21	fhe-miR-31-5p	maker-scaffold10x_476_pilon-augustus-gene-0.47-mRNA-1
21	fhe-miR-31-5p	maker-scaffold10x_418_pilon-augustus-gene-0.122-mRNA-1
21	fhe-miR-31-5p	maker-scaffold10x_318_pilon-snap-gene-0.92-mRNA-1
21	fhe-miR-31-5p	maker-scaffold10x_1459_pilon-augustus-gene-0.117-mRNA-1
21	fhe-miR-31-5p	maker-scaffold10x_919_pilon-snap-gene-0.108-mRNA-1
21	fhe-miR-31-5p	maker-scaffold10x_933_pilon-snap-gene-0.84-mRNA-1
21	fhe-miR-31-5p	maker-scaffold10x_1_pilon-snap-gene-0.154-mRNA-1
21	fhe-miR-31-5p	maker-scaffold10x_631_pilon-snap-gene-0.28-mRNA-1
21	fhe-miR-31-5p	snap_masked-scaffold10x_781_pilon-processed-gene-0.54-mRNA-1
21	fhe-miR-31-5p	maker-scaffold10x_481_pilon-augustus-gene-0.49-mRNA-1
21	fhe-miR-31-5p	maker-scaffold10x_289_pilon-snap-gene-0.5-mRNA-1
21	fhe-miR-31-5p	maker-scaffold10x_1691_pilon-snap-gene-0.12-mRNA-1
21	fhe-miR-31-5p	maker-scaffold10x_534_pilon-snap-gene-0.52-mRNA-1
21	fhe-miR-31-5p	maker-scaffold10x_95_pilon-snap-gene-0.20-mRNA-1
21	fhe-miR-31-5p	maker-scaffold10x_973_pilon-pred_gff_StringTie-gene-0.99-mRNA-1
21	fhe-miR-31-5p	maker-scaffold10x_935_pilon-snap-gene-0.37-mRNA-1
21	fhe-miR-31-5p	maker-scaffold10x_935_pilon-snap-gene-0.38-mRNA-1
21	fhe-miR-31-5p	maker-scaffold10x_744_pilon-snap-gene-0.71-mRNA-1
21	fhe-miR-31-5p	snap_masked-scaffold10x_474_pilon-processed-gene-0.0-mRNA-1
21	fhe-miR-31-5p	maker-scaffold10x_930_pilon-snap-gene-0.40-mRNA-1
21	fhe-miR-31-5p	maker-scaffold10x_729_pilon-snap-gene-0.0-mRNA-1
21	fhe-miR-31-5p	maker-scaffold10x_247_pilon-augustus-gene-0.49-mRNA-1
21	fhe-miR-31-5p	maker-scaffold10x_721_pilon-snap-gene-0.10-mRNA-1
21	fhe-miR-31-5p	maker-scaffold10x_1608_pilon-pred_gff_StringTie-gene-0.21-mRNA-1
21	fhe-miR-31-5p	maker-scaffold10x_1608_pilon-pred_gff_StringTie-gene-0.25-mRNA-1
21	fhe-miR-31-5p	maker-scaffold10x_596_pilon-pred_gff_StringTie-gene-0.17-mRNA-1
21	fhe-miR-31-5p	maker-scaffold10x_362_pilon-pred_gff_StringTie-gene-0.11-mRNA-1
21	fhe-miR-31-5p	maker-scaffold10x_826_pilon-snap-gene-0.45-mRNA-1
21	fhe-miR-31-5p	maker-scaffold10x_599_pilon-snap-gene-0.7-mRNA-1
21	fhe-miR-31-5p	maker-scaffold10x_1854_pilon-augustus-gene-0.35-mRNA-1
21	fhe-miR-31-5p	maker-scaffold10x_2171_pilon-augustus-gene-0.3-mRNA-1
21	fhe-miR-31-5p	maker-scaffold10x_1092_pilon-snap-gene-0.2-mRNA-1
21	fhe-miR-31-5p	maker-scaffold10x_856_pilon-snap-gene-0.11-mRNA-1
21	fhe-miR-31-5p	maker-scaffold10x_417_pilon-snap-gene-0.18-mRNA-1
21	fhe-miR-31-5p	snap_masked-scaffold10x_430_pilon-processed-gene-0.15-mRNA-1
22	fhe-miR-36a-3p	maker-scaffold10x_145_pilon-snap-gene-2.168-mRNA-1
22	fhe-miR-36a-3p	maker-scaffold10x_13_pilon-snap-gene-1.70-mRNA-1
22	fhe-miR-36a-3p	maker-scaffold10x_493_pilon-snap-gene-1.17-mRNA-1
22	fhe-miR-36a-3p	maker-scaffold10x_58_pilon-augustus-gene-0.64-mRNA-1
22	fhe-miR-36a-3p	maker-scaffold10x_432_pilon-snap-gene-0.99-mRNA-1
22	fhe-miR-36a-3p	maker-scaffold10x_83_pilon-snap-gene-0.205-mRNA-1
22	fhe-miR-36a-3p	maker-scaffold10x_263_pilon-snap-gene-0.30-mRNA-1
22	fhe-miR-36a-3p	maker-scaffold10x_71_pilon-snap-gene-0.86-mRNA-1
22	fhe-miR-36a-3p	maker-scaffold10x_73_pilon-snap-gene-0.23-mRNA-1
22	fhe-miR-36a-3p	maker-scaffold10x_113_pilon-snap-gene-0.196-mRNA-1
22	fhe-miR-36a-3p	maker-scaffold10x_113_pilon-pred_gff_StringTie-gene-0.102-mRNA-1
22	fhe-miR-36a-3p	maker-scaffold10x_166_pilon-snap-gene-0.18-mRNA-1
22	fhe-miR-36a-3p	augustus_masked-scaffold10x_166_pilon-processed-gene-0.13-mRNA-1
22	fhe-miR-36a-3p	maker-scaffold10x_166_pilon-augustus-gene-0.95-mRNA-1
22	fhe-miR-36a-3p	maker-scaffold10x_142_pilon-pred_gff_StringTie-gene-0.156-mRNA-1
22	fhe-miR-36a-3p	maker-scaffold10x_4_pilon-snap-gene-0.94-mRNA-1
22	fhe-miR-36a-3p	maker-scaffold10x_22_pilon-snap-gene-0.130-mRNA-1
22	fhe-miR-36a-3p	maker-scaffold10x_1084_pilon-snap-gene-0.148-mRNA-1
22	fhe-miR-36a-3p	maker-scaffold10x_281_pilon-augustus-gene-0.194-mRNA-1
22	fhe-miR-36a-3p	maker-scaffold10x_503_pilon-snap-gene-0.76-mRNA-1
22	fhe-miR-36a-3p	maker-scaffold10x_604_pilon-augustus-gene-0.122-mRNA-1
22	fhe-miR-36a-3p	maker-scaffold10x_894_pilon-pred_gff_StringTie-gene-0.25-mRNA-1
22	fhe-miR-36a-3p	maker-scaffold10x_1332_pilon-snap-gene-0.35-mRNA-1
22	fhe-miR-36a-3p	augustus_masked-scaffold10x_1549_pilon-processed-gene-0.2-mRNA-1
22	fhe-miR-36a-3p	maker-scaffold10x_977_pilon-snap-gene-0.78-mRNA-1
22	fhe-miR-36a-3p	maker-scaffold10x_289_pilon-snap-gene-0.14-mRNA-1
22	fhe-miR-36a-3p	maker-scaffold10x_114_pilon-snap-gene-0.93-mRNA-1
22	fhe-miR-36a-3p	maker-scaffold10x_1573_pilon-pred_gff_StringTie-gene-0.59-mRNA-1
22	fhe-miR-36a-3p	maker-scaffold10x_1453_pilon-augustus-gene-0.58-mRNA-1
22	fhe-miR-36a-3p	maker-scaffold10x_1453_pilon-snap-gene-0.19-mRNA-1
22	fhe-miR-36a-3p	maker-scaffold10x_628_pilon-pred_gff_StringTie-gene-0.107-mRNA-1
22	fhe-miR-36a-3p	maker-scaffold10x_312_pilon-snap-gene-0.5-mRNA-1
22	fhe-miR-36a-3p	maker-scaffold10x_26_pilon-snap-gene-0.56-mRNA-1
22	fhe-miR-36a-3p	maker-scaffold10x_1272_pilon-augustus-gene-0.66-mRNA-1
22	fhe-miR-36a-3p	maker-scaffold10x_269_pilon-snap-gene-0.9-mRNA-1
22	fhe-miR-36a-3p	maker-scaffold10x_186_pilon-snap-gene-0.90-mRNA-1
22	fhe-miR-36a-3p	maker-scaffold10x_381_pilon-snap-gene-0.27-mRNA-1
22	fhe-miR-36a-3p	maker-scaffold10x_1502_pilon-pred_gff_StringTie-gene-0.52-mRNA-1
22	fhe-miR-36a-3p	maker-scaffold10x_125_pilon-augustus-gene-0.75-mRNA-1
22	fhe-miR-36a-3p	maker-scaffold10x_223_pilon-snap-gene-0.9-mRNA-1
22	fhe-miR-36a-3p	maker-scaffold10x_64_pilon-augustus-gene-0.26-mRNA-1
22	fhe-miR-36a-3p	snap_masked-scaffold10x_204_pilon-processed-gene-0.48-mRNA-1
22	fhe-miR-36a-3p	maker-scaffold10x_1213_pilon-snap-gene-0.58-mRNA-1
22	fhe-miR-36a-3p	maker-scaffold10x_355_pilon-pred_gff_StringTie-gene-0.21-mRNA-1
22	fhe-miR-36a-3p	maker-scaffold10x_1058_pilon-pred_gff_StringTie-gene-0.41-mRNA-1
22	fhe-miR-36a-3p	maker-scaffold10x_748_pilon-snap-gene-0.55-mRNA-1
22	fhe-miR-36a-3p	maker-scaffold10x_391_pilon-snap-gene-0.53-mRNA-1
22	fhe-miR-36a-3p	maker-scaffold10x_1087_pilon-snap-gene-0.68-mRNA-1
22	fhe-miR-36a-3p	maker-scaffold10x_206_pilon-snap-gene-0.68-mRNA-1
22	fhe-miR-36a-3p	maker-scaffold10x_1723_pilon-snap-gene-0.48-mRNA-1
22	fhe-miR-36a-3p	maker-scaffold10x_721_pilon-snap-gene-0.7-mRNA-1
22	fhe-miR-36a-3p	maker-scaffold10x_1608_pilon-pred_gff_StringTie-gene-0.25-mRNA-1
22	fhe-miR-36a-3p	maker-scaffold10x_1019_pilon-snap-gene-0.52-mRNA-1
22	fhe-miR-36a-3p	maker-scaffold10x_1859_pilon-augustus-gene-0.1-mRNA-1
22	fhe-miR-36a-3p	maker-scaffold10x_502_pilon-pred_gff_StringTie-gene-0.71-mRNA-1
22	fhe-miR-36a-3p	maker-scaffold10x_357_pilon-augustus-gene-0.42-mRNA-1
22	fhe-miR-36a-3p	maker-scaffold10x_196_pilon-snap-gene-0.21-mRNA-1
22	fhe-miR-36a-3p	maker-scaffold10x_1231_pilon-snap-gene-0.6-mRNA-1
22	fhe-miR-36a-3p	maker-scaffold10x_2049_pilon-snap-gene-0.14-mRNA-1
22	fhe-miR-36a-3p	maker-scaffold10x_1358_pilon-snap-gene-0.6-mRNA-1
22	fhe-miR-36a-3p	snap_masked-scaffold10x_296_pilon-processed-gene-0.27-mRNA-1
22	fhe-miR-36a-3p	maker-scaffold10x_1566_pilon-snap-gene-0.18-mRNA-1
22	fhe-miR-36a-3p	maker-scaffold10x_1678_pilon-snap-gene-0.7-mRNA-1
22	fhe-miR-36a-3p	maker-scaffold10x_1784_pilon-pred_gff_StringTie-gene-0.12-mRNA-1
22	fhe-miR-36a-3p	maker-scaffold10x_1854_pilon-snap-gene-0.13-mRNA-1
22	fhe-miR-36a-3p	maker-scaffold10x_2171_pilon-augustus-gene-0.3-mRNA-1
22	fhe-miR-36a-3p	maker-scaffold10x_1043_pilon-snap-gene-0.15-mRNA-1
22	fhe-miR-36a-3p	maker-scaffold10x_454_pilon-augustus-gene-0.43-mRNA-1
22	fhe-miR-36a-3p	maker-scaffold10x_454_pilon-snap-gene-0.33-mRNA-1
22	fhe-miR-36a-3p	maker-scaffold10x_454_pilon-snap-gene-0.35-mRNA-1
22	fhe-miR-36a-3p	maker-scaffold10x_2098_pilon-snap-gene-0.45-mRNA-1
22	fhe-miR-36a-3p	maker-scaffold10x_33_pilon-pred_gff_StringTie-gene-0.13-mRNA-1
22	fhe-miR-36a-3p	maker-scaffold10x_1030_pilon-snap-gene-0.2-mRNA-1
22	fhe-miR-36a-3p	maker-scaffold10x_2039_pilon-pred_gff_StringTie-gene-0.25-mRNA-1
22	fhe-miR-36a-3p	maker-scaffold10x_225_pilon-snap-gene-0.7-mRNA-1
22	fhe-miR-36a-3p	maker-scaffold10x_1176_pilon-snap-gene-0.16-mRNA-1
22	fhe-miR-36a-3p	maker-scaffold10x_1616_pilon-snap-gene-0.9-mRNA-1
22	fhe-miR-36a-3p	maker-scaffold10x_2386_pilon-snap-gene-0.24-mRNA-1
22	fhe-miR-36a-3p	maker-scaffold10x_898_pilon-snap-gene-0.16-mRNA-1
22	fhe-miR-36a-3p	maker-scaffold10x_718_pilon-snap-gene-0.11-mRNA-1
22	fhe-miR-36a-3p	maker-scaffold10x_185_pilon-snap-gene-0.1-mRNA-1
22	fhe-miR-36a-3p	maker-scaffold10x_2045_pilon-augustus-gene-0.19-mRNA-1
22	fhe-miR-36a-3p	maker-scaffold10x_1412_pilon-augustus-gene-0.15-mRNA-1
23	fhe-miR-36b-3p	maker-scaffold10x_145_pilon-snap-gene-2.168-mRNA-1
23	fhe-miR-36b-3p	maker-scaffold10x_493_pilon-snap-gene-1.24-mRNA-1
23	fhe-miR-36b-3p	maker-scaffold10x_209_pilon-augustus-gene-0.71-mRNA-1
23	fhe-miR-36b-3p	maker-scaffold10x_267_pilon-pred_gff_StringTie-gene-0.111-mRNA-1
23	fhe-miR-36b-3p	augustus_masked-scaffold10x_589_pilon-processed-gene-0.6-mRNA-1
23	fhe-miR-36b-3p	maker-scaffold10x_284_pilon-snap-gene-0.116-mRNA-1
23	fhe-miR-36b-3p	maker-scaffold10x_342_pilon-snap-gene-0.37-mRNA-1
23	fhe-miR-36b-3p	maker-scaffold10x_113_pilon-snap-gene-0.197-mRNA-1
23	fhe-miR-36b-3p	maker-scaffold10x_142_pilon-pred_gff_StringTie-gene-0.156-mRNA-1
23	fhe-miR-36b-3p	maker-scaffold10x_4_pilon-augustus-gene-0.10-mRNA-1
23	fhe-miR-36b-3p	maker-scaffold10x_1189_pilon-augustus-gene-0.163-mRNA-1
23	fhe-miR-36b-3p	maker-scaffold10x_1332_pilon-snap-gene-0.35-mRNA-1
23	fhe-miR-36b-3p	maker-scaffold10x_24_pilon-snap-gene-0.37-mRNA-1
23	fhe-miR-36b-3p	maker-scaffold10x_419_pilon-snap-gene-0.59-mRNA-1
23	fhe-miR-36b-3p	snap_masked-scaffold10x_481_pilon-processed-gene-0.34-mRNA-1
23	fhe-miR-36b-3p	maker-scaffold10x_581_pilon-snap-gene-0.85-mRNA-1
23	fhe-miR-36b-3p	maker-scaffold10x_935_pilon-snap-gene-0.38-mRNA-1
23	fhe-miR-36b-3p	maker-scaffold10x_935_pilon-snap-gene-0.42-mRNA-1
23	fhe-miR-36b-3p	augustus_masked-scaffold10x_1272_pilon-processed-gene-0.85-mRNA-1
23	fhe-miR-36b-3p	maker-scaffold10x_186_pilon-snap-gene-0.91-mRNA-1
23	fhe-miR-36b-3p	maker-scaffold10x_186_pilon-snap-gene-0.99-mRNA-1
23	fhe-miR-36b-3p	maker-scaffold10x_632_pilon-snap-gene-0.49-mRNA-1
23	fhe-miR-36b-3p	maker-scaffold10x_459_pilon-augustus-gene-0.14-mRNA-1
23	fhe-miR-36b-3p	maker-scaffold10x_2101_pilon-snap-gene-0.0-mRNA-1
23	fhe-miR-36b-3p	maker-scaffold10x_355_pilon-pred_gff_StringTie-gene-0.21-mRNA-1
23	fhe-miR-36b-3p	maker-scaffold10x_535_pilon-snap-gene-0.68-mRNA-1
23	fhe-miR-36b-3p	maker-scaffold10x_173_pilon-snap-gene-0.17-mRNA-1
23	fhe-miR-36b-3p	maker-scaffold10x_1791_pilon-snap-gene-0.52-mRNA-1
23	fhe-miR-36b-3p	snap_masked-scaffold10x_2009_pilon-processed-gene-0.76-mRNA-1
23	fhe-miR-36b-3p	maker-scaffold10x_332_pilon-snap-gene-0.47-mRNA-1
23	fhe-miR-36b-3p	maker-scaffold10x_137_pilon-snap-gene-0.14-mRNA-1
23	fhe-miR-36b-3p	snap_masked-scaffold10x_118_pilon-processed-gene-0.14-mRNA-1
23	fhe-miR-36b-3p	maker-scaffold10x_1178_pilon-snap-gene-0.42-mRNA-1
23	fhe-miR-36b-3p	maker-scaffold10x_206_pilon-snap-gene-0.64-mRNA-1
23	fhe-miR-36b-3p	augustus_masked-scaffold10x_206_pilon-processed-gene-0.10-mRNA-1
23	fhe-miR-36b-3p	maker-scaffold10x_242_pilon-augustus-gene-0.6-mRNA-1
23	fhe-miR-36b-3p	maker-scaffold10x_626_pilon-augustus-gene-0.6-mRNA-1
23	fhe-miR-36b-3p	maker-scaffold10x_327_pilon-augustus-gene-0.3-mRNA-1
23	fhe-miR-36b-3p	maker-scaffold10x_1608_pilon-pred_gff_StringTie-gene-0.21-mRNA-1
23	fhe-miR-36b-3p	maker-scaffold10x_414_pilon-snap-gene-0.55-mRNA-1
23	fhe-miR-36b-3p	maker-scaffold10x_279_pilon-augustus-gene-0.9-mRNA-1
23	fhe-miR-36b-3p	maker-scaffold10x_1296_pilon-snap-gene-0.16-mRNA-1
23	fhe-miR-36b-3p	maker-scaffold10x_362_pilon-pred_gff_StringTie-gene-0.11-mRNA-1
23	fhe-miR-36b-3p	maker-scaffold10x_2403_pilon-snap-gene-0.23-mRNA-1
23	fhe-miR-36b-3p	maker-scaffold10x_902_pilon-snap-gene-0.60-mRNA-1
23	fhe-miR-36b-3p	maker-scaffold10x_31_pilon-snap-gene-0.16-mRNA-1
23	fhe-miR-36b-3p	maker-scaffold10x_77_pilon-augustus-gene-0.29-mRNA-1
23	fhe-miR-36b-3p	maker-scaffold10x_2171_pilon-augustus-gene-0.3-mRNA-1
23	fhe-miR-36b-3p	maker-scaffold10x_939_pilon-augustus-gene-0.13-mRNA-1
23	fhe-miR-36b-3p	maker-scaffold10x_939_pilon-snap-gene-0.17-mRNA-1
23	fhe-miR-36b-3p	maker-scaffold10x_1211_pilon-snap-gene-0.1-mRNA-1
23	fhe-miR-36b-3p	maker-scaffold10x_2032_pilon-snap-gene-0.6-mRNA-1
23	fhe-miR-36b-3p	maker-scaffold10x_1399_pilon-snap-gene-0.16-mRNA-1
23	fhe-miR-36b-3p	augustus_masked-scaffold10x_1021_pilon-processed-gene-0.14-mRNA-1
23	fhe-miR-36b-3p	maker-scaffold10x_1528_pilon-snap-gene-0.13-mRNA-1
24	fhe-miR-61-5p	maker-scaffold10x_145_pilon-snap-gene-2.168-mRNA-1
24	fhe-miR-61-5p	maker-scaffold10x_493_pilon-pred_gff_StringTie-gene-1.48-mRNA-1
24	fhe-miR-61-5p	maker-scaffold10x_345_pilon-snap-gene-1.100-mRNA-1
24	fhe-miR-61-5p	maker-scaffold10x_113_pilon-pred_gff_StringTie-gene-0.102-mRNA-1
24	fhe-miR-61-5p	maker-scaffold10x_203_pilon-snap-gene-0.83-mRNA-1
24	fhe-miR-61-5p	maker-scaffold10x_166_pilon-augustus-gene-0.95-mRNA-1
24	fhe-miR-61-5p	maker-scaffold10x_280_pilon-snap-gene-0.117-mRNA-1
24	fhe-miR-61-5p	maker-scaffold10x_75_pilon-snap-gene-0.127-mRNA-1
24	fhe-miR-61-5p	maker-scaffold10x_742_pilon-snap-gene-0.81-mRNA-1
24	fhe-miR-61-5p	maker-scaffold10x_538_pilon-snap-gene-0.102-mRNA-1
24	fhe-miR-61-5p	maker-scaffold10x_1332_pilon-snap-gene-0.48-mRNA-1
24	fhe-miR-61-5p	maker-scaffold10x_713_pilon-pred_gff_StringTie-gene-0.73-mRNA-1
24	fhe-miR-61-5p	maker-scaffold10x_289_pilon-snap-gene-0.7-mRNA-1
24	fhe-miR-61-5p	maker-scaffold10x_1010_pilon-pred_gff_StringTie-gene-0.79-mRNA-1
24	fhe-miR-61-5p	maker-scaffold10x_114_pilon-snap-gene-0.93-mRNA-1
24	fhe-miR-61-5p	maker-scaffold10x_922_pilon-augustus-gene-0.16-mRNA-1
24	fhe-miR-61-5p	maker-scaffold10x_609_pilon-snap-gene-0.6-mRNA-1
24	fhe-miR-61-5p	maker-scaffold10x_1502_pilon-pred_gff_StringTie-gene-0.52-mRNA-1
24	fhe-miR-61-5p	maker-scaffold10x_1007_pilon-snap-gene-0.16-mRNA-1
24	fhe-miR-61-5p	maker-scaffold10x_2009_pilon-snap-gene-0.47-mRNA-1
24	fhe-miR-61-5p	maker-scaffold10x_137_pilon-snap-gene-0.21-mRNA-1
24	fhe-miR-61-5p	maker-scaffold10x_1198_pilon-snap-gene-0.53-mRNA-1
24	fhe-miR-61-5p	maker-scaffold10x_440_pilon-augustus-gene-0.15-mRNA-1
24	fhe-miR-61-5p	maker-scaffold10x_1296_pilon-pred_gff_StringTie-gene-0.42-mRNA-1
24	fhe-miR-61-5p	maker-scaffold10x_502_pilon-pred_gff_StringTie-gene-0.71-mRNA-1
24	fhe-miR-61-5p	maker-scaffold10x_902_pilon-snap-gene-0.60-mRNA-1
24	fhe-miR-61-5p	maker-scaffold10x_1542_pilon-snap-gene-0.17-mRNA-1
24	fhe-miR-61-5p	maker-scaffold10x_454_pilon-snap-gene-0.33-mRNA-1
24	fhe-miR-61-5p	maker-scaffold10x_285_pilon-augustus-gene-0.27-mRNA-1
24	fhe-miR-61-5p	maker-scaffold10x_358_pilon-snap-gene-0.1-mRNA-1
25	fhe-miR-61-3p	maker-scaffold10x_145_pilon-snap-gene-2.175-mRNA-1
25	fhe-miR-61-3p	maker-scaffold10x_145_pilon-snap-gene-2.204-mRNA-1
25	fhe-miR-61-3p	maker-scaffold10x_908_pilon-augustus-gene-0.71-mRNA-1
25	fhe-miR-61-3p	maker-scaffold10x_383_pilon-snap-gene-0.25-mRNA-1
25	fhe-miR-61-3p	maker-scaffold10x_213_pilon-augustus-gene-0.244-mRNA-1
25	fhe-miR-61-3p	maker-scaffold10x_237_pilon-pred_gff_StringTie-gene-0.175-mRNA-1
25	fhe-miR-61-3p	maker-scaffold10x_617_pilon-augustus-gene-0.182-mRNA-1
25	fhe-miR-61-3p	maker-scaffold10x_487_pilon-augustus-gene-0.66-mRNA-1
25	fhe-miR-61-3p	maker-scaffold10x_342_pilon-snap-gene-0.37-mRNA-1
25	fhe-miR-61-3p	maker-scaffold10x_654_pilon-snap-gene-0.148-mRNA-1
25	fhe-miR-61-3p	maker-scaffold10x_841_pilon-snap-gene-0.68-mRNA-1
25	fhe-miR-61-3p	maker-scaffold10x_71_pilon-snap-gene-0.107-mRNA-1
25	fhe-miR-61-3p	maker-scaffold10x_166_pilon-augustus-gene-0.72-mRNA-1
25	fhe-miR-61-3p	maker-scaffold10x_253_pilon-snap-gene-0.138-mRNA-1
25	fhe-miR-61-3p	maker-scaffold10x_149_pilon-snap-gene-0.89-mRNA-1
25	fhe-miR-61-3p	maker-scaffold10x_149_pilon-augustus-gene-0.78-mRNA-1
25	fhe-miR-61-3p	maker-scaffold10x_1084_pilon-snap-gene-0.141-mRNA-1
25	fhe-miR-61-3p	maker-scaffold10x_724_pilon-snap-gene-0.102-mRNA-1
25	fhe-miR-61-3p	maker-scaffold10x_418_pilon-snap-gene-0.87-mRNA-1
25	fhe-miR-61-3p	maker-scaffold10x_410_pilon-snap-gene-0.18-mRNA-1
25	fhe-miR-61-3p	maker-scaffold10x_239_pilon-snap-gene-0.21-mRNA-1
25	fhe-miR-61-3p	maker-scaffold10x_97_pilon-snap-gene-0.81-mRNA-1
25	fhe-miR-61-3p	maker-scaffold10x_103_pilon-snap-gene-0.100-mRNA-1
25	fhe-miR-61-3p	maker-scaffold10x_245_pilon-snap-gene-0.113-mRNA-1
25	fhe-miR-61-3p	maker-scaffold10x_538_pilon-pred_gff_StringTie-gene-0.25-mRNA-1
25	fhe-miR-61-3p	maker-scaffold10x_1549_pilon-snap-gene-0.82-mRNA-1
25	fhe-miR-61-3p	augustus_masked-scaffold10x_1446_pilon-processed-gene-0.53-mRNA-1
25	fhe-miR-61-3p	maker-scaffold10x_932_pilon-snap-gene-0.18-mRNA-1
25	fhe-miR-61-3p	maker-scaffold10x_1010_pilon-pred_gff_StringTie-gene-0.79-mRNA-1
25	fhe-miR-61-3p	maker-scaffold10x_1010_pilon-augustus-gene-0.20-mRNA-1
25	fhe-miR-61-3p	maker-scaffold10x_851_pilon-augustus-gene-0.14-mRNA-1
25	fhe-miR-61-3p	maker-scaffold10x_45_pilon-augustus-gene-0.26-mRNA-1
25	fhe-miR-61-3p	maker-scaffold10x_628_pilon-augustus-gene-0.14-mRNA-1
25	fhe-miR-61-3p	snap_masked-scaffold10x_1813_pilon-processed-gene-0.80-mRNA-1
25	fhe-miR-61-3p	maker-scaffold10x_632_pilon-augustus-gene-0.79-mRNA-1
25	fhe-miR-61-3p	maker-scaffold10x_1115_pilon-snap-gene-0.6-mRNA-1
25	fhe-miR-61-3p	maker-scaffold10x_459_pilon-snap-gene-0.79-mRNA-1
25	fhe-miR-61-3p	maker-scaffold10x_495_pilon-snap-gene-0.97-mRNA-1
25	fhe-miR-61-3p	maker-scaffold10x_204_pilon-snap-gene-0.32-mRNA-1
25	fhe-miR-61-3p	maker-scaffold10x_1096_pilon-snap-gene-0.64-mRNA-1
25	fhe-miR-61-3p	maker-scaffold10x_421_pilon-snap-gene-0.14-mRNA-1
25	fhe-miR-61-3p	maker-scaffold10x_498_pilon-pred_gff_StringTie-gene-0.21-mRNA-1
25	fhe-miR-61-3p	maker-scaffold10x_206_pilon-snap-gene-0.60-mRNA-1
25	fhe-miR-61-3p	maker-scaffold10x_998_pilon-augustus-gene-0.72-mRNA-1
25	fhe-miR-61-3p	maker-scaffold10x_606_pilon-snap-gene-0.33-mRNA-1
25	fhe-miR-61-3p	maker-scaffold10x_1280_pilon-snap-gene-0.5-mRNA-1
25	fhe-miR-61-3p	maker-scaffold10x_954_pilon-pred_gff_StringTie-gene-0.28-mRNA-1
25	fhe-miR-61-3p	maker-scaffold10x_405_pilon-snap-gene-0.17-mRNA-1
25	fhe-miR-61-3p	maker-scaffold10x_721_pilon-snap-gene-0.4-mRNA-1
25	fhe-miR-61-3p	maker-scaffold10x_414_pilon-snap-gene-0.55-mRNA-1
25	fhe-miR-61-3p	maker-scaffold10x_2189_pilon-snap-gene-0.9-mRNA-1
25	fhe-miR-61-3p	maker-scaffold10x_1695_pilon-pred_gff_StringTie-gene-0.47-mRNA-1
25	fhe-miR-61-3p	maker-scaffold10x_1784_pilon-pred_gff_StringTie-gene-0.12-mRNA-1
25	fhe-miR-61-3p	maker-scaffold10x_442_pilon-snap-gene-0.16-mRNA-1
25	fhe-miR-61-3p	maker-scaffold10x_1542_pilon-snap-gene-0.11-mRNA-1
25	fhe-miR-61-3p	maker-scaffold10x_2098_pilon-snap-gene-0.49-mRNA-1
25	fhe-miR-61-3p	maker-scaffold10x_2098_pilon-snap-gene-0.54-mRNA-1
25	fhe-miR-61-3p	maker-scaffold10x_653_pilon-snap-gene-0.2-mRNA-1
25	fhe-miR-61-3p	maker-scaffold10x_693_pilon-augustus-gene-0.37-mRNA-1
25	fhe-miR-61-3p	maker-scaffold10x_525_pilon-snap-gene-0.20-mRNA-1
25	fhe-miR-61-3p	maker-scaffold10x_1092_pilon-snap-gene-0.2-mRNA-1
25	fhe-miR-61-3p	maker-scaffold10x_949_pilon-augustus-gene-0.26-mRNA-1
25	fhe-miR-61-3p	maker-scaffold10x_2045_pilon-augustus-gene-0.19-mRNA-1
25	fhe-miR-61-3p	snap_masked-scaffold10x_1073_pilon-processed-gene-0.43-mRNA-1
25	fhe-miR-61-3p	augustus_masked-scaffold10x_1021_pilon-processed-gene-0.14-mRNA-1
25	fhe-miR-61-3p	maker-scaffold10x_290_pilon-augustus-gene-0.0-mRNA-1
26	fhe-miR-71a-5p	maker-scaffold10x_145_pilon-augustus-gene-2.246-mRNA-1
26	fhe-miR-71a-5p	maker-scaffold10x_145_pilon-pred_gff_StringTie-gene-2.30-mRNA-1
26	fhe-miR-71a-5p	maker-scaffold10x_145_pilon-snap-gene-2.200-mRNA-1
26	fhe-miR-71a-5p	maker-scaffold10x_520_pilon-snap-gene-0.8-mRNA-1
26	fhe-miR-71a-5p	maker-scaffold10x_520_pilon-snap-gene-0.10-mRNA-1
26	fhe-miR-71a-5p	maker-scaffold10x_520_pilon-snap-gene-1.30-mRNA-1
26	fhe-miR-71a-5p	maker-scaffold10x_520_pilon-snap-gene-2.145-mRNA-1
26	fhe-miR-71a-5p	maker-scaffold10x_520_pilon-augustus-gene-2.92-mRNA-1
26	fhe-miR-71a-5p	maker-scaffold10x_13_pilon-snap-gene-0.65-mRNA-1
26	fhe-miR-71a-5p	maker-scaffold10x_13_pilon-augustus-gene-0.17-mRNA-1
26	fhe-miR-71a-5p	maker-scaffold10x_13_pilon-augustus-gene-2.149-mRNA-1
26	fhe-miR-71a-5p	maker-scaffold10x_13_pilon-augustus-gene-2.152-mRNA-1
26	fhe-miR-71a-5p	maker-scaffold10x_815_pilon-snap-gene-1.85-mRNA-1
26	fhe-miR-71a-5p	maker-scaffold10x_908_pilon-snap-gene-0.93-mRNA-1
26	fhe-miR-71a-5p	maker-scaffold10x_908_pilon-augustus-gene-0.71-mRNA-1
26	fhe-miR-71a-5p	maker-scaffold10x_493_pilon-snap-gene-1.17-mRNA-1
26	fhe-miR-71a-5p	maker-scaffold10x_493_pilon-snap-gene-0.54-mRNA-1
26	fhe-miR-71a-5p	maker-scaffold10x_493_pilon-snap-gene-1.2-mRNA-1
26	fhe-miR-71a-5p	maker-scaffold10x_493_pilon-snap-gene-1.40-mRNA-1
26	fhe-miR-71a-5p	maker-scaffold10x_217_pilon-snap-gene-1.117-mRNA-1
26	fhe-miR-71a-5p	maker-scaffold10x_513_pilon-snap-gene-0.58-mRNA-1
26	fhe-miR-71a-5p	maker-scaffold10x_213_pilon-snap-gene-0.43-mRNA-1
26	fhe-miR-71a-5p	maker-scaffold10x_58_pilon-snap-gene-0.118-mRNA-1
26	fhe-miR-71a-5p	maker-scaffold10x_80_pilon-augustus-gene-0.112-mRNA-1
26	fhe-miR-71a-5p	maker-scaffold10x_80_pilon-pred_gff_StringTie-gene-0.86-mRNA-1
26	fhe-miR-71a-5p	maker-scaffold10x_80_pilon-pred_gff_StringTie-gene-0.91-mRNA-1
26	fhe-miR-71a-5p	maker-scaffold10x_617_pilon-augustus-gene-0.175-mRNA-1
26	fhe-miR-71a-5p	maker-scaffold10x_313_pilon-snap-gene-0.74-mRNA-1
26	fhe-miR-71a-5p	maker-scaffold10x_53_pilon-snap-gene-0.58-mRNA-1
26	fhe-miR-71a-5p	maker-scaffold10x_487_pilon-snap-gene-0.214-mRNA-1
26	fhe-miR-71a-5p	maker-scaffold10x_297_pilon-snap-gene-0.1-mRNA-1
26	fhe-miR-71a-5p	maker-scaffold10x_546_pilon-pred_gff_StringTie-gene-0.95-mRNA-1
26	fhe-miR-71a-5p	maker-scaffold10x_99_pilon-snap-gene-0.66-mRNA-1
26	fhe-miR-71a-5p	maker-scaffold10x_263_pilon-pred_gff_StringTie-gene-0.40-mRNA-1
26	fhe-miR-71a-5p	maker-scaffold10x_342_pilon-snap-gene-0.38-mRNA-1
26	fhe-miR-71a-5p	maker-scaffold10x_841_pilon-snap-gene-0.68-mRNA-1
26	fhe-miR-71a-5p	maker-scaffold10x_113_pilon-pred_gff_StringTie-gene-0.102-mRNA-1
26	fhe-miR-71a-5p	maker-scaffold10x_203_pilon-snap-gene-0.86-mRNA-1
26	fhe-miR-71a-5p	maker-scaffold10x_203_pilon-snap-gene-0.83-mRNA-1
26	fhe-miR-71a-5p	maker-scaffold10x_166_pilon-augustus-gene-0.78-mRNA-1
26	fhe-miR-71a-5p	maker-scaffold10x_166_pilon-augustus-gene-0.95-mRNA-1
26	fhe-miR-71a-5p	maker-scaffold10x_253_pilon-snap-gene-0.151-mRNA-1
26	fhe-miR-71a-5p	maker-scaffold10x_253_pilon-augustus-gene-0.16-mRNA-1
26	fhe-miR-71a-5p	maker-scaffold10x_730_pilon-snap-gene-0.79-mRNA-1
26	fhe-miR-71a-5p	maker-scaffold10x_142_pilon-pred_gff_StringTie-gene-0.156-mRNA-1
26	fhe-miR-71a-5p	maker-scaffold10x_4_pilon-snap-gene-0.84-mRNA-1
26	fhe-miR-71a-5p	maker-scaffold10x_563_pilon-snap-gene-0.116-mRNA-1
26	fhe-miR-71a-5p	maker-scaffold10x_563_pilon-pred_gff_StringTie-gene-0.61-mRNA-1
26	fhe-miR-71a-5p	maker-scaffold10x_22_pilon-snap-gene-0.129-mRNA-1
26	fhe-miR-71a-5p	maker-scaffold10x_22_pilon-snap-gene-0.118-mRNA-1
26	fhe-miR-71a-5p	maker-scaffold10x_22_pilon-snap-gene-0.120-mRNA-1
26	fhe-miR-71a-5p	maker-scaffold10x_1189_pilon-augustus-gene-0.146-mRNA-1
26	fhe-miR-71a-5p	maker-scaffold10x_330_pilon-snap-gene-0.101-mRNA-1
26	fhe-miR-71a-5p	maker-scaffold10x_1013_pilon-snap-gene-0.117-mRNA-1
26	fhe-miR-71a-5p	maker-scaffold10x_476_pilon-snap-gene-0.102-mRNA-1
26	fhe-miR-71a-5p	maker-scaffold10x_318_pilon-augustus-gene-0.23-mRNA-1
26	fhe-miR-71a-5p	maker-scaffold10x_93_pilon-pred_gff_StringTie-gene-0.66-mRNA-1
26	fhe-miR-71a-5p	maker-scaffold10x_919_pilon-snap-gene-0.112-mRNA-1
26	fhe-miR-71a-5p	maker-scaffold10x_97_pilon-snap-gene-0.86-mRNA-1
26	fhe-miR-71a-5p	maker-scaffold10x_794_pilon-snap-gene-0.121-mRNA-1
26	fhe-miR-71a-5p	maker-scaffold10x_245_pilon-snap-gene-0.112-mRNA-1
26	fhe-miR-71a-5p	maker-scaffold10x_245_pilon-augustus-gene-0.96-mRNA-1
26	fhe-miR-71a-5p	maker-scaffold10x_538_pilon-snap-gene-0.97-mRNA-1
26	fhe-miR-71a-5p	maker-scaffold10x_485_pilon-snap-gene-0.86-mRNA-1
26	fhe-miR-71a-5p	maker-scaffold10x_123_pilon-snap-gene-0.69-mRNA-1
26	fhe-miR-71a-5p	maker-scaffold10x_52_pilon-augustus-gene-0.73-mRNA-1
26	fhe-miR-71a-5p	maker-scaffold10x_894_pilon-pred_gff_StringTie-gene-0.25-mRNA-1
26	fhe-miR-71a-5p	maker-scaffold10x_1332_pilon-snap-gene-0.49-mRNA-1
26	fhe-miR-71a-5p	maker-scaffold10x_720_pilon-snap-gene-0.11-mRNA-1
26	fhe-miR-71a-5p	maker-scaffold10x_119_pilon-pred_gff_StringTie-gene-0.45-mRNA-1
26	fhe-miR-71a-5p	maker-scaffold10x_1549_pilon-snap-gene-0.82-mRNA-1
26	fhe-miR-71a-5p	maker-scaffold10x_713_pilon-pred_gff_StringTie-gene-0.73-mRNA-1
26	fhe-miR-71a-5p	maker-scaffold10x_703_pilon-snap-gene-0.101-mRNA-1
26	fhe-miR-71a-5p	maker-scaffold10x_172_pilon-augustus-gene-0.8-mRNA-1
26	fhe-miR-71a-5p	maker-scaffold10x_938_pilon-augustus-gene-0.24-mRNA-1
26	fhe-miR-71a-5p	maker-scaffold10x_114_pilon-snap-gene-0.93-mRNA-1
26	fhe-miR-71a-5p	maker-scaffold10x_1017_pilon-pred_gff_StringTie-gene-0.81-mRNA-1
26	fhe-miR-71a-5p	maker-scaffold10x_1691_pilon-snap-gene-0.6-mRNA-1
26	fhe-miR-71a-5p	maker-scaffold10x_1573_pilon-snap-gene-0.36-mRNA-1
26	fhe-miR-71a-5p	maker-scaffold10x_37_pilon-snap-gene-0.15-mRNA-1
26	fhe-miR-71a-5p	maker-scaffold10x_45_pilon-snap-gene-0.52-mRNA-1
26	fhe-miR-71a-5p	maker-scaffold10x_628_pilon-pred_gff_StringTie-gene-0.107-mRNA-1
26	fhe-miR-71a-5p	maker-scaffold10x_802_pilon-snap-gene-0.43-mRNA-1
26	fhe-miR-71a-5p	maker-scaffold10x_638_pilon-augustus-gene-0.61-mRNA-1
26	fhe-miR-71a-5p	maker-scaffold10x_922_pilon-augustus-gene-0.13-mRNA-1
26	fhe-miR-71a-5p	maker-scaffold10x_534_pilon-augustus-gene-0.67-mRNA-1
26	fhe-miR-71a-5p	maker-scaffold10x_408_pilon-snap-gene-0.55-mRNA-1
26	fhe-miR-71a-5p	maker-scaffold10x_26_pilon-snap-gene-0.55-mRNA-1
26	fhe-miR-71a-5p	maker-scaffold10x_26_pilon-snap-gene-0.56-mRNA-1
26	fhe-miR-71a-5p	maker-scaffold10x_298_pilon-snap-gene-0.27-mRNA-1
26	fhe-miR-71a-5p	maker-scaffold10x_95_pilon-snap-gene-0.26-mRNA-1
26	fhe-miR-71a-5p	maker-scaffold10x_973_pilon-pred_gff_StringTie-gene-0.99-mRNA-1
26	fhe-miR-71a-5p	maker-scaffold10x_1272_pilon-augustus-gene-0.66-mRNA-1
26	fhe-miR-71a-5p	augustus_masked-scaffold10x_1272_pilon-processed-gene-0.85-mRNA-1
26	fhe-miR-71a-5p	maker-scaffold10x_1272_pilon-pred_gff_StringTie-gene-0.49-mRNA-1
26	fhe-miR-71a-5p	maker-scaffold10x_186_pilon-snap-gene-0.94-mRNA-1
26	fhe-miR-71a-5p	maker-scaffold10x_459_pilon-augustus-gene-0.14-mRNA-1
26	fhe-miR-71a-5p	maker-scaffold10x_292_pilon-snap-gene-0.13-mRNA-1
26	fhe-miR-71a-5p	maker-scaffold10x_254_pilon-snap-gene-0.25-mRNA-1
26	fhe-miR-71a-5p	maker-scaffold10x_1075_pilon-snap-gene-0.13-mRNA-1
26	fhe-miR-71a-5p	maker-scaffold10x_1257_pilon-snap-gene-0.73-mRNA-1
26	fhe-miR-71a-5p	maker-scaffold10x_251_pilon-snap-gene-0.14-mRNA-1
26	fhe-miR-71a-5p	maker-scaffold10x_1502_pilon-pred_gff_StringTie-gene-0.52-mRNA-1
26	fhe-miR-71a-5p	maker-scaffold10x_1502_pilon-snap-gene-0.18-mRNA-1
26	fhe-miR-71a-5p	snap_masked-scaffold10x_495_pilon-processed-gene-0.48-mRNA-1
26	fhe-miR-71a-5p	maker-scaffold10x_930_pilon-augustus-gene-0.17-mRNA-1
26	fhe-miR-71a-5p	maker-scaffold10x_930_pilon-snap-gene-0.41-mRNA-1
26	fhe-miR-71a-5p	maker-scaffold10x_1335_pilon-snap-gene-0.68-mRNA-1
26	fhe-miR-71a-5p	maker-scaffold10x_1335_pilon-snap-gene-0.73-mRNA-1
26	fhe-miR-71a-5p	maker-scaffold10x_64_pilon-augustus-gene-0.26-mRNA-1
26	fhe-miR-71a-5p	maker-scaffold10x_1007_pilon-pred_gff_StringTie-gene-0.30-mRNA-1
26	fhe-miR-71a-5p	maker-scaffold10x_1213_pilon-snap-gene-0.60-mRNA-1
26	fhe-miR-71a-5p	maker-scaffold10x_277_pilon-snap-gene-0.82-mRNA-1
26	fhe-miR-71a-5p	maker-scaffold10x_434_pilon-snap-gene-0.53-mRNA-1
26	fhe-miR-71a-5p	snap_masked-scaffold10x_421_pilon-processed-gene-0.4-mRNA-1
26	fhe-miR-71a-5p	maker-scaffold10x_691_pilon-snap-gene-0.43-mRNA-1
26	fhe-miR-71a-5p	maker-scaffold10x_303_pilon-snap-gene-0.28-mRNA-1
26	fhe-miR-71a-5p	maker-scaffold10x_211_pilon-augustus-gene-0.15-mRNA-1
26	fhe-miR-71a-5p	snap_masked-scaffold10x_118_pilon-processed-gene-0.14-mRNA-1
26	fhe-miR-71a-5p	maker-scaffold10x_1087_pilon-snap-gene-0.68-mRNA-1
26	fhe-miR-71a-5p	maker-scaffold10x_498_pilon-snap-gene-0.6-mRNA-1
26	fhe-miR-71a-5p	maker-scaffold10x_247_pilon-snap-gene-0.65-mRNA-1
26	fhe-miR-71a-5p	maker-scaffold10x_392_pilon-snap-gene-0.26-mRNA-1
26	fhe-miR-71a-5p	maker-scaffold10x_1749_pilon-snap-gene-0.0-mRNA-1
26	fhe-miR-71a-5p	maker-scaffold10x_1181_pilon-snap-gene-0.2-mRNA-1
26	fhe-miR-71a-5p	maker-scaffold10x_343_pilon-snap-gene-0.58-mRNA-1
26	fhe-miR-71a-5p	maker-scaffold10x_21_pilon-snap-gene-0.41-mRNA-1
26	fhe-miR-71a-5p	maker-scaffold10x_954_pilon-snap-gene-0.39-mRNA-1
26	fhe-miR-71a-5p	maker-scaffold10x_880_pilon-snap-gene-0.20-mRNA-1
26	fhe-miR-71a-5p	maker-scaffold10x_964_pilon-snap-gene-0.22-mRNA-1
26	fhe-miR-71a-5p	maker-scaffold10x_1608_pilon-pred_gff_StringTie-gene-0.21-mRNA-1
26	fhe-miR-71a-5p	maker-scaffold10x_1842_pilon-snap-gene-0.15-mRNA-1
26	fhe-miR-71a-5p	maker-scaffold10x_443_pilon-snap-gene-0.36-mRNA-1
26	fhe-miR-71a-5p	maker-scaffold10x_414_pilon-snap-gene-0.56-mRNA-1
26	fhe-miR-71a-5p	maker-scaffold10x_1995_pilon-snap-gene-0.46-mRNA-1
26	fhe-miR-71a-5p	snap_masked-scaffold10x_374_pilon-processed-gene-0.3-mRNA-1
26	fhe-miR-71a-5p	maker-scaffold10x_235_pilon-snap-gene-0.1-mRNA-1
26	fhe-miR-71a-5p	maker-scaffold10x_596_pilon-pred_gff_StringTie-gene-0.17-mRNA-1
26	fhe-miR-71a-5p	maker-scaffold10x_8_pilon-augustus-gene-0.15-mRNA-1
26	fhe-miR-71a-5p	maker-scaffold10x_8_pilon-snap-gene-0.1-mRNA-1
26	fhe-miR-71a-5p	augustus_masked-scaffold10x_886_pilon-processed-gene-0.13-mRNA-1
26	fhe-miR-71a-5p	maker-scaffold10x_1296_pilon-snap-gene-0.11-mRNA-1
26	fhe-miR-71a-5p	maker-scaffold10x_184_pilon-augustus-gene-0.30-mRNA-1
26	fhe-miR-71a-5p	maker-scaffold10x_502_pilon-pred_gff_StringTie-gene-0.71-mRNA-1
26	fhe-miR-71a-5p	maker-scaffold10x_1866_pilon-snap-gene-0.30-mRNA-1
26	fhe-miR-71a-5p	maker-scaffold10x_1322_pilon-snap-gene-0.9-mRNA-1
26	fhe-miR-71a-5p	maker-scaffold10x_116_pilon-snap-gene-0.16-mRNA-1
26	fhe-miR-71a-5p	maker-scaffold10x_1705_pilon-snap-gene-0.9-mRNA-1
26	fhe-miR-71a-5p	maker-scaffold10x_2148_pilon-snap-gene-0.3-mRNA-1
26	fhe-miR-71a-5p	maker-scaffold10x_830_pilon-snap-gene-0.21-mRNA-1
26	fhe-miR-71a-5p	maker-scaffold10x_1124_pilon-snap-gene-0.45-mRNA-1
26	fhe-miR-71a-5p	maker-scaffold10x_364_pilon-snap-gene-0.37-mRNA-1
26	fhe-miR-71a-5p	maker-scaffold10x_136_pilon-pred_gff_StringTie-gene-0.12-mRNA-1
26	fhe-miR-71a-5p	maker-scaffold10x_406_pilon-snap-gene-0.33-mRNA-1
26	fhe-miR-71a-5p	maker-scaffold10x_477_pilon-augustus-gene-0.42-mRNA-1
26	fhe-miR-71a-5p	maker-scaffold10x_902_pilon-snap-gene-0.60-mRNA-1
26	fhe-miR-71a-5p	maker-scaffold10x_1089_pilon-snap-gene-0.64-mRNA-1
26	fhe-miR-71a-5p	maker-scaffold10x_783_pilon-snap-gene-0.54-mRNA-1
26	fhe-miR-71a-5p	maker-scaffold10x_824_pilon-snap-gene-0.34-mRNA-1
26	fhe-miR-71a-5p	maker-scaffold10x_1695_pilon-pred_gff_StringTie-gene-0.47-mRNA-1
26	fhe-miR-71a-5p	maker-scaffold10x_1566_pilon-snap-gene-0.18-mRNA-1
26	fhe-miR-71a-5p	maker-scaffold10x_650_pilon-snap-gene-0.10-mRNA-1
26	fhe-miR-71a-5p	maker-scaffold10x_1651_pilon-snap-gene-0.39-mRNA-1
26	fhe-miR-71a-5p	maker-scaffold10x_265_pilon-snap-gene-0.25-mRNA-1
26	fhe-miR-71a-5p	maker-scaffold10x_785_pilon-augustus-gene-0.20-mRNA-1
26	fhe-miR-71a-5p	maker-scaffold10x_847_pilon-snap-gene-0.36-mRNA-1
26	fhe-miR-71a-5p	maker-scaffold10x_1829_pilon-snap-gene-0.26-mRNA-1
26	fhe-miR-71a-5p	maker-scaffold10x_1299_pilon-snap-gene-0.18-mRNA-1
26	fhe-miR-71a-5p	maker-scaffold10x_939_pilon-augustus-gene-0.13-mRNA-1
26	fhe-miR-71a-5p	maker-scaffold10x_1377_pilon-snap-gene-0.6-mRNA-1
26	fhe-miR-71a-5p	snap_masked-scaffold10x_33_pilon-processed-gene-0.0-mRNA-1
26	fhe-miR-71a-5p	maker-scaffold10x_48_pilon-snap-gene-0.26-mRNA-1
26	fhe-miR-71a-5p	maker-scaffold10x_1546_pilon-snap-gene-0.19-mRNA-1
26	fhe-miR-71a-5p	maker-scaffold10x_1237_pilon-augustus-gene-0.35-mRNA-1
26	fhe-miR-71a-5p	maker-scaffold10x_2039_pilon-pred_gff_StringTie-gene-0.25-mRNA-1
26	fhe-miR-71a-5p	maker-scaffold10x_525_pilon-augustus-gene-0.4-mRNA-1
26	fhe-miR-71a-5p	maker-scaffold10x_1340_pilon-snap-gene-0.17-mRNA-1
26	fhe-miR-71a-5p	maker-scaffold10x_1092_pilon-snap-gene-0.2-mRNA-1
26	fhe-miR-71a-5p	maker-scaffold10x_889_pilon-snap-gene-0.30-mRNA-1
26	fhe-miR-71a-5p	maker-scaffold10x_559_pilon-snap-gene-0.28-mRNA-1
26	fhe-miR-71a-5p	maker-scaffold10x_1428_pilon-snap-gene-0.5-mRNA-1
26	fhe-miR-71a-5p	maker-scaffold10x_1428_pilon-snap-gene-0.6-mRNA-1
26	fhe-miR-71a-5p	maker-scaffold10x_600_pilon-snap-gene-0.7-mRNA-1
26	fhe-miR-71a-5p	maker-scaffold10x_1991_pilon-snap-gene-0.19-mRNA-1
26	fhe-miR-71a-5p	maker-scaffold10x_74_pilon-snap-gene-0.19-mRNA-1
26	fhe-miR-71a-5p	maker-scaffold10x_805_pilon-snap-gene-0.21-mRNA-1
26	fhe-miR-71a-5p	maker-scaffold10x_800_pilon-snap-gene-0.3-mRNA-1
26	fhe-miR-71a-5p	maker-scaffold10x_2114_pilon-augustus-gene-0.6-mRNA-1
26	fhe-miR-71a-5p	maker-scaffold10x_105_pilon-snap-gene-0.3-mRNA-1
26	fhe-miR-71a-5p	maker-scaffold10x_1021_pilon-snap-gene-0.10-mRNA-1
26	fhe-miR-71a-5p	maker-scaffold10x_1843_pilon-snap-gene-0.1-mRNA-1
26	fhe-miR-71a-5p	maker-scaffold10x_533_pilon-snap-gene-0.0-mRNA-1
26	fhe-miR-71a-5p	snap_masked-scaffold10x_2519_pilon-processed-gene-0.0-mRNA-1
26	fhe-miR-71a-5p	maker-scaffold10x_2319_pilon-augustus-gene-0.17-mRNA-1
26	fhe-miR-71a-5p	maker-scaffold10x_927_pilon-augustus-gene-0.2-mRNA-1
26	fhe-miR-71a-5p	maker-scaffold10x_1186_pilon-snap-gene-0.8-mRNA-1
26	fhe-miR-71a-5p	maker-scaffold10x_1412_pilon-augustus-gene-0.15-mRNA-1
26	fhe-miR-71a-5p	maker-scaffold10x_365_pilon-snap-gene-0.5-mRNA-1
26	fhe-miR-71a-5p	maker-scaffold10x_1543_pilon-snap-gene-0.11-mRNA-1
26	fhe-miR-71a-5p	maker-scaffold10x_2746_pilon-augustus-gene-0.1-mRNA-1
26	fhe-miR-71a-5p	maker-scaffold10x_1926_pilon-augustus-gene-0.8-mRNA-1
26	fhe-miR-71a-5p	maker-scaffold10x_1343_pilon-snap-gene-0.9-mRNA-1
27	fhe-miR-71b-5p	maker-scaffold10x_145_pilon-snap-gene-2.168-mRNA-1
27	fhe-miR-71b-5p	maker-scaffold10x_145_pilon-snap-gene-2.200-mRNA-1
27	fhe-miR-71b-5p	maker-scaffold10x_520_pilon-snap-gene-0.8-mRNA-1
27	fhe-miR-71b-5p	maker-scaffold10x_13_pilon-augustus-gene-2.149-mRNA-1
27	fhe-miR-71b-5p	maker-scaffold10x_908_pilon-augustus-gene-0.80-mRNA-1
27	fhe-miR-71b-5p	maker-scaffold10x_493_pilon-augustus-gene-0.13-mRNA-1
27	fhe-miR-71b-5p	maker-scaffold10x_513_pilon-augustus-gene-1.26-mRNA-1
27	fhe-miR-71b-5p	maker-scaffold10x_926_pilon-snap-gene-0.130-mRNA-1
27	fhe-miR-71b-5p	maker-scaffold10x_297_pilon-snap-gene-0.1-mRNA-1
27	fhe-miR-71b-5p	maker-scaffold10x_157_pilon-snap-gene-0.181-mRNA-1
27	fhe-miR-71b-5p	maker-scaffold10x_546_pilon-pred_gff_StringTie-gene-0.95-mRNA-1
27	fhe-miR-71b-5p	maker-scaffold10x_113_pilon-pred_gff_StringTie-gene-0.102-mRNA-1
27	fhe-miR-71b-5p	maker-scaffold10x_203_pilon-snap-gene-0.83-mRNA-1
27	fhe-miR-71b-5p	maker-scaffold10x_166_pilon-augustus-gene-0.95-mRNA-1
27	fhe-miR-71b-5p	maker-scaffold10x_730_pilon-snap-gene-0.79-mRNA-1
27	fhe-miR-71b-5p	maker-scaffold10x_142_pilon-pred_gff_StringTie-gene-0.156-mRNA-1
27	fhe-miR-71b-5p	maker-scaffold10x_4_pilon-snap-gene-0.84-mRNA-1
27	fhe-miR-71b-5p	maker-scaffold10x_1189_pilon-augustus-gene-0.146-mRNA-1
27	fhe-miR-71b-5p	maker-scaffold10x_281_pilon-augustus-gene-0.209-mRNA-1
27	fhe-miR-71b-5p	maker-scaffold10x_93_pilon-pred_gff_StringTie-gene-0.66-mRNA-1
27	fhe-miR-71b-5p	maker-scaffold10x_97_pilon-snap-gene-0.86-mRNA-1
27	fhe-miR-71b-5p	maker-scaffold10x_1_pilon-pred_gff_StringTie-gene-0.86-mRNA-1
27	fhe-miR-71b-5p	maker-scaffold10x_245_pilon-snap-gene-0.112-mRNA-1
27	fhe-miR-71b-5p	maker-scaffold10x_245_pilon-augustus-gene-0.96-mRNA-1
27	fhe-miR-71b-5p	maker-scaffold10x_123_pilon-snap-gene-0.69-mRNA-1
27	fhe-miR-71b-5p	maker-scaffold10x_894_pilon-pred_gff_StringTie-gene-0.25-mRNA-1
27	fhe-miR-71b-5p	maker-scaffold10x_419_pilon-snap-gene-0.59-mRNA-1
27	fhe-miR-71b-5p	maker-scaffold10x_713_pilon-pred_gff_StringTie-gene-0.73-mRNA-1
27	fhe-miR-71b-5p	maker-scaffold10x_172_pilon-pred_gff_StringTie-gene-0.59-mRNA-1
27	fhe-miR-71b-5p	maker-scaffold10x_938_pilon-augustus-gene-0.24-mRNA-1
27	fhe-miR-71b-5p	maker-scaffold10x_114_pilon-snap-gene-0.93-mRNA-1
27	fhe-miR-71b-5p	maker-scaffold10x_23_pilon-snap-gene-0.80-mRNA-1
27	fhe-miR-71b-5p	maker-scaffold10x_23_pilon-augustus-gene-0.66-mRNA-1
27	fhe-miR-71b-5p	maker-scaffold10x_1573_pilon-snap-gene-0.36-mRNA-1
27	fhe-miR-71b-5p	maker-scaffold10x_45_pilon-snap-gene-0.52-mRNA-1
27	fhe-miR-71b-5p	maker-scaffold10x_802_pilon-snap-gene-0.43-mRNA-1
27	fhe-miR-71b-5p	maker-scaffold10x_26_pilon-snap-gene-0.56-mRNA-1
27	fhe-miR-71b-5p	maker-scaffold10x_973_pilon-pred_gff_StringTie-gene-0.99-mRNA-1
27	fhe-miR-71b-5p	maker-scaffold10x_1272_pilon-augustus-gene-0.66-mRNA-1
27	fhe-miR-71b-5p	maker-scaffold10x_254_pilon-snap-gene-0.25-mRNA-1
27	fhe-miR-71b-5p	maker-scaffold10x_1335_pilon-snap-gene-0.73-mRNA-1
27	fhe-miR-71b-5p	maker-scaffold10x_1007_pilon-pred_gff_StringTie-gene-0.30-mRNA-1
27	fhe-miR-71b-5p	maker-scaffold10x_277_pilon-snap-gene-0.82-mRNA-1
27	fhe-miR-71b-5p	maker-scaffold10x_1087_pilon-snap-gene-0.68-mRNA-1
27	fhe-miR-71b-5p	maker-scaffold10x_247_pilon-snap-gene-0.65-mRNA-1
27	fhe-miR-71b-5p	maker-scaffold10x_1749_pilon-snap-gene-0.0-mRNA-1
27	fhe-miR-71b-5p	maker-scaffold10x_343_pilon-augustus-gene-0.15-mRNA-1
27	fhe-miR-71b-5p	maker-scaffold10x_1608_pilon-snap-gene-0.0-mRNA-1
27	fhe-miR-71b-5p	maker-scaffold10x_1608_pilon-pred_gff_StringTie-gene-0.21-mRNA-1
27	fhe-miR-71b-5p	maker-scaffold10x_1040_pilon-snap-gene-0.45-mRNA-1
27	fhe-miR-71b-5p	maker-scaffold10x_414_pilon-snap-gene-0.56-mRNA-1
27	fhe-miR-71b-5p	maker-scaffold10x_184_pilon-augustus-gene-0.30-mRNA-1
27	fhe-miR-71b-5p	maker-scaffold10x_502_pilon-pred_gff_StringTie-gene-0.71-mRNA-1
27	fhe-miR-71b-5p	maker-scaffold10x_116_pilon-snap-gene-0.16-mRNA-1
27	fhe-miR-71b-5p	maker-scaffold10x_406_pilon-snap-gene-0.33-mRNA-1
27	fhe-miR-71b-5p	maker-scaffold10x_783_pilon-snap-gene-0.54-mRNA-1
[truncated: 6,027 more rows]
