# Supplementary material for: Stage-specific miRNAs regulate gene expression associated with growth, development and parasite-host interaction during the intra-mammalian migration of the zoonotic helminth parasite Fasciola hepatica
Source: BMC Genomics. 2022 Jun 4;23:419. doi: 10.1186/s12864-022-08644-z (PMC9167548; doi:10.1186/s12864-022-08644-z)
Supplement: Supplementary file 7 — Additional file 7: Table S7. Summary of Fasciola hepatica miRNAs and their negatively correlated predicted targets, including functional characterisation. [file 12864_2022_8644_MOESM7_ESM.xlsx]

## Sheet: Table S7
Additional file 11: Table S7: Summary of Fasciola hepatica miRNAs and their negatively correlated predicted targets, including functional characterisation.
miRNA Index		Mean miRNA Expression (CPM)			GENE TARGETS			Mean Gene Expression (TPM)			Gene Characterisation
	miRNA	NEJ24hr	Immature	Adult	Gene Target (2018 Genome PRJEB25283)	Wormbase ID (2015 Genome PRJEB6687)	Frequency	NEJ24hr	Immature	Adult	UNIPROT	GO	IPROT	Gene Description
1	fhe-bantam-3p	29842.5	116883	216127	maker-scaffold10x_66_pilon-pred_gff_StringTie-gene-0.48	BN1106_s10139B000014	11	545.238	16.6721	45.6167	B9VXS2;A8W638;B9VXS1;A8W7J0;Q95VA7	GO:0008234;GO:0006508	IPR025661;IPR000169;IPR025660;IPR013128;IPR000668;IPR013201	Cathepsin L3
2	fhe-let-7a-5p	12674.2	19604.8	9719.16	maker-scaffold10x_113_pilon-pred_gff_StringTie-gene-0.102	BN1106_s4618B000051	26	3.18729	14.0754	1.22434	no_uniprot	no_go	no_ipr	Serpin
2	fhe-let-7a-5p	12674.2	19604.8	9719.16	maker-scaffold10x_1695_pilon-pred_gff_StringTie-gene-0.47	BN1106_s86B000851	11	43.8602	64.4152	63.6025	H2KRM1;G4VFI6;C1LG67;C1LG68;M7BPS0	GO:0004527;GO:0003676	IPR006055;IPR013520;IPR012337;IPR003034	Three prime histone mRNA exonuclease 1;Putative 3-5 exonuclease eri1;3'-5' exoribonuclease 1
2	fhe-let-7a-5p	12674.2	19604.8	9719.16	maker-scaffold10x_136_pilon-pred_gff_StringTie-gene-0.12	BN1106_s2643B000208	10	49.9402	13.3778	28.6646	G7Y8S7;C1LFV4;Q5BW74;G4VEY4;D6WV48	GO:0019166;GO:0008270;GO:0016491	IPR013154;IPR002085;IPR011032;IPR013149;IPR016040	Trans-2-enoyl-CoA reductase (NADPH);Putative uncharacterized protein;Putative zinc binding dehydrogenase;Mitochondrial trans-2-enoyl-CoA reductase;SJCHGC04006 protein
2	fhe-let-7a-5p	12674.2	19604.8	9719.16	maker-scaffold10x_1335_pilon-snap-gene-0.68	BN1106_s832B000177	10	5.38175	10.6036	17.963	G4LZI0;Q5BXD1;R7TQJ0;G3P580;K7FXT2	GO:0003697; GO:0005657; GO:0006974; GO:0008233	IPR003738	Uncharacterized protein;Putative uncharacterized protein;SJCHGC09141 protein
2	fhe-let-7a-5p	12674.2	19604.8	9719.16	maker-scaffold10x_357_pilon-augustus-gene-0.42	BN1106_s2823B000086	8	0.54497	1.6949	0.0873906	D3ZZK0;G3SV02;H0WRN7;E1BMZ0;F1PTY6	GO:0005509	IPR011992;IPR018247;IPR002048	Protein Efcab7;Uncharacterized protein
2	fhe-let-7a-5p	12674.2	19604.8	9719.16	maker-scaffold10x_8_pilon-augustus-gene-0.15	BN1106_s4586B000109	6	5.10089	10.8623	4.04557	G7YAZ0;Q5DAR1	no_go	IPR001611	Leucine-rich repeat-containing protein 51;SJCHGC07175 protein
2	fhe-let-7a-5p	12674.2	19604.8	9719.16	maker-scaffold10x_1043_pilon-snap-gene-0.15	BN1106_s4601B000114	5	43.0634	36.952	27.932	G4LZX8;C1L532;C1LGQ9;Q5BY27;E3TGF7	no_go	IPR022309	TGF-beta-inducible nuclear protein 1;Ribosome biogenesis protein nsa2-like protein;Ribosome biogenesis protein NSA2 homologue;SJCHGC06987 protein
2	fhe-let-7a-5p	12674.2	19604.8	9719.16	maker-scaffold10x_598_pilon-snap-gene-0.32	BN1106_s881B000359	5	34.8544	28.9612	61.6275	G4M1F9;G7Y3D4	GO:0046983	IPR011598	Upstream transcription factor 1, usf1
2	fhe-let-7a-5p	12674.2	19604.8	9719.16	maker-scaffold10x_520_pilon-augustus-gene-2.92	BN1106_s453B000259	5	12.5536	9.85	6.33315	G7YHQ4;G4LXW4	GO:0043565;GO:0003700	IPR004827	Putative uncharacterized protein;Fos transcription factor-related
2	fhe-let-7a-5p	12674.2	19604.8	9719.16	maker-scaffold10x_1332_pilon-snap-gene-0.35	BN1106_s2081B000158	5	5.3343	8.62856	1.83384	G7YTU4;G4VSP4;G7YXG7;G4VSD1;G4V968	GO:0004518;GO:0006281;GO:0090305;GO:0003723;GO:0003964;GO:0006278	IPR026832;IPR006085;IPR010418;IPR008979;IPR010400;IPR000477;IPR000905;IPR017861;IPR017860	Evolutionarily conserved signaling intermediate in Toll pathway mitochondrial;O-sialoglycoprotein endopeptidase
2	fhe-let-7a-5p	12674.2	19604.8	9719.16	maker-scaffold10x_1340_pilon-snap-gene-0.17	BN1106_s1127B000153	4	22.1498	22.8623	37.8382	G7YSU8;G4V9D5;K7IQ09;H9J8X7;S4PCS3	GO:0000079	IPR013763;IPR006671;IPR012399	Putative cyclin fold protein;Cyclin-Y;Uncharacterized protein;Cyclin Y
2	fhe-let-7a-5p	12674.2	19604.8	9719.16	maker-scaffold10x_239_pilon-augustus-gene-0.116	BN1106_s1712B000105	4	10.6801	12.0561	9.89794	G4VLS3;G7Y4D7;E7F7C1;H0Z1Q6;T2M5J2	GO:0005737; GO:0035591	IPR000980	Uncharacterized protein;Putative sh2a;SH2 domain-containing protein 4A
2	fhe-let-7a-5p	12674.2	19604.8	9719.16	snap_masked-scaffold10x_430_pilon-processed-gene-0.15	BN1106_s2989B000142	4	1.37156	2.23457	0.225476	G7YR13;T1G666;T1G0P3;R7US26;B4R573	GO:0016020;GO:0005249	IPR013099;IPR018490;IPR018488;IPR000595;IPR014710;IPR003938;IPR005821	Cyclic nucleotide-gated cation channel alpha-3
2	fhe-let-7a-5p	12674.2	19604.8	9719.16	maker-scaffold10x_312_pilon-snap-gene-0.0	BN1106_s682B000286	3	33.7513	44.1369	29.2518	G4VFI2;H9K2L8;K7FPR2;Q7T0Z9;K7FPQ3	GO:0005856;GO:0005737;GO:0019898	IPR019749;IPR014352;IPR019748;IPR000299;IPR018980;IPR011993;IPR019750;IPR000798;IPR014847;IPR019747;IPR018979	Putative 4.1 G protein;Uncharacterized protein;Epb4.1l5 protein
2	fhe-let-7a-5p	12674.2	19604.8	9719.16	maker-scaffold10x_841_pilon-snap-gene-0.68	BN1106_s848B000722	3	14.4469	42.5947	110.952	G4VNZ0;G7YG05;I1CE39;G4VRU3;F1KS92	GO:0016021	IPR001870;IPR008985;IPR024964;IPR006595;IPR027713;IPR018355;IPR003877;IPR006594;IPR013720;IPR013144	Ran-binding protein 9;Ran binding protein 9-related;Ran-binding protein 10;Uncharacterized protein
2	fhe-let-7a-5p	12674.2	19604.8	9719.16	maker-scaffold10x_464_pilon-augustus-gene-0.104	BN1106_s303B000438	3	30.7691	20.6392	68.1553	H2KUH3;G4VRP8;C1LJX8;C1L6N1;C1L6N0	GO:0003676;GO:0000166;GO:0005634;GO:0003723;GO:0006397	IPR012677;IPR000504;IPR006536	Polypyrimidine tract-binding protein 1;Putative polypyrimidine tract binding protein;Regulator of differentiation 1
2	fhe-let-7a-5p	12674.2	19604.8	9719.16	maker-scaffold10x_1847_pilon-snap-gene-0.19	BN1106_s3425B000055	3	30.4033	16.4678	26.0656	G7Y539;Q5DI61;Q5C074;G4M006;G1MYM7	GO:0016021;GO:0048471;GO:0005886;GO:0030672;GO:0070044;GO:0005802;GO:0042589;GO:0005543;GO:0017156;GO:0032869;GO:0043001;GO:0090316;GO:0017157;GO:0016079;GO:0016192	IPR001388;IPR016444	Uncharacterized protein;Synaptobrevin, putative;Synaptobrevin-like protein;SJCHGC02091 protein;SJCHGC02090 protein
2	fhe-let-7a-5p	12674.2	19604.8	9719.16	maker-scaffold10x_977_pilon-snap-gene-0.78	BN1106_s423B000365	3	0	14.3476	3.36598	G7YRI9	GO:0007165	IPR011029;IPR000488	Death domain-containing protein 1
2	fhe-let-7a-5p	12674.2	19604.8	9719.16	maker-scaffold10x_418_pilon-snap-gene-0.87	BN1106_s688B000252	3	3.91807	10.8819	33.1437	G7YU61;D6WKR6;H9K6P3;K7IVT5;H9HWM2	GO:0004842;GO:0016567	IPR011989;IPR016024;IPR000569;IPR004170	Putative uncharacterized protein;E3 ubiquitin-protein ligase TRIP12;Uncharacterized protein
2	fhe-let-7a-5p	12674.2	19604.8	9719.16	maker-scaffold10x_520_pilon-snap-gene-0.9	BN1106_s64B000510	3	20.8856	10.2143	29.7286	G4VQ77;G7YEX5;I3K9S2;E6ZIP6;H2THF1	GO:0005086;GO:0032012	IPR011989;IPR016024;IPR015403;IPR023394;IPR000904	Brefeldin A-inhibited guanine nucleotide-exchange protein 1;Putative brefeldin A-inhibited guanine nucleotide-exchange protein;Brefeldin A-inhibited guanine nucleotide-exchange protein 2;Uncharacterized protein
2	fhe-let-7a-5p	12674.2	19604.8	9719.16	augustus_masked-scaffold10x_1125_pilon-processed-gene-0.104	BN1106_s1767B000250	3	7.4602	8.9759	10.7918	H2KUM2;S4RYN7;G3NDA2;I3J8I5;I3J8I4	GO:0016021; GO:0019903; GO:0043666	IPR007587;IPR016024	Uncharacterized protein;Serine/threonine-protein phosphatase 6 regulatory subunit 2
2	fhe-let-7a-5p	12674.2	19604.8	9719.16	maker-scaffold10x_654_pilon-snap-gene-0.148	BN1106_s214B000750	3	0.804127	2.79787	13.7056	H9K4Q6;E2B6J6;K7IQK7;T1H298;G4LU96	GO:0003723	IPR004087;IPR004088	RNA-binding protein Nova-1;Soluble guanylate cyclase gcy, putative;Uncharacterized protein
2	fhe-let-7a-5p	12674.2	19604.8	9719.16	maker-scaffold10x_773_pilon-augustus-gene-0.103	BN1106_s3916B000138	2	37.5141	28.4969	20.6436	Q86FE0;G4V6X0;G7YIE0;H2M3B2;Q7SZZ5	GO:0016021;GO:0016192;GO:0032154;GO:0005886;GO:0031982	IPR001388;IPR016444	Synaptobrevin, putative|Pfam:PF00957;Vesicle-associated membrane protein 2;Uncharacterized protein;SJCHGC01984 protein
2	fhe-let-7a-5p	12674.2	19604.8	9719.16	maker-scaffold10x_383_pilon-augustus-gene-1.25	BN1106_s53B000503	2	17.3092	23.6804	14.0686	G4VB70;Q5BXM9;G7YTS0;G7Y462;H3HV76	GO:0046872	IPR011993;IPR000980;IPR000305;IPR007087;IPR013625	Putative tensin;Tensin;Uncharacterized protein;SJCHGC06039 protein
2	fhe-let-7a-5p	12674.2	19604.8	9719.16	maker-scaffold10x_419_pilon-augustus-gene-0.45	BN1106_s1227B000341	2	3.63809	9.57136	20.4576	G7Y4G4;G4LUH6;B4NK85;E0VFH0;Q8I0B2	GO:0030554;GO:0016301;GO:0005737;GO:0005634;GO:0006914;GO:0042595;GO:0009267;GO:0042632;GO:0006629;GO:0045787;GO:2001020;GO:0030730	IPR000644	GK14491;AMP-activated protein kinase, gamma regulatory subunit, putative;Putative uncharacterized protein Smp_127420;5'-AMP-activated protein kinase subunit gamma-1;Loechrig isoform II;Loechrig isoform V;Loechrig isoform VI;Loechrig isoform VII
2	fhe-let-7a-5p	12674.2	19604.8	9719.16	snap_masked-scaffold10x_451_pilon-processed-gene-0.59	BN1106_s236B000245	2	3.03988	8.21041	2.77668	G4VIV2;G7YTY5;G7Y5R8;H9GKU4;F6QUU6	GO:0005887;GO:0005622;GO:0017154;GO:0060666;GO:0043542;GO:0001569;GO:0045765;GO:0030334;GO:0007416;GO:0016021;GO:0004872;GO:0007275;GO:0007165	IPR013783;IPR014756;IPR002909;IPR016201;IPR013548;IPR002165;IPR008936;IPR001627;IPR015943	Uncharacterized protein;Putative plexin;Plexin A
2	fhe-let-7a-5p	12674.2	19604.8	9719.16	maker-scaffold10x_581_pilon-snap-gene-0.86	BN1106_s1515B000335	2	0.547896	7.54718	2.39087	G7Y7C3;G4VHV0;H2Z636;H2Z635;H2Z637	GO:0016021;GO:0022891;GO:0008643;GO:0007099;GO:0010457	IPR026732;IPR020846;IPR016196;IPR005828;IPR003663;IPR005829	Putative sugar transporter;Centrosomal protein;Uncharacterized protein
2	fhe-let-7a-5p	12674.2	19604.8	9719.16	maker-scaffold10x_13_pilon-augustus-gene-0.17	BN1106_s1069B000421	2	22.2164	5.96882	6.50701	G7YHV3;G4VHT4;I1ZIE9;T1DBL7	GO:0016021	IPR007110;IPR013783;IPR003599;IPR003598	Putative uncharacterized protein;Uncharacterized protein;Nou darake like-5;NDK-6
2	fhe-let-7a-5p	12674.2	19604.8	9719.16	maker-scaffold10x_381_pilon-snap-gene-0.25	BN1106_s1352B000133	2	13.462	4.83785	1.74394	G7Y417;G4LZ85	no_go	IPR002404;IPR011993	IRS-type PTB domain-containing protein
2	fhe-let-7a-5p	12674.2	19604.8	9719.16	maker-scaffold10x_1087_pilon-snap-gene-0.66	BN1106_s6447B000110	2	1.94344	4.66128	9.80418	G7Y3N0;G4V7X6;A4QNX9;F1QXD6;U3J551	GO:0005524;GO:0004674;GO:0007165	IPR000961;IPR000008;IPR011072;IPR011009;IPR017892;IPR000719;IPR017441;IPR002290;IPR008271	Zgc:162290 protein;Uncharacterized protein;Serine/threonine kinase;Protein kinase N
2	fhe-let-7a-5p	12674.2	19604.8	9719.16	maker-scaffold10x_626_pilon-augustus-gene-0.9	BN1106_s1573B000173	1	102.276	145.092	250.492	G7YBC0;G4VIE9;C1LHN1;Q5BZX4;Q5DDD4	GO:0003743;GO:0003723	IPR016024;IPR016021;IPR003890;IPR003307	Translation initiation factor eIF-4F;Putative eukaryotic translation initiation factor 4 gamma;Translation initiation factor 4G;SJCHGC06201 protein;SJCHGC06043 protein
2	fhe-let-7a-5p	12674.2	19604.8	9719.16	maker-scaffold10x_418_pilon-augustus-gene-0.121	BN1106_s480B000232	1	104.365	134.665	63.1219	Q5DDK7;G4LYM0;G7Y6M2;R4V0P5;T1FZI0	GO:0003676;GO:0000166	IPR012677;IPR000504	Pre-mRNA branch site protein p14;RNA binding domain containing protein;14 kDa subunit splicing factor 3b
2	fhe-let-7a-5p	12674.2	19604.8	9719.16	maker-scaffold10x_2005_pilon-snap-gene-0.40	BN1106_s468B000346	1	53.3926	48.5742	43.5146	G4VJ76;Q5C6J9	no_go	0	Putative uncharacterized protein;SJCHGC02605 protein
2	fhe-let-7a-5p	12674.2	19604.8	9719.16	maker-scaffold10x_203_pilon-augustus-gene-0.27	BN1106_s2598B000104	1	18.0728	19.1464	28.1853	H2KNG6;G4V8I1;H2XLC6;L5KKI7;E7F6G9	GO:0003980;GO:0006486;GO:0097359;GO:0046872	IPR002495;IPR009448;IPR007087;IPR015880	Uncharacterized protein;Putative udp-glucose glycoprotein:glucosyltransferase;UDP-glucose:glycoprotein glucosyltransferase;UDP-glucose:glycoprotein glucosyltransferase 2
2	fhe-let-7a-5p	12674.2	19604.8	9719.16	maker-scaffold10x_717_pilon-snap-gene-0.18	BN1106_s3634B000102	1	12.9975	17.0148	8.99787	G7YNB1;G4VMD4;C1LH95;C1LH96;Q6IVV4	GO:0004020;GO:0005524;GO:0004781;GO:0000103;GO:0070814	IPR002891;IPR025980;IPR027417;IPR015947;IPR014729;IPR024951;IPR002650	3'-phosphoadenosine 5'-phosphosulfate synthase 1;Putative adenylsulfate kinase;3'-phosphoadenosine 5'-phosphosulfate synthase;PAPS synthase 2
2	fhe-let-7a-5p	12674.2	19604.8	9719.16	maker-scaffold10x_815_pilon-snap-gene-0.9	BN1106_s3510B000061	1	12.7553	16.7182	27.4914	G7YSS5;G7YD82;Q5DCK2;G4VSZ3;Q304T1	GO:0016021;GO:0007155	IPR002159	CD36-like class B scavenger receptor;Sensory neuron membrane protein 1;Lysosome membrane protein 2;SJCHGC06304 protein
2	fhe-let-7a-5p	12674.2	19604.8	9719.16	maker-scaffold10x_572_pilon-snap-gene-0.1	BN1106_s1025B000066	1	12.1324	14.7783	8.90177	G4VHP9;Q5DB96;C3XR13;G3R1K8;G7YPK0	GO:0004563;GO:0005975;ENSGGOT00000009338;GO:0001669;GO:0005764;GO:0016020;GO:0043615;GO:0006874;GO:0044267;GO:0006689;GO:0030203;GO:0019915;GO:0007626;GO:0007040;GO:0008049;GO:0042552;GO:0050885;GO:0009313;GO:0048477;GO:0007341;GO:0008654;GO:0045944;GO:0008360;GO:0007605;GO:0001501;Unreviewed	IPR025705;IPR015883;IPR013781;IPR017853	Putative uncharacterized protein;Uncharacterized protein;Hexosaminidase
2	fhe-let-7a-5p	12674.2	19604.8	9719.16	maker-scaffold10x_2330_pilon-snap-gene-0.0	BN1106_s3949B000288	1	8.78993	14.0359	19.2482	H2KNG5;R7TNS1;Q9W6U5;H9YY82;K7J3L4	GO:0004221;GO:0006511;GO:0008234;GO:0008270	IPR006615;IPR018200;IPR001394;IPR013083;IPR001607	Ubiquitin carboxyl-terminal hydrolase 20/33;LSFR3 protein
2	fhe-let-7a-5p	12674.2	19604.8	9719.16	maker-scaffold10x_414_pilon-snap-gene-0.53	BN1106_s1311B000377	1	13.9279	9.10389	31.6694	H2KU71;C4QG33;H9GMG0;L7LVT2;L7M738	GO:0006355;GO:0004386	IPR027417;IPR026937;IPR026741	Strawberry notch-related;Protein strawberry notch homolog 1;Uncharacterized protein;Putative nuclear helicase mop-3/sno dead-box superfamily
2	fhe-let-7a-5p	12674.2	19604.8	9719.16	maker-scaffold10x_203_pilon-snap-gene-0.64	BN1106_s89B000262	1	15.5873	8.02492	43.7427	G7Y3Z7;Q5C5P0	no_go	IPR005036	Uncharacterized protein;SJCHGC06715 protein
2	fhe-let-7a-5p	12674.2	19604.8	9719.16	augustus_masked-scaffold10x_735_pilon-processed-gene-0.25	BN1106_s1207B000211	1	0.130927	7.26937	17.7573	G4M0R2	no_go	0	Rassf, putative
2	fhe-let-7a-5p	12674.2	19604.8	9719.16	augustus_masked-scaffold10x_200_pilon-processed-gene-0.0	BN1106_s955B000182	1	8.57342	6.15775	36.4502	G7YJ11;F1QSC3;E7FEJ1;M4AGF4;I3JLS4	GO:0005543;GO:0007165	IPR015042;IPR011993;IPR001849;IPR000159;IPR000980	Uncharacterized protein
2	fhe-let-7a-5p	12674.2	19604.8	9719.16	maker-scaffold10x_1404_pilon-snap-gene-0.11	BN1106_s2760B000139	1	2.51426	4.82483	0.507377	Q86FD6;Q5DG38;C1L5J1;Q5DFP7;G7YLC4	GO:0016020	IPR008253	Uncharacterized protein;Putative uncharacterized protein;SJCHGC01070 protein;Clone ZZD1565 mRNA sequence
2	fhe-let-7a-5p	12674.2	19604.8	9719.16	maker-scaffold10x_311_pilon-snap-gene-0.44	BN1106_s574B000136	1	13.4747	1.1818	0.616116	G7YFS4;C1LGV7;C1LGV8;H3J955;R7V551	GO:0004842;GO:0008270;GO:0042981;GO:0007165	IPR002083;IPR013323;IPR008974;IPR001841;IPR013083;IPR001293;IPR012227	TNF receptor-associated factor 3;TNF receptor-associated factor 4;Uncharacterized protein
2	fhe-let-7a-5p	12674.2	19604.8	9719.16	maker-scaffold10x_1302_pilon-snap-gene-0.19	BN1106_s323B000262	1	1.73331	0.698037	12.1607	G7YFA6;Q5DHQ3;G4VK47	GO:0016021	IPR000008	Putative uncharacterized protein;Uncharacterized protein;SJCHGC09419 protein
2	fhe-let-7a-5p	12674.2	19604.8	9719.16	maker-scaffold10x_781_pilon-snap-gene-0.64	BN1106_s2159B000182	1	1.38461	0.676485	0.129933	G4VDC2;G7YSL6	GO:0006508	IPR008753	Putative uncharacterized protein
4	fhe-let-7c-5p	44.8795	3795.33	4906.93	maker-scaffold10x_1296_pilon-pred_gff_StringTie-gene-0.42	BN1106_s5723B000080	7	25.7797	20.4478	21.3204	G7YH82	no_go	no_ipr	Uncharacterised
4	fhe-let-7c-5p	44.8795	3795.33	4906.93	snap_masked-scaffold10x_430_pilon-processed-gene-0.15	BN1106_s2989B000142	4	1.37156	2.23457	0.225476	G7YR13;T1G666;T1G0P3;R7US26;B4R573	GO:0016020;GO:0005249	IPR013099;IPR018490;IPR018488;IPR000595;IPR014710;IPR003938;IPR005821	Cyclic nucleotide-gated cation channel alpha-3
4	fhe-let-7c-5p	44.8795	3795.33	4906.93	maker-scaffold10x_703_pilon-snap-gene-0.85	BN1106_s1539B000279	1	50.3549	51.1509	178.845	G4VHZ3;G4VHZ4;H2MFM1;H2US02;Q4RMN9	GO:0008023;GO:0006368	IPR010844;IPR019464	Ell related
4	fhe-let-7c-5p	44.8795	3795.33	4906.93	maker-scaffold10x_503_pilon-snap-gene-0.68	BN1106_s1026B000546	1	13.6715	28.2503	19.1428	G7YGZ2;E7BBC3;G4VIL6;G4VIL4;L7MI05	GO:0008305;GO:0007155;GO:0007229	IPR013517;IPR013519;IPR000413;IPR018184;IPR013649	Alpha integrin receptor 3; vitronectin receptor alpha subunit
4	fhe-let-7c-5p	44.8795	3795.33	4906.93	maker-scaffold10x_606_pilon-snap-gene-0.37	BN1106_s6634B000037	1	0.0890214	6.64509	9.91085	G7YQP2;G4VFS2	GO:0006417; GO:0019887; GO:0019901; GO:0033674; GO:0043022	IPR011989;IPR016024;IPR022716;IPR026827;IPR000357;IPR021133	Translational activator gcn1-related
5	fhe-miR-1a-3p	8221.47	1525.77	218.783	maker-scaffold10x_113_pilon-pred_gff_StringTie-gene-0.102	BN1106_s4618B000051	26	3.18729	14.0754	1.22434	no_uniprot	no_go	no_ipr	Serpin
5	fhe-miR-1a-3p	8221.47	1525.77	218.783	maker-scaffold10x_502_pilon-pred_gff_StringTie-gene-0.71	BN1106_s1379B000109	16	406.025	229.312	154.883	Q71TT8;B2LXT9;D3PIP6;Q4U3C7;K7SRY9	GO:0005737;GO:0005856;GO:0005524	IPR004000;IPR020902;IPR004001	Actin;Actin-2
5	fhe-miR-1a-3p	8221.47	1525.77	218.783	maker-scaffold10x_1695_pilon-pred_gff_StringTie-gene-0.47	BN1106_s86B000851	11	43.8602	64.4152	63.6025	H2KRM1;G4VFI6;C1LG67;C1LG68;M7BPS0	GO:0004527;GO:0003676	IPR006055;IPR013520;IPR012337;IPR003034	Three prime histone mRNA exonuclease 1;Putative 3-5 exonuclease eri1;3'-5' exoribonuclease 1
5	fhe-miR-1a-3p	8221.47	1525.77	218.783	maker-scaffold10x_1007_pilon-pred_gff_StringTie-gene-0.30	BN1106_s6614B000097	10	35.5553	118.93	35.1536	G7YDE9;Q5BZN4;C7TXR7;G4VPP4;B7QBG3	GO:0061630	IPR006573	Neuralized, putative;Putative neuralized-like protein 2;Uncharacterized protein;Neuralized-like protein 2;SJCHGC05272 protein
5	fhe-miR-1a-3p	8221.47	1525.77	218.783	maker-scaffold10x_136_pilon-pred_gff_StringTie-gene-0.12	BN1106_s2643B000208	10	49.9402	13.3778	28.6646	G7Y8S7;C1LFV4;Q5BW74;G4VEY4;D6WV48	GO:0019166;GO:0008270;GO:0016491	IPR013154;IPR002085;IPR011032;IPR013149;IPR016040	Trans-2-enoyl-CoA reductase (NADPH);Putative uncharacterized protein;Putative zinc binding dehydrogenase;Mitochondrial trans-2-enoyl-CoA reductase;SJCHGC04006 protein
5	fhe-miR-1a-3p	8221.47	1525.77	218.783	maker-scaffold10x_145_pilon-snap-gene-0.19	BN1106_s4107B000060	9	1.46663	2.91171	1.36618	G7Y7Z6;Q5DD47;G4LV08	no_go	no_ipr	Spindle assembly checkpoint component MAD1 (Mitotic arrest deficient protein 1)
5	fhe-miR-1a-3p	8221.47	1525.77	218.783	maker-scaffold10x_391_pilon-snap-gene-0.53	BN1106_s2542B000101	8	13.2714	31.0477	15.0325	H2KR64	GO:0003779	IPR001589;IPR001715;IPR018159;IPR002017	Spectrin beta
5	fhe-miR-1a-3p	8221.47	1525.77	218.783	maker-scaffold10x_902_pilon-snap-gene-0.60	BN1106_s6580B000054	7	28.6245	10.1154	35.2103	G7YXV4;C1L479;G4VM62;T1G5G1;Q5F4B4	GO:0016591;GO:0070940;GO:0008284;GO:0045944;GO:0010564	IPR006569;IPR008942;IPR006903	Uncharacterized protein;Putative uncharacterized protein;Regulation of nuclear pre-mRNA domain-containing protein 1B;Cell-cycle related and expression-elevated protein in tumor
5	fhe-miR-1a-3p	8221.47	1525.77	218.783	maker-scaffold10x_715_pilon-pred_gff_StringTie-gene-0.39	BN1106_s1396B000330	6	61.1467	20.2819	58.1086	Q5C1W6;G7YB41;G4VKV4;C7TXZ3;C7TXS6	GO:0048500;GO:0008312;GO:0005525;GO:0003924;GO:0006184;GO:0006614;GO:0017111	IPR003593;IPR027417;IPR013822;IPR004125;IPR022941;IPR006325;IPR000897	Signal recognition particle 54 kDa protein
5	fhe-miR-1a-3p	8221.47	1525.77	218.783	maker-scaffold10x_2039_pilon-pred_gff_StringTie-gene-0.25	BN1106_s2914B000123	6	3.14836	7.47013	20.512	H2KRK4;G4VL45	no_go	0	Putative uncharacterized protein;Uncharacterized protein
5	fhe-miR-1a-3p	8221.47	1525.77	218.783	maker-scaffold10x_1010_pilon-pred_gff_StringTie-gene-0.79	BN1106_s187B000161	6	0.34894	5.75484	1.35671	H2KQJ5;K1PBA9;T1IP28;B7P1L1;H9K7L9	GO:0005622;GO:0005525;GO:0007264	IPR027417;IPR005225;IPR024156;IPR006689	ADP ribosylation factor 79F, putative;ADP-ribosylation factor-like 6;Uncharacterized protein;ADP-ribosylation factor-like protein 6
5	fhe-miR-1a-3p	8221.47	1525.77	218.783	maker-scaffold10x_254_pilon-augustus-gene-0.14	BN1106_s369B000199	5	58.0683	57.4766	38.4022	G7YK48;C1LDZ6;G4V8Y1;Q5BSS2;B3MMH1	GO:0005622;GO:0003746	IPR001816;IPR014039;IPR018101;IPR009060;IPR000449	GF15096;Ts translation elongation factor, mitochondrial;Putative elongation factor ts;Elongation factor Ts;SJCHGC03432 protein
5	fhe-miR-1a-3p	8221.47	1525.77	218.783	maker-scaffold10x_123_pilon-snap-gene-0.72	BN1106_s3759B000098	5	16.7844	28.7971	6.98977	H2KPQ9;G4VP66;C1LEM5;T1EMH5;F6Z4Y4	GO:0000145;GO:0006887	IPR010326	Putative exocyst complex component Sec6;Uncharacterized protein;Exocyst complex component sec6, 3;Exocyst complex component 3
5	fhe-miR-1a-3p	8221.47	1525.77	218.783	maker-scaffold10x_1041_pilon-snap-gene-0.9	BN1106_s3082B000275	5	8.25397	24.6037	7.44376	G7YNC0;Q5DA78	no_go	0	Acyl-CoA thioesterase-related;SJCHGC04260 protein
5	fhe-miR-1a-3p	8221.47	1525.77	218.783	maker-scaffold10x_1092_pilon-snap-gene-0.2	BN1106_s1685B000244	5	2.3639	21.9435	2.29372	G7YMW6;Q5C422;G4VRW7	no_go	no_ipr	Uncharacterised
5	fhe-miR-1a-3p	8221.47	1525.77	218.783	maker-scaffold10x_534_pilon-snap-gene-0.52	BN1106_s948B000118	5	14.8468	13.968	29.688	G7Y689;F7FT62;I3MAA2;F7IIF6;K7AMY2	GO:0000166;GO:0003723;GO:0008270	IPR012677;IPR000504;IPR000571;IPR001841;IPR013083	CCR4-NOT transcription complex subunit
5	fhe-miR-1a-3p	8221.47	1525.77	218.783	maker-scaffold10x_2228_pilon-snap-gene-0.13	BN1106_s976B000307	5	6.91796	9.0122	9.74452	G7YKP9;G4VDM5	no_go	0	Putative uncharacterized protein;Uncharacterized protein
5	fhe-miR-1a-3p	8221.47	1525.77	218.783	maker-scaffold10x_459_pilon-augustus-gene-0.14	BN1106_s673B000179	5	3.69857	8.12973	3.8202	G7YSF6;G4VMF8;Q5DFQ5;C3ZLP5;J3KS73	GO:0005524;GO:0016773;GO:0006139;GO:0004797;GO:0016301;GO:0005743;GO:0004137;GO:0046092;GO:0009262;GO:0006264;GO:0046104	IPR002624;IPR027417	Putative uncharacterized protein;Putative thymidine kinase;Thymidine kinase 2 mitochondrial;Thymidine kinase 2, mitochondrial;SJCHGC04650 protein
5	fhe-miR-1a-3p	8221.47	1525.77	218.783	maker-scaffold10x_932_pilon-snap-gene-0.18	BN1106_s779B000221	4	53.5387	43.0956	73.3187	G7YPA3;Q5DEG7;G4LV14;R7U5B0;I7G2Z3	GO:0005737	IPR027267;IPR004148;IPR000108;IPR001452	Sh3-containing grb2-like protein 3 (Endophilin III);Endophilin-A;Macaca fascicularis brain cDNA clone: QorA-10036, similar to human SH3-domain GRB2-like 3 (SH3GL3), mRNA, RefSeq: NM_003027.2;SJCHGC01831 protein;Uncharacterized protein
5	fhe-miR-1a-3p	8221.47	1525.77	218.783	augustus_masked-scaffold10x_1021_pilon-processed-gene-0.14	BN1106_s1329B000130	4	27.4385	32.8214	72.2203	G4V9X0;G4V9W9;G7YCE0;C5H612;B6SCG4	no_go	IPR000626	HLA-B-associated transcript 3;Putative scythe/bat3;Large proline-rich protein BAG6
5	fhe-miR-1a-3p	8221.47	1525.77	218.783	maker-scaffold10x_166_pilon-augustus-gene-0.78	BN1106_s2194B000231	4	17.0951	25.8279	11.835	G4VI19;G7YVI4	GO:0005097;GO:0032851;GO:0005524;GO:0004674	IPR004182;IPR000195;IPR024764;IPR011009;IPR000719;IPR017441;IPR002290;IPR008271	Putative gtpase-activating protein gyp2;Cyclin-dependent kinase 7
5	fhe-miR-1a-3p	8221.47	1525.77	218.783	maker-scaffold10x_362_pilon-pred_gff_StringTie-gene-0.11	BN1106_s960B000218	4	58.6912	14.5959	65.3596	H2KSS2;G4VBE2;C1LIB5;H2KSS1;Q5BYG9	GO:0016021;GO:0055085	IPR011701;IPR020846;IPR016196	Major facilitator superfamily;Putative drug transporter;MFS transporter ceroid-lipofuscinosis neuronal protein 7;SJCHGC04715 protein
5	fhe-miR-1a-3p	8221.47	1525.77	218.783	maker-scaffold10x_2171_pilon-augustus-gene-0.3	BN1106_s5746B000114	4	5.7964	11.696	2.65855	H2KT25;G1KFJ3;F1P318;U3K2M6;G3VCP4	GO:0005794;GO:0008887;GO:0006468;GO:0016301	IPR007835;IPR025286	Uncharacterized protein;Glycerate kinase
5	fhe-miR-1a-3p	8221.47	1525.77	218.783	maker-scaffold10x_145_pilon-snap-gene-2.175	BN1106_s9B000624	4	0.92442	0.729618	0.228226	F1Q365;F7I5C3;M3XX36;K7FQQ0;C9JK49	no_go	0	Protein LOC400891;Uncharacterized protein
5	fhe-miR-1a-3p	8221.47	1525.77	218.783	maker-scaffold10x_775_pilon-pred_gff_StringTie-gene-0.40	BN1106_s3330B000149	4	8.90823	0.620502	28.8985	G7YQU1;H2KU36;G7YQU0;G7YQU3;C1L817	GO:0016021;GO:0005215	IPR023271;IPR000425;IPR022357;IPR023275	Aquaporin-9 (AQP-9) (Small solute channel 1);Aquaporin-9;Aquaporin-3
5	fhe-miR-1a-3p	8221.47	1525.77	218.783	maker-scaffold10x_83_pilon-snap-gene-0.206	BN1106_s1545B000245	3	104.962	115.636	57.8589	G4LV45;G4LV43;G4LV44;C7TZU6;C1LKP1	no_go	IPR000533	Tropomyosin-1, isoforms 9A/A/B
5	fhe-miR-1a-3p	8221.47	1525.77	218.783	maker-scaffold10x_617_pilon-pred_gff_StringTie-gene-0.104	BN1106_s2482B000145	3	0.816093	67.6668	3.12372	G4VQ47;H8ZQF5;C8CBM6;I6LKV8;H3JIB4	GO:0016740	IPR023352;IPR001129	Microsomal glutathione S-transferase;Microsomal GST-1;Uncharacterized protein;Microsomal GST1;Microsomal glutathione-s-transferase
5	fhe-miR-1a-3p	8221.47	1525.77	218.783	maker-scaffold10x_103_pilon-snap-gene-0.106	BN1106_s4325B000120	3	40.4963	46.3777	23.3604	G7YNT0;C1LGQ5;C1L527;Q5C7H9;G4VEU1	GO:0016459;GO:0005524;GO:0003774	IPR008491;IPR000048;IPR001609;IPR000857;IPR027417	CDK5 regulatory subunit-associated protein 3 (CDK5 activator-binding protein C53);Putative myosin XV;Regulatory subunit-associated protein 3;SJCHGC03338 protein
5	fhe-miR-1a-3p	8221.47	1525.77	218.783	maker-scaffold10x_342_pilon-snap-gene-0.29	BN1106_s855B000402	3	50.9706	44.7933	43.7949	G7Y4Y7;G4VPB5;Q5D978;H3HSN6;R7UM01	GO:0005965;GO:0003824;GO:0018343;GO:0042127;GO:0016740	IPR026872;IPR001330;IPR008930	Uncharacterized protein;Protein farnesyltransferase subunit beta;SJCHGC09483 protein
5	fhe-miR-1a-3p	8221.47	1525.77	218.783	maker-scaffold10x_2045_pilon-augustus-gene-0.19	BN1106_s1690B000282	3	53.0057	38.7105	42.0637	G7Y331;G4VSA5;G3MK27;E0VA68;T1JPA8	no_go	IPR012974;IPR002687;IPR012976	Nucleolar protein Nop56, putative;Putative uncharacterized protein;Putative nucleolar protein NOP56;Nucleolar protein 56;Uncharacterized protein
5	fhe-miR-1a-3p	8221.47	1525.77	218.783	maker-scaffold10x_790_pilon-snap-gene-0.10	BN1106_s7523B000020	3	28.1837	33.7156	12.7176	Q5C196;G7YQA9;G4VSP6;K1PEX0;R7UPQ4	GO:0005634;GO:0003677;GO:0003700	IPR012890;IPR022783	Putative gc-rich sequence DNA-binding factor;GC-rich sequence DNA-binding factor;GC-rich sequence DNA-binding factor-like protein;SJCHGC04405 protein;Uncharacterized protein
5	fhe-miR-1a-3p	8221.47	1525.77	218.783	maker-scaffold10x_203_pilon-snap-gene-0.71	BN1106_s1254B000146	3	5.33259	31.015	20.2024	G7YH51;G4VC82;Q7QJE3;F4WFN5;H9KKV9	GO:0015629;GO:0005925;GO:0001726;GO:0005200;GO:0007155;GO:0007016;GO:0005856	IPR019749;IPR014352;IPR019748;IPR019747;IPR000299;IPR018979;IPR002558;IPR002404;IPR011993;IPR015224;IPR015009;IPR006077	Talin-1;Putative talin;Talin-2;Uncharacterized protein;AGAP007474-PA
5	fhe-miR-1a-3p	8221.47	1525.77	218.783	maker-scaffold10x_247_pilon-augustus-gene-0.49	BN1106_s2771B000138	3	23.04	24.8437	12.5072	G7YK58;G4M0R8;E3TG51;K1R5H8;R7VLH0	GO:0016272;GO:0006457	IPR003994;IPR009053;IPR004127;IPR011599	Uxt;Putative uncharacterized protein;Protein UXT;UXT-like protein;Uncharacterized protein
5	fhe-miR-1a-3p	8221.47	1525.77	218.783	augustus_masked-scaffold10x_349_pilon-processed-gene-0.70	BN1106_s1130B000206	3	21.6528	24.202	58.843	H2KNQ2;G4VPE7;G4VPE6;F7CRH0;E2ARD1	GO:0004427	IPR000664;IPR013577;IPR015943;IPR001680;IPR019775;IPR017986	Lethal(2) giant larvae protein-like protein 1;Uncharacterized protein;Putative inorganic pyrophosphatase;Lethal(2) giant larvae protein homolog 2
5	fhe-miR-1a-3p	8221.47	1525.77	218.783	maker-scaffold10x_414_pilon-snap-gene-0.55	BN1106_s1311B000373	3	45.9667	22.4655	16.9918	G4VG93;G7YDN0;H3AUB2;T1JUP9;L1J459	GO:0035556	IPR000591;IPR011991;IPR027244;IPR000483;IPR001611;IPR025875;IPR003591;IPR000372;IPR026906	Putative dep domain containing protein;DEP domain-containing protein 5;Uncharacterized protein
5	fhe-miR-1a-3p	8221.47	1525.77	218.783	maker-scaffold10x_77_pilon-augustus-gene-0.33	BN1106_s7944B000042	3	40.0317	21.3632	24.9223	Q5DCG4;G7YH84;G4VNT7;T1EFC0;G3PH08	GO:0008299;GO:0005524;GO:0004363;GO:0003755;GO:0006457;GO:0000413	IPR000092;IPR017446;IPR008949;IPR013816;IPR004887;IPR005615;IPR002130;IPR015943;IPR001680;IPR017986	Uncharacterized protein;Glutathione synthetase;Peptidylprolyl isomerase domain and WD repeat-containing protein 1;SJCHGC06579 protein
5	fhe-miR-1a-3p	8221.47	1525.77	218.783	snap_masked-scaffold10x_1073_pilon-processed-gene-0.43	BN1106_s2723B000151	3	15.8579	16.8104	4.46752	Q5DG80;M4QLF4;Q5DCI0;C4QPD0;G7YRS0	GO:0003743;GO:0003676	IPR003100;IPR003165;IPR012337	Eukaryotic translation initiation factor 2c,putative;Protein argonaute-3;Ago2;SJCHGC01111 protein;Putative uncharacterized protein
5	fhe-miR-1a-3p	8221.47	1525.77	218.783	maker-scaffold10x_1847_pilon-snap-gene-0.19	BN1106_s3425B000055	3	30.4033	16.4678	26.0656	G7Y539;Q5DI61;Q5C074;G4M006;G1MYM7	GO:0016021;GO:0048471;GO:0005886;GO:0030672;GO:0070044;GO:0005802;GO:0042589;GO:0005543;GO:0017156;GO:0032869;GO:0043001;GO:0090316;GO:0017157;GO:0016079;GO:0016192	IPR001388;IPR016444	Uncharacterized protein;Synaptobrevin, putative;Synaptobrevin-like protein;SJCHGC02091 protein;SJCHGC02090 protein
5	fhe-miR-1a-3p	8221.47	1525.77	218.783	maker-scaffold10x_1549_pilon-snap-gene-0.95	BN1106_s873B000247	3	26.4104	10.4377	11.3925	C1LG36;G4VIR8;G7YNT3;A7SYR0;S4R4Y6	GO:0016787	IPR004000;IPR001279;IPR011084	Predicted protein;Actin-related protein 6;Actin-like protein;DNA cross-link repair 1A protein;Uncharacterized protein
5	fhe-miR-1a-3p	8221.47	1525.77	218.783	maker-scaffold10x_1616_pilon-snap-gene-0.9	BN1106_s1505B000208	3	6.16692	10.4263	17.3981	G7YIH1;G4LUN8;L7LWP6;L7MA85;H2LIL4	GO:0004386;GO:0016301	IPR008145;IPR008144;IPR004172;IPR027417;IPR001478;IPR011511;IPR001452;IPR020590;IPR014775	ATP-dependent RNA helicase, putative;MAGUK p55 subfamily member 2;Uncharacterized protein;Putative calcium/calmodulin-dependent serine protein kinase/membrane-associated guanylate kinase
5	fhe-miR-1a-3p	8221.47	1525.77	218.783	maker-scaffold10x_204_pilon-snap-gene-0.32	BN1106_s847B000388	3	10.8631	9.04909	3.35859	G7YN86;G4VAN3;A5H660;B3RYK4;H3J5Y3	GO:0016787;GO:0004407	IPR000286;IPR023801;IPR003084	Histone deacetylase 8;Putative uncharacterized protein;Putative histone deacetylase 1, 2 ,3;Uncharacterized protein
5	fhe-miR-1a-3p	8221.47	1525.77	218.783	maker-scaffold10x_457_pilon-snap-gene-0.53	BN1106_s1791B000122	3	2.94869	4.43436	7.86611	G7YA54;G4VMZ3	GO:0046872	IPR007087;IPR015880;IPR001478	Putative uncharacterized protein;Neurabin-1
5	fhe-miR-1a-3p	8221.47	1525.77	218.783	maker-scaffold10x_1125_pilon-augustus-gene-0.100	BN1106_s1429B000123	3	1.47335	4.36772	9.28611	G7Y8I3;K9IKA0;F7BU30;L5KU73;Q3TAE7	GO:0005737;GO:0005856;GO:0019898;GO:0004842;GO:0008270;GO:0006928;GO:0042632;GO:0010989;GO:0007399;GO:0045732;GO:0031648;GO:0042787;GO:0032803;GO:0016874	IPR019749;IPR019750;IPR000798;IPR014352;IPR019748;IPR000299;IPR018979;IPR011993;IPR001841;IPR013083	Uncharacterized protein;E3 ubiquitin-protein ligase MYLIP-A;Putative e3 ubiquitin-protein ligase mylip;E3 ubiquitin-protein ligase MYLIP;Putative uncharacterized protein
5	fhe-miR-1a-3p	8221.47	1525.77	218.783	maker-scaffold10x_1464_pilon-snap-gene-0.33	BN1106_s1206B000280	3	0.427435	0.559598	0.632102	H2KTU2;G4V899	no_go	IPR018379	Putative uncharacterized protein
5	fhe-miR-1a-3p	8221.47	1525.77	218.783	maker-scaffold10x_922_pilon-snap-gene-0.57	BN1106_s846B000386	2	9.75386	56.3106	67.2636	H2KNL3;G4V9W2;F1QK74;H0WET3;K7DY34	GO:0046872;GO:0003676	IPR007087;IPR015880;IPR013087	Uncharacterized protein;Putative zinc finger protein;Zinc finger protein 235
5	fhe-miR-1a-3p	8221.47	1525.77	218.783	maker-scaffold10x_410_pilon-snap-gene-0.8	BN1106_s5131B000049	2	49.3227	47.1805	53.4878	H2KPE0;C7TXZ5;C7TXU3;G4V6J3;R7V605	GO:0000139;GO:0030126;GO:0005198;GO:0006886;GO:0016192	IPR011989;IPR016024;IPR002553;IPR015873;IPR009028;IPR013041;IPR017106;IPR013040	Coatomer subunit gamma
5	fhe-miR-1a-3p	8221.47	1525.77	218.783	maker-scaffold10x_97_pilon-snap-gene-0.81	BN1106_s1670B000172	2	17.3305	31.3661	10.5957	Q5BYZ2;H2KQE5;G4V9R9;B4L9J7;E1FQX8	GO:0005737;GO:0005524;GO:0004818;GO:0000049;GO:0006424;GO:0004812;GO:0006418	IPR008925;IPR020751;IPR001412;IPR004527;IPR000924;IPR020061;IPR020058;IPR014729	GI16866;Glutamyl-tRNA synthetase;Putative glutamyl-tRNA synthetase 1, 2, 3 (Glutamate--tRNA ligase 1, 2, 3);SJCHGC03866 protein
5	fhe-miR-1a-3p	8221.47	1525.77	218.783	maker-scaffold10x_439_pilon-snap-gene-0.31	BN1106_s1614B000278	2	27.8801	29.3864	22.2923	Q5DAP8;G4VHS5;K1QJ95;H3CE19;F1P565	GO:0016787;GO:0008270;GO:0008152	IPR016192;IPR002125;IPR016193	Uncharacterized protein;Cytidine/deoxycytidylate deaminase-related;tRNA-specific adenosine deaminase 2;SJCHGC09107 protein
5	fhe-miR-1a-3p	8221.47	1525.77	218.783	maker-scaffold10x_203_pilon-augustus-gene-0.34	BN1106_s16B000591	2	16.5034	26.7479	32.6117	G4VBK4;A0MLT1;R7TN52;G1KAY9;T1EEX3	GO:0005509;GO:0004435;GO:0004871;GO:0035556;GO:0006629	IPR000008;IPR011992;IPR011993;IPR001192;IPR016280;IPR009535;IPR017946;IPR015359;IPR000909;IPR001711	Phospholipase C beta;Uncharacterized protein;Putative phospholipase C beta
5	fhe-miR-1a-3p	8221.47	1525.77	218.783	maker-scaffold10x_1278_pilon-snap-gene-0.16	BN1106_s2176B000113	2	2.98794	24.3495	18.918	G7YN15;G4VC60;A8XEH5;E3MGF8;S7MF52	GO:0005543;GO:0005089;GO:0035023	IPR000219;IPR003961;IPR007110;IPR013783;IPR013098;IPR003599;IPR003598;IPR011993;IPR001849;IPR007850;IPR001452;IPR015129	Protein CBR-UNC-89;CRE-UNC-89 protein;Putative titin;Muscle M-line assembly protein unc-89;Titin
5	fhe-miR-1a-3p	8221.47	1525.77	218.783	maker-scaffold10x_286_pilon-snap-gene-0.2	BN1106_s2237B000185	2	11.4578	20.2787	16.7781	G7YG11;C1LFE2;Q5DDW6;G4VSY6;G3W308	GO:0007094	IPR003511;IPR027097	MAD2 (Mitotic arrest deficient, homolog)-like 1;Mitotic spindle assembly checkpoint protein mad2-related
5	fhe-miR-1a-3p	8221.47	1525.77	218.783	maker-scaffold10x_203_pilon-snap-gene-0.85	BN1106_s16B000590	2	45.3667	19.8149	30.5583	Q86ET4;Q5DDM0;G4VDD5;U4U1Y2;I3KYM1	GO:0008270	IPR004170;IPR001841;IPR013083;IPR017907;IPR018123	Putative uncharacterized protein;Uncharacterized protein;RING finger protein 146;SJCHGC09082 protein;Clone ZZD144 mRNA sequence
5	fhe-miR-1a-3p	8221.47	1525.77	218.783	maker-scaffold10x_1087_pilon-snap-gene-0.64	BN1106_s2827B000094	2	9.11455	13.9285	15.906	C7TZJ1;H2KPE3	GO:0008270	IPR001876	Hypotheticial protein;RING1 and YY1-binding protein
5	fhe-miR-1a-3p	8221.47	1525.77	218.783	maker-scaffold10x_95_pilon-snap-gene-0.19	BN1106_s3140B000177	2	19.1057	12.6942	15.4468	G4LUY4;C3YLP3;Q6GPS7;H3CC35;H2L793	GO:0005525;GO:0003924;GO:0006184;GO:0003746	IPR000795;IPR027417;IPR009000;IPR004161;IPR005225	Putative uncharacterized protein;Selenocysteine-specific elongation factor,putative;Uncharacterized protein;MGC82641 protein
5	fhe-miR-1a-3p	8221.47	1525.77	218.783	augustus_masked-scaffold10x_589_pilon-processed-gene-0.6	BN1106_s189B000726	2	1.92841	11.4958	7.12396	H2KPT3	no_go	IPR002110;IPR020683	KN motif and ankyrin repeat domain-containing protein 1
5	fhe-miR-1a-3p	8221.47	1525.77	218.783	maker-scaffold10x_143_pilon-snap-gene-0.7	BN1106_s2411B000200	2	0.672491	8.48966	10.2982	G7YMC9;G4LUZ3;G7YIZ9;K1PWZ8;G4LV85	GO:0005622;GO:0005085;GO:0007264;GO:0005543	IPR008937;IPR023578;IPR001895;IPR011993;IPR001849	Guanine-nucleotide-exchange-factor, putative;Ral guanine nucleotide exchange factor with pH domain and sh3 binding motif, ralgps, putative;Ras-specific guanine nucleotide-releasing factor RalGPS1
5	fhe-miR-1a-3p	8221.47	1525.77	218.783	maker-scaffold10x_1546_pilon-snap-gene-0.19	BN1106_s774B000129	2	7.02941	7.93024	32.4323	G7YAG8;Q5BWJ3;G4V9C7	no_go	0	Putative papillomavirus regulatory factor prf-1;Zinc finger protein 395;SJCHGC04712 protein
5	fhe-miR-1a-3p	8221.47	1525.77	218.783	maker-scaffold10x_1332_pilon-snap-gene-0.49	BN1106_s909B000132	2	5.2703	7.02948	1.5685	H2KRR7;E4Y620;E4XIB2;F1RRN1;F7HGT8	GO:0005871;GO:0003777	IPR002151;IPR015390;IPR013026;IPR011990;IPR019734;IPR015792;IPR013105	Whole genome shotgun assembly, reference scaffold set, scaffold scaffold_40;Whole genome shotgun assembly, allelic scaffold set, scaffold scaffoldA_17;Uncharacterized protein;Kinesin light chain
5	fhe-miR-1a-3p	8221.47	1525.77	218.783	maker-scaffold10x_1652_pilon-snap-gene-0.8	BN1106_s3341B000119	2	2.22153	3.41932	0.946831	H2KNF6;G4V7Z6;C1L5D6;Q5DFG1;H3JED2	GO:0005524;GO:0003824;GO:0008152;GO:0016740;GO:0016779	IPR009036;IPR016040;IPR001763;IPR000594;IPR007901	Molybdopterin biosynthesis protein MoeB;Putative ubiquitin-activating enzyme e1;Adenylyltransferase and sulfurtransferase;Uncharacterized protein;SJCHGC00895 protein
5	fhe-miR-1a-3p	8221.47	1525.77	218.783	maker-scaffold10x_34_pilon-snap-gene-0.21	BN1106_s987B000259	2	0.561271	1.16	1.45563	G7YDR6;G7YUA9;G4V9N2;D2Y165;T1DF70	GO:0005634;GO:0043565;GO:0003700;GO:0016021;GO:0003677;GO:0016881	IPR001356;IPR008422;IPR009057;IPR012858;IPR000608;IPR016135	PREP homeodomain-like protein;Putative homeobox protein;Homeobox protein PKNOX1;Ubiquitin-conjugating enzyme E2 Z;PREP-1
5	fhe-miR-1a-3p	8221.47	1525.77	218.783	maker-scaffold10x_962_pilon-augustus-gene-0.38	BN1106_s2169B000110	1	255.068	204.653	112.662	G4LVE5;G7YPR1;Q5D9F5;H9KPA2;H9KPA1	GO:0003676;GO:0000166	IPR012677;IPR000504	Arginine/serine-rich splicing factor
5	fhe-miR-1a-3p	8221.47	1525.77	218.783	maker-scaffold10x_654_pilon-augustus-gene-0.57	BN1106_s3367B000077	1	29.3239	86.0111	44.7944	G7Y5C3;G4V9G0;I3J039;H2TCG8;H3CHM0	GO:0005737;GO:0004047;GO:0008483;GO:0006546; GO:0005739; GO:0016021; GO:0032259	IPR013977;IPR006222;IPR006223;IPR027266	Aminomethyltransferase, EC 2.1.2.10 (Glycine cleavage system T protein)
5	fhe-miR-1a-3p	8221.47	1525.77	218.783	maker-scaffold10x_11_pilon-snap-gene-0.19	BN1106_s5939B000032	1	0.133316	49.2736	5.69304	H2KR50;R7TF41;K1P4Q0;Q2YDR1;G3T194	GO:0005814; GO:0005856; GO:0005879; GO:0008017; GO:0031514; GO:0034453; GO:0036064; GO:0036126	IPR024963	Uncharacterized protein;Protein FAM154B;Zgc:123250
5	fhe-miR-1a-3p	8221.47	1525.77	218.783	snap_masked-scaffold10x_718_pilon-processed-gene-0.16	BN1106_s1563B000151	1	46.2685	40.3593	60.2211	G7YH28;C4Q7T4;T1FMC3;B5DFQ1;F7C8S1	GO:0008270	IPR007717;IPR024682;IPR007716;IPR016563;IPR001876	Uncharacterized protein;Nuclear protein localization, putative;Nuclear protein localization protein 4 homolog
5	fhe-miR-1a-3p	8221.47	1525.77	218.783	augustus_masked-scaffold10x_314_pilon-processed-gene-0.34	BN1106_s1401B000400	1	67.9317	37.6599	66.8057	C1L4N1;Q5DD65;G4VHZ6;G7YFV9;F4WFK8	GO:0016301;GO:0000287;GO:0004749;GO:0009165	IPR005946	Ribose-phosphate pyrophosphokinase;Phosphoribosyl pyrophosphate synthetase-associated protein 2;Putative ribose-phosphate pyrophosphokinase 1,2;Phosphoribosyl pyrophosphate synthase-associated protein 1;SJCHGC00941 protein
5	fhe-miR-1a-3p	8221.47	1525.77	218.783	maker-scaffold10x_511_pilon-snap-gene-0.83	BN1106_s1937B000094	1	20.3461	37.6249	19.4727	G7YF18;C4QPU0;K1QAT2;T1EF42;L7MEH3	GO:0016021;GO:0005524;GO:0019829;GO:0000287;GO:0004012	IPR023299;IPR018303;IPR006539;IPR008250;IPR001757;IPR023214	Phospholipid-transporting atpase;Phospholipid-transporting ATPase;Putative phospholipid-transporting ATPase IA;Putative p-type atpase;Uncharacterized protein
5	fhe-miR-1a-3p	8221.47	1525.77	218.783	maker-scaffold10x_654_pilon-snap-gene-0.160	BN1106_s316B000425	1	24.5781	29.4072	39.3969	Q5BX88;C3YTN7;G3VIC0;C3YTN6;G4V6I2	GO:0005829; GO:0016020; GO:0016021	0	Putative uncharacterized protein;Uncharacterized protein;Putative sarg904;SJCHGC01897 protein
5	fhe-miR-1a-3p	8221.47	1525.77	218.783	maker-scaffold10x_19_pilon-snap-gene-0.114	BN1106_s3270B000100	1	11.9221	26.8205	36.3973	G4VNJ0;H2KVN3	GO:0003676	IPR004018;IPR003034	Myocardin-related transcription factor;MKL/myocardin-like protein 2
5	fhe-miR-1a-3p	8221.47	1525.77	218.783	maker-scaffold10x_485_pilon-snap-gene-0.74	BN1106_s167B000565	1	10.0773	26.3742	17.9695	G7YWN1;G4VEU5;C7DT90;Q4L0H7;Q8T0W6	GO:0016021;GO:0005524;GO:0004714;GO:0018108;GO:0007169	IPR000494;IPR003961;IPR006211;IPR006212;IPR009030;IPR013783;IPR011009;IPR000719;IPR001245;IPR008266;IPR020635;IPR017441	Insulin receptor-2;Tyrosine kinase;Insulin receptor;Insulin receptor tyrosine kinase;Putative insulin receptor
5	fhe-miR-1a-3p	8221.47	1525.77	218.783	maker-scaffold10x_966_pilon-snap-gene-0.77	BN1106_s985B000300	1	15.4445	20.0785	31.8896	M4M6G6;C3Y283;B4QXB0;E0VXW6;H9KL52	GO:0005737;GO:0005634;GO:0005667;GO:0003677;GO:0003700;GO:0004871;GO:0006351	IPR011598;IPR001067;IPR001610;IPR000014;IPR013767	GD20825;Putative uncharacterized protein;Uncharacterized protein;Aryl hydrocarbon receptor nuclear translocator
5	fhe-miR-1a-3p	8221.47	1525.77	218.783	maker-scaffold10x_535_pilon-snap-gene-0.65	BN1106_s1669B000138	1	22.2813	19.761	17.1861	G7YMB9;Q5C4X9;G4V9Y9;K7FXE2;F7G3K2	GO:0003779	IPR011705;IPR000210;IPR011333;IPR013069;IPR011043;IPR017096;IPR015915;IPR006652;IPR015916	Uncharacterized protein;Putative uncharacterized protein;SJCHGC02348 protein
5	fhe-miR-1a-3p	8221.47	1525.77	218.783	maker-scaffold10x_1165_pilon-snap-gene-0.17	BN1106_s178B000377	1	12.4824	19.6844	21.7037	G7YUB1;G4VMI1;R7TSQ1;E0VAC8;E2B7B4	0	IPR011047;IPR015943;IPR001680;IPR019775;IPR017986	WD-repeat protein, putative;WD repeat-containing protein 7;Putative uncharacterized protein;Uncharacterized protein
5	fhe-miR-1a-3p	8221.47	1525.77	218.783	maker-scaffold10x_323_pilon-snap-gene-0.45	BN1106_s1377B000259	1	12.6242	19.0452	4.84948	G7YTH9;G4VCZ6;Q5DEV2;G4VCZ5;F1Q5R4	GO:0016021;GO:0005452	IPR013769;IPR011531;IPR003020;IPR003024;IPR016152;IPR016196	Uncharacterized protein;Putative anion exchange protein;Anion exchange protein 2;SJCHGC09230 protein
5	fhe-miR-1a-3p	8221.47	1525.77	218.783	maker-scaffold10x_432_pilon-snap-gene-0.95	BN1106_s607B000419	1	1.28471	16.9663	1.05352	G7YUP8;C1LKN3;C1LKN4;G4VL64;C3ZFS9	no_go	IPR027901	Uncharacterized protein;Putative uncharacterized protein
5	fhe-miR-1a-3p	8221.47	1525.77	218.783	maker-scaffold10x_463_pilon-snap-gene-0.20	BN1106_s2644B000220	1	9.7365	16.5711	16.7329	H2KUD7;H2KUD8;G4VLE4;M3Y668;B4DFE7	GO:0004725;GO:0035335	IPR000387;IPR016130;IPR000242;IPR003961;IPR013783;IPR001478;IPR001202;IPR001148	cDNA FLJ53311, highly similar to Receptor-type tyrosine-protein phosphatase zeta (EC 3.1.3.48);Putative rgs-gaip interacting protein gipc;Receptor-type tyrosine-protein phosphatase zeta;Rgs-gaip interacting protein gipc;Uncharacterized protein
5	fhe-miR-1a-3p	8221.47	1525.77	218.783	maker-scaffold10x_113_pilon-snap-gene-0.191	BN1106_s1532B000523	1	8.00564	16.3967	18.0934	G7Y3K1;G4LXU3;U3EUT0;U3CIX3;G1K955	GO:0000226; GO:0005623; GO:0005737; GO:0005912; GO:0005923; GO:0005938; GO:0007155; GO:0008104; GO:0016324; GO:0030010; GO:0035091; GO:0036464; GO:0043296; GO:0045197; GO:0051660	IPR021922;IPR001478	Uncharacterized protein;Cell polarity protein;Partitioning defective protein 3;Partitioning defective 3 homolog isoform 9
5	fhe-miR-1a-3p	8221.47	1525.77	218.783	maker-scaffold10x_794_pilon-snap-gene-0.115	BN1106_s4984B000130	1	13.5892	15.6998	24.6661	G7YRF3;G4VHN7;R7VC38;T1FG76;E9FWU1	GO:0016301	IPR005112;IPR001194;IPR005113	Putative uncharacterized protein;Putative map-kinase activating death domain protein;MAP kinase-activating death domain protein;Uncharacterized protein
5	fhe-miR-1a-3p	8221.47	1525.77	218.783	maker-scaffold10x_908_pilon-snap-gene-1.170	BN1106_s1300B000144	1	7.63391	14.8967	17.0778	G7YPC9;G4VNC8;K1PSF2;R7TS96;H0ZQL8	GO:0005622;GO:0005886	IPR016024;IPR011989	Uncharacterized protein;Protein EFR3 homolog B;EFR3-like protein A
5	fhe-miR-1a-3p	8221.47	1525.77	218.783	snap_masked-scaffold10x_604_pilon-processed-gene-0.94	BN1106_s174B000285	1	8.58626	14.2181	17.4101	G7YQK6;G4V903;Q5BRC7;B1H1G7;Q0IHQ6	GO:0006914;GO:0032258;GO:0030242	IPR026849;IPR015412;IPR026886;IPR026885	Uncharacterized protein;Putative uncharacterized protein;Autophagy-related protein 2 homolog B;Atg2b protein;SJCHGC08669 protein
5	fhe-miR-1a-3p	8221.47	1525.77	218.783	maker-scaffold10x_225_pilon-snap-gene-0.9	BN1106_s6786B000090	1	17.27	13.4917	31.1792	G7Y489;E3TF50;C1L3S5;K1QA57;K1Q4W4	GO:0004519; GO:0005634; GO:0005737; GO:0046872; GO:0070481; GO:0070966; GO:0071025	IPR005140;IPR005141;IPR004405;IPR005142	Pelota;Pelota-like;Protein pelota
5	fhe-miR-1a-3p	8221.47	1525.77	218.783	maker-scaffold10x_1843_pilon-augustus-gene-0.13	BN1106_s1589B000302	1	24.472	12.5871	26.4397	H2KRK2;G4LUC1;R7U1E9;Q5BVZ6;F7E6V2	GO:0005851;GO:0005634;GO:0014002;GO:0051716;GO:0042552;GO:0014003;GO:0001541;GO:0006950;GO:0006413;GO:0003743;GO:0016779;GO:0009058	IPR016024;IPR001451;IPR016021;IPR011004;IPR003307;IPR005835	Translation initiation factor eIF-2B subunit epsilon;Uncharacterized protein;Eukariotic translation initiation factor 2b,epsilon subunit, putative;SJCHGC07827 protein
5	fhe-miR-1a-3p	8221.47	1525.77	218.783	maker-scaffold10x_13_pilon-snap-gene-1.69	BN1106_s2547B000304	1	2.06617	12.3865	22.5511	H2KS66;G4VHT7;K1QFY5;R7TTM6;T1JAB8	GO:0005634;GO:0005524;GO:0004674	IPR011009;IPR000719;IPR017441;IPR002290;IPR008271;IPR027086;IPR008979	Protein kinase;Tousled-like kinase;Serine/threonine-protein kinase tousled-like 1;Uncharacterized protein
5	fhe-miR-1a-3p	8221.47	1525.77	218.783	maker-scaffold10x_332_pilon-snap-gene-0.47	BN1106_s1009B000158	1	34.8376	12.2737	4.27832	G4VI02;H2KNJ4	GO:0008233;GO:0004867;GO:0006508	IPR002223;IPR020901	Putative kunitz-type protease inhibitor;Tissue factor pathway inhibitor 2
5	fhe-miR-1a-3p	8221.47	1525.77	218.783	maker-scaffold10x_859_pilon-augustus-gene-0.54	BN1106_s2964B000138	1	5.22461	10.6322	2.31113	G7Y763;C1L5F1;B7PKM6;H0Z4C3;G3PJH4	GO:0008168;GO:0008033;GO:0032259	IPR007871;IPR022776;IPR021721	tRNA guanosine-2'-O-methyltransferase trm13, putative;Coiled-coil domain-containing protein 76;Uncharacterized protein;tRNA guanosine-2'-O-methyltransferase TRM13 homolog
5	fhe-miR-1a-3p	8221.47	1525.77	218.783	maker-scaffold10x_500_pilon-snap-gene-0.48	BN1106_s850B000111	1	17.929	10.1623	41.1643	H2KP41;G4M068;G4M070	no_go	IPR021622	Putative uncharacterized protein;Uncharacterized protein
5	fhe-miR-1a-3p	8221.47	1525.77	218.783	maker-scaffold10x_851_pilon-snap-gene-0.23	BN1106_s979B000410	1	3.54292	9.86703	3.58246	G7YTJ6;G4VI97;Q9GQ58;F1MAB8;R7TWP7	GO:0005737;GO:0005871;GO:0005876;GO:0000922;GO:0005524;GO:0003777;GO:0007018;GO:0007100;GO:0090307;GO:0005874	IPR025901;IPR027640;IPR019821;IPR001752;IPR027417	Protein Kif11;Putative kinesin eg-5;Kinesin family member 11;KRP170;Uncharacterized protein
5	fhe-miR-1a-3p	8221.47	1525.77	218.783	maker-scaffold10x_306_pilon-snap-gene-0.21	BN1106_s2564B000129	1	8.4774	9.58202	20.0513	G7YIF8;G4V9B2;E0VTP4;R7TRP7;D6WC33	GO:0000993; GO:0006355; GO:0016570; GO:0016593; GO:0051569	IPR013026;IPR011990;IPR001440;IPR013105;IPR019734	Putative uncharacterized protein;Tpr repeat nuclear phosphoprotein, putative;Putative tpr repeat nuclear phosphoprotein;RNA polymerase-associated protein CTR9 homolog;Uncharacterized protein
5	fhe-miR-1a-3p	8221.47	1525.77	218.783	maker-scaffold10x_149_pilon-snap-gene-0.91	BN1106_s582B000105	1	3.05077	8.2973	3.98121	G7YA78;F7GWF8;A8K2Q2;H3CYA8;F7ENH5	GO:0016021;GO:0005524;GO:0042626;GO:0006200;GO:0005254;GO:0006821	IPR003593;IPR011527;IPR003439;IPR017871;IPR001140;IPR027417;IPR009147	cDNA FLJ77042, highly similar to Homo sapiens ATP-binding cassette, sub-family C (CFTR/MRP), member 4, mRNA;Uncharacterized protein;Multidrug resistance-associated protein 4
5	fhe-miR-1a-3p	8221.47	1525.77	218.783	maker-scaffold10x_90_pilon-snap-gene-0.100	BN1106_s2307B000108	1	9.45955	8.13093	4.16004	H2KTF9;G4VTF5;G4VTF6;K1PM79;R7VEF8	GO:0005525;GO:0003924;GO:0003746;GO:0006184	IPR000795;IPR009022;IPR027417;IPR005225;IPR009000;IPR004161;IPR000640;IPR023798;IPR020568;IPR014721;IPR005517	Putative translation elongation factor G;Elongation factor G;Ribosome-releasing factor 2, mitochondrial;Uncharacterized protein
5	fhe-miR-1a-3p	8221.47	1525.77	218.783	snap_masked-scaffold10x_1084_pilon-processed-gene-0.99	BN1106_s3318B000068	1	0	7.34573	0.214744	H2KSW2;G4VP75;F6QWR8;C3YH52;G3WNT7	GO:0030246;GO:0005509;GO:0016020;GO:0004888;GO:0007596	IPR001304;IPR016186;IPR016187;IPR000436;IPR000884;IPR002035;IPR026823;IPR000742;IPR001881;IPR013032;IPR000152;IPR018097;IPR006605;IPR009017;IPR023413;IPR009030;IPR007110;IPR013783;IPR013098;IPR003599;IPR003598;IPR001491	Putative uncharacterized protein;Uncharacterized protein;Putative properdin;Thrombospondin-2
5	fhe-miR-1a-3p	8221.47	1525.77	218.783	maker-scaffold10x_713_pilon-snap-gene-0.103	BN1106_s2834B000231	1	4.52779	4.62236	1.29835	G7Y4P8;G4VF62;Q3MJS4	GO:0000055; GO:0000056; GO:0017056	IPR019321	Uncharacterized protein;SJCHGC07152 protein
5	fhe-miR-1a-3p	8221.47	1525.77	218.783	maker-scaffold10x_2255_pilon-augustus-gene-0.0	BN1106_s5752B000097	1	4.85611	4.54082	3.17319	G7YIT9;G4VKG6;Q5BX36	GO:0032039;GO:0016787;GO:0016180	IPR001279;IPR027074	Putative uncharacterized protein;Integrator complex subunit 9;SJCHGC03226 protein
5	fhe-miR-1a-3p	8221.47	1525.77	218.783	snap_masked-scaffold10x_764_pilon-processed-gene-0.45	BN1106_s2361B000104	1	2.48539	3.87134	3.89585	G7YEY6;G4VMI4	no_go	0	Putative uncharacterized protein;Uncharacterized protein
5	fhe-miR-1a-3p	8221.47	1525.77	218.783	maker-scaffold10x_119_pilon-snap-gene-0.2	BN1106_s91B000246	1	33.8394	3.70832	4.70258	H2KP14;G4VRF1;Q5C559	GO:0016021	0	Uncharacterized protein;SJCHGC07636 protein
5	fhe-miR-1a-3p	8221.47	1525.77	218.783	maker-scaffold10x_7_pilon-snap-gene-0.33	BN1106_s386B000272	1	2.6591	2.54025	0.289998	G7Y4B9;G4VRP7;L5KD03;R7U1G9;A4QNY0	GO:0004725; GO:0005737	IPR026068	Zgc:162303 protein;Uncharacterized protein;Paladin
5	fhe-miR-1a-3p	8221.47	1525.77	218.783	maker-scaffold10x_944_pilon-snap-gene-0.48	BN1106_s1665B000273	1	6.31453	1.78325	0.435785	G7YU88;C6ERB7;G4LUU9;T1DF42;I6XY46	GO:0016021;GO:0004930;GO:0007275;GO:0016055;GO:0042813;GO:0016020;GO:0004888;GO:0007166	IPR000539;IPR015526;IPR020067;IPR017981;IPR026547	Frizzled 5;Frizzled, putative;Frizzled 5/8 protein;Wnt receptor frizzled-like protein 5/8;Fzd-5/8-3
5	fhe-miR-1a-3p	8221.47	1525.77	218.783	maker-scaffold10x_1323_pilon-augustus-gene-0.9	BN1106_s1683B000170	1	1.15906	1.74492	4.18259	G4V6U1;K1QDE4;R7TSA0;G7YLY1;F1R5A1	GO:0016021	IPR007632	Anoctamin
7	fhe-miR-2a-3p	10965.2	16104.1	16150.2	maker-scaffold10x_66_pilon-pred_gff_StringTie-gene-0.48	BN1106_s10139B000014	11	545.238	16.6721	45.6167	B9VXS2;A8W638;B9VXS1;A8W7J0;Q95VA7	GO:0008234;GO:0006508	IPR025661;IPR000169;IPR025660;IPR013128;IPR000668;IPR013201	Cathepsin L3
7	fhe-miR-2a-3p	10965.2	16104.1	16150.2	maker-scaffold10x_1043_pilon-snap-gene-0.15	BN1106_s4601B000114	5	43.0634	36.952	27.932	G4LZX8;C1L532;C1LGQ9;Q5BY27;E3TGF7	no_go	IPR022309	TGF-beta-inducible nuclear protein 1;Ribosome biogenesis protein nsa2-like protein;Ribosome biogenesis protein NSA2 homologue;SJCHGC06987 protein
7	fhe-miR-2a-3p	10965.2	16104.1	16150.2	maker-scaffold10x_392_pilon-snap-gene-0.26	BN1106_s3788B000103	4	10.0828	9.59289	7.96098	G7YIR0;G4V7V7;Q5C4M9	no_go	IPR020683	Putative uncharacterized protein;Uncharacterized protein;SJCHGC03787 protein
7	fhe-miR-2a-3p	10965.2	16104.1	16150.2	maker-scaffold10x_1608_pilon-pred_gff_StringTie-gene-0.25	BN1106_s926B000355	3	1943.58	2127.83	6565.71	G7YMR9;K1QT15;K1P265;K1Q914;E7D1Q4	no_go	no_ipr	Tumor differentially expressed protein
7	fhe-miR-2a-3p	10965.2	16104.1	16150.2	maker-scaffold10x_998_pilon-augustus-gene-0.72	BN1106_s1654B000286	3	180.604	59.6349	89.7464	G4LZ60;G7Y5W7;Q5MAF5;Q5DB99;C1LAE7	GO:0016874	IPR001370	Proteinase inhibitor I32, inhibitor of apoptosis,domain-containing protein;Inhibitor of apoptosis protein,putative;E3 ubiquitin-protein ligase IAP-3;SJCHGC09493 protein;Inhibitor of apoptosis protein
7	fhe-miR-2a-3p	10965.2	16104.1	16150.2	maker-scaffold10x_58_pilon-augustus-gene-0.64	BN1106_s115B000505	3	8.93088	15.8334	19.6174	H2KPP2;G4V6T5;B7PSI7;A7SV86;K1QIK0	GO:0005524;GO:0008026;GO:0003676;GO:0003677;GO:0004518;GO:0006259;GO:0090305	IPR011545;IPR014001;IPR001650;IPR027417;IPR020819;IPR006166;IPR011335	Predicted protein;Putative uncharacterized protein;Fanconi anemia group M protein
7	fhe-miR-2a-3p	10965.2	16104.1	16150.2	maker-scaffold10x_476_pilon-snap-gene-0.102	BN1106_s1085B000088	3	43.9207	13.3332	28.4155	H2KRH9;C1LL11;Q5DCR3;G4VGL2;T1FMI8	GO:0004449;GO:0000287;GO:0051287;GO:0006099	IPR019818;IPR001804;IPR004434;IPR024084	Isocitrate dehydrogenase (NAD+);Putative isocitrate dehydrogenase;SJCHGC06111 protein;Uncharacterized protein
7	fhe-miR-2a-3p	10965.2	16104.1	16150.2	maker-scaffold10x_511_pilon-augustus-gene-0.22	BN1106_s3041B000096	3	13.3327	9.67907	7.81981	C7C211;C7C212;Q4QQD7;G7Y446;E2ANF9	GO:0003723;GO:0003964;GO:0006278;GO:0003676	IPR000477;IPR003100;IPR003165;IPR012337	Reverse transcriptase;Putative uncharacterized protein;Protein argonaute-2
7	fhe-miR-2a-3p	10965.2	16104.1	16150.2	maker-scaffold10x_1074_pilon-snap-gene-0.109	BN1106_s2544B000258	2	53.4884	41.9512	50.0128	G4VQK3;G7YLM8;Q9NJS4;M3YEX1;H2Z9J3	GO:0003755;GO:0006457;GO:0000413	IPR002130;IPR024936	Putative cyclophilin;Peptidyl-prolyl cis-trans isomerase-like 6;Uncharacterized protein;Cyclophilin
7	fhe-miR-2a-3p	10965.2	16104.1	16150.2	maker-scaffold10x_902_pilon-snap-gene-0.61	BN1106_s2191B000249	2	14.805	19.788	11.6647	G7YV45;Q5BW24;G4VM63;A7SU16;G3NMZ1	GO:0005634; GO:0006606	IPR028159;IPR028155;IPR028158;IPR028156	Predicted protein;Uncharacterized protein;Putative rpa-interacting protein;RPA-interacting protein;SJCHGC04076 protein
7	fhe-miR-2a-3p	10965.2	16104.1	16150.2	maker-scaffold10x_343_pilon-pred_gff_StringTie-gene-0.33	BN1106_s2393B000218	2	5.26786	4.75934	1.36224	G7YDF7;C1LEX6;G4VNJ1;S5TRM3;E3TFY1	GO:0005737;GO:0005634;GO:0045892;GO:0003677	IPR011598;IPR026052	Basic helix-loop-helix dimerisation region bHLH,domain-containing protein;DNA-binding protein inhibitor id-1
7	fhe-miR-2a-3p	10965.2	16104.1	16150.2	maker-scaffold10x_485_pilon-snap-gene-0.83	BN1106_s167B000563	2	8.467	3.20869	8.31176	G4LYG3;Q5C3X0;C1LDZ5;G7YT22;K1PUV7	GO:0016021;GO:0006810	IPR018108;IPR023395	Mitochondrial ornithine transporter 1;Ornithine transporter 2 (Solute carrier family 25 member 2);SJCHGC08376 protein
7	fhe-miR-2a-3p	10965.2	16104.1	16150.2	maker-scaffold10x_317_pilon-augustus-gene-0.60	BN1106_s1525B000203	1	0.0295236	147.269	15.173	G7YID0;G4V5Y8;F9W2W1	GO:0046872	IPR000571	C3H-zinc finger-containing protein 1;Putative uncharacterized protein;Zinc finger CCCH domain-containing protein 31
7	fhe-miR-2a-3p	10965.2	16104.1	16150.2	maker-scaffold10x_815_pilon-snap-gene-1.86	BN1106_s3875B000041	1	18.1118	62.5685	24.2677	G4VP62;C1LFK7;Q5DFH8;G7YE72;F7BGW4	GO:0004089;GO:0045177;GO:0005829;GO:0005886;GO:0008270;GO:0038166;GO:0015670;GO:0002009;GO:0006730;GO:0044070;GO:0046903	IPR001148;IPR023561;IPR018443;IPR018338	Putative carbonic anhydrase II;Uncharacterized protein;Putative carbonic anhydrase II (Carbonate dehydratase II);Carbonic anhydrase;SJCHGC06606 protein
7	fhe-miR-2a-3p	10965.2	16104.1	16150.2	maker-scaffold10x_1257_pilon-snap-gene-0.71	BN1106_s1143B000284	1	91.5878	42.7923	132.466	G7Y9S7;R7TCU9;G3MR12;L5LQJ6;E5RIQ8	GO:0000287;GO:0008193;GO:0006400	IPR024956;IPR007537;IPR025845	Probable tRNA(His) guanylyltransferase;Putative uncharacterized protein;tRNA(His) guanylyltransferase;Putative tRNA(His) guanylyltransferase;Uncharacterized protein
7	fhe-miR-2a-3p	10965.2	16104.1	16150.2	maker-scaffold10x_966_pilon-snap-gene-0.81	BN1106_s5766B000064	1	21.4246	40.1391	30.9506	H2KUZ9;Q6YHU9;G4M1Y8;M4AEP1;S7NFD6	GO:0016301;GO:0005524;GO:0004674	IPR011009;IPR000719;IPR008271;IPR022165;IPR017441;IPR002290;IPR001943	Protein kinase;STE20-like serine/threonine-protein kinase;Uncharacterized protein;LOK-like protein kinase
7	fhe-miR-2a-3p	10965.2	16104.1	16150.2	maker-scaffold10x_1859_pilon-snap-gene-0.46	BN1106_s11856B000008	1	3.10214	24.3604	13.4287	G7YSX8	GO:0016021	IPR007074	Putative uncharacterized protein
7	fhe-miR-2a-3p	10965.2	16104.1	16150.2	maker-scaffold10x_83_pilon-augustus-gene-0.120	BN1106_s1314B000436	1	15.0281	18.5397	33.2407	G4VI59;G7YKS5;K7F2P1;U3K0I5;H0ZD77	GO:0008270;GO:0016740;GO:0005739;GO:0007610	IPR001594	Uncharacterized protein
7	fhe-miR-2a-3p	10965.2	16104.1	16150.2	maker-scaffold10x_1089_pilon-augustus-gene-0.0	BN1106_s2360B000088	1	18.925	13.7296	13.6072	G7YPQ4;C1LGY8	GO:0003676;GO:0000784;GO:0043047;GO:0010833	IPR012340;IPR004365;IPR014647	Nucleic acid-binding, OB-fold,domain-containing protein;CST complex subunit STN1
7	fhe-miR-2a-3p	10965.2	16104.1	16150.2	maker-scaffold10x_83_pilon-snap-gene-0.187	BN1106_s1314B000439	1	21.713	7.58868	10.8104	G7Y724;Q5DBR6;G4VCT9;G4VCU0	GO:0016021	0	Putative uncharacterized protein;Uncharacterized protein;SJCHGC09165 protein
7	fhe-miR-2a-3p	10965.2	16104.1	16150.2	maker-scaffold10x_392_pilon-snap-gene-0.31	BN1106_s3788B000102	1	13.079	6.42371	13.8553	G7YIQ9;G4V7V8	no_go	IPR002110;IPR020683	Putative ga binding protein beta chain (Transcription factor e4tf1-47);GA-binding protein transcription factor beta
7	fhe-miR-2a-3p	10965.2	16104.1	16150.2	maker-scaffold10x_125_pilon-snap-gene-0.21	BN1106_s2917B000297	1	0.31236	3.98415	0.591969	G7YAW8;G4LYA8	GO:0043565;GO:0003700	IPR001766;IPR011991	Rhoptry protein, putative;Forkhead box protein J1-A
8	fhe-miR-2b-1-3p	85.0483	536.434	492.221	maker-scaffold10x_113_pilon-pred_gff_StringTie-gene-0.102	BN1106_s4618B000051	26	3.18729	14.0754	1.22434	no_uniprot	no_go	no_ipr	Serpin
8	fhe-miR-2b-1-3p	85.0483	536.434	492.221	maker-scaffold10x_596_pilon-pred_gff_StringTie-gene-0.17	BN1106_s1139B000356	12	0.0183998	40.0658	2.53356	H2KVI8;H3EN95;T1GL73;H3EAW9;Q94012	GO:0005814; GO:0005856; GO:0005879; GO:0008017; GO:0031514; GO:0034453; GO:0036064; GO:0036126	IPR024963;IPR015880	Protein FAM154A;Uncharacterized protein;Protein T08G11.3
8	fhe-miR-2b-1-3p	85.0483	536.434	492.221	maker-scaffold10x_136_pilon-pred_gff_StringTie-gene-0.12	BN1106_s2643B000208	10	49.9402	13.3778	28.6646	G7Y8S7;C1LFV4;Q5BW74;G4VEY4;D6WV48	GO:0019166;GO:0008270;GO:0016491	IPR013154;IPR002085;IPR011032;IPR013149;IPR016040	Trans-2-enoyl-CoA reductase (NADPH);Putative uncharacterized protein;Putative zinc binding dehydrogenase;Mitochondrial trans-2-enoyl-CoA reductase;SJCHGC04006 protein
8	fhe-miR-2b-1-3p	85.0483	536.434	492.221	maker-scaffold10x_184_pilon-augustus-gene-0.30	BN1106_s1410B000095	9	7.64279	17.4666	5.32167	G7YFS9;G4VC23;Q5C7K9;Q5C4L3	no_go	IPR003961;IPR013783	Putative anosmin-1 (Kallmann syndrome protein) (Adhesion molecule-like X-linked);Anosmin-1;SJCHGC08319 protein;SJCHGC07467 protein
8	fhe-miR-2b-1-3p	85.0483	536.434	492.221	maker-scaffold10x_44_pilon-augustus-gene-0.61	BN1106_s1553B000110	8	3.38863	11.4815	2.726	G7Y6L4;G7Y8N6;G7YL50;G4M1V0;Q5C394	GO:0003723;GO:0003964;GO:0016746;GO:0006278;GO:0007165;GO:0005524;GO:0046872	IPR005135;IPR002123;IPR000477;IPR000698;IPR011021;IPR014752;IPR011022;IPR014753;IPR014756;IPR002110;IPR020683;IPR007087;IPR015880;IPR013087	Acyl-CoA:glycerol-3-phosphate acyltransferase;Beta-arrestin;ATP-binding cassette transporter;Zinc finger protein 341;SJCHGC09145 protein
8	fhe-miR-2b-1-3p	85.0483	536.434	492.221	maker-scaffold10x_1723_pilon-augustus-gene-0.71	BN1106_s81B000691	8	6.93522	6.39888	4.69208	Q5DCK8;G4LVI3;H2KUQ3;G4LVI2;E2AAN9	GO:0006355	IPR012479	SAP30-binding protein;Putative uncharacterized protein;SJCHGC08953 protein
8	fhe-miR-2b-1-3p	85.0483	536.434	492.221	maker-scaffold10x_357_pilon-augustus-gene-0.42	BN1106_s2823B000086	8	0.54497	1.6949	0.0873906	D3ZZK0;G3SV02;H0WRN7;E1BMZ0;F1PTY6	GO:0005509	IPR011992;IPR018247;IPR002048	Protein Efcab7;Uncharacterized protein
8	fhe-miR-2b-1-3p	85.0483	536.434	492.221	maker-scaffold10x_284_pilon-snap-gene-0.116	BN1106_s310B000139	7	24.837	46.0298	34.6102	S9YIE8;L7MK73;F4X1E6;H9HSX6;E2BAK2	GO:0005737;GO:0005524;GO:0046872;GO:0005543;GO:0004697;GO:0035556	IPR020454;IPR011009;IPR011993;IPR001849;IPR002219;IPR000719;IPR017441;IPR015727;IPR002290;IPR008271	Uncharacterized protein;Putative serine/threonine-protein kinase d3
8	fhe-miR-2b-1-3p	85.0483	536.434	492.221	maker-scaffold10x_2148_pilon-snap-gene-0.3	BN1106_s222B000379	7	9.66921	5.80473	12.6885	G7YRX0;G4VSE9;G4V979;M3ZGY3;H2RSU2	GO:0005543;GO:0005089;GO:0035023	IPR000219;IPR011993;IPR001849;IPR001452	Putative guanine-nucleotide-exchange-factor;Rho guanine nucleotide exchange factor 16;Uncharacterized protein
8	fhe-miR-2b-1-3p	85.0483	536.434	492.221	maker-scaffold10x_973_pilon-augustus-gene-0.30	BN1106_s6125B000032	6	36.2575	51.5287	13.7195	C1LG05;G4LY28;G7Y4H6;R7VHD4;T1ELH3	GO:0005634;GO:0043565;GO:0005622	IPR003958;IPR009072	Negative cofactor 2 beta;TATA-binding protein-associated phosphoprotein (Dr1)
8	fhe-miR-2b-1-3p	85.0483	536.434	492.221	maker-scaffold10x_492_pilon-snap-gene-0.5	BN1106_s2428B000108	6	32.2557	47.2397	27.0971	Q5DCP5;B3RSH9	no_go	IPR021346	Putative uncharacterized protein;SJCHGC06378 protein;Uncharacterized protein
8	fhe-miR-2b-1-3p	85.0483	536.434	492.221	maker-scaffold10x_2199_pilon-pred_gff_StringTie-gene-0.41	BN1106_s3606B000124	6	34.5689	39.5913	28.4467	G7YPS3;G4VD67;K1R1B8;T1J712;H9J1H5	GO:0004105;GO:0006657;GO:0016779;GO:0009058;GO:0003824;GO:0005543	IPR004821;IPR014729;IPR011993;IPR001849	Choline-phosphate cytidylyltransferase; phosphoglycerate dehydrogenase
8	fhe-miR-2b-1-3p	85.0483	536.434	492.221	maker-scaffold10x_908_pilon-augustus-gene-0.80	BN1106_s475B000502	6	1.78141	20.5368	3.0418	H2KQG2;G4VPV3	no_go	0	Uncharacterized protein
8	fhe-miR-2b-1-3p	85.0483	536.434	492.221	maker-scaffold10x_715_pilon-pred_gff_StringTie-gene-0.39	BN1106_s1396B000330	6	61.1467	20.2819	58.1086	Q5C1W6;G7YB41;G4VKV4;C7TXZ3;C7TXS6	GO:0048500;GO:0008312;GO:0005525;GO:0003924;GO:0006184;GO:0006614;GO:0017111	IPR003593;IPR027417;IPR013822;IPR004125;IPR022941;IPR006325;IPR000897	Signal recognition particle 54 kDa protein
8	fhe-miR-2b-1-3p	85.0483	536.434	492.221	maker-scaffold10x_203_pilon-snap-gene-0.86	BN1106_s16B000589	6	18.4047	18.8659	11.0124	G7YQR8;G4VDD3;Q5D8Q3;C1L3X1;E9H4K7	GO:0006511; GO:0016567; GO:0019005; GO:0031146	IPR026303	ATP synthase, H+ transporting, mitochondrial F0 complex, subunit s;Putative uncharacterized protein;ATP synthase subunit s-like protein;SJCHGC01227 protein
8	fhe-miR-2b-1-3p	85.0483	536.434	492.221	maker-scaffold10x_1842_pilon-snap-gene-0.15	BN1106_s186B000401	6	5.27992	8.69542	6.67123	G7Y2X6;G4VQP1;G4VQP2;I3LGN1;S4RUY5	GO:0003677;GO:0003899;GO:0032549;GO:0006351	IPR015712;IPR007120;IPR007121;IPR007644;IPR007642;IPR007645;IPR007646;IPR007647;IPR007641;IPR014724	DNA-directed RNA polymerase subunit beta, EC 2.7.7.6
8	fhe-miR-2b-1-3p	85.0483	536.434	492.221	maker-scaffold10x_254_pilon-augustus-gene-0.14	BN1106_s369B000199	5	58.0683	57.4766	38.4022	G7YK48;C1LDZ6;G4V8Y1;Q5BSS2;B3MMH1	GO:0005622;GO:0003746	IPR001816;IPR014039;IPR018101;IPR009060;IPR000449	GF15096;Ts translation elongation factor, mitochondrial;Putative elongation factor ts;Elongation factor Ts;SJCHGC03432 protein
8	fhe-miR-2b-1-3p	85.0483	536.434	492.221	augustus_masked-scaffold10x_1086_pilon-processed-gene-0.85	BN1106_s3B001031	5	36.1673	36.3854	56.3345	G4VJ86;G4VTU1;C1L449;G7YCQ4;S9Y743	GO:0005524;GO:0004693;GO:0051301;GO:0004674	IPR011009;IPR000719;IPR017441;IPR002290;IPR008271	Cell division protein kinase 9-B;Putative cell division protein kinase 9-B (EC 2.7.11.22) (EC 2.7.11.23) (Cyclin-dependent kinase 9-B);Serine/threonine kinase;Cyclin-dependent kinase 9
8	fhe-miR-2b-1-3p	85.0483	536.434	492.221	maker-scaffold10x_908_pilon-augustus-gene-0.71	BN1106_s1617B000258	5	12.1403	30.8053	29.213	G7Y8M9;B7QGS4;M3ZXS9;H2ML66;H9KPC5	GO:0005524;GO:0004402;GO:0000287;GO:0004697;GO:0016573;GO:0004674	IPR000961;IPR011009;IPR015022;IPR023142;IPR001478;IPR000719;IPR002290;IPR008271	Microtubule associated serine/threonine kinase, putative;Microtubule-associated serine/threonine kinase;Uncharacterized protein
8	fhe-miR-2b-1-3p	85.0483	536.434	492.221	maker-scaffold10x_123_pilon-snap-gene-0.72	BN1106_s3759B000098	5	16.7844	28.7971	6.98977	H2KPQ9;G4VP66;C1LEM5;T1EMH5;F6Z4Y4	GO:0000145;GO:0006887	IPR010326	Putative exocyst complex component Sec6;Uncharacterized protein;Exocyst complex component sec6, 3;Exocyst complex component 3
8	fhe-miR-2b-1-3p	85.0483	536.434	492.221	maker-scaffold10x_1453_pilon-snap-gene-0.19	BN1106_s5149B000085	5	21.9751	13.7509	16.7525	H2KT76;C1L608;Q5BXH3;G4VB57;L7LTH4	GO:0006457;GO:0016853	IPR023566;IPR013026;IPR011990;IPR001440;IPR019734;IPR001179	Peptidyl-prolyl cis-trans isomerase
8	fhe-miR-2b-1-3p	85.0483	536.434	492.221	maker-scaffold10x_606_pilon-snap-gene-0.37	BN1106_s2539B000160	5	0.19172	3.54604	7.89708	G7YQP2;G4LUV9;G4VFS2	GO:0006417; GO:0019887; GO:0019901; GO:0033674; GO:0043022	IPR016024;IPR026827;IPR011989;IPR022716;IPR000357;IPR021133	Putative uncharacterized protein;Translational activator gcn1-related;Translational activator GCN1
8	fhe-miR-2b-1-3p	85.0483	536.434	492.221	maker-scaffold10x_74_pilon-snap-gene-0.19	BN1106_s6550B000062	4	72.102	46.3168	106.189	H2KSJ7;C7TZ70;C1LNF2;C1L8F4;C1L8F5	GO:0005634;GO:0030529;GO:0003723;GO:0006396	IPR002344;IPR006630;IPR011991	Uncharacterized protein;Putative uncharacterized protein;La-related protein 6
8	fhe-miR-2b-1-3p	85.0483	536.434	492.221	maker-scaffold10x_99_pilon-snap-gene-0.66	BN1106_s1895B000222	4	22.3843	26.7418	34.7678	G7Y7I0;G4V979;G1MSN4;K1R1R5;E1BQT7	GO:0005543;GO:0005089;GO:0035023;GO:0032864;GO:0032863;GO:0060326;GO:0090004	IPR000219;IPR011993;IPR001849;IPR001452	Uncharacterized protein;Putative guanine-nucleotide-exchange-factor;Ephexin-1;SH3 domain-containing guanine exchange factor
8	fhe-miR-2b-1-3p	85.0483	536.434	492.221	maker-scaffold10x_200_pilon-snap-gene-0.124	BN1106_s825B000352	4	14.392	14.3604	13.6634	Q7YSY1;H2KPV9;G7YWS7;E0VKB1;H9KAC3	GO:0005524;GO:0004715;GO:0018108;GO:0016301;GO:0004713	IPR001060;IPR011009;IPR000719;IPR017441;IPR001245;IPR000980;IPR008266;IPR020635	Tyrosine-protein kinase transforming protein FPS, putative;Tyrosine kinase;Tyrosine-protein kinase Fps85D;Uncharacterized protein;Fes-like tyrosine kinase protein
8	fhe-miR-2b-1-3p	85.0483	536.434	492.221	maker-scaffold10x_653_pilon-snap-gene-0.2	BN1106_s883B000136	4	6.03269	9.22807	1.08246	G7YJQ9;C1LE61;G4VR93;K1Q2X2;B7QEL3	GO:0003676;GO:0000166	IPR012677;IPR000504	RNA-binding protein, putative;Ataxin-2-binding protein 1;Putative ataxin 2-binding protein (Hexaribonucleotide binding protein 1);RNA binding protein fox-1;RNA-binding protein 9
8	fhe-miR-2b-1-3p	85.0483	536.434	492.221	maker-scaffold10x_520_pilon-augustus-gene-1.69	BN1106_s141B000390	4	5.66802	8.77349	17.358	G4VSJ1;R7TZJ4;F1KPS5;T1K7I8;A8PT15	GO:0046872	IPR000571	Muscleblind-like protein, putative;Muscleblind-like protein;Uncharacterized protein
8	fhe-miR-2b-1-3p	85.0483	536.434	492.221	maker-scaffold10x_511_pilon-snap-gene-0.81	BN1106_s1137B000132	4	5.43825	4.45233	4.72612	H2KQ59;G4LWA9;C1LFY1;B7Q5D7;C1BN26	no_go	IPR023582;IPR001498;IPR020568;IPR006575;IPR016135;IPR020569	Impact, putative;UPF0029 protein C27E2.02; RWD domain-containing protein;Protein IMPACT-B
8	fhe-miR-2b-1-3p	85.0483	536.434	492.221	maker-scaffold10x_996_pilon-snap-gene-0.10	BN1106_s1674B000194	4	0.481389	3.01578	1.49161	H2KT81;Q5C318;G4VTG5;R7V3Z9;R7V8I3	no_go	IPR011705;IPR000210;IPR011333;IPR013069;IPR015915;IPR006652;IPR017096	Kelch-related proteins;Kelch-like protein 5;SJCHGC07558 protein;BTB domain-containing protein
8	fhe-miR-2b-1-3p	85.0483	536.434	492.221	maker-scaffold10x_1637_pilon-snap-gene-0.25	BN1106_s2819B000109	4	3.5751	2.9519	0.824429	G7YI90;G4VAJ2;I3IU21;H2TQ38;H0UXX2	GO:0016301	IPR001478;IPR008145;IPR008144;IPR020590;IPR027417;IPR001202	Membrane associated guanylate kinase inverted related;Membrane-associated guanylate kinase WW and PDZ domain-containing protein 3;Uncharacterized protein
8	fhe-miR-2b-1-3p	85.0483	536.434	492.221	maker-scaffold10x_1115_pilon-snap-gene-0.19	BN1106_s725B000470	3	103.462	102.86	90.0583	G4VEX2;Q5DAL9;G7YAU9;Q4SI45;H3CVI5	GO:0016282;GO:0033290;GO:0005852;GO:0003743;GO:0001731;GO:0006446;GO:0006413	IPR023194;IPR013906	Translation initiation factor 3 subunit J;Uncharacterized protein
8	fhe-miR-2b-1-3p	85.0483	536.434	492.221	maker-scaffold10x_342_pilon-snap-gene-0.36	BN1106_s96B000322	3	56.7583	51.7479	43.0191	C1L3Y9;Q5C525;G4VPC2;H9CXU4;I1ZI95	GO:0046872;GO:0003677	IPR007087;IPR015880;IPR003656	Zinc finger protein 207;Uncharacterized protein;ZNF207-1;Zinc finger protein 207-1;SJCHGC04867 protein
8	fhe-miR-2b-1-3p	85.0483	536.434	492.221	maker-scaffold10x_43_pilon-snap-gene-0.83	BN1106_s913B000268	3	31.5317	34.8083	71.589	C1L681;C1L680;G4VCB1;G4VCB0;G7YAS8	no_go	IPR019447;IPR015880;IPR011011;IPR013083	Zinc finger protein RTS2;Putative uncharacterized protein;DNA/RNA-binding protein KIN17
8	fhe-miR-2b-1-3p	85.0483	536.434	492.221	maker-scaffold10x_947_pilon-snap-gene-0.57	BN1106_s2355B000213	3	0.68479	30.6445	11.7077	G7YH34;G4VGF3;B4PFK1;G3UGB0;B3M671	GO:0046982	IPR009072	GF24346;GE20768;Uncharacterized protein;Erythroid differentiation-related factor 1
8	fhe-miR-2b-1-3p	85.0483	536.434	492.221	maker-scaffold10x_217_pilon-augustus-gene-1.3	BN1106_s92B000559	3	34.9423	23.721	57.2499	H2KNS4;G4VRQ0;Q5BXQ8;C1LGJ1;C1L501	GO:0005097;GO:0032851	IPR000195;IPR013519;IPR024881	TBC1 domain family member 20;TBC1 domain family;T-cell immunomodulatory protein;SJCHGC02700 protein
8	fhe-miR-2b-1-3p	85.0483	536.434	492.221	maker-scaffold10x_598_pilon-augustus-gene-0.6	BN1106_s703B000652	3	64.0118	23.6524	73.2486	G7YC66;C7TY45;T2M715;R7TYJ0;K1P6B3	GO:0045454	IPR012336;IPR013766	Thioredoxin domain-containing protein 4;Endoplasmic reticulum resident protein 44;Endoplasmic reticulum resident protein ERp44;Uncharacterized protein
8	fhe-miR-2b-1-3p	85.0483	536.434	492.221	maker-scaffold10x_102_pilon-augustus-gene-0.94	BN1106_s451B000364	3	40.382	20.6929	21.1155	H2KPM3;R7VBF0;T1G9K9;K1PNJ6;G3UUI9	GO:0016021;GO:0000166;GO:0016849;GO:0009190;GO:0035556	IPR001054;IPR018297	Uncharacterized protein;Adenylate cyclase 9;Adenylate cyclase type 9
8	fhe-miR-2b-1-3p	85.0483	536.434	492.221	maker-scaffold10x_464_pilon-augustus-gene-0.104	BN1106_s303B000438	3	30.7691	20.6392	68.1553	H2KUH3;G4VRP8;C1LJX8;C1L6N1;C1L6N0	GO:0003676;GO:0000166;GO:0005634;GO:0003723;GO:0006397	IPR012677;IPR000504;IPR006536	Polypyrimidine tract-binding protein 1;Putative polypyrimidine tract binding protein;Regulator of differentiation 1
8	fhe-miR-2b-1-3p	85.0483	536.434	492.221	maker-scaffold10x_125_pilon-snap-gene-0.22	BN1106_s79B000382	3	62.224	18.9594	30.6278	H2KP49;Q5C401;C1LDB9;C7TYW3;G4LYA9	GO:0008138;GO:0006470	IPR000340;IPR020422;IPR024950	Protein phosphatase;Jnk stimulatory phosphatase-related;Dual specificity protein phosphatase 15;SJCHGC07681 protein
8	fhe-miR-2b-1-3p	85.0483	536.434	492.221	maker-scaffold10x_2064_pilon-snap-gene-0.44	BN1106_s4973B000048	3	15.3954	18.8358	11.0116	G4VLI7;G7YQD6;Q5DAW0;B7Q0L3;K1QYU7	GO:0016021	IPR007632	Anoctamin
8	fhe-miR-2b-1-3p	85.0483	536.434	492.221	augustus_masked-scaffold10x_1549_pilon-processed-gene-0.2	BN1106_s3508B000168	3	6.16983	15.84	27.5892	G7YBE7;G4VJE0;C3Y6T6;E5SIM5;R7UFJ2	GO:0016021;GO:0008233;GO:0006508	IPR008010;IPR007484	Putative uncharacterized protein;Transmembrane anterior posterior transformation protein 1;Protein TAPT1 homolog;Uncharacterized protein
8	fhe-miR-2b-1-3p	85.0483	536.434	492.221	maker-scaffold10x_824_pilon-augustus-gene-0.21	BN1106_s3015B000095	3	13.5708	15.3845	27.5536	G7Y324;G4LX11;Q5DAD9;G4LX09;Q7YZS6	GO:0005524;GO:0008026;GO:0003676;GO:0004386;GO:0016818	IPR011545;IPR012961;IPR014001;IPR001650;IPR027417;IPR003593	Helicase, putative;Helicase SKI2W;SJCHGC09306 protein;FE1
8	fhe-miR-2b-1-3p	85.0483	536.434	492.221	maker-scaffold10x_280_pilon-snap-gene-0.117	BN1106_s254B000299	3	11.6461	11.3083	8.32507	G7YMF3;G4VFZ1;Q8CIC9;P70680;M7AM01	GO:0000139;GO:0003827;GO:0006486;GO:0008375;GO:0001701;GO:0006049	IPR004139	Putative alpha-1,3-mannosyl-glycoprotein beta-1,2-n-acetylglucosaminyltransferase;Alpha-1 3-mannosyl-glycoprotein beta-1 2-N-acetylglucosaminyltransferase;Alpha-1,3-mannosyl-glycoprotein 2-beta-N-acetylglucosaminyltransferase;N-acetylglucosaminyltransferase I;Mannoside acetylglucosaminyltransferase 1
8	fhe-miR-2b-1-3p	85.0483	536.434	492.221	snap_masked-scaffold10x_1280_pilon-processed-gene-0.21	BN1106_s3835B000156	3	30.1645	11.2978	65.6393	H2KVQ4;G4VTP8;E2C6F3;H9CXV2;E5SS55	GO:0005634;GO:0043565;GO:0003700	IPR004827;IPR005643;IPR002112;IPR008917	Transcription factor AP-1;Uncharacterized protein;Putative uncharacterized protein;JUNLI-1
8	fhe-miR-2b-1-3p	85.0483	536.434	492.221	augustus_masked-scaffold10x_1125_pilon-processed-gene-0.104	BN1106_s1767B000250	3	7.4602	8.9759	10.7918	H2KUM2;S4RYN7;G3NDA2;I3J8I5;I3J8I4	GO:0016021; GO:0019903; GO:0043666	IPR007587;IPR016024	Uncharacterized protein;Serine/threonine-protein phosphatase 6 regulatory subunit 2
8	fhe-miR-2b-1-3p	85.0483	536.434	492.221	maker-scaffold10x_52_pilon-snap-gene-0.36	BN1106_s1728B000127	3	3.94025	6.23906	3.39407	G7YA94;G4VEG9;K1Q6R7;B7PSH8;A7SZF7	GO:0005623; GO:0006623; GO:0019898; GO:0045053	IPR026847;IPR015412;IPR026854;IPR009543	Vacuolar protein-sorting protein, putative;Putative vacuolar protein sorting-associated protein (Vps13b);Vacuolar protein sorting-associated protein 13B
8	fhe-miR-2b-1-3p	85.0483	536.434	492.221	maker-scaffold10x_13_pilon-augustus-gene-2.155	BN1106_s2627B000248	3	9.00272	5.30662	37.1557	G7YEZ4;G4VHW6;Q5C7B0	no_go	0	Putative uncharacterized protein;Uncharacterized protein;SJCHGC05084 protein
8	fhe-miR-2b-1-3p	85.0483	536.434	492.221	maker-scaffold10x_908_pilon-augustus-gene-0.74	BN1106_s3126B000170	3	2.22795	4.80198	1.95161	G7Y8N4;G4VP23;G4VP22;G7Y8N2	GO:0003677	IPR003656;IPR008906;IPR012337	Uncharacterized protein
8	fhe-miR-2b-1-3p	85.0483	536.434	492.221	maker-scaffold10x_209_pilon-snap-gene-0.36	BN1106_s1267B000106	3	10.2304	2.53895	0.557718	H2KSG2;G4VJU3;J9JVR6;E0VPI3;T1I2U4	GO:0016021;GO:0055085	IPR011701;IPR024989;IPR016196;IPR020846	Putative uncharacterized protein;Major facilitator superfamily domain-containing protein 6;Uncharacterized protein
8	fhe-miR-2b-1-3p	85.0483	536.434	492.221	maker-scaffold10x_581_pilon-augustus-gene-0.64	BN1106_s80B000531	2	29.6406	60.5683	69.372	G4VJ37;G7YGL4;G7YAE8;Q5C386;G4VEH5	GO:0000079;GO:0010389	IPR013763;IPR006671;IPR015453	Putative cyclin G;Putative cyclin G2;Cyclin-G2;Cyclin G2;SJCHGC04483 protein
8	fhe-miR-2b-1-3p	85.0483	536.434	492.221	maker-scaffold10x_1058_pilon-snap-gene-0.8	BN1106_s1253B000118	2	51.863	46.2048	31.2512	H2KTS2;G4LXX4;Q5DD76;H2KR22;G7YD90	GO:0005794;GO:0016021;GO:0004653;GO:0006486;GO:0016757	IPR001173;IPR000772;IPR027791	N-acetylgalactosaminyltransferase, putative;Polypeptide N-acetylgalactosaminyltransferase;SJCHGC09400 protein
8	fhe-miR-2b-1-3p	85.0483	536.434	492.221	maker-scaffold10x_1272_pilon-snap-gene-0.1	BN1106_s1275B000181	2	47.7769	42.3709	100.098	H2KPX3;G4VGN6;T1IIS3;B0X9F6;D7EK02	GO:0016301;GO:0016773	IPR000403	Phosphatidylinositol 4-kinase type-ii;Putative uncharacterized protein;Putative phosphatidylinositol 4-kinase type-II;Phosphatidylinositol 4-kinase type 2-beta;Uncharacterized protein
8	fhe-miR-2b-1-3p	85.0483	536.434	492.221	maker-scaffold10x_964_pilon-snap-gene-0.28	BN1106_s2728B000159	2	22.9703	41.5274	19.585	G4VIF5;F7CMA9;H0XE29;S7PJD8;H2QQ95	GO:0016021	IPR005178	Uncharacterized protein;Putative organic solute transporter;Transmembrane protein 184C
8	fhe-miR-2b-1-3p	85.0483	536.434	492.221	maker-scaffold10x_563_pilon-snap-gene-0.129	BN1106_s3959B000138	2	91.1038	32.7456	32.3998	H2KRN3;C1LEW2;G4V9U7;Q5DAK1;A4PBU6	GO:0043005	IPR000928;IPR000727	Synaptosomal-associated protein
8	fhe-miR-2b-1-3p	85.0483	536.434	492.221	maker-scaffold10x_598_pilon-snap-gene-1.121	BN1106_s454B000163	2	14.0356	31.0537	38.7143	H2KR32;G4VNF5;E9GL25;Q17IK0;T1PJ51	GO:0005524;GO:0004672	IPR011009;IPR000719;IPR017441	Putative uncharacterized protein;Serine/threonine kinase;Tau-tubulin kinase 1;AAEL002323-PA;Protein kinase
8	fhe-miR-2b-1-3p	85.0483	536.434	492.221	maker-scaffold10x_186_pilon-snap-gene-0.99	BN1106_s228B000292	2	30.1989	30.8432	15.4032	H2KT03;G4LZZ3;G4VM55;C1LF97;R7UBA1	GO:0005509	IPR011992;IPR018247;IPR002048;IPR001125	Neuronal calcium sensor 2;Neuronal calcium sensor, putative;Putative neuronal calcium sensor;Uncharacterized protein
8	fhe-miR-2b-1-3p	85.0483	536.434	492.221	maker-scaffold10x_520_pilon-snap-gene-2.152	BN1106_s672B000291	2	10.114	28.9378	42.2878	G4LY57;G4LY56;G7YQ30;T1EDU3;A7S0B8	GO:0003723	IPR011989;IPR016024;IPR001313	Predicted protein;Pumilio, putative;Pumilio homolog 2;Uncharacterized protein
8	fhe-miR-2b-1-3p	85.0483	536.434	492.221	maker-scaffold10x_21_pilon-snap-gene-0.44	BN1106_s908B000155	2	40.5638	27.1852	30.3917	G7Y509;G4VMW9;C1LF61;B4PQJ8;B4MBN1	GO:0005524;GO:0017111	IPR003593;IPR009010;IPR003959;IPR003960;IPR004201;IPR003338;IPR027417	GJ14275;GE24413;NEM-sensitive fusion protein 2;Putative vesicular-fusion protein nsf;Vesicle-fusing ATPase
8	fhe-miR-2b-1-3p	85.0483	536.434	492.221	maker-scaffold10x_412_pilon-snap-gene-0.24	BN1106_s1230B000166	2	6.67858	26.8408	24.5165	G7Y8V9;G4VC19;H3HJY0;T1IL73	no_go	IPR001660;IPR013761;IPR011510;IPR021129	Lar interacting protein (Lip)-related protein;Liprin-alpha-2;Uncharacterized protein
8	fhe-miR-2b-1-3p	85.0483	536.434	492.221	maker-scaffold10x_637_pilon-augustus-gene-0.30	BN1106_s969B000456	2	27.5351	20.6935	56.3486	G7YTT4;G4LUP5;K1RE48;R7TRD0;T1K1K4	no_go	IPR005135;IPR025875;IPR001611;IPR003591	Carbon catabolite repressor protein, putative;CCR4-NOT transcription complex subunit 6;CCR4-NOT transcription complex subunit 6-like protein;Uncharacterized protein
8	fhe-miR-2b-1-3p	85.0483	536.434	492.221	maker-scaffold10x_513_pilon-snap-gene-1.147	BN1106_s2885B000183	2	15.2824	15.486	86.5485	G7YK12;E7EZL9;F1KW75;U1MTF0;F7AMQ4	no_go	IPR023260	Uncharacterized protein;Cysteine/serine-rich nuclear protein 2;Cysteine/serine-rich nuclear protein 1;Cysteine serine-rich nuclear protein 2
8	fhe-miR-2b-1-3p	85.0483	536.434	492.221	maker-scaffold10x_94_pilon-snap-gene-0.49	BN1106_s4659B000096	2	7.99104	14.9796	9.15019	G7YEN8;G4V8V3;Q5BYW4	GO:0003676;GO:0000166	IPR012677;IPR000504;IPR012921;IPR016194;IPR010912	Putative rna recognition motif protein split ends;Msx2-interacting protein;SJCHGC08952 protein
8	fhe-miR-2b-1-3p	85.0483	536.434	492.221	maker-scaffold10x_485_pilon-pred_gff_StringTie-gene-0.126	BN1106_s5303B000036	2	12.3628	14.2829	21.3025	G7YQ01;C1L3N5;Q5DEU5;G4VPL7;H2KS70	GO:0016021;GO:0006810	IPR009262	Uncharacterized protein;Solute carrier family 35-related;Solute carrier family 35 member F1;Solute carrier family 35 member F2;SJCHGC00927 protein
8	fhe-miR-2b-1-3p	85.0483	536.434	492.221	maker-scaffold10x_460_pilon-snap-gene-0.22	BN1106_s1918B000296	2	16.3849	14.2298	5.92602	C7TZI3;Q5DBL3;Q86EX9;G7YW36;G4VRW2	GO:0008270	IPR001841;IPR013083;IPR017907	Zinc finger, RING-type,domain-containing protein;Uncharacterized protein;Putative uncharacterized protein;SJCHGC05966 protein;Clone ZZD132 mRNA sequence
8	fhe-miR-2b-1-3p	85.0483	536.434	492.221	snap_masked-scaffold10x_61_pilon-processed-gene-0.24	BN1106_s3189B000245	2	9.08812	12.6812	6.42277	G7YFS6;G4M0D1	GO:0046872	IPR007087;IPR015880	Putative uncharacterized protein;Uncharacterized protein
8	fhe-miR-2b-1-3p	85.0483	536.434	492.221	maker-scaffold10x_567_pilon-snap-gene-0.29	BN1106_s1258B000349	2	12.6942	12.6041	3.232	G7YFQ5;H3DPP4;M4AMF1;I3IXK8;H2TGE9	GO:0016810;GO:0005737;GO:0016812;GO:0006208	IPR011059;IPR006680;IPR011778	Dihydropyrimidinase-related protein 3-A;Uncharacterized protein
8	fhe-miR-2b-1-3p	85.0483	536.434	492.221	maker-scaffold10x_1_pilon-snap-gene-0.152	BN1106_s4555B000084	2	6.15725	12.2292	1.78176	Q5DC79;G7YAY1;Q5BVY2;G4V5B9;Q2Y2H4	GO:0033897;GO:0003723	IPR001568;IPR018188	Putative ribonuclease t2;Ribonuclease Oy;Hepatotoxic ribonuclease omega-1;SJCHGC07916 protein;SJCHGC05678 protein
8	fhe-miR-2b-1-3p	85.0483	536.434	492.221	maker-scaffold10x_1304_pilon-augustus-gene-0.5	BN1106_s3048B000047	2	1.58851	11.7004	0.840287	G7YIC5;G4VD14;Q5DE49;R7TIT6;T1EYY6	no_go	IPR026755	Putative uncharacterized protein;Uncharacterized protein;SJCHGC04508 protein
8	fhe-miR-2b-1-3p	85.0483	536.434	492.221	maker-scaffold10x_1013_pilon-snap-gene-0.131	BN1106_s210B001000	2	10.6145	9.11827	20.566	G7YG99;G4VTI6;G4LVK7;H2KVR8	GO:0008270	IPR025750;IPR007087;IPR015880;IPR011011;IPR001965;IPR019787;IPR001841;IPR013083	Requim, req/dpf2, putative;Putative dpf3;Zinc finger protein ubi-d4
8	fhe-miR-2b-1-3p	85.0483	536.434	492.221	maker-scaffold10x_29_pilon-snap-gene-0.26	BN1106_s667B000211	2	10.9818	8.74016	1.65693	G7YB49;G4LUV8;G4V6E6;T1JKZ6;E0VDY1	GO:0004143;GO:0003951;GO:0003676;GO:0035556;GO:0007205;GO:0046872;GO:0008076;GO:0005249;GO:0047134	IPR016064;IPR000756;IPR001206;IPR002219;IPR000159;IPR000504;IPR020454;IPR027359;IPR005821;IPR003091;IPR003968;IPR011424	Diacylglycerol kinase theta, putative;Diacylglycerol kinase, theta, putative;Putative diacylglycerol kinase, theta;Diacylglycerol kinase;Uncharacterized protein
8	fhe-miR-2b-1-3p	85.0483	536.434	492.221	maker-scaffold10x_604_pilon-augustus-gene-0.115	BN1106_s425B000532	2	4.95476	2.37749	5.37106	G7YTG7;G4V9G2;R7UTC6;Q9VAY4;Q8IMM6	GO:0051301	IPR026955	Putative uncharacterized protein;Biorientation of chromosomes in cell division protein 1;CG5514, isoform B;CG5514, isoform A;CG5514, isoform C;LD18173p;Uncharacterized protein
8	fhe-miR-2b-1-3p	85.0483	536.434	492.221	maker-scaffold10x_177_pilon-augustus-gene-0.2	BN1106_s791B000191	2	25.2739	2.32076	5.47639	H2KPI1;G4LZI7;C1L3R1;Q9U8R6;R7U5Y9	GO:0016020;GO:0008021;GO:0005215	IPR000008;IPR001565	Synaptotagmin II;Synaptotagmin, putative;Synaptotagmin-1;Djsyt protein;Synaptotagmin 1 variant
8	fhe-miR-2b-1-3p	85.0483	536.434	492.221	maker-scaffold10x_295_pilon-snap-gene-0.73	BN1106_s384B000397	1	157.335	283.097	221.026	H2KT75;G4LVJ6;A4UY08;F2DEU5;E5SYB5	GO:0005524;GO:0008026;GO:0003676	IPR011545;IPR014001;IPR001650;IPR027417;IPR000629;IPR014014	DEAD box RNA helicase Me31B;ATP-dependent RNA helicase DHH1;Predicted protein;DEAD box ATP-dependent RNA helicase, putative;ATP-dependent RNA helicase cgh-1
8	fhe-miR-2b-1-3p	85.0483	536.434	492.221	maker-scaffold10x_158_pilon-snap-gene-0.43	BN1106_s12B000465	1	49.9144	79.6087	67.012	G4VR44;C7TXX4;C7TXQ9;C7TXZ6;G4VR46	GO:0004467;GO:0001676	IPR020845;IPR000873	Long-chain-fatty-acid--CoA ligase 5;Long-chain-fatty-acid--CoA ligase
8	fhe-miR-2b-1-3p	85.0483	536.434	492.221	maker-scaffold10x_1075_pilon-augustus-gene-0.40	BN1106_s1277B000102	1	69.3746	45.2019	53.7498	G7Y7Z1;Q9NHY5;Q5DGD4;G4VFN9;G4VFN7	GO:0005524;GO:0006457;GO:0006950	IPR015566;IPR003594;IPR019805;IPR001404;IPR020575;IPR020568	Putative endoplasmin;Endoplasmin;SJCHGC06677 protein
8	fhe-miR-2b-1-3p	85.0483	536.434	492.221	maker-scaffold10x_377_pilon-snap-gene-0.39	BN1106_s2120B000176	1	5.02846	18.6134	7.45869	H2KNX0;G4VE50;H3I4T3;A7SKB0;C3XV29	GO:0005882	IPR026773	Predicted protein;Putative uncharacterized protein;Putative meiosis-specific nuclear structural protein 1;Trichoplein keratin filament-binding protein;Uncharacterized protein
8	fhe-miR-2b-1-3p	85.0483	536.434	492.221	maker-scaffold10x_1040_pilon-snap-gene-0.41	BN1106_s4225B000107	1	18.3491	16.8712	31.7033	G7YIG4;G4VBZ9;Q5DHB7;G1NKA9;K1PKL7	GO:0000042	IPR000237	Uncharacterized protein;Putative uveal autoantigen with coiled-coil domains and ankyrin repeats protein (Beta-actin-binding protein) (BetaCAP73);Thyroid receptor-interacting protein 11;SJCHGC04377 protein
8	fhe-miR-2b-1-3p	85.0483	536.434	492.221	augustus_masked-scaffold10x_896_pilon-processed-gene-0.25	BN1106_s6497B000046	1	0.294024	13.6502	12.113	G7YVC8;G4M1Q5	no_go	0	Putative uncharacterized protein
8	fhe-miR-2b-1-3p	85.0483	536.434	492.221	maker-scaffold10x_149_pilon-snap-gene-0.103	BN1106_s3258B000129	1	10.7999	5.47066	10.8897	H2KR25;G4V623;K1RCZ2;R7UBC6;Q5DC34	GO:0005622;GO:0005509;GO:0004198;GO:0006508	IPR022684;IPR022682;IPR022683;IPR011992;IPR018247;IPR000169;IPR001300;IPR002048	Calpain C (C02 family);Calpain-9;SJCHGC01809 protein;Uncharacterized protein
8	fhe-miR-2b-1-3p	85.0483	536.434	492.221	maker-scaffold10x_1086_pilon-pred_gff_StringTie-gene-0.30	BN1106_s3B001020	1	10.1554	3.57109	1.16561	G7YEX3;T2C5A6;T2C475;G4VSK4;H2KSV8	GO:0030054;GO:0016021;GO:0045211;GO:0005230	IPR006028;IPR006202;IPR006201;IPR006029;IPR018000	Putative cys-loop ligand gated ion channel subunit;Glycine receptor subunit alpha-2;Glycine receptor subunit beta;Glutamate-gated chloride channel subunit 2 isoform 2;Glutamate-gated chloride channel subunit 2 isoform 1
8	fhe-miR-2b-1-3p	85.0483	536.434	492.221	maker-scaffold10x_237_pilon-snap-gene-0.41	BN1106_s1766B000177	1	0.350187	2.26019	2.20416	G7YGF3;G4VG61;Q6A1B3;Q3KZD8;H3ALP8	GO:0005524;GO:0046872;GO:0004674;GO:0005057;GO:0035556	IPR011009;IPR002219;IPR000719;IPR017441;IPR003116;IPR001245;IPR008271	Serine/threonine kinase;Serine/threonine-protein kinase-transforming protein Rmil;Uncharacterized protein;SJCHGC03514 protein;Raf serine/threonine kinase
10	fhe-miR-2c-3p	28.5953	18.793	2.18407	maker-scaffold10x_66_pilon-pred_gff_StringTie-gene-0.48	BN1106_s10139B000014	11	545.238	16.6721	45.6167	B9VXS2;A8W638;B9VXS1;A8W7J0;Q95VA7	GO:0008234;GO:0006508	IPR025661;IPR000169;IPR025660;IPR013128;IPR000668;IPR013201	Cathepsin L3
10	fhe-miR-2c-3p	28.5953	18.793	2.18407	maker-scaffold10x_1296_pilon-pred_gff_StringTie-gene-0.42	BN1106_s5723B000080	7	25.7797	20.4478	21.3204	G7YH82	no_go	no_ipr	Uncharacterised
10	fhe-miR-2c-3p	28.5953	18.793	2.18407	maker-scaffold10x_365_pilon-snap-gene-0.5	BN1106_s4339B000145	4	299.684	123.076	124.288	H2KSI2;Q3KZC1;G4VFG9;C1LDY5	no_go	0	Uncharacterized protein;SJCHGC05108 protein
10	fhe-miR-2c-3p	28.5953	18.793	2.18407	maker-scaffold10x_392_pilon-snap-gene-0.26	BN1106_s3788B000103	4	10.0828	9.59289	7.96098	G7YIR0;G4V7V7;Q5C4M9	no_go	IPR020683	Putative uncharacterized protein;Uncharacterized protein;SJCHGC03787 protein
10	fhe-miR-2c-3p	28.5953	18.793	2.18407	maker-scaffold10x_10_pilon-snap-gene-0.0	BN1106_s8630B000032	3	145.806	106.453	166.318	G7YC47;G4V9C3;Q86ET1;C1L8I0;C1LNN9	GO:0005525;GO:0015031;GO:0007264	IPR027417;IPR005225;IPR001806;IPR003579	Rab-protein 8;Putative rab15, 13, 10, 1, 35, 5, and;Ras-related protein RABD2a;SJCHGC02833 protein
10	fhe-miR-2c-3p	28.5953	18.793	2.18407	maker-scaffold10x_998_pilon-augustus-gene-0.72	BN1106_s1654B000286	3	180.604	59.6349	89.7464	G4LZ60;G7Y5W7;Q5MAF5;Q5DB99;C1LAE7	GO:0016874	IPR001370	Proteinase inhibitor I32, inhibitor of apoptosis,domain-containing protein;Inhibitor of apoptosis protein,putative;E3 ubiquitin-protein ligase IAP-3;SJCHGC09493 protein;Inhibitor of apoptosis protein
10	fhe-miR-2c-3p	28.5953	18.793	2.18407	maker-scaffold10x_56_pilon-augustus-gene-0.104	BN1106_s235B000265	3	19.7542	18.568	5.13673	G7Y3Y1;H2KNS2;G4VM97;M5TUL5;Q214E3	GO:0003824;GO:0016853	IPR001753;IPR014748	Enoyl hydratase;Enoyl-CoA hydratase domain-containing protein 3 mitochondrial;Enoyl-CoA hydratase/isomerase
10	fhe-miR-2c-3p	28.5953	18.793	2.18407	maker-scaffold10x_58_pilon-augustus-gene-0.64	BN1106_s115B000505	3	8.93088	15.8334	19.6174	H2KPP2;G4V6T5;B7PSI7;A7SV86;K1QIK0	GO:0005524;GO:0008026;GO:0003676;GO:0003677;GO:0004518;GO:0006259;GO:0090305	IPR011545;IPR014001;IPR001650;IPR027417;IPR020819;IPR006166;IPR011335	Predicted protein;Putative uncharacterized protein;Fanconi anemia group M protein
10	fhe-miR-2c-3p	28.5953	18.793	2.18407	maker-scaffold10x_1279_pilon-snap-gene-0.55	BN1106_s2844B000231	3	12.0136	2.15838	0.533009	G7YLW0;G4V715;H2KUW3;Q71SU7;Q86GL8	GO:0003990;GO:0004104	IPR002018;IPR019819;IPR000997;IPR019826	BC026374 protein (S09 family);Acetyl cholinesterase;Acetylcholinesterase;Acetylcholinesterase, putative
10	fhe-miR-2c-3p	28.5953	18.793	2.18407	maker-scaffold10x_289_pilon-augustus-gene-0.93	BN1106_s7866B000032	2	87.1671	132.102	63.0874	Q8WT66;B3GUV6;C1LNQ1;C1L8J1;I0FD90	GO:0004619;GO:0006096;GO:0046538	IPR013078;IPR005952;IPR001345	Phosphoglycerate mutase
10	fhe-miR-2c-3p	28.5953	18.793	2.18407	maker-scaffold10x_644_pilon-snap-gene-0.11	BN1106_s147B000460	2	168.051	31.6356	79.8368	G7YX60;C1LMG2;Q5DBP2;G4VG70;G4VG69	GO:0016021	IPR020309	Small integral membrane protein 14;Putative uncharacterized protein;SJCHGC06660 protein
10	fhe-miR-2c-3p	28.5953	18.793	2.18407	maker-scaffold10x_902_pilon-snap-gene-0.61	BN1106_s2191B000249	2	14.805	19.788	11.6647	G7YV45;Q5BW24;G4VM63;A7SU16;G3NMZ1	GO:0005634; GO:0006606	IPR028159;IPR028155;IPR028158;IPR028156	Predicted protein;Uncharacterized protein;Putative rpa-interacting protein;RPA-interacting protein;SJCHGC04076 protein
10	fhe-miR-2c-3p	28.5953	18.793	2.18407	maker-scaffold10x_784_pilon-augustus-gene-0.19	BN1106_s3867B000080	2	42.2606	16.9945	35.8125	G7YV25;Q86EG2;C1LK40;C1L6R1;G4V5L5	GO:0016020;GO:0006897	IPR012466;IPR011993	NECAP-like protein CG9132;Putative uncharacterized protein;Adaptin ear-binding coat-associated protein 1;Clone ZZD434 mRNA sequence
10	fhe-miR-2c-3p	28.5953	18.793	2.18407	maker-scaffold10x_907_pilon-augustus-gene-0.21	BN1106_s7263B000028	2	10.1673	11.5372	4.82551	G7YTP1;C4QRU8;T1JB81;C3ZP52;B7PUI4	GO:0005622;GO:0007165	IPR001251;IPR008936;IPR000198	Putative uncharacterized protein;Rho GTPase-activating protein 8;Uncharacterized protein
10	fhe-miR-2c-3p	28.5953	18.793	2.18407	maker-scaffold10x_1859_pilon-snap-gene-0.52	BN1106_s4364B000089	2	7.30932	7.94579	3.15413	G7YFN3;Q5BVV5;C1LGY7;C1L552;G4LXT4	GO:0005840	IPR021757	39S ribosomal protein L46, mitochondrial
10	fhe-miR-2c-3p	28.5953	18.793	2.18407	maker-scaffold10x_259_pilon-snap-gene-0.100	BN1106_s1731B000201	1	111.057	124.244	63.6294	G7YML0;Q5DB09;Q15ET8;Q5BS32;D2I3L6	GO:0003774; GO:0005737; GO:0005868; GO:0005874; GO:0007018; GO:0045505	IPR004942;IPR016561	Putative uncharacterized protein;Dynein light chain roadblock-type;Dynein light chain, putative;Roadblock-related dynein light chain-like protein;Roadblock;SJCHGC06529 protein;SJCHGC06530 protein
10	fhe-miR-2c-3p	28.5953	18.793	2.18407	snap_masked-scaffold10x_2199_pilon-processed-gene-0.30	BN1106_s2045B000207	1	87.6095	32.5886	37.6438	Q86FE0;G4V6X0;K1RIJ1;K7J6E0;D1LXH5	GO:0016021;GO:0016192	IPR001388;IPR016444	VAMP;Synaptobrevin, putative|Pfam:PF00957;Synaptobrevin;Uncharacterized protein;SJCHGC01984 protein;Vesicle-associated membrane protein 2
10	fhe-miR-2c-3p	28.5953	18.793	2.18407	maker-scaffold10x_1272_pilon-pred_gff_StringTie-gene-0.49	BN1106_s4317B000114	1	24.6256	27.5118	14.2938	G7YTD6;G4LW01;C1LHT4;G4LVZ6;Q5DGH5	GO:0003899;GO:0003676;GO:0008270;GO:0006351	IPR001222	DNA-directed RNA polymerase I subunit A12;DNA-directed RNA polymerase I, putative;DNA-directed RNA polymerase I subunit RPA12;SJCHGC08580 protein
10	fhe-miR-2c-3p	28.5953	18.793	2.18407	maker-scaffold10x_82_pilon-augustus-gene-0.138	BN1106_s2118B000145	1	17.5639	17.1217	6.99722	G4M048;G7Y595;U3N4T1;A9JSY1;F8W4N9	GO:0004252;GO:0006508	IPR001478;IPR001254;IPR001940;IPR009003	Zgc:174193 protein;Uncharacterized protein;Subfamily S1B unassigned peptidase (S01 family);Serine protease HTRA2 mitochondrial;High temperature requirement serine protease HtrA2
10	fhe-miR-2c-3p	28.5953	18.793	2.18407	maker-scaffold10x_306_pilon-augustus-gene-0.6	BN1106_s2221B000104	1	13.8943	10.2377	18.0614	H2KTD2;G4V9F1;K1PN07;E7FA62;M3ZHB1	GO:0008237;GO:0008270;GO:0003743	IPR016024;IPR014782	Uncharacterized protein;Tata binding protein associated factor (M01 family);Transcription initiation factor TFIID subunit 2
10	fhe-miR-2c-3p	28.5953	18.793	2.18407	maker-scaffold10x_598_pilon-snap-gene-0.35	BN1106_s703B000651	1	7.52156	7.24168	39.8977	G4VMS0;G7Y6F3;G7YIX6;G7Y6F2;J9K6N8	GO:0016021	IPR027933	Putative uncharacterized protein;Tubulin-specific chaperone cofactor E-like protein;Uncharacterized protein
10	fhe-miR-2c-3p	28.5953	18.793	2.18407	maker-scaffold10x_439_pilon-augustus-gene-0.20	BN1106_s2974B000163	1	5.83433	5.78422	0.49345	G7YEZ5;G4VJK5;Q8MPD5	GO:0016021	IPR003397;IPR018544	Putative mitochondrial import inner membrane translocase subunit tim17;Uncharacterized protein;Putative uncharacterized protein
10	fhe-miR-2c-3p	28.5953	18.793	2.18407	maker-scaffold10x_209_pilon-snap-gene-0.22	BN1106_s82B000283	1	1.03137	3.78289	0.755295	G4VBT8;I1FY85;H3IAS4;M1ECU3;M3Y000	no_go	IPR002110;IPR020683	Putative ankrd45 protein;Uncharacterized protein;Ankyrin repeat domain 45
10	fhe-miR-2c-3p	28.5953	18.793	2.18407	maker-scaffold10x_1477_pilon-snap-gene-0.10	BN1106_s4397B000042	1	0.32695	1.94693	0.590826	H2KTG4;G4LUI0;G4V6I0;G7YN99;G7YD89	GO:0016020;GO:0003829;GO:0008109;GO:0008375	IPR003406	Glycosyltransferase 14 family member, putative;Putative glycosyltransferase 14 family member;N-acetyllactosaminide beta-1 6-N-acetylglucosaminyl-transferase;Beta-1,3-galactosyl-O-glycosyl-glycoprotein beta-1,6-N-acetylglucosaminyltransferase 4
10	fhe-miR-2c-3p	28.5953	18.793	2.18407	maker-scaffold10x_1610_pilon-snap-gene-0.34	BN1106_s1165B000168	1	0.139614	1.42678	1.78144	G7YC94;C3XUM8;R7TYY9;N6TRN8;U4U326	GO:0050660;GO:0010181;GO:0016040;GO:0005506;GO:0051536;GO:0006537;PIRSF000187;TIGR01317	IPR013785;IPR028261;IPR017932;IPR000583;IPR002489;IPR002932;IPR006982;IPR012220;IPR006005;IPR009051;IPR023753;IPR001327;IPR016040	Putative uncharacterized protein;Putative glutamate synthase [NADPH];Uncharacterized protein
10	fhe-miR-2c-3p	28.5953	18.793	2.18407	maker-scaffold10x_646_pilon-snap-gene-0.16	BN1106_s7025B000054	1	0.763018	0.344723	0.323491	G7YNU4;Q5C0V1;T1GK65;E3LZA8;A8XSM1	GO:0016020;GO:0016263;GO:0016266	IPR026842;IPR003378	Protein CBG18398;Putative uncharacterized protein;Glycoprotein-N-acetylgalactosamine 3-beta-galactosyltransferase;SJCHGC02072 protein;Uncharacterized protein
11	fhe-miR-2d-3p	4.52686	12.8031	0	maker-scaffold10x_113_pilon-pred_gff_StringTie-gene-0.102	BN1106_s4618B000051	26	3.18729	14.0754	1.22434	no_uniprot	no_go	no_ipr	Serpin
11	fhe-miR-2d-3p	4.52686	12.8031	0	maker-scaffold10x_184_pilon-augustus-gene-0.30	BN1106_s1410B000095	9	7.64279	17.4666	5.32167	G7YFS9;G4VC23;Q5C7K9;Q5C4L3	no_go	IPR003961;IPR013783	Putative anosmin-1 (Kallmann syndrome protein) (Adhesion molecule-like X-linked);Anosmin-1;SJCHGC08319 protein;SJCHGC07467 protein
11	fhe-miR-2d-3p	4.52686	12.8031	0	maker-scaffold10x_44_pilon-augustus-gene-0.61	BN1106_s1553B000110	8	3.38863	11.4815	2.726	G7Y6L4;G7Y8N6;G7YL50;G4M1V0;Q5C394	GO:0003723;GO:0003964;GO:0016746;GO:0006278;GO:0007165;GO:0005524;GO:0046872	IPR005135;IPR002123;IPR000477;IPR000698;IPR011021;IPR014752;IPR011022;IPR014753;IPR014756;IPR002110;IPR020683;IPR007087;IPR015880;IPR013087	Acyl-CoA:glycerol-3-phosphate acyltransferase;Beta-arrestin;ATP-binding cassette transporter;Zinc finger protein 341;SJCHGC09145 protein
11	fhe-miR-2d-3p	4.52686	12.8031	0	maker-scaffold10x_1723_pilon-augustus-gene-0.71	BN1106_s81B000691	8	6.93522	6.39888	4.69208	Q5DCK8;G4LVI3;H2KUQ3;G4LVI2;E2AAN9	GO:0006355	IPR012479	SAP30-binding protein;Putative uncharacterized protein;SJCHGC08953 protein
11	fhe-miR-2d-3p	4.52686	12.8031	0	maker-scaffold10x_902_pilon-snap-gene-0.60	BN1106_s6580B000054	7	28.6245	10.1154	35.2103	G7YXV4;C1L479;G4VM62;T1G5G1;Q5F4B4	GO:0016591;GO:0070940;GO:0008284;GO:0045944;GO:0010564	IPR006569;IPR008942;IPR006903	Uncharacterized protein;Putative uncharacterized protein;Regulation of nuclear pre-mRNA domain-containing protein 1B;Cell-cycle related and expression-elevated protein in tumor
11	fhe-miR-2d-3p	4.52686	12.8031	0	maker-scaffold10x_973_pilon-augustus-gene-0.30	BN1106_s6125B000032	6	36.2575	51.5287	13.7195	C1LG05;G4LY28;G7Y4H6;R7VHD4;T1ELH3	GO:0005634;GO:0043565;GO:0005622	IPR003958;IPR009072	Negative cofactor 2 beta;TATA-binding protein-associated phosphoprotein (Dr1)
11	fhe-miR-2d-3p	4.52686	12.8031	0	maker-scaffold10x_492_pilon-snap-gene-0.5	BN1106_s2428B000108	6	32.2557	47.2397	27.0971	Q5DCP5;B3RSH9	no_go	IPR021346	Putative uncharacterized protein;SJCHGC06378 protein;Uncharacterized protein
11	fhe-miR-2d-3p	4.52686	12.8031	0	maker-scaffold10x_2199_pilon-pred_gff_StringTie-gene-0.41	BN1106_s3606B000124	6	34.5689	39.5913	28.4467	G7YPS3;G4VD67;K1R1B8;T1J712;H9J1H5	GO:0004105;GO:0006657;GO:0016779;GO:0009058;GO:0003824;GO:0005543	IPR004821;IPR014729;IPR011993;IPR001849	Choline-phosphate cytidylyltransferase; phosphoglycerate dehydrogenase
11	fhe-miR-2d-3p	4.52686	12.8031	0	maker-scaffold10x_908_pilon-augustus-gene-0.80	BN1106_s475B000502	6	1.78141	20.5368	3.0418	H2KQG2;G4VPV3	no_go	0	Uncharacterized protein
11	fhe-miR-2d-3p	4.52686	12.8031	0	maker-scaffold10x_715_pilon-pred_gff_StringTie-gene-0.39	BN1106_s1396B000330	6	61.1467	20.2819	58.1086	Q5C1W6;G7YB41;G4VKV4;C7TXZ3;C7TXS6	GO:0048500;GO:0008312;GO:0005525;GO:0003924;GO:0006184;GO:0006614;GO:0017111	IPR003593;IPR027417;IPR013822;IPR004125;IPR022941;IPR006325;IPR000897	Signal recognition particle 54 kDa protein
11	fhe-miR-2d-3p	4.52686	12.8031	0	maker-scaffold10x_203_pilon-snap-gene-0.86	BN1106_s16B000589	6	18.4047	18.8659	11.0124	G7YQR8;G4VDD3;Q5D8Q3;C1L3X1;E9H4K7	GO:0006511; GO:0016567; GO:0019005; GO:0031146	IPR026303	ATP synthase, H+ transporting, mitochondrial F0 complex, subunit s;Putative uncharacterized protein;ATP synthase subunit s-like protein;SJCHGC01227 protein
11	fhe-miR-2d-3p	4.52686	12.8031	0	maker-scaffold10x_631_pilon-augustus-gene-0.118	BN1106_s10B000515	6	13.7462	13.1795	5.39819	G7YPR9;G4VBX8;O15970;H2KTM2;O15969	GO:0016021;GO:0004993;GO:0007210;GO:0004930;GO:0005887;GO:0016907;GO:0007213	IPR000276;IPR017452;IPR000995	Putative biogenic amine (5HT) receptor;5-hydroxytryptamine receptor 1;5-hydroxytryptamine receptor 7;Serotonin receptor-like planarian receptor 4;Serotonin receptor-like planarian receptor 1
11	fhe-miR-2d-3p	4.52686	12.8031	0	maker-scaffold10x_631_pilon-snap-gene-0.28	BN1106_s834B000165	6	0.0880202	1.45795	0.366257	G7YMZ2;G4VBY3;K1QQY6;E0VV66;T1KYI8	no_go	IPR016024;IPR024855	Putative uncharacterized protein;Protein unc-79 homolog;Unc-79-like protein;Uncharacterized protein
11	fhe-miR-2d-3p	4.52686	12.8031	0	augustus_masked-scaffold10x_1086_pilon-processed-gene-0.85	BN1106_s3B001031	5	36.1673	36.3854	56.3345	G4VJ86;G4VTU1;C1L449;G7YCQ4;S9Y743	GO:0005524;GO:0004693;GO:0051301;GO:0004674	IPR011009;IPR000719;IPR017441;IPR002290;IPR008271	Cell division protein kinase 9-B;Putative cell division protein kinase 9-B (EC 2.7.11.22) (EC 2.7.11.23) (Cyclin-dependent kinase 9-B);Serine/threonine kinase;Cyclin-dependent kinase 9
11	fhe-miR-2d-3p	4.52686	12.8031	0	maker-scaffold10x_908_pilon-augustus-gene-0.71	BN1106_s1617B000258	5	12.1403	30.8053	29.213	G7Y8M9;B7QGS4;M3ZXS9;H2ML66;H9KPC5	GO:0005524;GO:0004402;GO:0000287;GO:0004697;GO:0016573;GO:0004674	IPR000961;IPR011009;IPR015022;IPR023142;IPR001478;IPR000719;IPR002290;IPR008271	Microtubule associated serine/threonine kinase, putative;Microtubule-associated serine/threonine kinase;Uncharacterized protein
11	fhe-miR-2d-3p	4.52686	12.8031	0	maker-scaffold10x_1453_pilon-snap-gene-0.19	BN1106_s5149B000085	5	21.9751	13.7509	16.7525	H2KT76;C1L608;Q5BXH3;G4VB57;L7LTH4	GO:0006457;GO:0016853	IPR023566;IPR013026;IPR011990;IPR001440;IPR019734;IPR001179	Peptidyl-prolyl cis-trans isomerase
11	fhe-miR-2d-3p	4.52686	12.8031	0	maker-scaffold10x_606_pilon-snap-gene-0.37	BN1106_s2539B000160	5	0.19172	3.54604	7.89708	G7YQP2;G4LUV9;G4VFS2	GO:0006417; GO:0019887; GO:0019901; GO:0033674; GO:0043022	IPR016024;IPR026827;IPR011989;IPR022716;IPR000357;IPR021133	Putative uncharacterized protein;Translational activator gcn1-related;Translational activator GCN1
11	fhe-miR-2d-3p	4.52686	12.8031	0	maker-scaffold10x_74_pilon-snap-gene-0.19	BN1106_s6550B000062	4	72.102	46.3168	106.189	H2KSJ7;C7TZ70;C1LNF2;C1L8F4;C1L8F5	GO:0005634;GO:0030529;GO:0003723;GO:0006396	IPR002344;IPR006630;IPR011991	Uncharacterized protein;Putative uncharacterized protein;La-related protein 6
11	fhe-miR-2d-3p	4.52686	12.8031	0	maker-scaffold10x_99_pilon-snap-gene-0.66	BN1106_s1895B000222	4	22.3843	26.7418	34.7678	G7Y7I0;G4V979;G1MSN4;K1R1R5;E1BQT7	GO:0005543;GO:0005089;GO:0035023;GO:0032864;GO:0032863;GO:0060326;GO:0090004	IPR000219;IPR011993;IPR001849;IPR001452	Uncharacterized protein;Putative guanine-nucleotide-exchange-factor;Ephexin-1;SH3 domain-containing guanine exchange factor
11	fhe-miR-2d-3p	4.52686	12.8031	0	maker-scaffold10x_1296_pilon-snap-gene-0.11	BN1106_s748B000263	4	32.4962	17.2455	19.5985	G7YQ21;G4LYI8;C1LFV1;R7UNW2;G1T9P2	GO:0003743;GO:0016301	IPR026599;IPR000631;IPR006910	Eukaryotic translation initiation factor 3, subunit 8;Uncharacterized protein;0710008K08Rik protein;Carbohydrate kinase domain-containing protein
11	fhe-miR-2d-3p	4.52686	12.8031	0	maker-scaffold10x_200_pilon-snap-gene-0.124	BN1106_s825B000352	4	14.392	14.3604	13.6634	Q7YSY1;H2KPV9;G7YWS7;E0VKB1;H9KAC3	GO:0005524;GO:0004715;GO:0018108;GO:0016301;GO:0004713	IPR001060;IPR011009;IPR000719;IPR017441;IPR001245;IPR000980;IPR008266;IPR020635	Tyrosine-protein kinase transforming protein FPS, putative;Tyrosine kinase;Tyrosine-protein kinase Fps85D;Uncharacterized protein;Fes-like tyrosine kinase protein
11	fhe-miR-2d-3p	4.52686	12.8031	0	maker-scaffold10x_186_pilon-snap-gene-0.90	BN1106_s342B000433	4	39.4843	13.422	34.8222	G7YR69;C1L5R0;C1LI44;Q5BXL1;T2MBQ8	no_go	IPR015943;IPR001680;IPR017986	WD repeat domain phosphoinositide-interacting protein 3;SJCHGC05492 protein
11	fhe-miR-2d-3p	4.52686	12.8031	0	maker-scaffold10x_520_pilon-augustus-gene-1.69	BN1106_s141B000390	4	5.66802	8.77349	17.358	G4VSJ1;R7TZJ4;F1KPS5;T1K7I8;A8PT15	GO:0046872	IPR000571	Muscleblind-like protein, putative;Muscleblind-like protein;Uncharacterized protein
11	fhe-miR-2d-3p	4.52686	12.8031	0	maker-scaffold10x_511_pilon-snap-gene-0.81	BN1106_s1137B000132	4	5.43825	4.45233	4.72612	H2KQ59;G4LWA9;C1LFY1;B7Q5D7;C1BN26	no_go	IPR023582;IPR001498;IPR020568;IPR006575;IPR016135;IPR020569	Impact, putative;UPF0029 protein C27E2.02; RWD domain-containing protein;Protein IMPACT-B
11	fhe-miR-2d-3p	4.52686	12.8031	0	maker-scaffold10x_996_pilon-snap-gene-0.10	BN1106_s1674B000194	4	0.481389	3.01578	1.49161	H2KT81;Q5C318;G4VTG5;R7V3Z9;R7V8I3	no_go	IPR011705;IPR000210;IPR011333;IPR013069;IPR015915;IPR006652;IPR017096	Kelch-related proteins;Kelch-like protein 5;SJCHGC07558 protein;BTB domain-containing protein
11	fhe-miR-2d-3p	4.52686	12.8031	0	maker-scaffold10x_1637_pilon-snap-gene-0.25	BN1106_s2819B000109	4	3.5751	2.9519	0.824429	G7YI90;G4VAJ2;I3IU21;H2TQ38;H0UXX2	GO:0016301	IPR001478;IPR008145;IPR008144;IPR020590;IPR027417;IPR001202	Membrane associated guanylate kinase inverted related;Membrane-associated guanylate kinase WW and PDZ domain-containing protein 3;Uncharacterized protein
11	fhe-miR-2d-3p	4.52686	12.8031	0	maker-scaffold10x_1420_pilon-snap-gene-0.52	BN1106_s563B000402	4	0.438731	0.648334	0.320211	G7YM23;G4VC89;E2I9N2;E9H9Z4;B9VMQ6	GO:0016021	IPR002018;IPR019819	Neuroligin 4;Neuroligin;Putative uncharacterized protein;Neuroligin 3 (S09 family);Neuroligin-4 X-linked protein
11	fhe-miR-2d-3p	4.52686	12.8031	0	maker-scaffold10x_947_pilon-snap-gene-0.57	BN1106_s2355B000213	3	0.68479	30.6445	11.7077	G7YH34;G4VGF3;B4PFK1;G3UGB0;B3M671	GO:0046982	IPR009072	GF24346;GE20768;Uncharacterized protein;Erythroid differentiation-related factor 1
11	fhe-miR-2d-3p	4.52686	12.8031	0	maker-scaffold10x_203_pilon-snap-gene-0.75	BN1106_s2577B000111	3	22.7176	27.7066	36.9344	G7YIH9;G4VCW8;K1RAG8;C3Z888;H2U9I7	GO:0005509	IPR011992;IPR018247;IPR002048	Putative uncharacterized protein;Phosphatase 2a regulatory subunit-related;Serine/threonine-protein phosphatase 2A regulatory subunit B'' subunit alpha;Uncharacterized protein
11	fhe-miR-2d-3p	4.52686	12.8031	0	maker-scaffold10x_217_pilon-augustus-gene-1.3	BN1106_s92B000559	3	34.9423	23.721	57.2499	H2KNS4;G4VRQ0;Q5BXQ8;C1LGJ1;C1L501	GO:0005097;GO:0032851	IPR000195;IPR013519;IPR024881	TBC1 domain family member 20;TBC1 domain family;T-cell immunomodulatory protein;SJCHGC02700 protein
11	fhe-miR-2d-3p	4.52686	12.8031	0	maker-scaffold10x_598_pilon-augustus-gene-0.6	BN1106_s703B000652	3	64.0118	23.6524	73.2486	G7YC66;C7TY45;T2M715;R7TYJ0;K1P6B3	GO:0045454	IPR012336;IPR013766	Thioredoxin domain-containing protein 4;Endoplasmic reticulum resident protein 44;Endoplasmic reticulum resident protein ERp44;Uncharacterized protein
11	fhe-miR-2d-3p	4.52686	12.8031	0	maker-scaffold10x_102_pilon-augustus-gene-0.94	BN1106_s451B000364	3	40.382	20.6929	21.1155	H2KPM3;R7VBF0;T1G9K9;K1PNJ6;G3UUI9	GO:0016021;GO:0000166;GO:0016849;GO:0009190;GO:0035556	IPR001054;IPR018297	Uncharacterized protein;Adenylate cyclase 9;Adenylate cyclase type 9
11	fhe-miR-2d-3p	4.52686	12.8031	0	maker-scaffold10x_464_pilon-augustus-gene-0.104	BN1106_s303B000438	3	30.7691	20.6392	68.1553	H2KUH3;G4VRP8;C1LJX8;C1L6N1;C1L6N0	GO:0003676;GO:0000166;GO:0005634;GO:0003723;GO:0006397	IPR012677;IPR000504;IPR006536	Polypyrimidine tract-binding protein 1;Putative polypyrimidine tract binding protein;Regulator of differentiation 1
11	fhe-miR-2d-3p	4.52686	12.8031	0	maker-scaffold10x_2064_pilon-snap-gene-0.44	BN1106_s4973B000048	3	15.3954	18.8358	11.0116	G4VLI7;G7YQD6;Q5DAW0;B7Q0L3;K1QYU7	GO:0016021	IPR007632	Anoctamin
11	fhe-miR-2d-3p	4.52686	12.8031	0	maker-scaffold10x_824_pilon-augustus-gene-0.21	BN1106_s3015B000095	3	13.5708	15.3845	27.5536	G7Y324;G4LX11;Q5DAD9;G4LX09;Q7YZS6	GO:0005524;GO:0008026;GO:0003676;GO:0004386;GO:0016818	IPR011545;IPR012961;IPR014001;IPR001650;IPR027417;IPR003593	Helicase, putative;Helicase SKI2W;SJCHGC09306 protein;FE1
11	fhe-miR-2d-3p	4.52686	12.8031	0	maker-scaffold10x_280_pilon-snap-gene-0.117	BN1106_s254B000299	3	11.6461	11.3083	8.32507	G7YMF3;G4VFZ1;Q8CIC9;P70680;M7AM01	GO:0000139;GO:0003827;GO:0006486;GO:0008375;GO:0001701;GO:0006049	IPR004139	Putative alpha-1,3-mannosyl-glycoprotein beta-1,2-n-acetylglucosaminyltransferase;Alpha-1 3-mannosyl-glycoprotein beta-1 2-N-acetylglucosaminyltransferase;Alpha-1,3-mannosyl-glycoprotein 2-beta-N-acetylglucosaminyltransferase;N-acetylglucosaminyltransferase I;Mannoside acetylglucosaminyltransferase 1
11	fhe-miR-2d-3p	4.52686	12.8031	0	snap_masked-scaffold10x_1280_pilon-processed-gene-0.21	BN1106_s3835B000156	3	30.1645	11.2978	65.6393	H2KVQ4;G4VTP8;E2C6F3;H9CXV2;E5SS55	GO:0005634;GO:0043565;GO:0003700	IPR004827;IPR005643;IPR002112;IPR008917	Transcription factor AP-1;Uncharacterized protein;Putative uncharacterized protein;JUNLI-1
11	fhe-miR-2d-3p	4.52686	12.8031	0	maker-scaffold10x_589_pilon-snap-gene-0.118	BN1106_s683B000337	3	15.1028	9.1859	21.7255	G7YTR2;G4VQB1;Q5C5T8;K1QQN4;F6ZAD5	GO:0005509	IPR011992;IPR002048;IPR018247	Uncharacterized protein;Calcyphosin-2;Paladin;SJCHGC08646 protein
11	fhe-miR-2d-3p	4.52686	12.8031	0	maker-scaffold10x_285_pilon-augustus-gene-0.27	BN1106_s622B000182	3	11.0758	7.24944	9.53972	G7Y641;G4VCL5;G4VCL6;T1JLR4;D7SK10	GO:0005634;GO:0016757;GO:0006506;GO:0016740;GO:0016307;GO:0046854	IPR001296;IPR013234;IPR002498	Putative uncharacterized protein;Putative glycosyltransferase;Phosphatidylinositol glycan class A;Uncharacterized protein
11	fhe-miR-2d-3p	4.52686	12.8031	0	maker-scaffold10x_52_pilon-snap-gene-0.36	BN1106_s1728B000127	3	3.94025	6.23906	3.39407	G7YA94;G4VEG9;K1Q6R7;B7PSH8;A7SZF7	GO:0005623; GO:0006623; GO:0019898; GO:0045053	IPR026847;IPR015412;IPR026854;IPR009543	Vacuolar protein-sorting protein, putative;Putative vacuolar protein sorting-associated protein (Vps13b);Vacuolar protein sorting-associated protein 13B
11	fhe-miR-2d-3p	4.52686	12.8031	0	maker-scaffold10x_13_pilon-augustus-gene-2.155	BN1106_s2627B000248	3	9.00272	5.30662	37.1557	G7YEZ4;G4VHW6;Q5C7B0	no_go	0	Putative uncharacterized protein;Uncharacterized protein;SJCHGC05084 protein
11	fhe-miR-2d-3p	4.52686	12.8031	0	maker-scaffold10x_908_pilon-augustus-gene-0.74	BN1106_s3126B000170	3	2.22795	4.80198	1.95161	G7Y8N4;G4VP23;G4VP22;G7Y8N2	GO:0003677	IPR003656;IPR008906;IPR012337	Uncharacterized protein
11	fhe-miR-2d-3p	4.52686	12.8031	0	maker-scaffold10x_209_pilon-snap-gene-0.36	BN1106_s1267B000106	3	10.2304	2.53895	0.557718	H2KSG2;G4VJU3;J9JVR6;E0VPI3;T1I2U4	GO:0016021;GO:0055085	IPR011701;IPR024989;IPR016196;IPR020846	Putative uncharacterized protein;Major facilitator superfamily domain-containing protein 6;Uncharacterized protein
11	fhe-miR-2d-3p	4.52686	12.8031	0	maker-scaffold10x_1058_pilon-snap-gene-0.8	BN1106_s1253B000118	2	51.863	46.2048	31.2512	H2KTS2;G4LXX4;Q5DD76;H2KR22;G7YD90	GO:0005794;GO:0016021;GO:0004653;GO:0006486;GO:0016757	IPR001173;IPR000772;IPR027791	N-acetylgalactosaminyltransferase, putative;Polypeptide N-acetylgalactosaminyltransferase;SJCHGC09400 protein
11	fhe-miR-2d-3p	4.52686	12.8031	0	augustus_masked-scaffold10x_1435_pilon-processed-gene-0.25	BN1106_s3052B000143	2	32.7967	43.0327	40.2859	H2KU72;T1EDW8;R7UVW1;B7PTY4;L7LVG3	GO:0016021	IPR006876	LMBR1 domain-containing protein 2-B, putative;LMBR1 domain-containing protein 2;Uncharacterized protein
11	fhe-miR-2d-3p	4.52686	12.8031	0	maker-scaffold10x_1272_pilon-snap-gene-0.1	BN1106_s1275B000181	2	47.7769	42.3709	100.098	H2KPX3;G4VGN6;T1IIS3;B0X9F6;D7EK02	GO:0016301;GO:0016773	IPR000403	Phosphatidylinositol 4-kinase type-ii;Putative uncharacterized protein;Putative phosphatidylinositol 4-kinase type-II;Phosphatidylinositol 4-kinase type 2-beta;Uncharacterized protein
11	fhe-miR-2d-3p	4.52686	12.8031	0	maker-scaffold10x_964_pilon-snap-gene-0.28	BN1106_s2728B000159	2	22.9703	41.5274	19.585	G4VIF5;F7CMA9;H0XE29;S7PJD8;H2QQ95	GO:0016021	IPR005178	Uncharacterized protein;Putative organic solute transporter;Transmembrane protein 184C
11	fhe-miR-2d-3p	4.52686	12.8031	0	maker-scaffold10x_839_pilon-augustus-gene-0.34	BN1106_s783B000131	2	22.1997	34.5764	20.6665	G4VNE2;G7YFZ6;N4X226;M2U0C3;E7EM50	GO:0003824;GO:0016740	IPR017849;IPR017850;IPR002591	GPI ethanolamine phosphate transferase 2;Uncharacterized protein
11	fhe-miR-2d-3p	4.52686	12.8031	0	maker-scaffold10x_563_pilon-snap-gene-0.129	BN1106_s3959B000138	2	91.1038	32.7456	32.3998	H2KRN3;C1LEW2;G4V9U7;Q5DAK1;A4PBU6	GO:0043005	IPR000928;IPR000727	Synaptosomal-associated protein
11	fhe-miR-2d-3p	4.52686	12.8031	0	maker-scaffold10x_186_pilon-snap-gene-0.99	BN1106_s228B000292	2	30.1989	30.8432	15.4032	H2KT03;G4LZZ3;G4VM55;C1LF97;R7UBA1	GO:0005509	IPR011992;IPR018247;IPR002048;IPR001125	Neuronal calcium sensor 2;Neuronal calcium sensor, putative;Putative neuronal calcium sensor;Uncharacterized protein
11	fhe-miR-2d-3p	4.52686	12.8031	0	maker-scaffold10x_21_pilon-snap-gene-0.44	BN1106_s908B000155	2	40.5638	27.1852	30.3917	G7Y509;G4VMW9;C1LF61;B4PQJ8;B4MBN1	GO:0005524;GO:0017111	IPR003593;IPR009010;IPR003959;IPR003960;IPR004201;IPR003338;IPR027417	GJ14275;GE24413;NEM-sensitive fusion protein 2;Putative vesicular-fusion protein nsf;Vesicle-fusing ATPase
11	fhe-miR-2d-3p	4.52686	12.8031	0	maker-scaffold10x_637_pilon-augustus-gene-0.30	BN1106_s969B000456	2	27.5351	20.6935	56.3486	G7YTT4;G4LUP5;K1RE48;R7TRD0;T1K1K4	no_go	IPR005135;IPR025875;IPR001611;IPR003591	Carbon catabolite repressor protein, putative;CCR4-NOT transcription complex subunit 6;CCR4-NOT transcription complex subunit 6-like protein;Uncharacterized protein
11	fhe-miR-2d-3p	4.52686	12.8031	0	maker-scaffold10x_513_pilon-snap-gene-1.147	BN1106_s2885B000183	2	15.2824	15.486	86.5485	G7YK12;E7EZL9;F1KW75;U1MTF0;F7AMQ4	no_go	IPR023260	Uncharacterized protein;Cysteine/serine-rich nuclear protein 2;Cysteine/serine-rich nuclear protein 1;Cysteine serine-rich nuclear protein 2
11	fhe-miR-2d-3p	4.52686	12.8031	0	maker-scaffold10x_94_pilon-snap-gene-0.49	BN1106_s4659B000096	2	7.99104	14.9796	9.15019	G7YEN8;G4V8V3;Q5BYW4	GO:0003676;GO:0000166	IPR012677;IPR000504;IPR012921;IPR016194;IPR010912	Putative rna recognition motif protein split ends;Msx2-interacting protein;SJCHGC08952 protein
11	fhe-miR-2d-3p	4.52686	12.8031	0	maker-scaffold10x_485_pilon-pred_gff_StringTie-gene-0.126	BN1106_s5303B000036	2	12.3628	14.2829	21.3025	G7YQ01;C1L3N5;Q5DEU5;G4VPL7;H2KS70	GO:0016021;GO:0006810	IPR009262	Uncharacterized protein;Solute carrier family 35-related;Solute carrier family 35 member F1;Solute carrier family 35 member F2;SJCHGC00927 protein
11	fhe-miR-2d-3p	4.52686	12.8031	0	snap_masked-scaffold10x_61_pilon-processed-gene-0.24	BN1106_s3189B000245	2	9.08812	12.6812	6.42277	G7YFS6;G4M0D1	GO:0046872	IPR007087;IPR015880	Putative uncharacterized protein;Uncharacterized protein
11	fhe-miR-2d-3p	4.52686	12.8031	0	maker-scaffold10x_1_pilon-snap-gene-0.152	BN1106_s4555B000084	2	6.15725	12.2292	1.78176	Q5DC79;G7YAY1;Q5BVY2;G4V5B9;Q2Y2H4	GO:0033897;GO:0003723	IPR001568;IPR018188	Putative ribonuclease t2;Ribonuclease Oy;Hepatotoxic ribonuclease omega-1;SJCHGC07916 protein;SJCHGC05678 protein
11	fhe-miR-2d-3p	4.52686	12.8031	0	maker-scaffold10x_1013_pilon-snap-gene-0.131	BN1106_s210B001000	2	10.6145	9.11827	20.566	G7YG99;G4VTI6;G4LVK7;H2KVR8	GO:0008270	IPR025750;IPR007087;IPR015880;IPR011011;IPR001965;IPR019787;IPR001841;IPR013083	Requim, req/dpf2, putative;Putative dpf3;Zinc finger protein ubi-d4
11	fhe-miR-2d-3p	4.52686	12.8031	0	maker-scaffold10x_29_pilon-snap-gene-0.26	BN1106_s667B000211	2	10.9818	8.74016	1.65693	G7YB49;G4LUV8;G4V6E6;T1JKZ6;E0VDY1	GO:0004143;GO:0003951;GO:0003676;GO:0035556;GO:0007205;GO:0046872;GO:0008076;GO:0005249;GO:0047134	IPR016064;IPR000756;IPR001206;IPR002219;IPR000159;IPR000504;IPR020454;IPR027359;IPR005821;IPR003091;IPR003968;IPR011424	Diacylglycerol kinase theta, putative;Diacylglycerol kinase, theta, putative;Putative diacylglycerol kinase, theta;Diacylglycerol kinase;Uncharacterized protein
11	fhe-miR-2d-3p	4.52686	12.8031	0	maker-scaffold10x_1608_pilon-snap-gene-0.6	BN1106_s926B000351	2	11.8563	7.41904	18.9665	G7YH68;G4VQP8;G4VQP7;Q5C048;Q5D9R9	GO:0005634;GO:0006355	IPR004092;IPR013761;IPR021129;IPR001660	Putative sex comb on midleg homolog;Polycomb protein SCMH1;SJCHGC05599 protein;SJCHGC02757 protein
11	fhe-miR-2d-3p	4.52686	12.8031	0	maker-scaffold10x_604_pilon-augustus-gene-0.115	BN1106_s425B000532	2	4.95476	2.37749	5.37106	G7YTG7;G4V9G2;R7UTC6;Q9VAY4;Q8IMM6	GO:0051301	IPR026955	Putative uncharacterized protein;Biorientation of chromosomes in cell division protein 1;CG5514, isoform B;CG5514, isoform A;CG5514, isoform C;LD18173p;Uncharacterized protein
11	fhe-miR-2d-3p	4.52686	12.8031	0	maker-scaffold10x_177_pilon-augustus-gene-0.2	BN1106_s791B000191	2	25.2739	2.32076	5.47639	H2KPI1;G4LZI7;C1L3R1;Q9U8R6;R7U5Y9	GO:0016020;GO:0008021;GO:0005215	IPR000008;IPR001565	Synaptotagmin II;Synaptotagmin, putative;Synaptotagmin-1;Djsyt protein;Synaptotagmin 1 variant
11	fhe-miR-2d-3p	4.52686	12.8031	0	maker-scaffold10x_457_pilon-snap-gene-0.56	BN1106_s1083B000285	1	42.5784	51.6977	58.6727	G7Y7J8;G4M0B5	GO:0006355	IPR011598;IPR024097	Putative uncharacterized protein;Transcription factor EB
11	fhe-miR-2d-3p	4.52686	12.8031	0	maker-scaffold10x_286_pilon-snap-gene-0.3	BN1106_s2044B000106	1	430.916	32.7158	87.568	C1L6U5;C1LKA0;H2KSM1;C1LK99;Q9BMI9	GO:0004731;GO:0009116	IPR000845;IPR001369;IPR011270;IPR011268	Purine nucleoside phosphorylase
11	fhe-miR-2d-3p	4.52686	12.8031	0	maker-scaffold10x_139_pilon-snap-gene-0.5	BN1106_s1114B000244	1	27.4787	29.748	20.0908	G4VGU6;G7Y4Q6;K9KDG7;G1KDB5;D2H0X3	GO:0016788;GO:0006505;GO:0006886	IPR011989;IPR016024;IPR012908	Putative uncharacterized protein;Uncharacterized protein;Putative ribonuclease p/mrp subunit;Protein SERAC1;Protein SERAC1-like protein
11	fhe-miR-2d-3p	4.52686	12.8031	0	maker-scaffold10x_1813_pilon-snap-gene-0.30	BN1106_s731B000349	1	75.8761	27.3119	24.4841	G7YEP4;G4LUQ9	no_go	IPR011989;IPR016024	Putative uncharacterized protein;Uncharacterized protein
11	fhe-miR-2d-3p	4.52686	12.8031	0	maker-scaffold10x_345_pilon-snap-gene-1.118	BN1106_s1540B000223	1	14.3683	11.0794	20.9865	H2KVJ0;C1LKT4;G4V6Z4;C1LKT5;Q5XW53	GO:0016021;GO:0000792;GO:0016605;GO:0097190;GO:0000281;GO:0045892;GO:2001235	IPR005012;IPR004031	Fas death domain-associated protein;Putative uncharacterized protein;Death domain-associated protein 6;Death domain-associated protein
11	fhe-miR-2d-3p	4.52686	12.8031	0	maker-scaffold10x_535_pilon-snap-gene-0.63	BN1106_s2405B000308	1	9.49591	11.0325	2.98886	G4VBK0;G4VBJ9;J9BLK9;E1FY45;N6TGI1	GO:0016021;GO:0031227;GO:0016758;GO:0006024;GO:0015012;GO:0008270;GO:0050508;GO:0050509	IPR004263;IPR027673;IPR015338;IPR001594;IPR027670	Exostosin family protein;Putative exostosin-2;Uncharacterized protein
11	fhe-miR-2d-3p	4.52686	12.8031	0	maker-scaffold10x_145_pilon-augustus-gene-0.98	BN1106_s248B000366	1	13.4046	9.04915	22.3708	H2KR14;G4LXD8;Q5BWM0;Q5BZY2;G4LXD7	no_go	0	Putative uncharacterized protein;Uncharacterized protein;SJCHGC07732 protein;SJCHGC04138 protein
12	fhe-miR-2e-5p	369.232	102.978	70.626	maker-scaffold10x_794_pilon-snap-gene-0.109	BN1106_s3032B000154	1	77.3744	25.3961	106.583	H2KPM0;G4VDJ0;G4LVI9;C1LHI1;G4LVJ0	GO:0016021;GO:0016020	IPR005045	Cell cycle control protein 50A (Transmembrane protein 30A);Cdc50-related;Cell cycle control protein 50B
13	fhe-miR-2e-3p	760.097	713.028	589.789	maker-scaffold10x_113_pilon-pred_gff_StringTie-gene-0.102	BN1106_s4618B000051	26	3.18729	14.0754	1.22434	no_uniprot	no_go	no_ipr	Serpin
13	fhe-miR-2e-3p	760.097	713.028	589.789	maker-scaffold10x_136_pilon-pred_gff_StringTie-gene-0.12	BN1106_s2643B000208	10	49.9402	13.3778	28.6646	G7Y8S7;C1LFV4;Q5BW74;G4VEY4;D6WV48	GO:0019166;GO:0008270;GO:0016491	IPR013154;IPR002085;IPR011032;IPR013149;IPR016040	Trans-2-enoyl-CoA reductase (NADPH);Putative uncharacterized protein;Putative zinc binding dehydrogenase;Mitochondrial trans-2-enoyl-CoA reductase;SJCHGC04006 protein
13	fhe-miR-2e-3p	760.097	713.028	589.789	maker-scaffold10x_184_pilon-augustus-gene-0.30	BN1106_s1410B000095	9	7.64279	17.4666	5.32167	G7YFS9;G4VC23;Q5C7K9;Q5C4L3	no_go	IPR003961;IPR013783	Putative anosmin-1 (Kallmann syndrome protein) (Adhesion molecule-like X-linked);Anosmin-1;SJCHGC08319 protein;SJCHGC07467 protein
13	fhe-miR-2e-3p	760.097	713.028	589.789	maker-scaffold10x_713_pilon-pred_gff_StringTie-gene-0.73	BN1106_s98B000758	9	0.182193	8.31339	0.66113	G7Y9I4;F6VWR7;R7UNS3;F7EKI1;G3WF32	GO:0005929;GO:0030991;GO:0060271;GO:0042073;GO:0007224	IPR011717;IPR013026;IPR011990;IPR013105;IPR019734;IPR001440	Tetratricopeptide repeat protein 21B
13	fhe-miR-2e-3p	760.097	713.028	589.789	maker-scaffold10x_44_pilon-augustus-gene-0.61	BN1106_s1553B000110	8	3.38863	11.4815	2.726	G7Y6L4;G7Y8N6;G7YL50;G4M1V0;Q5C394	GO:0003723;GO:0003964;GO:0016746;GO:0006278;GO:0007165;GO:0005524;GO:0046872	IPR005135;IPR002123;IPR000477;IPR000698;IPR011021;IPR014752;IPR011022;IPR014753;IPR014756;IPR002110;IPR020683;IPR007087;IPR015880;IPR013087	Acyl-CoA:glycerol-3-phosphate acyltransferase;Beta-arrestin;ATP-binding cassette transporter;Zinc finger protein 341;SJCHGC09145 protein
13	fhe-miR-2e-3p	760.097	713.028	589.789	maker-scaffold10x_1723_pilon-augustus-gene-0.71	BN1106_s81B000691	8	6.93522	6.39888	4.69208	Q5DCK8;G4LVI3;H2KUQ3;G4LVI2;E2AAN9	GO:0006355	IPR012479	SAP30-binding protein;Putative uncharacterized protein;SJCHGC08953 protein
13	fhe-miR-2e-3p	760.097	713.028	589.789	maker-scaffold10x_325_pilon-augustus-gene-0.80	BN1106_s4355B000146	7	22.074	24.2274	17.8549	C1L3X4;G4V9V8;H2KU98;D6WH30;N6UBY2	GO:0003676;GO:0000166	IPR001623;IPR018253;IPR012677;IPR000504	DnaJ (Hsp40) homolog
13	fhe-miR-2e-3p	760.097	713.028	589.789	maker-scaffold10x_902_pilon-snap-gene-0.60	BN1106_s6580B000054	7	28.6245	10.1154	35.2103	G7YXV4;C1L479;G4VM62;T1G5G1;Q5F4B4	GO:0016591;GO:0070940;GO:0008284;GO:0045944;GO:0010564	IPR006569;IPR008942;IPR006903	Uncharacterized protein;Putative uncharacterized protein;Regulation of nuclear pre-mRNA domain-containing protein 1B;Cell-cycle related and expression-elevated protein in tumor
13	fhe-miR-2e-3p	760.097	713.028	589.789	maker-scaffold10x_2148_pilon-snap-gene-0.3	BN1106_s222B000379	7	9.66921	5.80473	12.6885	G7YRX0;G4VSE9;G4V979;M3ZGY3;H2RSU2	GO:0005543;GO:0005089;GO:0035023	IPR000219;IPR011993;IPR001849;IPR001452	Putative guanine-nucleotide-exchange-factor;Rho guanine nucleotide exchange factor 16;Uncharacterized protein
13	fhe-miR-2e-3p	760.097	713.028	589.789	maker-scaffold10x_1549_pilon-snap-gene-0.82	BN1106_s873B000245	7	0.826488	2.97459	17.1186	G7YRX1;G4VIS1;J9FF03;B7P607;E2AZR9	GO:0046872;GO:0003676	IPR007087;IPR015880;IPR013087	Putative uncharacterized protein;Krueppel-like factor 5;Putative zinc finger protein;GDNF-inducible zinc finger protein 1;Uncharacterized protein
13	fhe-miR-2e-3p	760.097	713.028	589.789	maker-scaffold10x_973_pilon-augustus-gene-0.30	BN1106_s6125B000032	6	36.2575	51.5287	13.7195	C1LG05;G4LY28;G7Y4H6;R7VHD4;T1ELH3	GO:0005634;GO:0043565;GO:0005622	IPR003958;IPR009072	Negative cofactor 2 beta;TATA-binding protein-associated phosphoprotein (Dr1)
13	fhe-miR-2e-3p	760.097	713.028	589.789	maker-scaffold10x_492_pilon-snap-gene-0.5	BN1106_s2428B000108	6	32.2557	47.2397	27.0971	Q5DCP5;B3RSH9	no_go	IPR021346	Putative uncharacterized protein;SJCHGC06378 protein;Uncharacterized protein
13	fhe-miR-2e-3p	760.097	713.028	589.789	maker-scaffold10x_203_pilon-snap-gene-0.86	BN1106_s16B000589	6	18.4047	18.8659	11.0124	G7YQR8;G4VDD3;Q5D8Q3;C1L3X1;E9H4K7	GO:0006511; GO:0016567; GO:0019005; GO:0031146	IPR026303	ATP synthase, H+ transporting, mitochondrial F0 complex, subunit s;Putative uncharacterized protein;ATP synthase subunit s-like protein;SJCHGC01227 protein
13	fhe-miR-2e-3p	760.097	713.028	589.789	maker-scaffold10x_8_pilon-augustus-gene-0.15	BN1106_s4586B000109	6	5.10089	10.8623	4.04557	G7YAZ0;Q5DAR1	no_go	IPR001611	Leucine-rich repeat-containing protein 51;SJCHGC07175 protein
13	fhe-miR-2e-3p	760.097	713.028	589.789	maker-scaffold10x_1842_pilon-snap-gene-0.15	BN1106_s186B000401	6	5.27992	8.69542	6.67123	G7Y2X6;G4VQP1;G4VQP2;I3LGN1;S4RUY5	GO:0003677;GO:0003899;GO:0032549;GO:0006351	IPR015712;IPR007120;IPR007121;IPR007644;IPR007642;IPR007645;IPR007646;IPR007647;IPR007641;IPR014724	DNA-directed RNA polymerase subunit beta, EC 2.7.7.6
13	fhe-miR-2e-3p	760.097	713.028	589.789	maker-scaffold10x_254_pilon-augustus-gene-0.14	BN1106_s369B000199	5	58.0683	57.4766	38.4022	G7YK48;C1LDZ6;G4V8Y1;Q5BSS2;B3MMH1	GO:0005622;GO:0003746	IPR001816;IPR014039;IPR018101;IPR009060;IPR000449	GF15096;Ts translation elongation factor, mitochondrial;Putative elongation factor ts;Elongation factor Ts;SJCHGC03432 protein
13	fhe-miR-2e-3p	760.097	713.028	589.789	maker-scaffold10x_2068_pilon-snap-gene-0.6	BN1106_s559B000224	5	55.0808	50.4021	106.225	G7YH93;G4V5P0;R7TZR4;H9K3W3;U3IJX0	no_go	IPR002110;IPR020683	Putative ankyrin repeat domain protein;Ankyrin repeat domain-containing protein 12;Uncharacterized protein
13	fhe-miR-2e-3p	760.097	713.028	589.789	augustus_masked-scaffold10x_1086_pilon-processed-gene-0.85	BN1106_s3B001031	5	36.1673	36.3854	56.3345	G4VJ86;G4VTU1;C1L449;G7YCQ4;S9Y743	GO:0005524;GO:0004693;GO:0051301;GO:0004674	IPR011009;IPR000719;IPR017441;IPR002290;IPR008271	Cell division protein kinase 9-B;Putative cell division protein kinase 9-B (EC 2.7.11.22) (EC 2.7.11.23) (Cyclin-dependent kinase 9-B);Serine/threonine kinase;Cyclin-dependent kinase 9
13	fhe-miR-2e-3p	760.097	713.028	589.789	maker-scaffold10x_1453_pilon-snap-gene-0.19	BN1106_s5149B000085	5	21.9751	13.7509	16.7525	H2KT76;C1L608;Q5BXH3;G4VB57;L7LTH4	GO:0006457;GO:0016853	IPR023566;IPR013026;IPR011990;IPR001440;IPR019734;IPR001179	Peptidyl-prolyl cis-trans isomerase
13	fhe-miR-2e-3p	760.097	713.028	589.789	maker-scaffold10x_606_pilon-snap-gene-0.37	BN1106_s2539B000160	5	0.19172	3.54604	7.89708	G7YQP2;G4LUV9;G4VFS2	GO:0006417; GO:0019887; GO:0019901; GO:0033674; GO:0043022	IPR016024;IPR026827;IPR011989;IPR022716;IPR000357;IPR021133	Putative uncharacterized protein;Translational activator gcn1-related;Translational activator GCN1
13	fhe-miR-2e-3p	760.097	713.028	589.789	maker-scaffold10x_200_pilon-snap-gene-0.124	BN1106_s825B000352	4	14.392	14.3604	13.6634	Q7YSY1;H2KPV9;G7YWS7;E0VKB1;H9KAC3	GO:0005524;GO:0004715;GO:0018108;GO:0016301;GO:0004713	IPR001060;IPR011009;IPR000719;IPR017441;IPR001245;IPR000980;IPR008266;IPR020635	Tyrosine-protein kinase transforming protein FPS, putative;Tyrosine kinase;Tyrosine-protein kinase Fps85D;Uncharacterized protein;Fes-like tyrosine kinase protein
13	fhe-miR-2e-3p	760.097	713.028	589.789	maker-scaffold10x_2171_pilon-augustus-gene-0.3	BN1106_s5746B000114	4	5.7964	11.696	2.65855	H2KT25;G1KFJ3;F1P318;U3K2M6;G3VCP4	GO:0005794;GO:0008887;GO:0006468;GO:0016301	IPR007835;IPR025286	Uncharacterized protein;Glycerate kinase
13	fhe-miR-2e-3p	760.097	713.028	589.789	maker-scaffold10x_520_pilon-augustus-gene-1.69	BN1106_s141B000390	4	5.66802	8.77349	17.358	G4VSJ1;R7TZJ4;F1KPS5;T1K7I8;A8PT15	GO:0046872	IPR000571	Muscleblind-like protein, putative;Muscleblind-like protein;Uncharacterized protein
13	fhe-miR-2e-3p	760.097	713.028	589.789	maker-scaffold10x_511_pilon-snap-gene-0.81	BN1106_s1137B000132	4	5.43825	4.45233	4.72612	H2KQ59;G4LWA9;C1LFY1;B7Q5D7;C1BN26	no_go	IPR023582;IPR001498;IPR020568;IPR006575;IPR016135;IPR020569	Impact, putative;UPF0029 protein C27E2.02; RWD domain-containing protein;Protein IMPACT-B
13	fhe-miR-2e-3p	760.097	713.028	589.789	maker-scaffold10x_996_pilon-snap-gene-0.10	BN1106_s1674B000194	4	0.481389	3.01578	1.49161	H2KT81;Q5C318;G4VTG5;R7V3Z9;R7V8I3	no_go	IPR011705;IPR000210;IPR011333;IPR013069;IPR015915;IPR006652;IPR017096	Kelch-related proteins;Kelch-like protein 5;SJCHGC07558 protein;BTB domain-containing protein
13	fhe-miR-2e-3p	760.097	713.028	589.789	maker-scaffold10x_1637_pilon-snap-gene-0.25	BN1106_s2819B000109	4	3.5751	2.9519	0.824429	G7YI90;G4VAJ2;I3IU21;H2TQ38;H0UXX2	GO:0016301	IPR001478;IPR008145;IPR008144;IPR020590;IPR027417;IPR001202	Membrane associated guanylate kinase inverted related;Membrane-associated guanylate kinase WW and PDZ domain-containing protein 3;Uncharacterized protein
13	fhe-miR-2e-3p	760.097	713.028	589.789	snap_masked-scaffold10x_430_pilon-processed-gene-0.15	BN1106_s2989B000142	4	1.37156	2.23457	0.225476	G7YR13;T1G666;T1G0P3;R7US26;B4R573	GO:0016020;GO:0005249	IPR013099;IPR018490;IPR018488;IPR000595;IPR014710;IPR003938;IPR005821	Cyclic nucleotide-gated cation channel alpha-3
13	fhe-miR-2e-3p	760.097	713.028	589.789	maker-scaffold10x_1420_pilon-snap-gene-0.52	BN1106_s563B000402	4	0.438731	0.648334	0.320211	G7YM23;G4VC89;E2I9N2;E9H9Z4;B9VMQ6	GO:0016021	IPR002018;IPR019819	Neuroligin 4;Neuroligin;Putative uncharacterized protein;Neuroligin 3 (S09 family);Neuroligin-4 X-linked protein
13	fhe-miR-2e-3p	760.097	713.028	589.789	maker-scaffold10x_21_pilon-snap-gene-0.42	BN1106_s3330B000149	4	8.90823	0.620502	28.8985	G7YQU1;H2KU36;G7YQU0;G7YQU3;C1L817	GO:0016021;GO:0005215	IPR023271;IPR000425;IPR022357;IPR023275	Aquaporin-9 (AQP-9) (Small solute channel 1);Aquaporin-9;Aquaporin-3
13	fhe-miR-2e-3p	760.097	713.028	589.789	maker-scaffold10x_10_pilon-snap-gene-0.0	BN1106_s8630B000032	3	145.806	106.453	166.318	G7YC47;G4V9C3;Q86ET1;C1L8I0;C1LNN9	GO:0005525;GO:0015031;GO:0007264	IPR027417;IPR005225;IPR001806;IPR003579	Rab-protein 8;Putative rab15, 13, 10, 1, 35, 5, and;Ras-related protein RABD2a;SJCHGC02833 protein
13	fhe-miR-2e-3p	760.097	713.028	589.789	maker-scaffold10x_342_pilon-snap-gene-0.36	BN1106_s96B000322	3	56.7583	51.7479	43.0191	C1L3Y9;Q5C525;G4VPC2;H9CXU4;I1ZI95	GO:0046872;GO:0003677	IPR007087;IPR015880;IPR003656	Zinc finger protein 207;Uncharacterized protein;ZNF207-1;Zinc finger protein 207-1;SJCHGC04867 protein
13	fhe-miR-2e-3p	760.097	713.028	589.789	maker-scaffold10x_947_pilon-snap-gene-0.57	BN1106_s2355B000213	3	0.68479	30.6445	11.7077	G7YH34;G4VGF3;B4PFK1;G3UGB0;B3M671	GO:0046982	IPR009072	GF24346;GE20768;Uncharacterized protein;Erythroid differentiation-related factor 1
13	fhe-miR-2e-3p	760.097	713.028	589.789	maker-scaffold10x_203_pilon-snap-gene-0.75	BN1106_s2577B000111	3	22.7176	27.7066	36.9344	G7YIH9;G4VCW8;K1RAG8;C3Z888;H2U9I7	GO:0005509	IPR011992;IPR018247;IPR002048	Putative uncharacterized protein;Phosphatase 2a regulatory subunit-related;Serine/threonine-protein phosphatase 2A regulatory subunit B'' subunit alpha;Uncharacterized protein
13	fhe-miR-2e-3p	760.097	713.028	589.789	maker-scaffold10x_217_pilon-augustus-gene-1.3	BN1106_s92B000559	3	34.9423	23.721	57.2499	H2KNS4;G4VRQ0;Q5BXQ8;C1LGJ1;C1L501	GO:0005097;GO:0032851	IPR000195;IPR013519;IPR024881	TBC1 domain family member 20;TBC1 domain family;T-cell immunomodulatory protein;SJCHGC02700 protein
13	fhe-miR-2e-3p	760.097	713.028	589.789	maker-scaffold10x_598_pilon-augustus-gene-0.6	BN1106_s703B000652	3	64.0118	23.6524	73.2486	G7YC66;C7TY45;T2M715;R7TYJ0;K1P6B3	GO:0045454	IPR012336;IPR013766	Thioredoxin domain-containing protein 4;Endoplasmic reticulum resident protein 44;Endoplasmic reticulum resident protein ERp44;Uncharacterized protein
13	fhe-miR-2e-3p	760.097	713.028	589.789	maker-scaffold10x_824_pilon-augustus-gene-0.21	BN1106_s3015B000095	3	13.5708	15.3845	27.5536	G7Y324;G4LX11;Q5DAD9;G4LX09;Q7YZS6	GO:0005524;GO:0008026;GO:0003676;GO:0004386;GO:0016818	IPR011545;IPR012961;IPR014001;IPR001650;IPR027417;IPR003593	Helicase, putative;Helicase SKI2W;SJCHGC09306 protein;FE1
13	fhe-miR-2e-3p	760.097	713.028	589.789	maker-scaffold10x_589_pilon-snap-gene-0.118	BN1106_s683B000337	3	15.1028	9.1859	21.7255	G7YTR2;G4VQB1;Q5C5T8;K1QQN4;F6ZAD5	GO:0005509	IPR011992;IPR002048;IPR018247	Uncharacterized protein;Calcyphosin-2;Paladin;SJCHGC08646 protein
13	fhe-miR-2e-3p	760.097	713.028	589.789	augustus_masked-scaffold10x_1125_pilon-processed-gene-0.104	BN1106_s1767B000250	3	7.4602	8.9759	10.7918	H2KUM2;S4RYN7;G3NDA2;I3J8I5;I3J8I4	GO:0016021; GO:0019903; GO:0043666	IPR007587;IPR016024	Uncharacterized protein;Serine/threonine-protein phosphatase 6 regulatory subunit 2
13	fhe-miR-2e-3p	760.097	713.028	589.789	maker-scaffold10x_52_pilon-snap-gene-0.36	BN1106_s1728B000127	3	3.94025	6.23906	3.39407	G7YA94;G4VEG9;K1Q6R7;B7PSH8;A7SZF7	GO:0005623; GO:0006623; GO:0019898; GO:0045053	IPR026847;IPR015412;IPR026854;IPR009543	Vacuolar protein-sorting protein, putative;Putative vacuolar protein sorting-associated protein (Vps13b);Vacuolar protein sorting-associated protein 13B
13	fhe-miR-2e-3p	760.097	713.028	589.789	maker-scaffold10x_908_pilon-augustus-gene-0.74	BN1106_s3126B000170	3	2.22795	4.80198	1.95161	G7Y8N4;G4VP23;G4VP22;G7Y8N2	GO:0003677	IPR003656;IPR008906;IPR012337	Uncharacterized protein
13	fhe-miR-2e-3p	760.097	713.028	589.789	maker-scaffold10x_209_pilon-snap-gene-0.36	BN1106_s1267B000106	3	10.2304	2.53895	0.557718	H2KSG2;G4VJU3;J9JVR6;E0VPI3;T1I2U4	GO:0016021;GO:0055085	IPR011701;IPR024989;IPR016196;IPR020846	Putative uncharacterized protein;Major facilitator superfamily domain-containing protein 6;Uncharacterized protein
13	fhe-miR-2e-3p	760.097	713.028	589.789	maker-scaffold10x_1464_pilon-snap-gene-0.33	BN1106_s1206B000280	3	0.427435	0.559598	0.632102	H2KTU2;G4V899	no_go	IPR018379	Putative uncharacterized protein
13	fhe-miR-2e-3p	760.097	713.028	589.789	maker-scaffold10x_1619_pilon-snap-gene-0.18	BN1106_s3072B000116	2	92.5207	49.054	69.4486	G7YMK0;G4LZ03;L7M1T8;E9FRJ3;G3MRL3	GO:0016746	IPR003016;IPR001078;IPR000089;IPR023213;IPR004167;IPR011053	Putative uncharacterized protein;Pyruvate dehydrogenase E2 component (Dihydrolipoamide acetyltransferase);Putative dihydrolipoamide acetyltransferase
13	fhe-miR-2e-3p	760.097	713.028	589.789	maker-scaffold10x_520_pilon-snap-gene-2.152	BN1106_s672B000291	2	10.114	28.9378	42.2878	G4LY57;G4LY56;G7YQ30;T1EDU3;A7S0B8	GO:0003723	IPR011989;IPR016024;IPR001313	Predicted protein;Pumilio, putative;Pumilio homolog 2;Uncharacterized protein
13	fhe-miR-2e-3p	760.097	713.028	589.789	maker-scaffold10x_412_pilon-snap-gene-0.24	BN1106_s1230B000166	2	6.67858	26.8408	24.5165	G7Y8V9;G4VC19;H3HJY0;T1IL73	no_go	IPR001660;IPR013761;IPR011510;IPR021129	Lar interacting protein (Lip)-related protein;Liprin-alpha-2;Uncharacterized protein
13	fhe-miR-2e-3p	760.097	713.028	589.789	maker-scaffold10x_534_pilon-snap-gene-0.49	BN1106_s2055B000206	2	8.20767	24.2688	39.6589	G7YJ75;G4VFE2;Q5C379;S4PTI1;G6DJ97	GO:0005634;GO:0006355	IPR005617;IPR011047;IPR015943;IPR001680;IPR019775;IPR017986;IPR009146	Groucho-related;Transducin enhancer protein 3
13	fhe-miR-2e-3p	760.097	713.028	589.789	maker-scaffold10x_460_pilon-snap-gene-0.22	BN1106_s1918B000296	2	16.3849	14.2298	5.92602	C7TZI3;Q5DBL3;Q86EX9;G7YW36;G4VRW2	GO:0008270	IPR001841;IPR013083;IPR017907	Zinc finger, RING-type,domain-containing protein;Uncharacterized protein;Putative uncharacterized protein;SJCHGC05966 protein;Clone ZZD132 mRNA sequence
13	fhe-miR-2e-3p	760.097	713.028	589.789	maker-scaffold10x_1304_pilon-augustus-gene-0.5	BN1106_s3048B000047	2	1.58851	11.7004	0.840287	G7YIC5;G4VD14;Q5DE49;R7TIT6;T1EYY6	no_go	IPR026755	Putative uncharacterized protein;Uncharacterized protein;SJCHGC04508 protein
13	fhe-miR-2e-3p	760.097	713.028	589.789	maker-scaffold10x_321_pilon-snap-gene-0.4	BN1106_s4201B000070	2	1.13848	11.6397	7.4634	Q501Q9;E2A9I8;M7BAS2;E1BT12;C1LE12	GO:0005524;GO:0004707;GO:0000165	IPR011009;IPR000719;IPR017441;IPR002290;IPR003527;IPR008271	Mitogen-activated protein kinase 15;Uncharacterized protein;Putative serine/threonine-protein kinase C05D10.2;MGC99048 protein
13	fhe-miR-2e-3p	760.097	713.028	589.789	maker-scaffold10x_289_pilon-snap-gene-0.1	BN1106_s1070B000336	1	53.0415	47.6297	39.9186	G7Y933;Q86F11;G4VIN2;C1L4T5;Q5D8L6	no_go	IPR009060	Putative SAM pointed domain containing ets transcription factor;Putative uncharacterized protein;Uncharacterized protein;SJCHGC09250 protein;Clone ZZD1217 mRNA sequence
13	fhe-miR-2e-3p	760.097	713.028	589.789	maker-scaffold10x_292_pilon-snap-gene-0.9	BN1106_s1630B000272	1	30.7834	24.1119	33.6674	G4LXK2;G4LXK3;H9GX91;B4F6P1;I3JI04	GO:0005622;GO:0004198;GO:0006508;GO:0004221;GO:0006511	IPR022684;IPR022682;IPR022683;IPR007330;IPR001300;IPR018200;IPR001394	Capn7 protein;Calpain-7 (C02 family);Uncharacterized protein
13	fhe-miR-2e-3p	760.097	713.028	589.789	maker-scaffold10x_142_pilon-augustus-gene-0.22	BN1106_s242B000163	1	18.0856	21.11	26.2575	G7YUK0;Q5BZ66;D6WGV7;U4UMK9;E0VXH4	GO:0016787	IPR026604	Abhydrolase domain-containing protein 16A
13	fhe-miR-2e-3p	760.097	713.028	589.789	maker-scaffold10x_640_pilon-snap-gene-0.133	BN1106_s462B000767	1	10.7703	19.4574	16.2248	G7Y6H4;G4LWV0;Q5C4F6	GO:0016301;GO:0030554	IPR000644	AMP-activated protein kinase, gamma regulatory subunit, putative;5'-AMP-activated protein kinase subunit gamma;SJCHGC07900 protein
13	fhe-miR-2e-3p	760.097	713.028	589.789	maker-scaffold10x_2049_pilon-snap-gene-0.13	BN1106_s3501B000128	1	12.9619	15.8186	17.6879	Q4SJE4;G5BGN5;H2U6C7;H2U6C6;G1N4B5	GO:0005097;GO:0032851	IPR000195;IPR004012	Uncharacterized protein;Small G protein signaling modulator 1
13	fhe-miR-2e-3p	760.097	713.028	589.789	maker-scaffold10x_24_pilon-augustus-gene-0.6	BN1106_s5382B000046	1	5.22394	15.0938	1.618	G7YL22	GO:0016021;GO:0005272;GO:0035725	IPR001873	Sodium channel nonvoltage-gated 1 alpha
13	fhe-miR-2e-3p	760.097	713.028	589.789	augustus_masked-scaffold10x_166_pilon-processed-gene-0.4	BN1106_s818B000217	1	3.00249	5.8026	3.95553	G7YCQ3;G4VAA0;B4QBM5;B3MFC8;A1Z8M2	GO:0005634;GO:0003677;GO:0008270;GO:0007399;GO:0045944	IPR001487;IPR018359;IPR004022;IPR018501;IPR016177;IPR001739;IPR011011;IPR001965;IPR019787;IPR001876;IPR013083;IPR017956;IPR019786;IPR001841	Toutatis, isoform A;GF12391;GD25895;Putative bromodomain containing protein;Bromodomain adjacent to zinc finger domain protein 2B
13	fhe-miR-2e-3p	760.097	713.028	589.789	maker-scaffold10x_1593_pilon-snap-gene-0.44	BN1106_s597B000527	1	3.17885	4.38409	1.40022	G7YPB6;Q5C7P4;G4VJC8;Q5C352;K1QT01	GO:0016021	IPR003306;IPR000742;IPR013032;IPR013111	Protein shifted;SJCHGC06689 protein;SJCHGC06688 protein;WIF domain-containing protein
13	fhe-miR-2e-3p	760.097	713.028	589.789	maker-scaffold10x_1569_pilon-snap-gene-0.5	BN1106_s6794B000034	1	0.43988	1.12274	0.501709	T2M6M7;J9GT67;Q5KTM5;T2MGM5;Q6UV17	GO:0004519;GO:0003964;GO:0003723;GO:0006278	IPR005135;IPR000477	Endonuclease/reverse transcriptase;Reverse transcriptase;Endonuclease and reverse transcriptase-like protein;Nucleolar protein 10;Neurofibromin
13	fhe-miR-2e-3p	760.097	713.028	589.789	maker-scaffold10x_270_pilon-pred_gff_StringTie-gene-0.50	BN1106_s2116B000203	1	6.19042	0.851317	0.443823	H2KQ33;G4VBN0;C1LKL9;C1LKL8;E2QDA8	GO:0016021;GO:0005524;GO:0005216;GO:0001614;GO:0035590	IPR027309;IPR001429	p2X purinoceptor 4
13	fhe-miR-2e-3p	760.097	713.028	589.789	maker-scaffold10x_1272_pilon-snap-gene-0.3	BN1106_s78B000473	1	1.89398	0.223659	0	G7Y8F4	GO:0043565;GO:0003700;GO:0008270	IPR000679;IPR013088	GATA-binding factor A
14	fhe-miR-2f-3p	11.3533	0	0	maker-scaffold10x_113_pilon-pred_gff_StringTie-gene-0.102	BN1106_s4618B000051	26	3.18729	14.0754	1.22434	no_uniprot	no_go	no_ipr	Serpin
14	fhe-miR-2f-3p	11.3533	0	0	maker-scaffold10x_502_pilon-pred_gff_StringTie-gene-0.71	BN1106_s1379B000109	16	406.025	229.312	154.883	Q71TT8;B2LXT9;D3PIP6;Q4U3C7;K7SRY9	GO:0005737;GO:0005856;GO:0005524	IPR004000;IPR020902;IPR004001	Actin;Actin-2
14	fhe-miR-2f-3p	11.3533	0	0	maker-scaffold10x_1007_pilon-pred_gff_StringTie-gene-0.30	BN1106_s6614B000097	10	35.5553	118.93	35.1536	G7YDE9;Q5BZN4;C7TXR7;G4VPP4;B7QBG3	GO:0061630	IPR006573	Neuralized, putative;Putative neuralized-like protein 2;Uncharacterized protein;Neuralized-like protein 2;SJCHGC05272 protein
14	fhe-miR-2f-3p	11.3533	0	0	maker-scaffold10x_1335_pilon-snap-gene-0.68	BN1106_s832B000177	10	5.38175	10.6036	17.963	G4LZI0;Q5BXD1;R7TQJ0;G3P580;K7FXT2	GO:0003697; GO:0005657; GO:0006974; GO:0008233	IPR003738	Uncharacterized protein;Putative uncharacterized protein;SJCHGC09141 protein
14	fhe-miR-2f-3p	11.3533	0	0	maker-scaffold10x_184_pilon-augustus-gene-0.30	BN1106_s1410B000095	9	7.64279	17.4666	5.32167	G7YFS9;G4VC23;Q5C7K9;Q5C4L3	no_go	IPR003961;IPR013783	Putative anosmin-1 (Kallmann syndrome protein) (Adhesion molecule-like X-linked);Anosmin-1;SJCHGC08319 protein;SJCHGC07467 protein
14	fhe-miR-2f-3p	11.3533	0	0	maker-scaffold10x_631_pilon-augustus-gene-0.118	BN1106_s10B000515	6	13.7462	13.1795	5.39819	G7YPR9;G4VBX8;O15970;H2KTM2;O15969	GO:0016021;GO:0004993;GO:0007210;GO:0004930;GO:0005887;GO:0016907;GO:0007213	IPR000276;IPR017452;IPR000995	Putative biogenic amine (5HT) receptor;5-hydroxytryptamine receptor 1;5-hydroxytryptamine receptor 7;Serotonin receptor-like planarian receptor 4;Serotonin receptor-like planarian receptor 1
14	fhe-miR-2f-3p	11.3533	0	0	maker-scaffold10x_124_pilon-snap-gene-0.17	BN1106_s1872B000138	6	11.0559	8.6216	10.9713	G7YQG5;G4LXL1;C1L4L6;Q0V8P4;H2SIL1	no_go	IPR014939	DNA replication factor Cdt1 (Double parked homolog);Ris2 protein , putative;Chromatin licensing and DNA replication factor 1;Uncharacterized protein;DNA replication factor
14	fhe-miR-2f-3p	11.3533	0	0	maker-scaffold10x_1043_pilon-snap-gene-0.15	BN1106_s4601B000114	5	43.0634	36.952	27.932	G4LZX8;C1L532;C1LGQ9;Q5BY27;E3TGF7	no_go	IPR022309	TGF-beta-inducible nuclear protein 1;Ribosome biogenesis protein nsa2-like protein;Ribosome biogenesis protein NSA2 homologue;SJCHGC06987 protein
14	fhe-miR-2f-3p	11.3533	0	0	maker-scaffold10x_1926_pilon-augustus-gene-0.8	BN1106_s3198B000149	5	0.520703	10.2325	23.3621	G7YHV6;L7MLX3;K7J6T6;T1FP69;E9G3G0	GO:0003824;GO:0005634	IPR000873;IPR010506	Disco-interacting protein 2 homolog C
14	fhe-miR-2f-3p	11.3533	0	0	maker-scaffold10x_1296_pilon-snap-gene-0.11	BN1106_s748B000263	4	32.4962	17.2455	19.5985	G7YQ21;G4LYI8;C1LFV1;R7UNW2;G1T9P2	GO:0003743;GO:0016301	IPR026599;IPR000631;IPR006910	Eukaryotic translation initiation factor 3, subunit 8;Uncharacterized protein;0710008K08Rik protein;Carbohydrate kinase domain-containing protein
14	fhe-miR-2f-3p	11.3533	0	0	maker-scaffold10x_200_pilon-snap-gene-0.124	BN1106_s825B000352	4	14.392	14.3604	13.6634	Q7YSY1;H2KPV9;G7YWS7;E0VKB1;H9KAC3	GO:0005524;GO:0004715;GO:0018108;GO:0016301;GO:0004713	IPR001060;IPR011009;IPR000719;IPR017441;IPR001245;IPR000980;IPR008266;IPR020635	Tyrosine-protein kinase transforming protein FPS, putative;Tyrosine kinase;Tyrosine-protein kinase Fps85D;Uncharacterized protein;Fes-like tyrosine kinase protein
14	fhe-miR-2f-3p	11.3533	0	0	maker-scaffold10x_1035_pilon-augustus-gene-0.15	BN1106_s2301B000262	4	14.5037	14.0283	24.3385	G7YUQ1;G4VAE2;E9G5C4;H3A653;M3ZE82	GO:0016791;GO:0016311	IPR011948;IPR023214;IPR004274	Putative uncharacterized protein;Putative nuclear lim interactor-interacting factor (Nli-interacting factor) (Nli-if);CTD small phosphatase-like protein;Uncharacterized protein
14	fhe-miR-2f-3p	11.3533	0	0	maker-scaffold10x_653_pilon-snap-gene-0.2	BN1106_s883B000136	4	6.03269	9.22807	1.08246	G7YJQ9;C1LE61;G4VR93;K1Q2X2;B7QEL3	GO:0003676;GO:0000166	IPR012677;IPR000504	RNA-binding protein, putative;Ataxin-2-binding protein 1;Putative ataxin 2-binding protein (Hexaribonucleotide binding protein 1);RNA binding protein fox-1;RNA-binding protein 9
14	fhe-miR-2f-3p	11.3533	0	0	maker-scaffold10x_342_pilon-snap-gene-0.29	BN1106_s855B000402	3	50.9706	44.7933	43.7949	G7Y4Y7;G4VPB5;Q5D978;H3HSN6;R7UM01	GO:0005965;GO:0003824;GO:0018343;GO:0042127;GO:0016740	IPR026872;IPR001330;IPR008930	Uncharacterized protein;Protein farnesyltransferase subunit beta;SJCHGC09483 protein
14	fhe-miR-2f-3p	11.3533	0	0	maker-scaffold10x_43_pilon-snap-gene-0.83	BN1106_s913B000268	3	31.5317	34.8083	71.589	C1L681;C1L680;G4VCB1;G4VCB0;G7YAS8	no_go	IPR019447;IPR015880;IPR011011;IPR013083	Zinc finger protein RTS2;Putative uncharacterized protein;DNA/RNA-binding protein KIN17
14	fhe-miR-2f-3p	11.3533	0	0	maker-scaffold10x_377_pilon-snap-gene-0.61	BN1106_s3693B000172	3	31.877	16.1793	10.936	Q5DHG4;G4VCX9;H2KTH5;G4VCX8;B0BM70	GO:0000124	IPR010750	LOC100144975 protein;SGF29 C-terminal domain-containing protein;SAGA-associated factor 29;SJCHGC00899 protein
14	fhe-miR-2f-3p	11.3533	0	0	maker-scaffold10x_977_pilon-snap-gene-0.78	BN1106_s423B000365	3	0	14.3476	3.36598	G7YRI9	GO:0007165	IPR011029;IPR000488	Death domain-containing protein 1
14	fhe-miR-2f-3p	11.3533	0	0	maker-scaffold10x_1257_pilon-snap-gene-0.75	BN1106_s1831B000363	3	2.90555	14.2724	2.61177	H2KSY6;G4LW15;H2KNH5;L8Y7Z0;H9J6G0	GO:0005871;GO:0005874;GO:0005524;GO:0003777;GO:0007018	IPR027640;IPR019821;IPR001752;IPR027417	Kif4a, putative;Kinesin family member 4/7/21/27;Uncharacterized protein
14	fhe-miR-2f-3p	11.3533	0	0	maker-scaffold10x_1616_pilon-snap-gene-0.9	BN1106_s1505B000208	3	6.16692	10.4263	17.3981	G7YIH1;G4LUN8;L7LWP6;L7MA85;H2LIL4	GO:0004386;GO:0016301	IPR008145;IPR008144;IPR004172;IPR027417;IPR001478;IPR011511;IPR001452;IPR020590;IPR014775	ATP-dependent RNA helicase, putative;MAGUK p55 subfamily member 2;Uncharacterized protein;Putative calcium/calmodulin-dependent serine protein kinase/membrane-associated guanylate kinase
14	fhe-miR-2f-3p	11.3533	0	0	maker-scaffold10x_589_pilon-snap-gene-0.118	BN1106_s683B000337	3	15.1028	9.1859	21.7255	G7YTR2;G4VQB1;Q5C5T8;K1QQN4;F6ZAD5	GO:0005509	IPR011992;IPR002048;IPR018247	Uncharacterized protein;Calcyphosin-2;Paladin;SJCHGC08646 protein
14	fhe-miR-2f-3p	11.3533	0	0	maker-scaffold10x_755_pilon-snap-gene-0.6	BN1106_s2904B000100	2	89.8171	97.2324	63.0101	C3ZWB0;H0XY23;H2XR06;F6ZJV5;F6PQD2	GO:0016021;GO:0016192	IPR007305;IPR011691	Putative uncharacterized protein;Uncharacterized protein
14	fhe-miR-2f-3p	11.3533	0	0	maker-scaffold10x_325_pilon-augustus-gene-0.81	BN1106_s1149B000159	2	88.6748	69.8388	92.1989	Q5C1T7;A5X539;T1IYN9;E9G6H5;G1S2A7	GO:0005871;GO:0003777	IPR002151;IPR015390;IPR013026;IPR011990;IPR013105;IPR019734;IPR015792;IPR001440	Kinesin light chain;Putative uncharacterized protein;Uncharacterized protein;SJCHGC05023 protein
14	fhe-miR-2f-3p	11.3533	0	0	maker-scaffold10x_581_pilon-augustus-gene-0.64	BN1106_s80B000531	2	29.6406	60.5683	69.372	G4VJ37;G7YGL4;G7YAE8;Q5C386;G4VEH5	GO:0000079;GO:0010389	IPR013763;IPR006671;IPR015453	Putative cyclin G;Putative cyclin G2;Cyclin-G2;Cyclin G2;SJCHGC04483 protein
14	fhe-miR-2f-3p	11.3533	0	0	maker-scaffold10x_172_pilon-snap-gene-0.80	BN1106_s691B000066	2	39.971	40.9313	52.906	G7YR96;G4VIZ8;K1QR76;H3AIS8;Q5RHV3	GO:0005524;GO:0004674	IPR011009;IPR000719;IPR017441;IPR002290;IPR008271	Serine/threonine kinase;Dual specificity tyrosine-phosphorylation-regulated kinase 2;Uncharacterized protein;Dual-specificity tyrosine-(Y)-phosphorylation regulated kinase 2
14	fhe-miR-2f-3p	11.3533	0	0	maker-scaffold10x_598_pilon-snap-gene-1.121	BN1106_s454B000163	2	14.0356	31.0537	38.7143	H2KR32;G4VNF5;E9GL25;Q17IK0;T1PJ51	GO:0005524;GO:0004672	IPR011009;IPR000719;IPR017441	Putative uncharacterized protein;Serine/threonine kinase;Tau-tubulin kinase 1;AAEL002323-PA;Protein kinase
14	fhe-miR-2f-3p	11.3533	0	0	maker-scaffold10x_24_pilon-snap-gene-0.36	BN1106_s1659B000224	2	3.004	24.4695	12.4855	G7YAK1;H2KTB6;G4V7A6;J3KQU3;G7MXE0	GO:0003723	IPR004087;IPR004088	Rna-binding protein related;Putative uncharacterized protein;RNA-binding protein Nova;RNA-binding protein Nova-1
14	fhe-miR-2f-3p	11.3533	0	0	maker-scaffold10x_1143_pilon-snap-gene-0.8	BN1106_s190B000388	2	18.9034	21.3096	38.8093	G4LUK5;G7YG03;C3XWU1;C3ZDK4;H2MYP2	GO:0046872;GO:0003676	IPR007087;IPR015880;IPR013087	Putative uncharacterized protein;Zinc finger protein, putative;Zinc finger protein 239;Uncharacterized protein
14	fhe-miR-2f-3p	11.3533	0	0	augustus_masked-scaffold10x_443_pilon-processed-gene-0.7	BN1106_s598B000272	2	6.73892	12.948	16.3364	G7YSG4;G4VHX5;T1KVG3;Q5C7X9;U4UU07	GO:0046872;GO:0016791;GO:0005543;GO:0035556	IPR005112;IPR001194;IPR004182;IPR010569;IPR017906;IPR011993;IPR001849;IPR002219;IPR022096;IPR005113	Myotubularin-related protein;Myotubularin-related protein 13;SJCHGC09038 protein;Uncharacterized protein
14	fhe-miR-2f-3p	11.3533	0	0	maker-scaffold10x_8_pilon-snap-gene-0.1	BN1106_s3829B000188	2	11.2625	10.9484	60.775	G7Y6A7;G4VD16;F6YVK0;U3IRS2;R0LIC2	GO:0000042	IPR000237	Uncharacterized protein;Putative uncharacterized protein;Golgin subfamily A member 4
14	fhe-miR-2f-3p	11.3533	0	0	maker-scaffold10x_72_pilon-snap-gene-0.10	BN1106_s15195B000005	2	0.0498143	0.0813381	0.339236	K7GHV1;C1K6Q2;H0YW88;J7HZ94;R7VS81	GO:0008233;GO:0004867;GO:0006508;GO:0005576;GO:0005886;GO:0020037;GO:0036094	IPR002223;IPR020901;IPR002968;IPR012674;IPR011038;IPR002345;IPR000566	Kunitz-like protease inhibitor;Uncharacterized protein;Protein AMBP
14	fhe-miR-2f-3p	11.3533	0	0	maker-scaffold10x_113_pilon-snap-gene-0.195	BN1106_s676B000138	1	189.481	214.939	316.172	H9GP29;T1DMA6;U3EUF4;H2RJY9;I3JTP3	GO:0052656;GO:0052654;GO:0052655;GO:0009082;GO:0004084;GO:0009081	IPR001544;IPR018300;IPR005786	Branched-chain-amino-acid aminotransferase
14	fhe-miR-2f-3p	11.3533	0	0	snap_masked-scaffold10x_1281_pilon-processed-gene-0.12	BN1106_s4082B000141	1	15.1065	25.5192	19.4716	G7YU27;G4V8D8;T1FQA5;K1QE46;L7M9Q4	GO:0017119;GO:0006891	IPR019465	Putative uncharacterized protein;Conserved oligomeric Golgi complex subunit 5;Putative golgi transport complex 1 protein;Uncharacterized protein
14	fhe-miR-2f-3p	11.3533	0	0	maker-scaffold10x_103_pilon-augustus-gene-0.81	BN1106_s876B000240	1	19.8328	18.8632	55.2496	G4VEY7	no_go	0	Uncharacterized protein
14	fhe-miR-2f-3p	11.3533	0	0	maker-scaffold10x_1_pilon-snap-gene-0.157	BN1106_s911B000089	1	1.12551	15.9612	50.6355	G7YAK8;F6Y251;K7FLG8;S7N225;U3JR02	GO:0005887;GO:0005524;GO:0042626;GO:0004012;GO:0006200;GO:0006649;GO:0045494;GO:0007601;GO:0016887	IPR003593;IPR026082;IPR003439;IPR017871;IPR027417;IPR005951	Uncharacterized protein;ATP-binding cassette subfamily A (ABC1) member 4;Retinal-specific ATP-binding cassette transporter
14	fhe-miR-2f-3p	11.3533	0	0	maker-scaffold10x_439_pilon-augustus-gene-0.18	BN1106_s3250B000118	1	6.63237	13.6377	2.26875	G7YL50;C4QU04	GO:0046872;GO:0003723;GO:0003964;GO:0006278	IPR007087;IPR015880;IPR000477;IPR013087	Putative uncharacterized protein;Zinc finger protein 341
14	fhe-miR-2f-3p	11.3533	0	0	maker-scaffold10x_64_pilon-augustus-gene-0.24	BN1106_s3762B000133	1	30.087	12.5808	14.5303	G7YX11;G4LZ41;Q5DFA4;Q3KZH4;T1F325	GO:0003677; GO:0005634	IPR009071	HMG box domain-containing protein;SJCHGC04112 protein;SJCHGC02694 protein;Uncharacterized protein
14	fhe-miR-2f-3p	11.3533	0	0	maker-scaffold10x_127_pilon-augustus-gene-0.46	BN1106_s965B000182	1	0.482561	11.2179	0.88894	H2KRI1;G4V599;C3Z2I9;K1R202;R7TLH4	no_go	IPR002110;IPR020683;IPR001611;IPR011990;IPR001440	Putative uncharacterized protein;Nalp (Nacht, leucine rich repeat and pyrin domain containing)-related;T-complex-associated testis-expressed protein 1;Uncharacterized protein
14	fhe-miR-2f-3p	11.3533	0	0	maker-scaffold10x_7_pilon-snap-gene-1.72	BN1106_s1162B000590	1	6.95506	10.325	9.94738	G4VPQ2;T1PDE7;T1PGU2;F7DE97;G3HQD2	GO:0003993;GO:0016301;GO:0005524;GO:0046872	IPR000560;IPR011761;IPR013651	Uncharacterized protein;Inositol hexakisphosphate and diphosphoinositol-pentakisphosphate kinase 2;Putative histidine acid phosphatase;Histidine phosphatase superfamily (Branch 2)
14	fhe-miR-2f-3p	11.3533	0	0	maker-scaffold10x_275_pilon-snap-gene-0.24	BN1106_s593B000220	1	7.81436	6.71482	3.29433	G7Y4S5;G4VQ83;G4V7C2;R7UMC7;R7TTK0	GO:0004714;GO:0007155;GO:0005524;GO:0004713;GO:0018108	IPR000421;IPR008979;IPR011009;IPR000719;IPR001245;IPR008266;IPR020635	Putative discoidin domain receptor;Uncharacterized protein
14	fhe-miR-2f-3p	11.3533	0	0	maker-scaffold10x_254_pilon-snap-gene-0.34	BN1106_s198B000328	1	1.6748	5.65049	2.07939	R7T7I8;K1R128;H3HSL1;C3XZE2;G7YV44	no_go	IPR020472;IPR015943;IPR001680;IPR019775;IPR017986;IPR011047	Putative uncharacterized protein;Vegetative incompatibility protein HET-E-1;Uncharacterized protein
14	fhe-miR-2f-3p	11.3533	0	0	maker-scaffold10x_203_pilon-snap-gene-0.76	BN1106_s1551B000473	1	8.81716	4.5287	9.50889	Q5C5Z5;J9EUT4;C3ZMU5;A8QDB3;R7UMQ9	GO:0005737; GO:0030121; GO:0030276; GO:0032588; GO:0046907	0	Putative uncharacterized protein;Uncharacterized protein;SJCHGC04664 protein
14	fhe-miR-2f-3p	11.3533	0	0	maker-scaffold10x_759_pilon-snap-gene-0.18	BN1106_s1597B000138	1	1.54601	2.71	0.818794	G7YNJ5	GO:0016021	0	Putative uncharacterized protein
14	fhe-miR-2f-3p	11.3533	0	0	maker-scaffold10x_281_pilon-snap-gene-0.168	BN1106_s786B000336	1	1.2392	0.14712	0	G7YNI2	no_go	IPR001478	Uncharacterised
15	fhe-miR-7a-5p	44892.4	7627.62	1799.52	maker-scaffold10x_502_pilon-pred_gff_StringTie-gene-0.71	BN1106_s1379B000109	16	406.025	229.312	154.883	Q71TT8;B2LXT9;D3PIP6;Q4U3C7;K7SRY9	GO:0005737;GO:0005856;GO:0005524	IPR004000;IPR020902;IPR004001	Actin;Actin-2
15	fhe-miR-7a-5p	44892.4	7627.62	1799.52	maker-scaffold10x_596_pilon-pred_gff_StringTie-gene-0.17	BN1106_s1139B000356	12	0.0183998	40.0658	2.53356	H2KVI8;H3EN95;T1GL73;H3EAW9;Q94012	GO:0005814; GO:0005856; GO:0005879; GO:0008017; GO:0031514; GO:0034453; GO:0036064; GO:0036126	IPR024963;IPR015880	Protein FAM154A;Uncharacterized protein;Protein T08G11.3
15	fhe-miR-7a-5p	44892.4	7627.62	1799.52	maker-scaffold10x_66_pilon-pred_gff_StringTie-gene-0.48	BN1106_s10139B000014	11	545.238	16.6721	45.6167	B9VXS2;A8W638;B9VXS1;A8W7J0;Q95VA7	GO:0008234;GO:0006508	IPR025661;IPR000169;IPR025660;IPR013128;IPR000668;IPR013201	Cathepsin L3
15	fhe-miR-7a-5p	44892.4	7627.62	1799.52	maker-scaffold10x_1335_pilon-snap-gene-0.68	BN1106_s832B000177	10	5.38175	10.6036	17.963	G4LZI0;Q5BXD1;R7TQJ0;G3P580;K7FXT2	GO:0003697; GO:0005657; GO:0006974; GO:0008233	IPR003738	Uncharacterized protein;Putative uncharacterized protein;SJCHGC09141 protein
15	fhe-miR-7a-5p	44892.4	7627.62	1799.52	maker-scaffold10x_145_pilon-snap-gene-0.19	BN1106_s4107B000060	9	1.46663	2.91171	1.36618	G7Y7Z6;Q5DD47;G4LV08	no_go	no_ipr	Spindle assembly checkpoint component MAD1 (Mitotic arrest deficient protein 1)
15	fhe-miR-7a-5p	44892.4	7627.62	1799.52	maker-scaffold10x_1723_pilon-augustus-gene-0.71	BN1106_s81B000691	8	6.93522	6.39888	4.69208	Q5DCK8;G4LVI3;H2KUQ3;G4LVI2;E2AAN9	GO:0006355	IPR012479	SAP30-binding protein;Putative uncharacterized protein;SJCHGC08953 protein
15	fhe-miR-7a-5p	44892.4	7627.62	1799.52	maker-scaffold10x_357_pilon-augustus-gene-0.42	BN1106_s2823B000086	8	0.54497	1.6949	0.0873906	D3ZZK0;G3SV02;H0WRN7;E1BMZ0;F1PTY6	GO:0005509	IPR011992;IPR018247;IPR002048	Protein Efcab7;Uncharacterized protein
15	fhe-miR-7a-5p	44892.4	7627.62	1799.52	maker-scaffold10x_284_pilon-snap-gene-0.116	BN1106_s310B000139	7	24.837	46.0298	34.6102	S9YIE8;L7MK73;F4X1E6;H9HSX6;E2BAK2	GO:0005737;GO:0005524;GO:0046872;GO:0005543;GO:0004697;GO:0035556	IPR020454;IPR011009;IPR011993;IPR001849;IPR002219;IPR000719;IPR017441;IPR015727;IPR002290;IPR008271	Uncharacterized protein;Putative serine/threonine-protein kinase d3
15	fhe-miR-7a-5p	44892.4	7627.62	1799.52	maker-scaffold10x_1296_pilon-pred_gff_StringTie-gene-0.42	BN1106_s5723B000080	7	25.7797	20.4478	21.3204	G7YH82	no_go	no_ipr	Uncharacterised
15	fhe-miR-7a-5p	44892.4	7627.62	1799.52	maker-scaffold10x_1543_pilon-snap-gene-0.11	BN1106_s4646B000066	6	181.494	108.775	24.8322	C1L3V5;G7YR11;G7YR10;C3ZSE9;K1Q4W6	GO:0005506;GO:0031418;GO:0008475;GO:0005783;GO:0016706;GO:0016757	IPR005123;IPR006620;IPR001006	Procollagen-lysine, 2-oxoglutarate 5-dioxygenase 3;Putative uncharacterized protein;Lysyl hydroxylase/galactosyltransferase/ glucosyltransferase;Procollagen-lysine,2-oxoglutarate 5-dioxygenase 3
15	fhe-miR-7a-5p	44892.4	7627.62	1799.52	maker-scaffold10x_1010_pilon-pred_gff_StringTie-gene-0.79	BN1106_s187B000161	6	0.34894	5.75484	1.35671	H2KQJ5;K1PBA9;T1IP28;B7P1L1;H9K7L9	GO:0005622;GO:0005525;GO:0007264	IPR027417;IPR005225;IPR024156;IPR006689	ADP ribosylation factor 79F, putative;ADP-ribosylation factor-like 6;Uncharacterized protein;ADP-ribosylation factor-like protein 6
15	fhe-miR-7a-5p	44892.4	7627.62	1799.52	maker-scaffold10x_1309_pilon-snap-gene-0.84	BN1106_s575B000330	6	1.85532	3.85114	3.93826	G7Y9C7;G4LUE0;G4LUE1;K1R8D2;T1JE05	GO:0005089;GO:0035023;GO:0005543;GO:0035556	IPR000219;IPR011993;IPR001849;IPR001331	Guanine-nucleotide-exchange-factor
15	fhe-miR-7a-5p	44892.4	7627.62	1799.52	maker-scaffold10x_1043_pilon-snap-gene-0.15	BN1106_s4601B000114	5	43.0634	36.952	27.932	G4LZX8;C1L532;C1LGQ9;Q5BY27;E3TGF7	no_go	IPR022309	TGF-beta-inducible nuclear protein 1;Ribosome biogenesis protein nsa2-like protein;Ribosome biogenesis protein NSA2 homologue;SJCHGC06987 protein
15	fhe-miR-7a-5p	44892.4	7627.62	1799.52	maker-scaffold10x_908_pilon-augustus-gene-0.71	BN1106_s1617B000258	5	12.1403	30.8053	29.213	G7Y8M9;B7QGS4;M3ZXS9;H2ML66;H9KPC5	GO:0005524;GO:0004402;GO:0000287;GO:0004697;GO:0016573;GO:0004674	IPR000961;IPR011009;IPR015022;IPR023142;IPR001478;IPR000719;IPR002290;IPR008271	Microtubule associated serine/threonine kinase, putative;Microtubule-associated serine/threonine kinase;Uncharacterized protein
15	fhe-miR-7a-5p	44892.4	7627.62	1799.52	maker-scaffold10x_123_pilon-snap-gene-0.72	BN1106_s3759B000098	5	16.7844	28.7971	6.98977	H2KPQ9;G4VP66;C1LEM5;T1EMH5;F6Z4Y4	GO:0000145;GO:0006887	IPR010326	Putative exocyst complex component Sec6;Uncharacterized protein;Exocyst complex component sec6, 3;Exocyst complex component 3
15	fhe-miR-7a-5p	44892.4	7627.62	1799.52	maker-scaffold10x_1041_pilon-snap-gene-0.9	BN1106_s3082B000275	5	8.25397	24.6037	7.44376	G7YNC0;Q5DA78	no_go	0	Acyl-CoA thioesterase-related;SJCHGC04260 protein
15	fhe-miR-7a-5p	44892.4	7627.62	1799.52	maker-scaffold10x_267_pilon-pred_gff_StringTie-gene-0.111	BN1106_s3525B000048	4	55.1377	78.5892	10.8277	G7YUB3;Q5BZI8;C1L640;G4V8F3;Q5BZH1	GO:0016021;GO:0005509;GO:0004252;GO:0006508	IPR011992;IPR018247;IPR002610;IPR022764	Stem cell tumor;Rhomboid-related protein 1/2/3
15	fhe-miR-7a-5p	44892.4	7627.62	1799.52	maker-scaffold10x_205_pilon-snap-gene-0.81	BN1106_s4496B000068	4	31.4811	57.6113	17.3731	G4LXJ2;A8QIC3;M1ENG3;L5M2B7;M3XXG2	GO:0035176	IPR001623;IPR018253	DnaJ (Hsp40) homolog, subfamily C, member 9 (Predicted);DnaJ-like factor;Protein Dnajc9;DNAj homolog subfamily C member, putative;DnaJ like protein subfamily C member 9;DnaJ-like protein, subfamily C, member 9;Uncharacterized protein
15	fhe-miR-7a-5p	44892.4	7627.62	1799.52	maker-scaffold10x_932_pilon-snap-gene-0.18	BN1106_s779B000221	4	53.5387	43.0956	73.3187	G7YPA3;Q5DEG7;G4LV14;R7U5B0;I7G2Z3	GO:0005737	IPR027267;IPR004148;IPR000108;IPR001452	Sh3-containing grb2-like protein 3 (Endophilin III);Endophilin-A;Macaca fascicularis brain cDNA clone: QorA-10036, similar to human SH3-domain GRB2-like 3 (SH3GL3), mRNA, RefSeq: NM_003027.2;SJCHGC01831 protein;Uncharacterized protein
15	fhe-miR-7a-5p	44892.4	7627.62	1799.52	maker-scaffold10x_55_pilon-augustus-gene-0.13	BN1106_s255B000346	4	1.73636	5.92222	0.426839	G7YBC9;D3DMK5;G1M6H0;H3CIR6;H2THC6	GO:0005524;GO:0004674;GO:0004697;GO:0008270;GO:0035556	IPR000961;IPR000008;IPR011009;IPR017892;IPR000719;IPR017441;IPR002290;IPR008271;IPR020454;IPR002219;IPR014375	MIP15613p;Uncharacterized protein;Calcium-dependent protein kinase C
15	fhe-miR-7a-5p	44892.4	7627.62	1799.52	maker-scaffold10x_80_pilon-augustus-gene-0.116	BN1106_s503B000225	3	263.079	463.152	251.9	G7YNX9;G4V7R2;C1LLX2;C1LLX4;C1L7M7	GO:0005886; GO:0005921; GO:0006811; GO:0016021	IPR000990	Innexin
15	fhe-miR-7a-5p	44892.4	7627.62	1799.52	maker-scaffold10x_436_pilon-snap-gene-0.33	BN1106_s527B000393	3	309.241	360.829	155.935	D0VAX0;Q5DB55;G4LUD9;Q86EK2;A3F4V0	GO:0005509	IPR011992;IPR018247;IPR002048	Myosin regulatory light chain;Myosin regulatory light chain, putative;Myosin regulatory light chain 2, smooth muscle minor isoform (G1);SJCHGC00821 protein;Clone ZZD263 mRNA sequence
15	fhe-miR-7a-5p	44892.4	7627.62	1799.52	maker-scaffold10x_1115_pilon-snap-gene-0.19	BN1106_s725B000470	3	103.462	102.86	90.0583	G4VEX2;Q5DAL9;G7YAU9;Q4SI45;H3CVI5	GO:0016282;GO:0033290;GO:0005852;GO:0003743;GO:0001731;GO:0006446;GO:0006413	IPR023194;IPR013906	Translation initiation factor 3 subunit J;Uncharacterized protein
15	fhe-miR-7a-5p	44892.4	7627.62	1799.52	maker-scaffold10x_7_pilon-snap-gene-1.78	BN1106_s386B000271	3	51.8532	31.832	31.0175	H2KNV3;G4VRP5;C1LHA9;C1LHA8;Q5BXR2	GO:0005730;GO:0006364;GO:0042254	IPR001357;IPR010613	SJCHGC06408 protein
15	fhe-miR-7a-5p	44892.4	7627.62	1799.52	maker-scaffold10x_98_pilon-snap-gene-0.7	BN1106_s3174B000063	3	0.374183	26.1368	5.1482	G7YIH0;F2UHF4;M4TBV6;D0P3I9;Q6P370	GO:0005783;GO:0016853;GO:0015035;GO:0045454;GO:0006662	IPR005788;IPR005792;IPR005746;IPR012336;IPR017937;IPR013766	Protein disulfide-isomerase, putative;Disulfide isomerase;Protein disulfide-isomerase A4;Protein disulfide-isomerase;Protein disulfide isomerase family A, member 3;Uncharacterized protein
15	fhe-miR-7a-5p	44892.4	7627.62	1799.52	maker-scaffold10x_26_pilon-snap-gene-0.55	BN1106_s1843B000275	3	18.2944	25.4345	22.4349	G7YFD1;G4V7I0;Q5BX60	GO:0005737;GO:0046872;GO:0005089;GO:0035556;GO:0038032	IPR002219;IPR016137;IPR015212	Putative uncharacterized protein;Uncharacterized protein;SJCHGC07989 protein
15	fhe-miR-7a-5p	44892.4	7627.62	1799.52	maker-scaffold10x_1010_pilon-augustus-gene-0.20	BN1106_s187B000159	3	0.523751	21.6795	0.47312	G7YB03;E9G8U4;H3HGW8;D0MU92;H3G775	GO:0016020;GO:0005509;GO:0004571	IPR001382	Mannosyl-oligosaccharide alpha-1,2-mannosidase
15	fhe-miR-7a-5p	44892.4	7627.62	1799.52	maker-scaffold10x_1566_pilon-snap-gene-0.18	BN1106_s4108B000116	3	15.6364	18.3764	16.5313	G7YVK9;G4VFL5;G4LWN4	no_go	0	Putative uncharacterized protein;Uncharacterized protein
15	fhe-miR-7a-5p	44892.4	7627.62	1799.52	maker-scaffold10x_406_pilon-snap-gene-0.33	BN1106_s1021B000157	3	7.79285	7.87822	14.612	H2KNF0;G3SXC7;E9H578;H9GS67;G3IID0	GO:0004221;GO:0006511;GO:0008234;GO:0000122;GO:0045931;GO:0016579;GO:0050821	IPR018200;IPR001394	Putative uncharacterized protein;Ubiquitin carboxyl-terminal hydrolase 2
15	fhe-miR-7a-5p	44892.4	7627.62	1799.52	maker-scaffold10x_1125_pilon-augustus-gene-0.100	BN1106_s1429B000123	3	1.47335	4.36772	9.28611	G7Y8I3;K9IKA0;F7BU30;L5KU73;Q3TAE7	GO:0005737;GO:0005856;GO:0019898;GO:0004842;GO:0008270;GO:0006928;GO:0042632;GO:0010989;GO:0007399;GO:0045732;GO:0031648;GO:0042787;GO:0032803;GO:0016874	IPR019749;IPR019750;IPR000798;IPR014352;IPR019748;IPR000299;IPR018979;IPR011993;IPR001841;IPR013083	Uncharacterized protein;E3 ubiquitin-protein ligase MYLIP-A;Putative e3 ubiquitin-protein ligase mylip;E3 ubiquitin-protein ligase MYLIP;Putative uncharacterized protein
15	fhe-miR-7a-5p	44892.4	7627.62	1799.52	maker-scaffold10x_949_pilon-augustus-gene-0.26	BN1106_s907B000230	3	5.67079	3.76921	2.5555	Q5C7D0;G7YW80	GO:0005634	IPR019024	Putative uncharacterized protein;SJCHGC08877 protein
15	fhe-miR-7a-5p	44892.4	7627.62	1799.52	maker-scaffold10x_172_pilon-pred_gff_StringTie-gene-0.51	BN1106_s1456B000151	3	12.3007	1.93441	11.1986	G7Y8H4;G4VDL5	no_go	0	Putative uncharacterized protein;Uncharacterized protein
15	fhe-miR-7a-5p	44892.4	7627.62	1799.52	maker-scaffold10x_318_pilon-augustus-gene-0.23	BN1106_s1115B000505	2	379.689	341.181	117.531	G7YIU3;G4V5P4;Q5DAQ3;G4V5P5;K7HW53	GO:0005840;GO:0003735;GO:0006412	IPR019972;IPR023571;IPR000218;IPR001610	60S ribosomal protein L23
15	fhe-miR-7a-5p	44892.4	7627.62	1799.52	maker-scaffold10x_81_pilon-augustus-gene-0.94	BN1106_s1372B000427	2	149.854	97.2504	456.668	H2KUT8;G4VM64;G3NU10;M4ATR8;H2LKJ7	GO:0046872;GO:0003676	IPR007087;IPR015880;IPR013087	Uncharacterized protein;Putative uncharacterized protein;Krueppel-like factor 10/11
15	fhe-miR-7a-5p	44892.4	7627.62	1799.52	maker-scaffold10x_314_pilon-snap-gene-0.2	BN1106_s2132B000163	2	23.5808	34.6594	129.173	H2KNK8;G4VBV6;G4VBV5;Q5C1F6;K1PEX5	no_go	IPR001303	Adducin related protein;Alpha-adducin;Protein hu-li tai shao;SJCHGC05675 protein
15	fhe-miR-7a-5p	44892.4	7627.62	1799.52	maker-scaffold10x_598_pilon-augustus-gene-1.131	BN1106_s2205B000295	2	38.0422	29.5891	32.1444	H2KTM8;C1LZT1	GO:0005856;GO:0030036	IPR028288;IPR003124	Putative uncharacterized protein
15	fhe-miR-7a-5p	44892.4	7627.62	1799.52	maker-scaffold10x_487_pilon-snap-gene-0.221	BN1106_s3912B000082	2	54.6667	27.9673	39.2562	G3QC20;K1QX90;T1FNM6;B5X3A0;I3MRB1	GO:0016021;GO:0005215;GO:0055085	IPR011701;IPR020846;IPR016196;IPR000849	Sugar phosphate exchanger 2;Uncharacterized protein
15	fhe-miR-7a-5p	44892.4	7627.62	1799.52	maker-scaffold10x_1318_pilon-augustus-gene-0.15	BN1106_s436B000493	2	37.5658	26.0339	72.563	G7Y7U7;C1LIU3;C1LIU1;G4V897;L7MJI5	GO:0003714; GO:0006351	IPR022709	Uncharacterized protein;Putative uncharacterized protein;Protein SCAI
15	fhe-miR-7a-5p	44892.4	7627.62	1799.52	maker-scaffold10x_832_pilon-snap-gene-0.40	BN1106_s1559B000207	2	20.5793	22.7429	24.3594	G7YMX6;G4VFW1;Q5C2Q4;Q5DBH9;Q5C3Q4	GO:0005524;GO:0017111	IPR003593;IPR003959;IPR003960;IPR027417	Putative aaa family ATPase;Ribosome biogenesis ATPase;SJCHGC04043 protein;SJCHGC01613 protein;Putative uncharacterized protein
15	fhe-miR-7a-5p	44892.4	7627.62	1799.52	maker-scaffold10x_48_pilon-augustus-gene-0.47	BN1106_s2421B000086	2	0.0425511	20.8667	0.615769	Q5C164;F6LHS3;Q5DAN7;F6LHR8;Q8ITD7	GO:0016021	IPR000301;IPR018499;IPR008952	CD63 antigen;Tetrapanion 2;SJCHGC02016 protein;Putative uncharacterized protein;CD63-like protein Sm-TSP-2
15	fhe-miR-7a-5p	44892.4	7627.62	1799.52	maker-scaffold10x_286_pilon-snap-gene-0.2	BN1106_s2237B000185	2	11.4578	20.2787	16.7781	G7YG11;C1LFE2;Q5DDW6;G4VSY6;G3W308	GO:0007094	IPR003511;IPR027097	MAD2 (Mitotic arrest deficient, homolog)-like 1;Mitotic spindle assembly checkpoint protein mad2-related
15	fhe-miR-7a-5p	44892.4	7627.62	1799.52	maker-scaffold10x_1445_pilon-snap-gene-0.64	BN1106_s3672B000200	2	16.8265	17.9115	16.5299	G7Y4E3;G4VS81;K1QXF0;T1FXX5;B7QFM0	GO:0005524;GO:0004715;GO:0018108;GO:0004672;GO:0004713	IPR011009;IPR000719;IPR017441;IPR001245;IPR008266	Tyrosine kinase, putative;Tyrosine kinase;Dual specificity testis-specific protein kinase 2;Uncharacterized protein
15	fhe-miR-7a-5p	44892.4	7627.62	1799.52	maker-scaffold10x_1087_pilon-augustus-gene-0.11	BN1106_s1077B000161	2	9.13966	16.6336	6.87423	G4V6I8;G7Y6N1;Q3KZ60;D8LZG4;C5LF15	GO:0016021	IPR015943;IPR001680;IPR017986;IPR016135	Putative uncharacterized protein;Singapore isolate B (sub-type 7) whole genome shotgun sequence assembly, scaffold_10;WD repeat-containing protein 59;SJCHGC04280 protein
15	fhe-miR-7a-5p	44892.4	7627.62	1799.52	snap_masked-scaffold10x_2009_pilon-processed-gene-0.76	BN1106_s2489B000355	2	15.0262	15.8586	28.742	H2KQP3;G4VSF7;E9FV02;T1G6B0;E7FC33	GO:0003677	IPR016024;IPR020839;IPR013721;IPR017956	Uncharacterized protein;Stromal antigen-like protein, copy A;Putative stromal antigen;Cohesin complex subunit SA-1/2
15	fhe-miR-7a-5p	44892.4	7627.62	1799.52	maker-scaffold10x_979_pilon-augustus-gene-0.23	BN1106_s8248B000054	2	2.81015	15.6715	48.4373	G7YGX8;G4V5J9	no_go	IPR003169	Putative uncharacterized protein;PERQ amino acid-rich with GYF domain-containing protein 2
15	fhe-miR-7a-5p	44892.4	7627.62	1799.52	maker-scaffold10x_78_pilon-snap-gene-0.30	BN1106_s3482B000239	2	4.46237	15.4439	73.2308	G4LV86;Q5C1V5;G7YW49;Q0P4X0;T1E9A2	GO:0005516; GO:0030425; GO:0044877; GO:0051721; GO:0070016	IPR013258;IPR015943;IPR001680;IPR019775;IPR017986;IPR020472	Striatin, putative;Striatin;Uncharacterized protein;SJCHGC06496 protein;Putative cell-cycle nuclear protein
15	fhe-miR-7a-5p	44892.4	7627.62	1799.52	maker-scaffold10x_602_pilon-snap-gene-0.42	BN1106_s522B000254	2	9.93437	14.7277	1.96634	Q5DGD0;G4VEZ6;G7YAY5	no_go	0	Uncharacterized protein;SJCHGC04172 protein
15	fhe-miR-7a-5p	44892.4	7627.62	1799.52	maker-scaffold10x_520_pilon-snap-gene-0.10	BN1106_s141B000391	2	39.84	14.5367	67.633	G7Y301;C7TXZ7;G4VSJ0;T2M2V7;C3ZDY7	GO:0005737;GO:0008234;GO:0006914;GO:0015031;GO:0006508	IPR005078	Putative uncharacterized protein;Autophagy-related cysteine endopeptidase 2;Autophagin-1 (C54 family);Autophagy-related protein 4;Cysteine protease ATG4B
15	fhe-miR-7a-5p	44892.4	7627.62	1799.52	maker-scaffold10x_97_pilon-snap-gene-0.96	BN1106_s1670B000174	2	5.86847	11.8435	5.59543	H2KQE4;G4V9Y6;A7SGH8;G3PVL8;G3PVM5	GO:0016810;GO:0008270;GO:0008152;GO:0004132	IPR016192;IPR002125;IPR015517;IPR016193;IPR016473	Predicted protein;Uncharacterized protein;Putative deoxycytidylate deaminase;dCMP deaminase
15	fhe-miR-7a-5p	44892.4	7627.62	1799.52	maker-scaffold10x_531_pilon-augustus-gene-0.21	BN1106_s891B000440	2	8.46347	9.14567	16.2788	G7YQW0;G7YVC5;Q5C5D8;G4VN37;Q5C339	no_go	IPR001060;IPR011511;IPR001452	Dab2-interacting protein 2-like;Nostrin;SJCHGC08555 protein;SJCHGC08271 protein
15	fhe-miR-7a-5p	44892.4	7627.62	1799.52	maker-scaffold10x_691_pilon-snap-gene-0.43	BN1106_s2867B000110	2	12.5527	7.38941	2.46299	G7YEU7;F1RAD1;G3NQD0;H3CU16;Q4SK27	GO:0016021	IPR000008	Uncharacterized protein;Synaptotagmin-16
15	fhe-miR-7a-5p	44892.4	7627.62	1799.52	maker-scaffold10x_933_pilon-snap-gene-0.90	BN1106_s90B000599	2	0.0537328	3.60774	1.32722	D3ZRN8;M3WN47;S9X1W7;F1PDQ9;F1LRD9	GO:0005858;GO:0005524;GO:0016887;GO:0003777;GO:0006200;GO:0001539;GO:0007018	IPR003593;IPR011704;IPR026983;IPR026975;IPR024743;IPR024317;IPR004273;IPR013602;IPR027417;IPR007835;IPR025286	Protein Dnahc1;Uncharacterized protein;Dynein heavy chain 1, axonemal
15	fhe-miR-7a-5p	44892.4	7627.62	1799.52	maker-scaffold10x_1149_pilon-snap-gene-0.20	BN1106_s2370B000278	2	5.22722	0.571669	2.08623	G7YJF5;G4VKC3;G7YTM0;R7UJ59;K1Q4B6	GO:0005524;GO:0004672;GO:0046872;GO:0003964;GO:0016301	IPR011009;IPR000719;IPR016024;IPR007087;IPR015880;IPR011989	Protein kinase;Putative reverse transcriptase;SCY1-like protein 2;Uncharacterized protein
15	fhe-miR-7a-5p	44892.4	7627.62	1799.52	maker-scaffold10x_1854_pilon-snap-gene-0.11	BN1106_s739B000130	1	580.573	599.272	182.302	G7YSN8;G4VRC6;Q5DBM8;C1LWU1;C1LWR8	GO:0015935;GO:0003735;GO:0006412	IPR012340;IPR006032;IPR005680	Ribosomal Protein, Small subunit;Putative 30s ribosomal protein S12 family member;Small subunit ribosomal protein S23e;SJCHGC02768 protein
15	fhe-miR-7a-5p	44892.4	7627.62	1799.52	maker-scaffold10x_1265_pilon-snap-gene-0.17	BN1106_s1168B000108	1	144.847	323.009	107.301	G7YUI4;B1AAM6;G4VSB7;R7UZC4;L7M302	GO:0008270	IPR010442;IPR001781	LIMPETin;Putative four and A half lim domains;Four and a half LIM domains protein 2;Putative four and a half lim protein 2;Uncharacterized protein
15	fhe-miR-7a-5p	44892.4	7627.62	1799.52	augustus_masked-scaffold10x_1302_pilon-processed-gene-0.32	BN1106_s323B000258	1	360.6	308.177	141.894	H2KRJ7;Q02456;G4M0G3;G4M0G4;O96063	GO:0016459;GO:0005524;GO:0003774	IPR000048;IPR027401;IPR001609;IPR002928;IPR027417;IPR004009;IPR015650	Myosin heavy chain;Myosin heavy chain, putative
15	fhe-miR-7a-5p	44892.4	7627.62	1799.52	maker-scaffold10x_445_pilon-snap-gene-0.26	BN1106_s176B000279	1	47.4476	78.5984	4.24744	G7Y6J5;G4V8A7;G7Y6J4;A8XAF1;D1H0L6	GO:0005581;GO:0005201	IPR016187;IPR008160;IPR001442	Protein CBR-EMB-9;Alpha 1 type IV collagen;Putative collagen alpha-1(V) chain;Collagen alpha-1(IV) chain;Collagen alpha-2(IV) chain
15	fhe-miR-7a-5p	44892.4	7627.62	1799.52	maker-scaffold10x_1087_pilon-snap-gene-0.67	BN1106_s1307B000313	1	114.576	56.7351	58.1976	Q5DEY5;C1L6T3;G7YCU4;G4LUG1;G1MSQ5	GO:0016020;GO:0003841;GO:0008654;GO:0016746	IPR004552;IPR002123	1-acyl-sn-glycerol-3-phosphate acyltransferase;Uncharacterized protein;1-acyl-sn-glycerol-3-phosphate o-acyltransferase;Lysophosphatidate acyltransferase;SJCHGC06950 protein
15	fhe-miR-7a-5p	44892.4	7627.62	1799.52	maker-scaffold10x_503_pilon-augustus-gene-0.40	BN1106_s2635B000230	1	65.9179	46.7614	41.1927	G7YVH1;G4VA97;C1LGD3;C1LGD2;K1RF29	GO:0005543;GO:0006869	IPR000648;IPR011993;IPR001849;IPR018494	Oxysterol-binding protein-related protein 11;Putative oxysterol binding protein 9
15	fhe-miR-7a-5p	44892.4	7627.62	1799.52	maker-scaffold10x_114_pilon-augustus-gene-0.75	BN1106_s1598B000287	1	36.5196	42.6453	18.2793	G7YTX5;Q5DF06;G4VJ18;G4V763;B3MM60	GO:0000139; GO:0016021	IPR019402	Fgf receptor activating protein;Post-GPI attachment to proteins factor 2
15	fhe-miR-7a-5p	44892.4	7627.62	1799.52	maker-scaffold10x_784_pilon-snap-gene-0.43	BN1106_s2672B000131	1	13.6724	41.8518	12.9475	G4VAQ9;G7YMZ4;Q5BY78;Q86F20;Q6AZF6	GO:0005622;GO:0016020;GO:0005525;GO:0007264	IPR027417;IPR005225;IPR001806;IPR003578	Putative rho GTPase;Rho-related GTP-binding protein RhoU;SJCHGC05167 protein;Rac-2 protein;Clone ZZD1186 mRNA sequence
15	fhe-miR-7a-5p	44892.4	7627.62	1799.52	snap_masked-scaffold10x_2518_pilon-processed-gene-0.3	BN1106_s2590B000129	1	267.94	38.3729	30.4918	G7YUP0;Q86EC1;B3GUZ0;G4V895;G4V896	no_go	IPR001478	PDZ domain-containing protein;PDZ and LIM domain protein Zasp;Clone ZZD551 mRNA sequence
15	fhe-miR-7a-5p	44892.4	7627.62	1799.52	maker-scaffold10x_770_pilon-snap-gene-0.20	BN1106_s3242B000085	1	6.91235	37.3175	8.27773	G7Y8P3;G4VDE3;R7V2U4;K1RDG4;T1EFW8	GO:0042555;GO:0005634;GO:0005524;GO:0003677;GO:0003678;GO:0032508;GO:0006270	IPR008048;IPR018525;IPR001208;IPR027925;IPR012340;IPR027417;IPR003593	Putative dna replication licensing factor MCM5;Minichromosome maintenance protein 5;DNA replication licensing factor mcm5;Uncharacterized protein
15	fhe-miR-7a-5p	44892.4	7627.62	1799.52	maker-scaffold10x_1450_pilon-snap-gene-0.10	BN1106_s3990B000133	1	12.6509	33.8942	11.3024	G7YET3;A7SHB8;E9H9X7;C3Y6L8;R7UNW3	GO:0003995;GO:0050660;GO:0016021;GO:0005886;GO:0004930	IPR006089;IPR006091;IPR009075;IPR013786;IPR009100;IPR017981;IPR001879;IPR000832	Predicted protein;Putative uncharacterized protein;Short/branched chain acyl-CoA dehydrogenase;Uncharacterized protein
15	fhe-miR-7a-5p	44892.4	7627.62	1799.52	maker-scaffold10x_1445_pilon-snap-gene-0.63	BN1106_s605B000199	1	15.9259	30.8104	23.4481	G7YP54;G4VNS6;G4VNS5;U3IYZ5;K1Q9R3	GO:0005622;GO:0007165	IPR008936;IPR000198	Uncharacterized protein;Minor histocompatibility protein HA-1;GEM-interacting protein
15	fhe-miR-7a-5p	44892.4	7627.62	1799.52	maker-scaffold10x_637_pilon-snap-gene-0.140	BN1106_s148B000234	1	155.721	28.9166	15.8053	H2KQ54;C1LEB0;G4VTC9;R7UDE4;T1I153	GO:0005783;GO:0016702;GO:0004656;GO:0005506;GO:0031418	IPR013547;IPR011990;IPR005123;IPR006620;IPR013026	Proline HYdroxylase;Putative prolyl 4-hydroxylase alpha subunit 1;Prolyl 4-hydroxylase;Uncharacterized protein
15	fhe-miR-7a-5p	44892.4	7627.62	1799.52	maker-scaffold10x_1104_pilon-snap-gene-0.61	BN1106_s118B000298	1	17.8019	27.9423	21.3196	G7YRY8;G4VIK0;G4VIK1;R7TQV0;E0VM57	no_go	IPR004012	Putative uncharacterized protein;RUN domain-containing protein 1;Uncharacterized protein
15	fhe-miR-7a-5p	44892.4	7627.62	1799.52	maker-scaffold10x_345_pilon-snap-gene-0.34	BN1106_s462B000766	1	32.8691	27.5406	8.73608	H2KTR5;G4VG96;G7YW63;E4XD92;E4Y518	GO:0016021	IPR000742;IPR013032;IPR009030;IPR016090;IPR002035;IPR000152;IPR008985;IPR013320;IPR001791;IPR015943;IPR001680;IPR017986;IPR011047;IPR003645	Cell polarity protein;Neurexin-1-alpha;Fibropellin-1
15	fhe-miR-7a-5p	44892.4	7627.62	1799.52	maker-scaffold10x_7_pilon-snap-gene-1.61	BN1106_s1655B000191	1	52.0339	27.4371	33.4908	G7Y597;F6UMH6;Q1RL35;Q8AVN5;A4IGY0	GO:0016021; GO:0019706	IPR011511;IPR001452;IPR001594	Palmitoyltransferase, EC 2.3.1.225
15	fhe-miR-7a-5p	44892.4	7627.62	1799.52	maker-scaffold10x_961_pilon-snap-gene-0.0	BN1106_s1864B000114	1	36.8846	26.1157	39.0942	H2KRB6;G4VAF2;Q5DBY8;Q5C5M8	no_go	0	Putative uncharacterized protein;Uncharacterized protein;SJCHGC01331 protein
15	fhe-miR-7a-5p	44892.4	7627.62	1799.52	maker-scaffold10x_158_pilon-snap-gene-0.52	BN1106_s12B000462	1	32.3226	25.6259	25.5105	C1LHS0;Q5DAE2;G4VS11;G4VS12;G7YD00	no_go	IPR007052;IPR008978;IPR025934;IPR027761	NudC domain-containing protein 3;Nuclear movement protein related;SJCHGC02542 protein
15	fhe-miR-7a-5p	44892.4	7627.62	1799.52	maker-scaffold10x_377_pilon-pred_gff_StringTie-gene-0.143	BN1106_s181B000522	1	8.29456	22.4358	3.431	G7YST7;G7YGQ4;G7YW44;G7YL57;G7YVP3	no_go	IPR005162	Retrotrans_gag domain-containing protein;Putative uncharacterized protein
15	fhe-miR-7a-5p	44892.4	7627.62	1799.52	maker-scaffold10x_637_pilon-augustus-gene-0.52	BN1106_s789B000476	1	8.20021	21.113	38.6453	H2KTJ6;G4VPL6;F1NYA5;M3W9J0;G3T4Y2	GO:0005737;GO:0007165	IPR027267;IPR004148;IPR008936;IPR000198	Uncharacterized protein;3bp-1 related rhogap;SH3 domain-binding protein 1
15	fhe-miR-7a-5p	44892.4	7627.62	1799.52	augustus_masked-scaffold10x_602_pilon-processed-gene-0.103	BN1106_s296B000186	1	9.96677	20.8691	14.7746	G4LVU8;G7Y5W0;H3DF15;H2V2L7;G3P738	GO:0003779; GO:0005623; GO:0007626; GO:0046716; GO:0030036; GO:0030154	IPR001589;IPR001715;IPR001298;IPR017868;IPR013783;IPR014756	Uncharacterized protein;Filamin
15	fhe-miR-7a-5p	44892.4	7627.62	1799.52	maker-scaffold10x_856_pilon-snap-gene-0.11	BN1106_s59B000311	1	16.3621	20.8332	34.8749	G7YNV7;Q5D8I2;G4VHU1;C3YBL9;T1JSJ4	GO:0007084; GO:0035307; GO:0051721	IPR002110;IPR020683;IPR011015;IPR003887;IPR011320	Putative uncharacterized protein;Ankyrin repeat and LEM domain-containing protein 2;SJCHGC00539 protein;Uncharacterized protein
15	fhe-miR-7a-5p	44892.4	7627.62	1799.52	augustus_masked-scaffold10x_80_pilon-processed-gene-0.151	BN1106_s2804B000291	1	30.4807	19.6867	21.1371	G7YDC4;G4V6K0;H0ZAJ0;T1IIF6;B0M1M6	RECOMBINATIONGO:0000800;GO:0005739;GO:0048471;GO:0016605;GO:0005524;GO:0003684;GO:0003690;GO:0003697;GO:0043142;GO:0006268;GO:0000724;GO:0007126;GO:0051106;GO:0051260;GO:0005634;GO:0008094;GO:0006281;GO:0007131;GO:0000800	IPR003593;IPR011941;IPR013632;IPR016467;IPR020588;IPR010995;IPR003583;IPR027417;IPR020587;IPR011940	DNA repair protein RAD51;Rad51;Uncharacterized protein;Putative DNA repair protein RAD51
15	fhe-miR-7a-5p	44892.4	7627.62	1799.52	maker-scaffold10x_485_pilon-snap-gene-0.87	BN1106_s1980B000234	1	20.5285	18.6205	8.25641	G4LW28;G7YRX2;R7T8B9;R4G374;C4WS60	GO:0016491;GO:0055114	IPR002198;IPR002347;IPR016040	ACYPI009426 protein;Uncharacterized protein;Steroid dehydrogenase, putative;Steroid dehydrogenase
15	fhe-miR-7a-5p	44892.4	7627.62	1799.52	maker-scaffold10x_993_pilon-augustus-gene-0.27	BN1106_s701B000259	1	15.5966	18.3333	15.476	G7YAI2;G4V5Z2;Q16L66;B7QBP3;T1JI97	GO:0005524;GO:0004715;GO:0005543;GO:0035556;GO:0018108;GO:0004713	IPR011009;IPR011993;IPR001849;IPR000719;IPR017441;IPR001245;IPR000980;IPR001452;IPR008266;IPR020635;IPR001562	Protein tyrosine kinase, putative;Tyrosine kinase;Tyrosine-protein kinase Btk29A;AAEL012752-PA;Uncharacterized protein
15	fhe-miR-7a-5p	44892.4	7627.62	1799.52	snap_masked-scaffold10x_2009_pilon-processed-gene-0.72	BN1106_s438B000722	1	3.39956	17.8297	1.17827	G4VQ57;G7YU80;R7UVA3;K1Q9X2;H2LHK6	GO:0005509;GO:0016020;GO:0004888;GO:0007596	IPR026823;IPR000742;IPR001881;IPR013032;IPR000152;IPR018097;IPR002049;IPR009030;IPR011489;IPR000716;IPR001491	Egf-like domain protein;Multiple epidermal growth factor-like domains protein 6;Uncharacterized protein;Multiple epidermal growth factor-like domains 6
15	fhe-miR-7a-5p	44892.4	7627.62	1799.52	maker-scaffold10x_1125_pilon-snap-gene-0.110	BN1106_s1439B000192	1	33.1381	16.8928	27.8791	G4VTH0;C1L4G4;G4VTH1;H2KUV6;Q5BZK5	GO:0046907	IPR011993;IPR000156	Ran-binding protein 3;Putative ran-binding protein;SJCHGC05552 protein
15	fhe-miR-7a-5p	44892.4	7627.62	1799.52	maker-scaffold10x_451_pilon-snap-gene-0.37	BN1106_s6499B000101	1	18.717	16.6338	17.9256	H2KR46;G4VJ60;C3XZS5;E9HTS7;H3DQ24	GO:0003868;GO:0009072	IPR005956;IPR004360	Putative uncharacterized protein;Putative 4-hydroxyphenylpyruvate dioxygenase;4-hydroxyphenylpyruvate dioxygenase;Uncharacterized protein
15	fhe-miR-7a-5p	44892.4	7627.62	1799.52	maker-scaffold10x_908_pilon-pred_gff_StringTie-gene-0.26	BN1106_s3711B000058	1	25.3217	15.557	12.1935	G4VQ33;H2KU33;C1LEC1;C1LE83;E7F4A7	GO:0005509;GO:0016020	IPR000742;IPR001881;IPR013032;IPR000152;IPR018097;IPR006212;IPR021852;IPR009030;IPR002049;IPR000494	Cysteine-rich with EGF-like domain protein 1;Uncharacterized protein;Cysteine-rich with egf-like domains protein;Cysteine-rich with EGF-like domain protein 2-B
15	fhe-miR-7a-5p	44892.4	7627.62	1799.52	maker-scaffold10x_1628_pilon-snap-gene-0.3	BN1106_s3375B000064	1	23.1458	14.8962	15.0913	I3NX84;I3NX85;G7YVB4;G4VML1;Q5DFJ0	GO:0042132;GO:0005975	IPR000146;IPR028343;IPR020548	Fructose-1,6-bisphosphatase-related;Fructose-1,6-bisphosphatase I;Fructose-1,6-phosphatase;SJCHGC06706 protein
15	fhe-miR-7a-5p	44892.4	7627.62	1799.52	maker-scaffold10x_712_pilon-augustus-gene-0.68	BN1106_s1899B000109	1	9.8586	13.2809	6.77895	C1LEW8	no_go	0	Nachr subunit isoform 2
15	fhe-miR-7a-5p	44892.4	7627.62	1799.52	maker-scaffold10x_1190_pilon-augustus-gene-0.54	BN1106_s5647B000053	1	9.90409	13.0332	9.39609	G7Y885;G4VL18;T2MD71;D8SJI5;J9JMI7	GO:0005524;GO:0008026;GO:0003723;GO:0003676	IPR011545;IPR025313;IPR014001;IPR001650;IPR027417;IPR000629;IPR014014	Putative uncharacterized protein;Putative dead box ATP-dependent RNA helicase;ATP-dependent RNA helicase DDX10/DBP4;Uncharacterized protein;Probable ATP-dependent RNA helicase DDX10
15	fhe-miR-7a-5p	44892.4	7627.62	1799.52	maker-scaffold10x_464_pilon-snap-gene-0.3	BN1106_s2659B000116	1	5.84876	11.9754	5.59986	G7YS51	no_go	IPR019391	Stork_head domain-containing protein
15	fhe-miR-7a-5p	44892.4	7627.62	1799.52	snap_masked-scaffold10x_431_pilon-processed-gene-0.1	BN1106_s3255B000183	1	16.859	11.7877	23.9401	G7YT61;C1L505;C1L504;G4VPN8;T1JG88	GO:0046872;GO:0005096;GO:0008270;GO:0043547	IPR015390;IPR000306;IPR017455;IPR011011;IPR013083;IPR003914;IPR001841	Rab GTPase-binding effector protein 1;Uncharacterized protein
15	fhe-miR-7a-5p	44892.4	7627.62	1799.52	maker-scaffold10x_1804_pilon-pred_gff_StringTie-gene-0.11	BN1106_s8633B000042	1	2.50509	10.9509	70.7529	C1LDX4;G4V932;Q5C429;G7Y8N5;Q5ZIT4	GO:0005634;GO:0030529;GO:0003723;GO:0006396;GO:0019013;GO:0000166	IPR006607;IPR002344;IPR006630;IPR011991;IPR012677;IPR000504	La-related protein 1;Putative lupus la ribonucleoprotein;La protein homolog;SJCHGC08013 protein;Uncharacterized protein
15	fhe-miR-7a-5p	44892.4	7627.62	1799.52	maker-scaffold10x_2109_pilon-snap-gene-0.11	BN1106_s6748B000074	1	5.73061	10.7803	40.4999	G7YJ89;G4VL49;L8HX12;F6QNZ5;K7FJ55	GO:0046872;GO:0003676;GO:0005634;GO:0003700;GO:0006351	IPR007087;IPR015880;IPR013087;IPR008916;IPR003309	Uncharacterized protein;Putative zinc finger protein;Zinc finger protein 557;Zinc finger protein with KRAB and SCAN domains 4
15	fhe-miR-7a-5p	44892.4	7627.62	1799.52	maker-scaffold10x_253_pilon-augustus-gene-0.13	BN1106_s996B000085	1	0.165319	9.98009	0.173819	C1LNI6;C1LNI8;C1LNI7;G4VSH2;C1LNJ0	GO:0016491;GO:0055114	IPR002198;IPR016040;IPR002347	Putative Retinol dehydrogenase 11;Putative short chain dehydrogenase
15	fhe-miR-7a-5p	44892.4	7627.62	1799.52	maker-scaffold10x_1813_pilon-snap-gene-0.21	BN1106_s1890B000204	1	0.910271	9.79644	79.5593	G7Y5D7;C7TYF0;C4QNP7;H2KTX0;C7TXW5	GO:0016021	IPR019130	Tmem57 protein , putative;Putative Transmembrane protein 57;Putative uncharacterized protein;Macoilin-1
15	fhe-miR-7a-5p	44892.4	7627.62	1799.52	maker-scaffold10x_418_pilon-snap-gene-0.83	BN1106_s2144B000272	1	4.31059	8.60986	136.476	G4VAN9;G7Y9T0;F6SUL1;C3YHW2;L8Y6E5	GO:0005524;GO:0004674;GO:0035556	IPR020636;IPR003533;IPR011009;IPR000719;IPR017441;IPR002290;IPR008271	Putative uncharacterized protein;Uncharacterized protein;Serine/threonine protein kinase;Serine/threonine-protein kinase DCLK3
15	fhe-miR-7a-5p	44892.4	7627.62	1799.52	maker-scaffold10x_80_pilon-augustus-gene-0.123	BN1106_s3378B000144	1	6.53048	8.58411	10.9083	G7YV79	no_go	IPR002172	Putative uncharacterized protein
15	fhe-miR-7a-5p	44892.4	7627.62	1799.52	maker-scaffold10x_119_pilon-snap-gene-0.1	BN1106_s91B000247	1	12.6556	8.00794	11.066	H2KPY2;G4M1W9;H2SPH2;M4AXJ7;I3IZ24	GO:0016021;GO:0005886;GO:0005509;GO:0007156	IPR008985;IPR013320;IPR001791;IPR000742;IPR013032;IPR002126;IPR015919;IPR020894;IPR000233;IPR000152;IPR027397	Putative uncharacterized protein;Neural-cadherin;Uncharacterized protein
15	fhe-miR-7a-5p	44892.4	7627.62	1799.52	maker-scaffold10x_24_pilon-snap-gene-0.50	BN1106_s1099B000126	1	2.6205	7.49892	4.02513	H2KTV5;G4LZW3;Q5BWB5;G0N9R5;E3LQK5	GO:0004867	IPR002223;IPR020901;IPR002861;IPR009465;IPR000884	CRE-SPON-1 protein;CBN-SPON-1 protein;F-spondin, putative;Spondin-1;SJCHGC03789 protein
15	fhe-miR-7a-5p	44892.4	7627.62	1799.52	maker-scaffold10x_794_pilon-snap-gene-0.120	BN1106_s122B000263	1	1.76702	6.37042	4.69758	G7YLY3;G4VCX7;R7U9V6;L5LFR9;G1PIE8	GO:0005737;GO:0005886;GO:0005057;GO:0008270	IPR009053;IPR001841;IPR013083	Uncharacterized protein;Putative uncharacterized protein;TRAF-interacting protein
15	fhe-miR-7a-5p	44892.4	7627.62	1799.52	maker-scaffold10x_441_pilon-snap-gene-0.25	BN1106_s6724B000040	1	1.19685	5.89436	0.415263	G7YH46;G4VCG0;T1FPL7;G1Q8Z8;K7EFG8	GO:0004842;GO:0008270;GO:0000209;GO:0042981;GO:0016874	IPR001841;IPR013083;IPR007527;IPR000433	Uncharacterized protein;Putative uncharacterized protein;E3 ubiquitin-protein ligase ZSWIM2
15	fhe-miR-7a-5p	44892.4	7627.62	1799.52	maker-scaffold10x_742_pilon-snap-gene-0.65	BN1106_s2404B000104	1	9.89701	4.91498	5.59406	G7Y7A9;Q5DAM3;E9G4H7;E2ABW1;G4VHB5	GO:0016020;GO:0008324;GO:0003723;GO:0003964;GO:0006278	IPR019529;IPR000727;IPR024790;IPR024977;IPR004686;IPR015943;IPR001680;IPR017986;IPR005135;IPR003286	Syntaxin-18;Putative uncharacterized protein;Putative sideroflexin 1,2,3;Anaphase-promoting complex subunit 4;SJCHGC04842 protein
15	fhe-miR-7a-5p	44892.4	7627.62	1799.52	maker-scaffold10x_47_pilon-snap-gene-0.41	BN1106_s773B000385	1	18.4625	4.38802	53.539	H2KTG4;G7YN99;G7YD89;G4LUI0;G4V6I0	GO:0016020;GO:0003829;GO:0008109;GO:0008375	IPR003406	Glycosyltransferase 14 family member, putative;Putative glycosyltransferase 14 family member;N-acetyllactosaminide beta-1 6-N-acetylglucosaminyl-transferase;Beta-1,3-galactosyl-O-glycosyl-glycoprotein beta-1,6-N-acetylglucosaminyltransferase 4
15	fhe-miR-7a-5p	44892.4	7627.62	1799.52	maker-scaffold10x_1149_pilon-snap-gene-0.9	BN1106_s287B000303	1	0.857656	3.32081	0.462274	G4VKD2;C3ZC11;R7T3Z1;M3XKD5;E9QNI1	GO:0005813;GO:0060170;GO:0030659;GO:0005789;GO:0042384;GO:0030433;GO:0010826	IPR019170;IPR009030	Putative uncharacterized protein;Meckelin;Uncharacterized protein
15	fhe-miR-7a-5p	44892.4	7627.62	1799.52	maker-scaffold10x_408_pilon-snap-gene-0.57	BN1106_s6702B000046	1	2.64315	2.65975	2.74375	G4LWF2;G7YDJ7	no_go	IPR026680	Peptidase
15	fhe-miR-7a-5p	44892.4	7627.62	1799.52	maker-scaffold10x_942_pilon-augustus-gene-0.71	BN1106_s819B000384	1	0.329183	2.30323	0.87623	C7C211;Q4QQD6;G7YRT9;G7Y3G6;G7YQ02	GO:0003723;GO:0003964;GO:0006278	IPR000477	Reverse transcriptase;Uncharacterized protein;Putative uncharacterized protein
15	fhe-miR-7a-5p	44892.4	7627.62	1799.52	maker-scaffold10x_291_pilon-snap-gene-0.79	BN1106_s1764B000361	1	1.07879	0.665938	0.223186	G7L2X5;Q6AYZ4;I3MDJ7;G5AWL7;U3D630	GO:0004721	IPR004843;IPR006186	Serine/threonine-protein phosphatase PP1-gamma catalytic subunit isoform 2
15	fhe-miR-7a-5p	44892.4	7627.62	1799.52	maker-scaffold10x_342_pilon-snap-gene-0.45	BN1106_s1151B000224	1	0.47023	0.629334	0.472457	G7Y2T0;G4VNT5;Q9N9G8;L7RZD4;K1QYI7	GO:0005634;GO:0003677;GO:0007275;GO:0006355;GO:0006351	IPR009057;IPR001523;IPR011991	Putative paired box protein pax-6;Paired box protein Pax-8;Paired box protein Pax-2-A;Pax258;Transcription factor
15	fhe-miR-7a-5p	44892.4	7627.62	1799.52	maker-scaffold10x_1427_pilon-augustus-gene-0.45	BN1106_s403B000431	1	8.36662	0.180328	0	G7Y4U7;K1QJ81;F6XS73;L5M7W0;G1Q153	GO:0005829; GO:0016020; GO:0042803	0	Uncharacterized protein;UPF0764 protein C16orf89 homolog;Uncharacterized protein C16orf89-like protein
15	fhe-miR-7a-5p	44892.4	7627.62	1799.52	maker-scaffold10x_513_pilon-augustus-gene-1.43	BN1106_s1732B000102	1	1.48558	0.100898	0	G7YXL9;H2KUX3;G4VB39;B4LDG3;K1RU62	GO:0005634;GO:0043565;GO:0003700;GO:0008270;GO:0003677	IPR001356;IPR009057;IPR001781	GJ12418;Putative lim/homeobox protein Awh (Protein arrowhead);LIM/homeobox protein Lhx9;LIM/homeobox protein Awh
17	fhe-miR-8-3p	620.828	547.023	56.2079	maker-scaffold10x_113_pilon-pred_gff_StringTie-gene-0.102	BN1106_s4618B000051	26	3.18729	14.0754	1.22434	no_uniprot	no_go	no_ipr	Serpin
17	fhe-miR-8-3p	620.828	547.023	56.2079	maker-scaffold10x_1695_pilon-pred_gff_StringTie-gene-0.47	BN1106_s86B000851	11	43.8602	64.4152	63.6025	H2KRM1;G4VFI6;C1LG67;C1LG68;M7BPS0	GO:0004527;GO:0003676	IPR006055;IPR013520;IPR012337;IPR003034	Three prime histone mRNA exonuclease 1;Putative 3-5 exonuclease eri1;3'-5' exoribonuclease 1
17	fhe-miR-8-3p	620.828	547.023	56.2079	maker-scaffold10x_1007_pilon-pred_gff_StringTie-gene-0.30	BN1106_s6614B000097	10	35.5553	118.93	35.1536	G7YDE9;Q5BZN4;C7TXR7;G4VPP4;B7QBG3	GO:0061630	IPR006573	Neuralized, putative;Putative neuralized-like protein 2;Uncharacterized protein;Neuralized-like protein 2;SJCHGC05272 protein
17	fhe-miR-8-3p	620.828	547.023	56.2079	maker-scaffold10x_145_pilon-snap-gene-0.19	BN1106_s4107B000060	9	1.46663	2.91171	1.36618	G7Y7Z6;Q5DD47;G4LV08	no_go	no_ipr	Spindle assembly checkpoint component MAD1 (Mitotic arrest deficient protein 1)
17	fhe-miR-8-3p	620.828	547.023	56.2079	maker-scaffold10x_1723_pilon-augustus-gene-0.71	BN1106_s81B000691	8	6.93522	6.39888	4.69208	Q5DCK8;G4LVI3;H2KUQ3;G4LVI2;E2AAN9	GO:0006355	IPR012479	SAP30-binding protein;Putative uncharacterized protein;SJCHGC08953 protein
17	fhe-miR-8-3p	620.828	547.023	56.2079	maker-scaffold10x_357_pilon-augustus-gene-0.42	BN1106_s2823B000086	8	0.54497	1.6949	0.0873906	D3ZZK0;G3SV02;H0WRN7;E1BMZ0;F1PTY6	GO:0005509	IPR011992;IPR018247;IPR002048	Protein Efcab7;Uncharacterized protein
17	fhe-miR-8-3p	620.828	547.023	56.2079	augustus_masked-scaffold10x_166_pilon-processed-gene-0.13	BN1106_s1578B000131	7	49.5643	84.8297	67.5919	G7Y8K4;Q5BZE3;G4VHL7;G4VHL6;G4VHL5	GO:0000166;GO:0003743;GO:0030529;GO:0019013;GO:0008270;GO:0003676	IPR012677;IPR000504;IPR000571;IPR013085	Putative eukaryotic translation initiation factor 4h;U11/U12 small nuclear ribonucleoprotein 20 20kDa protein;SJCHGC02553 protein
17	fhe-miR-8-3p	620.828	547.023	56.2079	maker-scaffold10x_492_pilon-snap-gene-0.5	BN1106_s2428B000108	6	32.2557	47.2397	27.0971	Q5DCP5;B3RSH9	no_go	IPR021346	Putative uncharacterized protein;SJCHGC06378 protein;Uncharacterized protein
17	fhe-miR-8-3p	620.828	547.023	56.2079	maker-scaffold10x_1272_pilon-augustus-gene-0.66	BN1106_s2855B000113	6	19.4385	19.1804	4.60983	G4M1K7;G7Y9H5;G7YST2;G3TRR8;H2LBK1	GO:0004842;GO:0008270	IPR001810;IPR013323;IPR008974;IPR001293	Uncharacterized protein;Putative uncharacterized protein;F-box protein 40;F-box protein 30
17	fhe-miR-8-3p	620.828	547.023	56.2079	maker-scaffold10x_2068_pilon-snap-gene-0.6	BN1106_s559B000224	5	55.0808	50.4021	106.225	G7YH93;G4V5P0;R7TZR4;H9K3W3;U3IJX0	no_go	IPR002110;IPR020683	Putative ankyrin repeat domain protein;Ankyrin repeat domain-containing protein 12;Uncharacterized protein
17	fhe-miR-8-3p	620.828	547.023	56.2079	maker-scaffold10x_13_pilon-snap-gene-1.70	BN1106_s980B000152	5	10.2249	10.5189	5.09619	H2KQC7;G4VH85;K4DA40;M1BQD4;Q9LKI3	GO:0004588;GO:0004590;GO:0006207;GO:0044205	IPR013785;IPR014732;IPR018089;IPR001754;IPR023031;IPR004467;IPR000836;IPR011060	Orotidine 5'-phosphate decarboxylase;Uridine monophosphate synthetase;Uncharacterized protein;UMP synthase
17	fhe-miR-8-3p	620.828	547.023	56.2079	maker-scaffold10x_606_pilon-snap-gene-0.37	BN1106_s2539B000160	5	0.19172	3.54604	7.89708	G7YQP2;G4LUV9;G4VFS2	GO:0006417; GO:0019887; GO:0019901; GO:0033674; GO:0043022	IPR016024;IPR026827;IPR011989;IPR022716;IPR000357;IPR021133	Putative uncharacterized protein;Translational activator gcn1-related;Translational activator GCN1
17	fhe-miR-8-3p	620.828	547.023	56.2079	maker-scaffold10x_493_pilon-snap-gene-1.17	BN1106_s602B000098	5	4.66189	0.943271	0.193028	G7Y4R6;G4VQY1;R7UB24;E9G8Z9;K1R8T3	GO:0005622;GO:0007165	IPR000008;IPR001478;IPR008936;IPR000198	Putative uncharacterized protein;Putative rho gtpase activating protein;Rho GTPase-activating protein 100F;Uncharacterized protein
17	fhe-miR-8-3p	620.828	547.023	56.2079	maker-scaffold10x_485_pilon-snap-gene-0.86	BN1106_s1024B000339	4	12.8189	19.3629	13.6021	G7YGZ0;G4LW35;I3MME2;I3LEZ7;H0VDJ2	GO:0016787;GO:0008270;GO:0016235;GO:0005901;GO:0031252;GO:0005829;GO:0030286;GO:0000118;GO:0005874;GO:0048471;GO:0070301;GO:0035967;GO:0016575;GO:0032418;GO:0016236;GO:0006515;GO:0043242;GO:0045861;GO:0034983;GO:0070845;GO:0090035;GO:0010634;GO:1901300;GO:0010870;GO:0009967;GO:0010469;GO:0070848;GO:0051788;GO:0009636;GO:0005881;GO:0004407;GO:0042903;GO:0070842;GO:0071218;GO:0070846;GO:0007026;GO:…	IPR000286;IPR023801;IPR013083;IPR001607	Histone deacetylase,putative;Histone deacetylase 6/10;Uncharacterized protein
17	fhe-miR-8-3p	620.828	547.023	56.2079	maker-scaffold10x_851_pilon-augustus-gene-0.4	BN1106_s4183B000120	4	24.351	6.24069	2.37456	H2KU14;G4VJS4;R7T416	GO:0005484; GO:0006890; GO:0016021	IPR005606	Putative vesicle transport protein SEC20;Protein transport protein SEC20;Uncharacterized protein
17	fhe-miR-8-3p	620.828	547.023	56.2079	maker-scaffold10x_1231_pilon-snap-gene-0.6	BN1106_s10037B000010	4	0.430977	5.70382	30.5572	G4V5Q3;G7YF58;Q7ZXT1;F7A677;K7EBP3	GO:0005524;GO:0003677;GO:0004386;GO:0005852;GO:0003743	IPR014001;IPR001650;IPR027417;IPR000330;IPR027512;IPR000717	Uncharacterized protein;Putative uncharacterized protein;Translation initiation factor 3 subunit A;LOC398513 protein
17	fhe-miR-8-3p	620.828	547.023	56.2079	maker-scaffold10x_281_pilon-augustus-gene-0.209	BN1106_s2866B000132	4	0.956793	1.16605	0.0874381	G7YW22;G4VDB7;T1GYA5;K7IPI0;K1QTL9	GO:0016021;GO:0005524;GO:0004383;GO:0004672;GO:0035556;GO:0016849;GO:0009190	IPR001054;IPR018297;IPR011009;IPR000719;IPR001245;IPR011042;IPR011645	Uncharacterized protein
17	fhe-miR-8-3p	620.828	547.023	56.2079	maker-scaffold10x_1420_pilon-snap-gene-0.52	BN1106_s563B000402	4	0.438731	0.648334	0.320211	G7YM23;G4VC89;E2I9N2;E9H9Z4;B9VMQ6	GO:0016021	IPR002018;IPR019819	Neuroligin 4;Neuroligin;Putative uncharacterized protein;Neuroligin 3 (S09 family);Neuroligin-4 X-linked protein
17	fhe-miR-8-3p	620.828	547.023	56.2079	maker-scaffold10x_775_pilon-pred_gff_StringTie-gene-0.40	BN1106_s3330B000149	4	8.90823	0.620502	28.8985	G7YQU1;H2KU36;G7YQU0;G7YQU3;C1L817	GO:0016021;GO:0005215	IPR023271;IPR000425;IPR022357;IPR023275	Aquaporin-9 (AQP-9) (Small solute channel 1);Aquaporin-9;Aquaporin-3
17	fhe-miR-8-3p	620.828	547.023	56.2079	maker-scaffold10x_1115_pilon-snap-gene-0.19	BN1106_s725B000470	3	103.462	102.86	90.0583	G4VEX2;Q5DAL9;G7YAU9;Q4SI45;H3CVI5	GO:0016282;GO:0033290;GO:0005852;GO:0003743;GO:0001731;GO:0006446;GO:0006413	IPR023194;IPR013906	Translation initiation factor 3 subunit J;Uncharacterized protein
17	fhe-miR-8-3p	620.828	547.023	56.2079	maker-scaffold10x_26_pilon-snap-gene-0.55	BN1106_s1843B000275	3	18.2944	25.4345	22.4349	G7YFD1;G4V7I0;Q5BX60	GO:0005737;GO:0046872;GO:0005089;GO:0035556;GO:0038032	IPR002219;IPR016137;IPR015212	Putative uncharacterized protein;Uncharacterized protein;SJCHGC07989 protein
17	fhe-miR-8-3p	620.828	547.023	56.2079	maker-scaffold10x_125_pilon-snap-gene-0.22	BN1106_s79B000382	3	62.224	18.9594	30.6278	H2KP49;Q5C401;C1LDB9;C7TYW3;G4LYA9	GO:0008138;GO:0006470	IPR000340;IPR020422;IPR024950	Protein phosphatase;Jnk stimulatory phosphatase-related;Dual specificity protein phosphatase 15;SJCHGC07681 protein
17	fhe-miR-8-3p	620.828	547.023	56.2079	maker-scaffold10x_1691_pilon-snap-gene-0.6	BN1106_s1134B000203	3	1.4672	17.0545	3.39099	G7Y966;G4VNI8	no_go	0	Uncharacterized protein
17	fhe-miR-8-3p	620.828	547.023	56.2079	maker-scaffold10x_419_pilon-snap-gene-0.58	BN1106_s4856B000153	3	11.6219	12.2833	51.7737	Q5DCN3;G4VB87;Q5BXX2;Q541C3;B4P115	GO:0016881;GO:0004842;GO:0016567	IPR000608;IPR023313;IPR016135	GE13339;Putative ubiquitin conjugating enzyme E2;RE74673p;Ubiquitin conjugating enzyme 2, isoform B;Ubiquitin conjugating enzyme 2, isoform C;SJCHGC02746 protein;SJCHGC02747 protein
17	fhe-miR-8-3p	620.828	547.023	56.2079	maker-scaffold10x_188_pilon-snap-gene-0.15	BN1106_s3158B000068	3	3.84558	10.9971	2.28576	H2KPN7;Q5DEV0;G4VQ26;C8CBM4;K1QF03	GO:0006457;GO:0006950	IPR002939;IPR001623;IPR018253;IPR008971	Heat shock protein 40A;Putative dnaj homolog subfamily B member 4;DnaJ homolog subfamily B member 13;DnaJ-like protein subfamily B member 13;DnaJ (Hsp40) related, subfamily B, member 13;SJCHGC06349 protein
17	fhe-miR-8-3p	620.828	547.023	56.2079	maker-scaffold10x_22_pilon-snap-gene-0.130	BN1106_s1265B000165	3	6.71119	10.687	7.78582	H2KU76;Q5C2T2;C7TZ88;C1LD70;F6VNQ5	GO:0035556	IPR007940	SH3 domain-binding protein;Uncharacterized protein;SH3 domain-binding protein 5-like;SJCHGC05563 protein
17	fhe-miR-8-3p	620.828	547.023	56.2079	maker-scaffold10x_1181_pilon-snap-gene-0.1	BN1106_s314B000335	3	1.49773	8.41237	0.754556	G7YWV4;G4VJV4;F4P9H3;L5KUE2;C3ZBW1	no_go	IPR008962;IPR027417	Putative uncharacterized protein;Hydrocephalus-inducing protein homolog;Hydrocephalus-inducing protein like protein
17	fhe-miR-8-3p	620.828	547.023	56.2079	maker-scaffold10x_1125_pilon-augustus-gene-0.100	BN1106_s1429B000123	3	1.47335	4.36772	9.28611	G7Y8I3;K9IKA0;F7BU30;L5KU73;Q3TAE7	GO:0005737;GO:0005856;GO:0019898;GO:0004842;GO:0008270;GO:0006928;GO:0042632;GO:0010989;GO:0007399;GO:0045732;GO:0031648;GO:0042787;GO:0032803;GO:0016874	IPR019749;IPR019750;IPR000798;IPR014352;IPR019748;IPR000299;IPR018979;IPR011993;IPR001841;IPR013083	Uncharacterized protein;E3 ubiquitin-protein ligase MYLIP-A;Putative e3 ubiquitin-protein ligase mylip;E3 ubiquitin-protein ligase MYLIP;Putative uncharacterized protein
17	fhe-miR-8-3p	620.828	547.023	56.2079	maker-scaffold10x_73_pilon-snap-gene-0.13	BN1106_s2959B000389	2	24.1021	57.8606	23.8241	Q5DB77;G4V8J1;G7Y3B0	GO:0005840	IPR019189	Putative uncharacterized protein;Uncharacterized protein;39S ribosomal protein L41 (SJCHGC02525 protein)
17	fhe-miR-8-3p	620.828	547.023	56.2079	maker-scaffold10x_71_pilon-snap-gene-0.85	BN1106_s600B000214	2	15.0772	49.5963	21.8409	G7YSF0;G4V688;K1PWP8;G1PHL6;F1PB91	GO:0007420; GO:0008017; GO:0015630	IPR005108;IPR011047;IPR015943;IPR001680;IPR019775;IPR017986;IPR011044	Uncharacterized protein;Putative WD-repeat protein;Echinoderm microtubule-associated protein-like 1
17	fhe-miR-8-3p	620.828	547.023	56.2079	maker-scaffold10x_1708_pilon-snap-gene-0.3	BN1106_s2873B000082	2	19.5692	26.9752	65.3518	H2KVH2;Q2VJ10;G4VEQ5;G7YNZ0;G4VIH1	GO:0005634;GO:0004402;GO:0003712;GO:0008270;GO:0016573;GO:0006355	IPR001487;IPR018359;IPR010303;IPR013178;IPR003101;IPR019786;IPR000197;IPR000433;IPR011011;IPR013083;IPR001841	CREB-binding protein 1 (SmCBP1);Putative creb-binding protein 2;CREB-binding protein;E1A/CREB-binding protein
17	fhe-miR-8-3p	620.828	547.023	56.2079	maker-scaffold10x_147_pilon-snap-gene-0.23	BN1106_s238B000368	2	26.2051	22.8992	11.4095	G7Y647;G4V924;C1L4Q6;A7S629;Q3B8H9	GO:0004325;GO:0006783	IPR001015;IPR019772	Ferrochelatase
17	fhe-miR-8-3p	620.828	547.023	56.2079	maker-scaffold10x_977_pilon-snap-gene-0.70	BN1106_s423B000369	2	26.7217	17.1202	44.0031	G7YDB8;G4VNP9;B4GPZ6;J9K8N4;B4LSM4	GO:0043130; GO:0043161	IPR020472;IPR015155;IPR013535;IPR015943;IPR001680;IPR019775;IPR017986;IPR016024	GL14990;GJ16479;Putative phospholipase A-2-activating protein;Phospholipase A-2-activating protein;Uncharacterized protein
17	fhe-miR-8-3p	620.828	547.023	56.2079	maker-scaffold10x_2098_pilon-snap-gene-0.49	BN1106_s896B000281	2	16.7697	13.915	28.792	H2KRV6;G4VKT9;Q5D9D0;F1QDX6;Q6PFP7	GO:0008234;GO:0004221;GO:0006511	IPR018200;IPR001394	SJCHGC03976 protein
17	fhe-miR-8-3p	620.828	547.023	56.2079	maker-scaffold10x_7_pilon-snap-gene-1.80	BN1106_s88B000296	2	6.51641	13.83	4.1611	G7Y3T4;C1LF90;D6W7E5;T1HVD4;F4WAB8	GO:0016021;GO:0015379;GO:0016020;GO:0055085	IPR004841;IPR000076;IPR004842	Solute carrier family 12 member 6;Putative uncharacterized protein;Uncharacterized protein
17	fhe-miR-8-3p	620.828	547.023	56.2079	maker-scaffold10x_933_pilon-snap-gene-0.80	BN1106_s2049B000109	2	9.10723	11.4788	6.77314	G7YV39;K1R9A6;A9UTB5;A7RPZ1;B3RJ38	no_go	IPR011989;IPR016024;IPR021133	Predicted protein;Putative uncharacterized protein;HEAT repeat-containing protein 7A homolog;HEAT repeat-containing protein 7A
17	fhe-miR-8-3p	620.828	547.023	56.2079	maker-scaffold10x_211_pilon-augustus-gene-0.16	BN1106_s227B000506	2	27.6128	9.77843	46.3991	G7Y435;G4V8U5;H2R7V1;H2PCE6;H9EXF6	GO:0005525;GO:0015030;GO:0005783;GO:0051168	IPR006073;IPR027417	GTP-binding protein-related;Large subunit GTPase 1
17	fhe-miR-8-3p	620.828	547.023	56.2079	maker-scaffold10x_531_pilon-augustus-gene-0.21	BN1106_s891B000440	2	8.46347	9.14567	16.2788	G7YQW0;G7YVC5;Q5C5D8;G4VN37;Q5C339	no_go	IPR001060;IPR011511;IPR001452	Dab2-interacting protein 2-like;Nostrin;SJCHGC08555 protein;SJCHGC08271 protein
17	fhe-miR-8-3p	620.828	547.023	56.2079	maker-scaffold10x_1608_pilon-snap-gene-0.6	BN1106_s926B000351	2	11.8563	7.41904	18.9665	G7YH68;G4VQP8;G4VQP7;Q5C048;Q5D9R9	GO:0005634;GO:0006355	IPR004092;IPR013761;IPR021129;IPR001660	Putative sex comb on midleg homolog;Polycomb protein SCMH1;SJCHGC05599 protein;SJCHGC02757 protein
17	fhe-miR-8-3p	620.828	547.023	56.2079	maker-scaffold10x_238_pilon-snap-gene-0.98	BN1106_s321B000301	2	0.724612	2.68026	1.55855	H2KTH7;G4VG62;G7YNF3;J9JUE1;R7T6J4	GO:0016021	IPR026307;IPR023295	Uncharacterized protein;Putative uncharacterized protein;Transmembrane protein 132E
17	fhe-miR-8-3p	620.828	547.023	56.2079	maker-scaffold10x_239_pilon-augustus-gene-0.126	BN1106_s1490B000080	1	28.6217	93.2268	38.1585	G7YQY5;H3HSA2;R7VA72;K7GCE4;A8X168	GO:0016021	IPR013057	Protein CBG05980;Putative amino acid permease F13H10.3;Uncharacterized protein
17	fhe-miR-8-3p	620.828	547.023	56.2079	maker-scaffold10x_1660_pilon-snap-gene-0.3	BN1106_s1521B000163	1	46.7106	77.8627	52.597	G4LY23;C1LHY1;G7YBZ2;G4LY33;G4LY31	GO:0003677;GO:0000166	IPR012677;IPR000504	TAR DNA-binding protein 43;Tar DNA-binding protein, putative
17	fhe-miR-8-3p	620.828	547.023	56.2079	maker-scaffold10x_80_pilon-snap-gene-0.168	BN1106_s2286B000106	1	84.1998	68.3873	20.4305	G7YKV2;G4VN23;T1EFU7;L7LSB9;E9GAE5	GO:0016021;GO:0008750;GO:0050661;GO:0015992;GO:0003957	IPR007886;IPR007698;IPR012136;IPR026255;IPR024605;IPR008143	Putative uncharacterized protein;Putative nadp transhydrogenase;NAD(P) transhydrogenase;Uncharacterized protein
17	fhe-miR-8-3p	620.828	547.023	56.2079	maker-scaffold10x_7_pilon-snap-gene-1.59	BN1106_s88B000297	1	28.5702	65.2639	5.36715	K1QC27;T1JL64;A7S138;U4U808;I1FNN4	GO:0016491;GO:0032934;GO:0055114	IPR002198;IPR002347;IPR016040;IPR003033	Predicted protein;Uncharacterized protein;Hydroxysteroid dehydrogenase-like protein 2
17	fhe-miR-8-3p	620.828	547.023	56.2079	maker-scaffold10x_962_pilon-snap-gene-0.13	BN1106_s476B000184	1	40.0546	63.439	72.5188	H2KP04;G4V776;G4V775;Q5DD72;Q86EK1	no_go	IPR001303	Adducin related protein;Alpha-adducin;SJCHGC02571 protein;Clone ZZD264 mRNA sequence
17	fhe-miR-8-3p	620.828	547.023	56.2079	maker-scaffold10x_291_pilon-snap-gene-0.80	BN1106_s1764B000362	1	9.12692	60.2615	8.15277	G4VS10;G7YS89;H9HQT1;F4X0V5;A7RI93	GO:0016757	IPR002495	Predicted protein;Glycosyltransferase-like protein LARGE1;Glycosyltransferase-related;Glycosyltransferase-like protein LARGE;Uncharacterized protein
17	fhe-miR-8-3p	620.828	547.023	56.2079	maker-scaffold10x_1326_pilon-snap-gene-0.58	BN1106_s2016B000143	1	64.584	48.3069	217.722	G4LWY1;C1L4D1;Q5C690;G7YL83	GO:0016021	0	Ensconsin (Microtubule-associated protein 7);Troponin I (TnI), putative;Troponin I;SJCHGC04883 protein
17	fhe-miR-8-3p	620.828	547.023	56.2079	maker-scaffold10x_1115_pilon-snap-gene-0.16	BN1106_s179B000155	1	51.4463	43.3343	65.5364	G7YBZ1;G4VGP4;L8Y8Y8;E2AMD4;E0VZ10	GO:0003723;GO:0004221	IPR004087;IPR004088	PolyrC binding protein, putative;Poly(RC)-binding protein 3;Putative poly(Rc) binding protien;Poly(RC)-binding protein 2/3/4
17	fhe-miR-8-3p	620.828	547.023	56.2079	maker-scaffold10x_262_pilon-snap-gene-0.0	BN1106_s509B000205	1	2.97356	41.9256	4.48385	G7YIR8;G4V9N0;C1LDZ9;K1QZ84;R7T472	GO:0005524;GO:0004550;GO:0045454;GO:0006241;GO:0006183;GO:0006228;GO:0004563;GO:0005975;GO:0030246;GO:0007155	IPR001564;IPR012336;IPR017937;IPR013766;IPR025705;IPR015883;IPR013781;IPR017853;IPR019019;IPR023005	Nucleoside-diphosphate kinase;Nucleoside diphosphate kinase;Thioredoxin domain-containing protein 3 homolog;Thioredoxin domain-containing protein 3-like protein;Uncharacterized protein
17	fhe-miR-8-3p	620.828	547.023	56.2079	maker-scaffold10x_885_pilon-snap-gene-0.41	BN1106_s4437B000068	1	36.0182	38.6404	20.1038	G7YF33;G4V5Q8;Q5DC60;T1IJV2;T1DQN0	GO:0005739;GO:0005840	IPR018305	Putative uncharacterized protein;Uncharacterized protein;SJCHGC03071 protein;Putative mitochondrial ribosomal protein l50
17	fhe-miR-8-3p	620.828	547.023	56.2079	maker-scaffold10x_2146_pilon-snap-gene-0.17	BN1106_s2682B000165	1	11.3053	27.9518	14.1812	G7YRC6;G4M065;G4M064;C7C211;Q4QQD7	GO:0003723;GO:0003964;GO:0006278;GO:0016301	IPR000477;IPR001452	Reverse transcriptase;Dab2-interacting protein-like;STARP antigen , putative;SH3 domain-containing kinase-binding protein 1
17	fhe-miR-8-3p	620.828	547.023	56.2079	maker-scaffold10x_145_pilon-snap-gene-2.177	BN1106_s1978B000192	1	19.2231	23.7737	64.6503	H2KRF0;G4V5F1;G7YHF6;R7UPY9;Q2TAQ0	GO:0031146	IPR001810	Putative uncharacterized protein;F-box protein 38;MGC131229 protein;Uncharacterized protein
17	fhe-miR-8-3p	620.828	547.023	56.2079	maker-scaffold10x_1453_pilon-snap-gene-0.15	BN1106_s4839B000140	1	20.3942	21.411	3.08105	G7Y8H9;C1LFN0;T1ITH6;D2A5H2;E9H578	GO:0008234;GO:0004221;GO:0006511	IPR018200;IPR001394	Putative uncharacterized protein
17	fhe-miR-8-3p	620.828	547.023	56.2079	maker-scaffold10x_149_pilon-augustus-gene-0.77	BN1106_s1441B000250	1	40.3381	20.7644	6.23316	G7YG75;Q5DB16;K1PWZ3;H6BD99;R7TXX3	GO:0007165	IPR020472;IPR001632;IPR015943;IPR001680;IPR019775;IPR017986;IPR016346	Guanine nucleotide binding protein (G protein) beta 1;G protein B subunit;Guanine nucleotide-binding protein subunit beta;SJCHGC05537 protein;Uncharacterized protein
17	fhe-miR-8-3p	620.828	547.023	56.2079	maker-scaffold10x_135_pilon-snap-gene-0.39	BN1106_s1002B000237	1	13.2123	20.7367	2.81626	H2KUJ3;C4QKW6;C4N149;Q86FI7;N6U4E3	GO:0004181;GO:0008270;GO:0006508	IPR000834;IPR003146;IPR009020	Putative uncharacterized protein;Subfamily M14A unassigned peptidase (M14 family);Carboxypeptidase O;Uncharacterized protein;Clone ZZD489 mRNA sequence
17	fhe-miR-8-3p	620.828	547.023	56.2079	maker-scaffold10x_1566_pilon-snap-gene-0.21	BN1106_s1605B000240	1	8.88808	18.6162	17.2912	G7YTE0;G4VFL7;G4VFL6;I3JQ83;T1JNI2	GO:0016874;GO:0008270;GO:0004842;GO:0016567	IPR001841;IPR013083;IPR003126	Putative ubiquitin ligase E3;Ubiquitin ligase E3 alpha-related;E3 ubiquitin-protein ligase UBR3;Uncharacterized protein
17	fhe-miR-8-3p	620.828	547.023	56.2079	augustus_masked-scaffold10x_432_pilon-processed-gene-0.156	BN1106_s3858B000136	1	4.6521	17.3973	1.53293	Q5DFF6;H3JJV8;R7TL01;G4VMB2;H2RTF6	no_go	IPR009602;IPR027267	Putative uncharacterized protein;Uncharacterized protein;SJCHGC07511 protein
17	fhe-miR-8-3p	620.828	547.023	56.2079	maker-scaffold10x_143_pilon-snap-gene-0.11	BN1106_s4028B000094	1	22.2596	16.623	27.4304	G4V783;G7YF47;R7TPR6;K1PNQ2;H2ZZC2	no_go	IPR024974	Putative uncharacterized protein;UPF0667 protein C1orf55 homolog;Uncharacterized protein;UPF0667 protein C1orf55-like protein
17	fhe-miR-8-3p	620.828	547.023	56.2079	maker-scaffold10x_451_pilon-snap-gene-0.34	BN1106_s943B000289	1	9.62796	14.8765	58.7946	G7Y5S0	no_go	no_ipr	Uncharacterised
17	fhe-miR-8-3p	620.828	547.023	56.2079	augustus_masked-scaffold10x_26_pilon-processed-gene-0.45	BN1106_s149B000360	1	9.12325	14.3406	12.9151	G7YEG2;G4V653;T1J0N6;E9FVY2;L7MJY0	GO:0015629;GO:0005925;GO:0001726;GO:0005200;GO:0007155;GO:0007016	IPR019749;IPR014352;IPR019748;IPR019747;IPR000299;IPR018979;IPR002558;IPR002404;IPR011993;IPR015224;IPR015009;IPR006077	Putative uncharacterized protein;Putative talin 2;Talin;Putative talin;Uncharacterized protein
17	fhe-miR-8-3p	620.828	547.023	56.2079	maker-scaffold10x_7_pilon-snap-gene-1.65	BN1106_s5051B000138	1	27.837	13.2763	26.8033	C1LH65;G4M0Q4;H2KRQ1;Q5BW83;E9G6W2	GO:0016602;GO:0043565;GO:0003700	IPR003958;IPR009072;IPR027170	Nuclear transcription factor-Y gamma;CCAAT-binding transcription factor
17	fhe-miR-8-3p	620.828	547.023	56.2079	snap_masked-scaffold10x_720_pilon-processed-gene-0.38	BN1106_s1141B000345	1	10.7519	12.6479	27.2323	G7YSJ8;G4V982;Q3KZG3	GO:0046872;GO:0003676	IPR007087;IPR015880;IPR013087	Putative zinc finger protein;Zinc finger protein Gfi-1;SJCHGC06393 protein
17	fhe-miR-8-3p	620.828	547.023	56.2079	maker-scaffold10x_935_pilon-snap-gene-0.51	BN1106_s2483B000108	1	23.5078	10.918	38.6149	G4VEX6;Q5DEG5;G7YJP2;C1L472;K1QQQ4	GO:0008270	IPR000058;IPR003903	AN1-type zinc finger protein 2B;Putative arsenite inducuble rna associated protein aip-1;SJCHGC01263 protein
17	fhe-miR-8-3p	620.828	547.023	56.2079	maker-scaffold10x_598_pilon-snap-gene-1.105	BN1106_s8211B000008	1	3.58096	10.1651	0.345617	A9UMJ3;F6T9U7;C1L5T8;S4RLG5;C1LI75	GO:0001669; GO:0005516; GO:0006771; GO:0008531; GO:0009398	IPR026150;IPR027012	LOC100135370 protein;Uncharacterized protein;Enkurin;Riboflavin kinase
17	fhe-miR-8-3p	620.828	547.023	56.2079	maker-scaffold10x_1609_pilon-snap-gene-0.36	BN1106_s193B000324	1	7.67141	10.1414	11.3599	G7Y450;C4QMB0;A6ML57;H3HN77;T1GW70	GO:0000159;GO:0008601;GO:0007165	IPR000009;IPR018067;IPR015943;IPR001680;IPR019775;IPR017986	Serine/threonine-protein phosphatase 2A 55 kDa regulatory subunit B beta isoform-like protein;Protein phosphatase pp2a regulatory subunit B,putative;Protein phosphatase 2 (Formerly 2A) regulatory subunit B;Uncharacterized protein
17	fhe-miR-8-3p	620.828	547.023	56.2079	maker-scaffold10x_764_pilon-augustus-gene-0.40	BN1106_s7585B000018	1	7.0328	9.90828	11.0509	G7Y7F8;G4VKW4;G1NEW6;R0K6Q0;U3J8K5	GO:0004143;GO:0003951;GO:0035556;GO:0007205	IPR002110;IPR020683;IPR016064;IPR000756;IPR001206;IPR002219	Uncharacterized protein;Putative diacylglycerol kinase, zeta, iota;Diacylglycerol kinase;Diacylglycerol kinase zeta
17	fhe-miR-8-3p	620.828	547.023	56.2079	maker-scaffold10x_279_pilon-augustus-gene-0.9	BN1106_s1691B000154	1	6.72232	9.14907	6.21019	G7YBF9;G4VKQ7;C1LE19;H2ZXK3;G1PGF4	GO:0004715	IPR019514;IPR019515	Non-receptor tyrosine kinase spore lysis A;Uncharacterized protein;Putative uncharacterized protein;Coiled-coil domain-containing protein 132
17	fhe-miR-8-3p	620.828	547.023	56.2079	maker-scaffold10x_919_pilon-snap-gene-0.106	BN1106_s1917B000184	1	22.7385	9.03706	4.58048	G7YNX0;C1BUD4;K1QAY6	no_go	IPR013026;IPR011990;IPR019734	TPR repeat-containing protein YDR161W;UPF0661 TPR repeat-containing protein C16D10.01c
17	fhe-miR-8-3p	620.828	547.023	56.2079	maker-scaffold10x_1464_pilon-snap-gene-0.30	BN1106_s2171B000207	1	6.96736	8.91057	13.0845	G7YTX0;G4V8I4;Q5BVK7;Q5BW25;Q5BWY5	GO:0005524;GO:0003677;GO:0004386;GO:0008270;GO:0016874;GO:0003676	IPR014001;IPR001650;IPR027417;IPR000330;IPR001841;IPR013083;IPR019786;IPR011011	Putative snf2 histone linker phd ring helicase;E3 ubiquitin-protein ligase SHPRH;SJCHGC04949 protein;SJCHGC05727 protein;SJCHGC08560 protein
17	fhe-miR-8-3p	620.828	547.023	56.2079	maker-scaffold10x_83_pilon-snap-gene-0.197	BN1106_s409B000167	1	5.64429	7.90033	0.759319	G4VC52;C3XQ85;F1NDH6;Q58HC3;U3ENY6	GO:0005737;GO:0016021;GO:0005249;GO:0044224	IPR001395;IPR005983;IPR005399;IPR005400;IPR023210;IPR005401	Uncharacterized protein;Putative potassium channel beta;Potassium voltage-gated channel, shaker-related subfamily, beta member 2, transcript variant 2;Voltage-gated potassium channel subunit beta-2;Voltage-gated potassium channel subunit beta-2 isoform 1
17	fhe-miR-8-3p	620.828	547.023	56.2079	maker-scaffold10x_13_pilon-snap-gene-2.144	BN1106_s285B000839	1	1.02941	6.94785	8.48946	G7YVD4;C4QGD9;C4QGD8;R7V4R2;E0W1A6	GO:0004222;GO:0006508;GO:0008270;GO:0007229	IPR006586;IPR001762;IPR013032;IPR024079;IPR001590;IPR018358;IPR000742;IPR013111;IPR002870	Subfamily M12B unassigned peptidase (M12 family);ADAM 9, putative;Disintegrin and metalloproteinase domain-containing protein 9;Uncharacterized protein
17	fhe-miR-8-3p	620.828	547.023	56.2079	maker-scaffold10x_119_pilon-snap-gene-0.11	BN1106_s1011B000334	1	20.2698	6.15249	25.9013	G4VST0;Q5C6R3;T1G239;T1PDQ7;L7LW94	GO:0008060;GO:0008270;GO:0032312	IPR001164	Putative smap1;Putative gtpase-activating protein;SJCHGC04830 protein;Uncharacterized protein;Putative GTPase activating protein for Arf
17	fhe-miR-8-3p	620.828	547.023	56.2079	maker-scaffold10x_2336_pilon-snap-gene-0.11	BN1106_s1615B000236	1	19.6297	6.02039	1.16561	G7YPY1;G4VA88	GO:0016021	0	Putative uncharacterized protein
17	fhe-miR-8-3p	620.828	547.023	56.2079	maker-scaffold10x_1010_pilon-snap-gene-0.105	BN1106_s2876B000142	1	0.25893	4.88552	0.410807	G7Y4J0	GO:0005524;GO:0030983;GO:0006298	IPR002099;IPR014790	DNA mismatch repair protein MLH3
17	fhe-miR-8-3p	620.828	547.023	56.2079	maker-scaffold10x_1972_pilon-snap-gene-0.30	BN1106_s3066B000183	1	20.8577	4.18775	2.61272	G7YFG9;G4VQY6;G7YFG8;C1L3Z6;A6QL44	GO:0030054;GO:0016021;GO:0045211;GO:0004889	IPR027361;IPR006202;IPR006201;IPR006029;IPR018000;IPR002394	Nicotinic acetylcholine receptor non-alpha subunit ShAR2beta;Neuronal acetylcholine receptor subunit alpha-3;Putative nachr subunit;Neuronal acetylcholine receptor subunit alpha-4
17	fhe-miR-8-3p	620.828	547.023	56.2079	maker-scaffold10x_73_pilon-augustus-gene-0.152	BN1106_s1395B000158	1	16.5307	4.02316	2.54876	G7YM45;G4V8C8;Q5DAZ2;F5H1R9;T1FP47	GO:0015629;GO:0005737;GO:0005925	IPR001715;IPR023562	Alpha-parvin;Peptidase Clp (S14 family);SJCHGC06098 protein;Uncharacterized protein
17	fhe-miR-8-3p	620.828	547.023	56.2079	maker-scaffold10x_617_pilon-augustus-gene-0.171	BN1106_s3605B000038	1	9.43988	2.33864	2.17081	H2KTG8;G4LZB3;L7M1X2;L7M0M4;H2KRS1	GO:0016020	IPR001107;IPR018080;IPR001972	SPFH domain / Band 7 family protein,putative;Mechanosensory protein 2;Putative prohibitins and stomatins of the pid superfamily
17	fhe-miR-8-3p	620.828	547.023	56.2079	maker-scaffold10x_217_pilon-snap-gene-1.143	BN1106_s151B000432	1	2.75566	0.353916	0	I3LYG5;Q4R406;B4DZY5;G1PCG0;H9F7U9	GO:0016055;GO:0005737;GO:0005634;GO:0032993;GO:0005667;GO:0003682;GO:0043027;GO:0008301;GO:0035326;GO:0030284;GO:0003705;GO:0000977;GO:0001228;GO:0060033;GO:0060561;GO:0042100;GO:0030509;GO:0060070;GO:0060326;GO:0071353;GO:0060710;GO:0021542;GO:0030326;GO:0001837;GO:0060325;GO:0021873;GO:0021861;GO:0021943;GO:0043966;GO:0043967;GO:0030879;GO:0071866;GO:0090090;GO:0022408;GO:0043392;GO:0071899;GO:…	IPR013558;IPR009071;IPR024940	cDNA FLJ54043, highly similar to Lymphoid enhancer-binding factor 1;Uncharacterized protein;Lymphoid enhancer-binding factor 1 isoform 2;Testis cDNA clone: QtsA-12996, similar to human lymphoid enhancer-binding factor 1 (LEF1),
17	fhe-miR-8-3p	620.828	547.023	56.2079	maker-scaffold10x_270_pilon-snap-gene-0.17	BN1106_s685B000131	1	1.32588	0.0555111	0	G7Y5R5;G4VCA4;R7V8E6;Q9DGB3;C6KH69	GO:0005634;GO:0003700;GO:0000976;GO:0043565	IPR017970;IPR001356;IPR020479;IPR009057;IPR000047	EmxA;Putative emx homeobox protein;Homeobox protein EMX2;Homeoprotein LjEMX;Uncharacterized protein
18	fhe-miR-9-5p	423.686	1749.91	304.121	maker-scaffold10x_113_pilon-pred_gff_StringTie-gene-0.102	BN1106_s4618B000051	26	3.18729	14.0754	1.22434	no_uniprot	no_go	no_ipr	Serpin
18	fhe-miR-9-5p	423.686	1749.91	304.121	maker-scaffold10x_502_pilon-pred_gff_StringTie-gene-0.71	BN1106_s1379B000109	16	406.025	229.312	154.883	Q71TT8;B2LXT9;D3PIP6;Q4U3C7;K7SRY9	GO:0005737;GO:0005856;GO:0005524	IPR004000;IPR020902;IPR004001	Actin;Actin-2
18	fhe-miR-9-5p	423.686	1749.91	304.121	maker-scaffold10x_1007_pilon-pred_gff_StringTie-gene-0.30	BN1106_s6614B000097	10	35.5553	118.93	35.1536	G7YDE9;Q5BZN4;C7TXR7;G4VPP4;B7QBG3	GO:0061630	IPR006573	Neuralized, putative;Putative neuralized-like protein 2;Uncharacterized protein;Neuralized-like protein 2;SJCHGC05272 protein
18	fhe-miR-9-5p	423.686	1749.91	304.121	maker-scaffold10x_136_pilon-pred_gff_StringTie-gene-0.12	BN1106_s2643B000208	10	49.9402	13.3778	28.6646	G7Y8S7;C1LFV4;Q5BW74;G4VEY4;D6WV48	GO:0019166;GO:0008270;GO:0016491	IPR013154;IPR002085;IPR011032;IPR013149;IPR016040	Trans-2-enoyl-CoA reductase (NADPH);Putative uncharacterized protein;Putative zinc binding dehydrogenase;Mitochondrial trans-2-enoyl-CoA reductase;SJCHGC04006 protein
18	fhe-miR-9-5p	423.686	1749.91	304.121	maker-scaffold10x_1335_pilon-snap-gene-0.68	BN1106_s832B000177	10	5.38175	10.6036	17.963	G4LZI0;Q5BXD1;R7TQJ0;G3P580;K7FXT2	GO:0003697; GO:0005657; GO:0006974; GO:0008233	IPR003738	Uncharacterized protein;Putative uncharacterized protein;SJCHGC09141 protein
18	fhe-miR-9-5p	423.686	1749.91	304.121	augustus_masked-scaffold10x_166_pilon-processed-gene-0.13	BN1106_s1578B000131	7	49.5643	84.8297	67.5919	G7Y8K4;Q5BZE3;G4VHL7;G4VHL6;G4VHL5	GO:0000166;GO:0003743;GO:0030529;GO:0019013;GO:0008270;GO:0003676	IPR012677;IPR000504;IPR000571;IPR013085	Putative eukaryotic translation initiation factor 4h;U11/U12 small nuclear ribonucleoprotein 20 20kDa protein;SJCHGC02553 protein
18	fhe-miR-9-5p	423.686	1749.91	304.121	maker-scaffold10x_284_pilon-snap-gene-0.116	BN1106_s310B000139	7	24.837	46.0298	34.6102	S9YIE8;L7MK73;F4X1E6;H9HSX6;E2BAK2	GO:0005737;GO:0005524;GO:0046872;GO:0005543;GO:0004697;GO:0035556	IPR020454;IPR011009;IPR011993;IPR001849;IPR002219;IPR000719;IPR017441;IPR015727;IPR002290;IPR008271	Uncharacterized protein;Putative serine/threonine-protein kinase d3
18	fhe-miR-9-5p	423.686	1749.91	304.121	maker-scaffold10x_124_pilon-snap-gene-0.17	BN1106_s1872B000138	6	11.0559	8.6216	10.9713	G7YQG5;G4LXL1;C1L4L6;Q0V8P4;H2SIL1	no_go	IPR014939	DNA replication factor Cdt1 (Double parked homolog);Ris2 protein , putative;Chromatin licensing and DNA replication factor 1;Uncharacterized protein;DNA replication factor
18	fhe-miR-9-5p	423.686	1749.91	304.121	maker-scaffold10x_95_pilon-snap-gene-0.26	BN1106_s2860B000096	6	0.0953357	4.7092	13.7345	G3VX16;K1QWT3;G5C3Y1	GO:0005813	0	Uncharacterized protein;Leucine-rich repeat-containing protein KIAA1731
18	fhe-miR-9-5p	423.686	1749.91	304.121	maker-scaffold10x_520_pilon-augustus-gene-2.92	BN1106_s453B000259	5	12.5536	9.85	6.33315	G7YHQ4;G4LXW4	GO:0043565;GO:0003700	IPR004827	Putative uncharacterized protein;Fos transcription factor-related
18	fhe-miR-9-5p	423.686	1749.91	304.121	maker-scaffold10x_362_pilon-pred_gff_StringTie-gene-0.11	BN1106_s960B000218	4	58.6912	14.5959	65.3596	H2KSS2;G4VBE2;C1LIB5;H2KSS1;Q5BYG9	GO:0016021;GO:0055085	IPR011701;IPR020846;IPR016196	Major facilitator superfamily;Putative drug transporter;MFS transporter ceroid-lipofuscinosis neuronal protein 7;SJCHGC04715 protein
18	fhe-miR-9-5p	423.686	1749.91	304.121	maker-scaffold10x_919_pilon-augustus-gene-0.85	BN1106_s28B000399	4	1.89579	8.08195	1.04673	G7Y6K0;G4V7C0;Q5DB01;K1Q2Y9;H3ATV2	GO:0005815; GO:0008092; GO:0051493	IPR001611;IPR025875	Putative uncharacterized protein;Centriolin;Uncharacterized protein;SJCHGC05535 protein
18	fhe-miR-9-5p	423.686	1749.91	304.121	maker-scaffold10x_487_pilon-augustus-gene-0.66	BN1106_s4452B000129	4	24.4388	7.43197	36.8208	H2KT28;G4V6C3;Q5DEQ6;E0VPY2;Q5BZ03	GO:0016301	IPR006828;IPR014756	5'-AMP-activated protein kinase subunit beta-2, putative;Putative 5-AMP-activated protein kinase , beta subunit;5'-AMP-activated protein kinase subunit beta-2;SJCHGC06409 protein;SJCHGC00891 protein
18	fhe-miR-9-5p	423.686	1749.91	304.121	maker-scaffold10x_790_pilon-snap-gene-0.10	BN1106_s7523B000020	3	28.1837	33.7156	12.7176	Q5C196;G7YQA9;G4VSP6;K1PEX0;R7UPQ4	GO:0005634;GO:0003677;GO:0003700	IPR012890;IPR022783	Putative gc-rich sequence DNA-binding factor;GC-rich sequence DNA-binding factor;GC-rich sequence DNA-binding factor-like protein;SJCHGC04405 protein;Uncharacterized protein
18	fhe-miR-9-5p	423.686	1749.91	304.121	maker-scaffold10x_1092_pilon-augustus-gene-0.9	BN1106_s1685B000243	3	23.6999	28.8564	17.5851	H2KTC0;Q5DCH1;K1QR81;C4Q8Y9;H2YKC6	GO:0004519;GO:0004527;GO:0003677;GO:0006281	IPR005135;IPR003583;IPR010994	Putative uncharacterized protein;Endonuclease/exonuclease/phosphatase family domain-containing protein 1;Uncharacterized protein;SJCHGC05406 protein
18	fhe-miR-9-5p	423.686	1749.91	304.121	maker-scaffold10x_1058_pilon-snap-gene-0.17	BN1106_s2104B000157	3	22.4503	19.9259	12.9168	G7Y789;U3IU55;F6WTZ3;M7CDB6;K7FK85	GO:0005794;GO:0016021;GO:0016757;GO:0006486	IPR001173;IPR000772	Uncharacterized protein;Polypeptide N-acetylgalactosaminyltransferase;Polypeptide N-acetylgalactosaminyltransferase 13
18	fhe-miR-9-5p	423.686	1749.91	304.121	maker-scaffold10x_206_pilon-snap-gene-0.68	BN1106_s103B000727	3	12.1752	16.4049	30.9363	H2KU03;G4VKE4;Q5C065;Q1HPK0;R7TIU6	GO:0003960;GO:0008270;GO:0016491	IPR013154;IPR002085;IPR011032;IPR016040;IPR002364	Putative quinone oxidoreductase;Synaptic vesicle membrane protein VAT-1 homolog-like;Vesicle amine transport protein;SJCHGC04527 protein;Uncharacterized protein
18	fhe-miR-9-5p	423.686	1749.91	304.121	maker-scaffold10x_383_pilon-snap-gene-0.21	BN1106_s3319B000112	3	19.691	13.1569	15.7507	H2KT94;G4VS25;C1LK82;C1LK81;Q5C079	GO:0003743	IPR006565;IPR019473	Transcription initiation factor TFIID
18	fhe-miR-9-5p	423.686	1749.91	304.121	maker-scaffold10x_285_pilon-augustus-gene-0.27	BN1106_s622B000182	3	11.0758	7.24944	9.53972	G7Y641;G4VCL5;G4VCL6;T1JLR4;D7SK10	GO:0005634;GO:0016757;GO:0006506;GO:0016740;GO:0016307;GO:0046854	IPR001296;IPR013234;IPR002498	Putative uncharacterized protein;Putative glycosyltransferase;Phosphatidylinositol glycan class A;Uncharacterized protein
18	fhe-miR-9-5p	423.686	1749.91	304.121	maker-scaffold10x_1651_pilon-snap-gene-0.39	BN1106_s2427B000070	3	0.129321	0.874965	1.81228	H2KVG8;G4V9T1;G4V9T0;F7DX55;I3IYV7	no_go	IPR002110;IPR020683;IPR027417;IPR025662	Uncharacterized protein;Putative ank repeat-containing;Ankyrin repeat domain-containing protein 50
18	fhe-miR-9-5p	423.686	1749.91	304.121	maker-scaffold10x_439_pilon-snap-gene-0.31	BN1106_s1614B000278	2	27.8801	29.3864	22.2923	Q5DAP8;G4VHS5;K1QJ95;H3CE19;F1P565	GO:0016787;GO:0008270;GO:0008152	IPR016192;IPR002125;IPR016193	Uncharacterized protein;Cytidine/deoxycytidylate deaminase-related;tRNA-specific adenosine deaminase 2;SJCHGC09107 protein
18	fhe-miR-9-5p	423.686	1749.91	304.121	maker-scaffold10x_26_pilon-augustus-gene-0.7	BN1106_s1078B000235	2	16.2062	22.9536	38.8417	G7YPM7;G4VAT5;Q1RLA0;F6W2C6;K7GM92	GO:0003676;GO:0008270;GO:0016779	IPR002058;IPR015880;IPR001878;IPR002934	Uncharacterized protein;Putative zinc finger protein;Terminal uridylyltransferase 7;Zinc finger protein
18	fhe-miR-9-5p	423.686	1749.91	304.121	maker-scaffold10x_1089_pilon-augustus-gene-0.10	BN1106_s1983B000121	2	4.65714	14.4079	10.1624	H2KNN5;K1Q1P5;G1KCL5;Q6GLV1;M3XIL9	GO:0004143;GO:0003951;GO:0007205;GO:0005543	IPR016064;IPR001206;IPR001849	Ceramide kinase
18	fhe-miR-9-5p	423.686	1749.91	304.121	maker-scaffold10x_538_pilon-augustus-gene-0.87	BN1106_s65B000499	2	37.9613	12.8939	37.7194	G7YFC9;G4VLB8	GO:0030118;GO:0005545;GO:0048268	IPR011417;IPR014712;IPR008942;IPR013809	Phosphatidylinositol-binding clathrin assembly protein LAP
18	fhe-miR-9-5p	423.686	1749.91	304.121	maker-scaffold10x_285_pilon-snap-gene-0.37	BN1106_s3831B000102	2	3.34578	11.4692	22.3794	H2KRI8;Q5BVR2;G4V6A1;U3ESY3;F1QG02	GO:0005794	IPR024858	Uncharacterized protein;Putative uncharacterized protein;Golgin subfamily A member 2;SJCHGC04989 protein
18	fhe-miR-9-5p	423.686	1749.91	304.121	maker-scaffold10x_1678_pilon-snap-gene-0.7	BN1106_s192B000399	2	17.3798	8.38944	19.0946	G4VNU5;Q5C0C9;C1LG48;G7YFK8;H9M5P9	GO:0005524;GO:0004691;GO:0046872;GO:0008081;GO:0004674	IPR028375;IPR011009;IPR000719;IPR017441;IPR002290;IPR008271;IPR003607;IPR006674	SNF1A/AMP-activated protein kinase;Serine/threonine kinase
18	fhe-miR-9-5p	423.686	1749.91	304.121	maker-scaffold10x_685_pilon-snap-gene-0.21	BN1106_s6108B000091	2	1.42425	4.07979	0.893317	L7MAU3;L7MAC2;L7MCN3;E2A374;H3IA21	GO:0003723;GO:0003964;GO:0015074;GO:0006278;GO:0004190;GO:0006508	IPR001584;IPR012337;IPR000477;IPR001969;IPR021109;IPR018061	Putative uncharacterized protein;Uncharacterized protein;Putative tick transposon
18	fhe-miR-9-5p	423.686	1749.91	304.121	maker-scaffold10x_19_pilon-snap-gene-0.106	BN1106_s1242B000158	2	11.2604	0.723819	0.39376	H2KNW1;C7TXW4;G4VPT0;U3U718;Q869G2	GO:0016021;GO:0055085	IPR011701;IPR020846;IPR016196	Synaptic vesicular amine transporter;Putative vesicular acetylcholine transporter;MFS transporter DHA1 family solute carrier family 18 (Vesicular acetylcholine transporter) member 3;Vesicular acetylcholine transporter
18	fhe-miR-9-5p	423.686	1749.91	304.121	maker-scaffold10x_291_pilon-snap-gene-0.71	BN1106_s1764B000360	1	0	56.8027	28.3862	H2KQV2;G4LZ43;G7YLU5;Q5BX75;C5LVV7	no_go	IPR025609;IPR010920	Putative uncharacterized protein;Uncharacterized protein;SJCHGC03635 protein
18	fhe-miR-9-5p	423.686	1749.91	304.121	maker-scaffold10x_1272_pilon-snap-gene-0.10	BN1106_s78B000471	1	18.2341	33.0793	29.057	G7YMH5;G4VEK7;Q5C641	no_go	0	Uncharacterized protein;SJCHGC08182 protein
18	fhe-miR-9-5p	423.686	1749.91	304.121	maker-scaffold10x_217_pilon-snap-gene-1.142	BN1106_s151B000441	1	34.509	28.7514	15.6466	H2KTJ7;C4QII2;K1RAJ5;Q5C7Q4;C3ZNT2	GO:0005737;GO:0006914	IPR007239;IPR007590	Putative uncharacterized protein;Apg5-related;Autophagy protein 5;SJCHGC03143 protein
18	fhe-miR-9-5p	423.686	1749.91	304.121	maker-scaffold10x_116_pilon-augustus-gene-0.8	BN1106_s299B000381	1	12.6982	26.9749	19.4558	G7YGN0;G4M138;K7FAU6;U3IGS0;K1QXI4	GO:0005524;GO:0004674;GO:0007015	IPR011009;IPR000719;IPR017441;IPR002290;IPR008271;IPR000095;IPR011026	Serine/threonine kinase;Serine/threonine-protein kinase PAK 3;Uncharacterized protein
18	fhe-miR-9-5p	423.686	1749.91	304.121	maker-scaffold10x_485_pilon-augustus-gene-0.8	BN1106_s167B000567	1	18.7146	24.6847	12.1846	G7YX76;F7A5A3;G3W8R5;U3JKL1;F6UWZ4	GO:0016021	IPR025209	Uncharacterised
18	fhe-miR-9-5p	423.686	1749.91	304.121	maker-scaffold10x_602_pilon-augustus-gene-0.77	BN1106_s7373B000045	1	16.3008	23.311	8.59482	H2KVG4;G4M0M2;Q5D9N1	GO:0008270	IPR013083;IPR024766	Putative uncharacterized protein;RING-box protein 1;SJCHGC03741 protein
18	fhe-miR-9-5p	423.686	1749.91	304.121	maker-scaffold10x_1006_pilon-snap-gene-0.68	BN1106_s478B000219	1	7.73082	15.8868	16.1138	G7YH35;G4VNX7;Q5BW63;A8XMZ0;F6RL59	GO:0007050;GO:0015629;GO:0015630;GO:0003779;GO:0005509;GO:0008017;GO:0006928;GO:0007163;GO:0001707;GO:0006620;GO:0016055	IPR003108;IPR018159;IPR002017;IPR011992;IPR018247;IPR002048;IPR001715	Protein CBG15811;Microtubule-actin cross-linking factor 1;Growth arrest-specific 2-related;GAS2-like protein 3;SJCHGC05682 protein
18	fhe-miR-9-5p	423.686	1749.91	304.121	snap_masked-scaffold10x_116_pilon-processed-gene-0.24	BN1106_s299B000382	1	12.7631	15.6087	35.8455	G7YGM9;C1LFW7;H3ARF4;S7NXQ8;G1P8M1	GO:0005524;GO:0004672	IPR011009;IPR000719;IPR017441;IPR002290;IPR001245	Serine/threonine kinase 25;Uncharacterized protein;Serine/threonine-protein kinase 25
18	fhe-miR-9-5p	423.686	1749.91	304.121	maker-scaffold10x_918_pilon-snap-gene-0.3	BN1106_s1590B000114	1	23.9085	12.9629	27.2537	H2KRZ8;L7M9J2;B7QEV8;E2C5F4;E2AX89	GO:0005634;GO:0000398	IPR003107;IPR010491;IPR027108;IPR013026;IPR011990;IPR019734	Pre-mRNA splicing factor, putative;Pre-mRNA-processing factor 6;Putative hat repeat protein
18	fhe-miR-9-5p	423.686	1749.91	304.121	maker-scaffold10x_21_pilon-snap-gene-0.37	BN1106_s2425B000166	1	0.954305	10.2957	47.0859	G7YBA5;G4V732;G7YTS3;C3Z2G7;H2LE79	GO:0005524;GO:0004674	IPR011009;IPR000719;IPR017441;IPR002290;IPR008271	Putative uncharacterized protein;Dual specificity kinase;Dual specificity tyrosine-phosphorylation-regulated kinase 1A;Serine/threonine-protein kinase minibrain;Uncharacterized protein
18	fhe-miR-9-5p	423.686	1749.91	304.121	augustus_masked-scaffold10x_469_pilon-processed-gene-0.37	BN1106_s158B000323	1	30.5959	8.67874	19.8772	G7YE04;G4M0T8;G4M0T9;H3JL46;G3SWX5	GO:0003677	IPR001025	Uncharacterized protein;Serine-rich repeat protein , putative;Putative uncharacterized protein;BAH and coiled-coil domain-containing protein 1
18	fhe-miR-9-5p	423.686	1749.91	304.121	maker-scaffold10x_364_pilon-pred_gff_StringTie-gene-0.8	BN1106_s3689B000031	1	10.6419	7.80374	2.71225	H2KNH2;G4VLQ1;C1JAC8;C1JAC7;G4LZH5	GO:0045596	IPR008717	Noggin-like protein 7;Noggin-like protein 8;Bone morphogenetic protein antagonist noggin,putative;Putative bone morphogenetic protein antagonist noggin;Noggin
18	fhe-miR-9-5p	423.686	1749.91	304.121	maker-scaffold10x_53_pilon-snap-gene-0.80	BN1106_s4495B000067	1	7.66807	7.7707	6.27322	G7YRZ0;G3MLU1;L7M626;L7M7Z5;K1QAW2	GO:0016021	IPR004687	Putative uncharacterized protein;Lysosomal-associated transmembrane protein 4A;Uncharacterized protein
18	fhe-miR-9-5p	423.686	1749.91	304.121	maker-scaffold10x_1695_pilon-snap-gene-0.1	BN1106_s1957B000130	1	2.03632	1.35097	0.543325	G7YRL7;G4LXK0;G7YRL8;G6DBT4;G4LWK7	GO:0016021;GO:0005886;GO:0005509;GO:0007156	IPR002126;IPR015919;IPR020894	Cadherin-related;Fat protein;Cadherin-related tumor suppressor;Cadherin-23
19	fhe-miR-10-5p	11855.8	29010.9	24612.2	maker-scaffold10x_113_pilon-pred_gff_StringTie-gene-0.102	BN1106_s4618B000051	26	3.18729	14.0754	1.22434	no_uniprot	no_go	no_ipr	Serpin
19	fhe-miR-10-5p	11855.8	29010.9	24612.2	maker-scaffold10x_502_pilon-pred_gff_StringTie-gene-0.71	BN1106_s1379B000109	16	406.025	229.312	154.883	Q71TT8;B2LXT9;D3PIP6;Q4U3C7;K7SRY9	GO:0005737;GO:0005856;GO:0005524	IPR004000;IPR020902;IPR004001	Actin;Actin-2
19	fhe-miR-10-5p	11855.8	29010.9	24612.2	maker-scaffold10x_1007_pilon-pred_gff_StringTie-gene-0.30	BN1106_s6614B000097	10	35.5553	118.93	35.1536	G7YDE9;Q5BZN4;C7TXR7;G4VPP4;B7QBG3	GO:0061630	IPR006573	Neuralized, putative;Putative neuralized-like protein 2;Uncharacterized protein;Neuralized-like protein 2;SJCHGC05272 protein
19	fhe-miR-10-5p	11855.8	29010.9	24612.2	maker-scaffold10x_391_pilon-snap-gene-0.53	BN1106_s2542B000101	8	13.2714	31.0477	15.0325	H2KR64	GO:0003779	IPR001589;IPR001715;IPR018159;IPR002017	Spectrin beta
19	fhe-miR-10-5p	11855.8	29010.9	24612.2	maker-scaffold10x_44_pilon-augustus-gene-0.61	BN1106_s1553B000110	8	3.38863	11.4815	2.726	G7Y6L4;G7Y8N6;G7YL50;G4M1V0;Q5C394	GO:0003723;GO:0003964;GO:0016746;GO:0006278;GO:0007165;GO:0005524;GO:0046872	IPR005135;IPR002123;IPR000477;IPR000698;IPR011021;IPR014752;IPR011022;IPR014753;IPR014756;IPR002110;IPR020683;IPR007087;IPR015880;IPR013087	Acyl-CoA:glycerol-3-phosphate acyltransferase;Beta-arrestin;ATP-binding cassette transporter;Zinc finger protein 341;SJCHGC09145 protein
19	fhe-miR-10-5p	11855.8	29010.9	24612.2	augustus_masked-scaffold10x_166_pilon-processed-gene-0.13	BN1106_s1578B000131	7	49.5643	84.8297	67.5919	G7Y8K4;Q5BZE3;G4VHL7;G4VHL6;G4VHL5	GO:0000166;GO:0003743;GO:0030529;GO:0019013;GO:0008270;GO:0003676	IPR012677;IPR000504;IPR000571;IPR013085	Putative eukaryotic translation initiation factor 4h;U11/U12 small nuclear ribonucleoprotein 20 20kDa protein;SJCHGC02553 protein
19	fhe-miR-10-5p	11855.8	29010.9	24612.2	maker-scaffold10x_284_pilon-snap-gene-0.116	BN1106_s310B000139	7	24.837	46.0298	34.6102	S9YIE8;L7MK73;F4X1E6;H9HSX6;E2BAK2	GO:0005737;GO:0005524;GO:0046872;GO:0005543;GO:0004697;GO:0035556	IPR020454;IPR011009;IPR011993;IPR001849;IPR002219;IPR000719;IPR017441;IPR015727;IPR002290;IPR008271	Uncharacterized protein;Putative serine/threonine-protein kinase d3
19	fhe-miR-10-5p	11855.8	29010.9	24612.2	maker-scaffold10x_908_pilon-augustus-gene-0.80	BN1106_s475B000502	6	1.78141	20.5368	3.0418	H2KQG2;G4VPV3	no_go	0	Uncharacterized protein
19	fhe-miR-10-5p	11855.8	29010.9	24612.2	maker-scaffold10x_631_pilon-snap-gene-0.28	BN1106_s834B000165	6	0.0880202	1.45795	0.366257	G7YMZ2;G4VBY3;K1QQY6;E0VV66;T1KYI8	no_go	IPR016024;IPR024855	Putative uncharacterized protein;Protein unc-79 homolog;Unc-79-like protein;Uncharacterized protein
19	fhe-miR-10-5p	11855.8	29010.9	24612.2	maker-scaffold10x_1058_pilon-snap-gene-0.17	BN1106_s2104B000157	3	22.4503	19.9259	12.9168	G7Y789;U3IU55;F6WTZ3;M7CDB6;K7FK85	GO:0005794;GO:0016021;GO:0016757;GO:0006486	IPR001173;IPR000772	Uncharacterized protein;Polypeptide N-acetylgalactosaminyltransferase;Polypeptide N-acetylgalactosaminyltransferase 13
19	fhe-miR-10-5p	11855.8	29010.9	24612.2	maker-scaffold10x_410_pilon-augustus-gene-0.30	BN1106_s2342B000151	3	5.20745	6.95809	8.8563	G7YU82;G4V915	GO:0016021	IPR001007	Putative uncharacterized protein
19	fhe-miR-10-5p	11855.8	29010.9	24612.2	maker-scaffold10x_1651_pilon-snap-gene-0.39	BN1106_s2427B000070	3	0.129321	0.874965	1.81228	H2KVG8;G4V9T1;G4V9T0;F7DX55;I3IYV7	no_go	IPR002110;IPR020683;IPR027417;IPR025662	Uncharacterized protein;Putative ank repeat-containing;Ankyrin repeat domain-containing protein 50
19	fhe-miR-10-5p	11855.8	29010.9	24612.2	maker-scaffold10x_546_pilon-snap-gene-0.18	BN1106_s5916B000062	2	24.8203	49.9852	8.70755	Q5BW60;C7TYQ8;G7YE55;B5BP19;G4V6E8	GO:0005891;GO:0005245	IPR008145;IPR027417;IPR001452;IPR000584	Voltage-gated Ca2+ channel B-subunit 1;Voltage-gated Ca2+ channel beta-subunit 1;Calcium channel, voltage-dependent, beta 2 subunit;Putative high voltage-activated calcium channel beta subunit 2;Voltage-dependent L-type calcium channel subunit beta-2;SJCHGC03854 protein
19	fhe-miR-10-5p	11855.8	29010.9	24612.2	maker-scaffold10x_773_pilon-augustus-gene-0.103	BN1106_s3916B000138	2	37.5141	28.4969	20.6436	Q86FE0;G4V6X0;G7YIE0;H2M3B2;Q7SZZ5	GO:0016021;GO:0016192;GO:0032154;GO:0005886;GO:0031982	IPR001388;IPR016444	Synaptobrevin, putative|Pfam:PF00957;Vesicle-associated membrane protein 2;Uncharacterized protein;SJCHGC01984 protein
19	fhe-miR-10-5p	11855.8	29010.9	24612.2	maker-scaffold10x_313_pilon-snap-gene-0.77	BN1106_s655B000347	2	58.8361	24.5704	30.7583	G7YQF6;G4VH93;T1JA68;H9IZF8;K7ISN9	no_go	IPR023214;IPR007651;IPR013209	Putative lipin;Phosphatidate phosphatase LPIN3;Uncharacterized protein
19	fhe-miR-10-5p	11855.8	29010.9	24612.2	maker-scaffold10x_1137_pilon-snap-gene-0.108	BN1106_s3630B000296	2	6.16855	10.5417	7.53832	G7YHA0;G4VIK2;K1PF44;C3ZM13;L7MCR4	GO:0004725;GO:0035335	IPR000387;IPR016130;IPR008356;IPR000242	Putative uncharacterized protein;Putative receptor protein tyrosine phosphatase r (Pcptp1);Tyrosine-protein phosphatase non-receptor type 5;Receptor-type tyrosine-protein phosphatase R;Putative receptor-type tyrosine-protein phosphatase r
19	fhe-miR-10-5p	11855.8	29010.9	24612.2	maker-scaffold10x_487_pilon-snap-gene-0.231	BN1106_s218B000537	2	1.78339	9.86878	8.5476	G4V680;G4V679;H2KPQ2;K1RG40;H3IL80	GO:0005543;GO:0005089;GO:0035023	IPR000219;IPR011993;IPR001849	Putative pleckstrin homology domain containing family G;Pleckstrin homology domain-containing family G member 1;Uncharacterized protein;Pleckstrin-like protein domain-containing family G member 1
19	fhe-miR-10-5p	11855.8	29010.9	24612.2	snap_masked-scaffold10x_481_pilon-processed-gene-0.34	BN1106_s737B000425	2	3.13454	4.83698	1.4303	H2KQX2;G4VHL0;H2KQX3;A1XCJ3;G4VHK7	GO:0016021	IPR003961;IPR007110;IPR013783;IPR013098;IPR003598;IPR003599;IPR013106;IPR013151	RoboA;Putative cell adhesion molecule;Axon guidance protein;Roundabout homolog 1;Roundabout homolog 2
19	fhe-miR-10-5p	11855.8	29010.9	24612.2	maker-scaffold10x_1087_pilon-snap-gene-0.66	BN1106_s6447B000110	2	1.94344	4.66128	9.80418	G7Y3N0;G4V7X6;A4QNX9;F1QXD6;U3J551	GO:0005524;GO:0004674;GO:0007165	IPR000961;IPR000008;IPR011072;IPR011009;IPR017892;IPR000719;IPR017441;IPR002290;IPR008271	Zgc:162290 protein;Uncharacterized protein;Serine/threonine kinase;Protein kinase N
19	fhe-miR-10-5p	11855.8	29010.9	24612.2	maker-scaffold10x_640_pilon-augustus-gene-0.9	BN1106_s462B000769	2	11.7052	2.27305	1.04769	L2GXE2;M1DCH8;M1DNG1;E8UMY3;G7RYV2	GO:0016021	0	Uncharacterized protein
19	fhe-miR-10-5p	11855.8	29010.9	24612.2	maker-scaffold10x_541_pilon-snap-gene-0.38	BN1106_s33B000335	2	12.3254	2.25158	0.934614	G7YHS4;R7UK25;C3XUQ1;G4VM76;T1D110	GO:0016021;GO:0004930;GO:0007275;GO:0016055;GO:0005622;GO:0016020;GO:0007166;GO:0004888	IPR000539;IPR015526;IPR020067;IPR017981;IPR008936;IPR000198	Putative uncharacterized protein;Frizzled 4 protein;Uncharacterized protein;Fzd-4-4
19	fhe-miR-10-5p	11855.8	29010.9	24612.2	maker-scaffold10x_53_pilon-augustus-gene-0.6	BN1106_s309B000235	1	9.01093	185.253	13.2329	G7YGE7;G7YAA3;G4VAJ8;K1QQH3;I1FXS9	GO:0016881;GO:0005524;GO:0004674;GO:0046872	IPR011009;IPR000719;IPR008271;IPR000608;IPR016135;IPR007087;IPR015880	Protein kinase;NEDD8-conjugating enzyme UBC12;Retrovirus-related Pol polyprotein from type-2 retrotransposable element R2DM;Uncharacterized protein;NEDD8-conjugating enzyme ubc12
19	fhe-miR-10-5p	11855.8	29010.9	24612.2	maker-scaffold10x_410_pilon-snap-gene-0.21	BN1106_s1427B000440	1	0.0945259	84.4924	9.27709	F9W2W0;Q86FT3;B5AU37;B5AU38;Q56UF6	GO:0003677;GO:0006355	IPR019844;IPR011129;IPR002059;IPR012340	Y-box protein Lyb3;Y-box protein Lyb2;Y box protein 4-like protein;Y-box factor-like protein;Y1 protein
19	fhe-miR-10-5p	11855.8	29010.9	24612.2	maker-scaffold10x_213_pilon-augustus-gene-0.240	BN1106_s13B000572	1	12.3414	66.621	3.79795	H2KRM5;G4LUA3;C1LMZ5;Q5BZ16;H2KPC6	no_go	IPR008907	P25 alpha-related;Tubulin polymerization-promoting protein family member
19	fhe-miR-10-5p	11855.8	29010.9	24612.2	maker-scaffold10x_2032_pilon-snap-gene-0.6	BN1106_s1068B000162	1	16.3044	36.8848	31.97	K7FCJ3;F6QB31;F1PVS6;I3K7E1;M3XGW1	GO:0005524;GO:0004674	IPR011009;IPR000719;IPR017441;IPR002290;IPR008271;IPR015940;IPR028375;IPR001772	Uncharacterized protein
19	fhe-miR-10-5p	11855.8	29010.9	24612.2	maker-scaffold10x_350_pilon-snap-gene-0.1	BN1106_s3393B000047	1	26.4887	33.0446	47.8391	H2KQ31;G4VDU1;T1FP92;R7UJS7;T1K7Z4	GO:0015629;GO:0005198;GO:0007155	IPR019140;IPR017997;IPR006077;IPR000633	Putative vinculin;Vinculin;Uncharacterized protein
19	fhe-miR-10-5p	11855.8	29010.9	24612.2	maker-scaffold10x_120_pilon-augustus-gene-0.96	BN1106_s842B000181	1	38.6472	30.0112	11.7061	G7Y600;G4V5U9;Q5BX56;T1J6E0;F1QQI4	GO:0006450	IPR003837	Uncharacterized protein;Putative uncharacterized protein;SJCHGC06546 protein
19	fhe-miR-10-5p	11855.8	29010.9	24612.2	augustus_masked-scaffold10x_546_pilon-processed-gene-0.151	BN1106_s2158B000241	1	39.4393	28.5093	21.8482	G7YHW1;G4LY13;Q5DGI0	GO:0008201	IPR024329;IPR015849;IPR019543	Alzheimer's disease beta-amyloid related;Beta-amyloid-like protein;SJCHGC02200 protein
19	fhe-miR-10-5p	11855.8	29010.9	24612.2	maker-scaffold10x_281_pilon-augustus-gene-0.213	BN1106_s3459B000040	1	1.14807	27.8289	2.6885	H2KPA4;Q5DF56;A7RI59;U3I4X1;H2XRC8	no_go	IPR013026;IPR011990;IPR019734;IPR001440;IPR000008;IPR013105	Predicted protein;Tetratricopeptide repeat protein 18;Uncharacterized protein;SJCHGC05586 protein
19	fhe-miR-10-5p	11855.8	29010.9	24612.2	maker-scaffold10x_1693_pilon-snap-gene-0.38	BN1106_s3883B000156	1	19.2539	12.5659	33.1847	G7YJ26;K7J666;E0W1E5;H9K0K6;H3J6X9	GO:0005524;GO:0004674	IPR020636;IPR011009;IPR000719;IPR017441;IPR002290;IPR008271	cAMP-dependent protein kinase catalytic subunit, putative;Serine/threonine-protein kinase 11;Uncharacterized protein
19	fhe-miR-10-5p	11855.8	29010.9	24612.2	maker-scaffold10x_909_pilon-snap-gene-0.34	BN1106_s256B000348	1	1.95789	0.212326	0.464912	G7YI99;G4VS55;T1DJJ4;T1FZP0;B0WAE9	GO:0005634;GO:0003677;GO:0007275;GO:0006355	IPR023082;IPR009057;IPR007738	Homeobox protein prospero/prox-1;Prospero-like protein;Homeobox protein prospero;Putative homeobox transcription factor prospero;Uncharacterized protein
20	fhe-miR-12-5p	11.2249	174.081	443.479	maker-scaffold10x_973_pilon-augustus-gene-0.30	BN1106_s6125B000032	6	36.2575	51.5287	13.7195	C1LG05;G4LY28;G7Y4H6;R7VHD4;T1ELH3	GO:0005634;GO:0043565;GO:0005622	IPR003958;IPR009072	Negative cofactor 2 beta;TATA-binding protein-associated phosphoprotein (Dr1)
21	fhe-miR-31-5p	5893.75	830.067	170.088	maker-scaffold10x_1608_pilon-pred_gff_StringTie-gene-0.25	BN1106_s926B000355	3	1943.58	2127.83	6565.71	G7YMR9;K1QT15;K1P265;K1Q914;E7D1Q4	no_go	no_ipr	Tumor differentially expressed protein
21	fhe-miR-31-5p	5893.75	830.067	170.088	maker-scaffold10x_493_pilon-snap-gene-0.54	BN1106_s596B000430	3	20.7901	26.7997	15.0316	E9GMZ1;L7M4L9;K7IQR7;H9HEL0;F4W479	GO:0005929; GO:0031514; GO:0036064; GO:0060271; GO:0060296; GO:2000147	IPR007714	DUF667 domain-containing protein;UPF0468 protein C16orf80-like protein;Uncharacterized protein;Putative catalytic step 2 spliceosome
21	fhe-miR-31-5p	5893.75	830.067	170.088	augustus_masked-scaffold10x_1549_pilon-processed-gene-0.2	BN1106_s3508B000168	3	6.16983	15.84	27.5892	G7YBE7;G4VJE0;C3Y6T6;E5SIM5;R7UFJ2	GO:0016021;GO:0008233;GO:0006508	IPR008010;IPR007484	Putative uncharacterized protein;Transmembrane anterior posterior transformation protein 1;Protein TAPT1 homolog;Uncharacterized protein
21	fhe-miR-31-5p	5893.75	830.067	170.088	maker-scaffold10x_476_pilon-snap-gene-0.102	BN1106_s1085B000088	3	43.9207	13.3332	28.4155	H2KRH9;C1LL11;Q5DCR3;G4VGL2;T1FMI8	GO:0004449;GO:0000287;GO:0051287;GO:0006099	IPR019818;IPR001804;IPR004434;IPR024084	Isocitrate dehydrogenase (NAD+);Putative isocitrate dehydrogenase;SJCHGC06111 protein;Uncharacterized protein
21	fhe-miR-31-5p	5893.75	830.067	170.088	maker-scaffold10x_142_pilon-snap-gene-0.74	BN1106_s1567B000257	2	13.9143	14.4205	11.6384	G7YL25;G4VRT3;Q5BZ69;H2MDR1;H2MDR3	GO:0003841;GO:0016746	IPR002123	Putative 1-acylglycerol-3-phosphate acyltransferase;Lysocardiolipin acyltransferase 1;Uncharacterized protein;SJCHGC05680 protein
21	fhe-miR-31-5p	5893.75	830.067	170.088	maker-scaffold10x_1055_pilon-snap-gene-0.1	BN1106_s6271B000026	1	69.5251	50.1527	35.0125	H2KSK1;Q5DC78;G4LY00;C1LJZ1;H9GMJ6	GO:0016021;GO:0008963;GO:0003975;GO:0043231;GO:0019408;GO:0006487	IPR000715	Putative dolichyl-phosphate (UDP-N-acetylglucosamine) N-acetylglucosaminephosphotransferase 1 (GlcNAc-1-P transferase);UDP-N-acetylglucosamine--dolichyl-phosphate N-acetylglucosaminephosphotransferase;Uncharacterized protein;SJCHGC01805 protein
21	fhe-miR-31-5p	5893.75	830.067	170.088	maker-scaffold10x_1854_pilon-augustus-gene-0.35	BN1106_s1517B000258	1	18.1698	14.4526	16.2907	H2KQH2;D6W9D7;U4U7A6;N6T9R4;C3XSS2	GO:0035091;GO:0007154	IPR001683;IPR015404	Putative uncharacterized protein;Sorting nexin 4;Uncharacterized protein
21	fhe-miR-31-5p	5893.75	830.067	170.088	maker-scaffold10x_95_pilon-snap-gene-0.20	BN1106_s2441B000158	1	0.716397	13.3866	1.96575	H2KST6;G4V5T5;H2ZJ45;Q32TF6;H3AR71	GO:0005509	IPR010554;IPR006602;IPR011992;IPR002048	Putative ef-hand domain (C-terminal) containing protein;EF-hand domain-containing family member C2;Uncharacterized protein;EFHC2
21	fhe-miR-31-5p	5893.75	830.067	170.088	maker-scaffold10x_7_pilon-snap-gene-1.62	BN1106_s6583B000039	1	1.5916	2.12549	1.9738	C7C208;Q8MWP9;Q8T5G5;Q5C3A3;G4LXE5	GO:0004519;GO:0003723;GO:0003964;GO:0006278	IPR005135;IPR000477	Endonuclease-reverse transcriptase;Putative uncharacterized protein;SJCHGC09318 protein;Polyprotein
21	fhe-miR-31-5p	5893.75	830.067	170.088	maker-scaffold10x_935_pilon-snap-gene-0.38	BN1106_s2718B000115	1	0.440896	0.864993	0.986459	G7YHM6	GO:0004871	IPR000014	Uncharacterized protein
21	fhe-miR-31-5p	5893.75	830.067	170.088	snap_masked-scaffold10x_781_pilon-processed-gene-0.54	BN1106_s1534B000095	1	2.05778	0.772726	3.38984	G7Y944;H3A387;M3XIT0;D3DX44;G3UU04	GO:0005634;GO:0043565;GO:0003700	IPR000418;IPR006715;IPR011991	Ets variant gene 4 (E1A enhancer binding protein, E1AF), isoform CRA_b;Uncharacterized protein;ETS translocation variant 1/4/5
22	fhe-miR-36a-3p	2233.8	223.843	80.7207	maker-scaffold10x_113_pilon-pred_gff_StringTie-gene-0.102	BN1106_s4618B000051	26	3.18729	14.0754	1.22434	no_uniprot	no_go	no_ipr	Serpin
22	fhe-miR-36a-3p	2233.8	223.843	80.7207	maker-scaffold10x_502_pilon-pred_gff_StringTie-gene-0.71	BN1106_s1379B000109	16	406.025	229.312	154.883	Q71TT8;B2LXT9;D3PIP6;Q4U3C7;K7SRY9	GO:0005737;GO:0005856;GO:0005524	IPR004000;IPR020902;IPR004001	Actin;Actin-2
22	fhe-miR-36a-3p	2233.8	223.843	80.7207	maker-scaffold10x_391_pilon-snap-gene-0.53	BN1106_s2542B000101	8	13.2714	31.0477	15.0325	H2KR64	GO:0003779	IPR001589;IPR001715;IPR018159;IPR002017	Spectrin beta
22	fhe-miR-36a-3p	2233.8	223.843	80.7207	maker-scaffold10x_357_pilon-augustus-gene-0.42	BN1106_s2823B000086	8	0.54497	1.6949	0.0873906	D3ZZK0;G3SV02;H0WRN7;E1BMZ0;F1PTY6	GO:0005509	IPR011992;IPR018247;IPR002048	Protein Efcab7;Uncharacterized protein
22	fhe-miR-36a-3p	2233.8	223.843	80.7207	maker-scaffold10x_1784_pilon-pred_gff_StringTie-gene-0.12	BN1106_s3173B000376	7	1023.19	124.877	152.781	G4V8C4;G4V8C5;H2KPA9;F6WCG6;R7V9X3	GO:0030246;GO:0004553;GO:0005975;GO:0032450	IPR011013;IPR000322;IPR025887;IPR017853;IPR000519;IPR017957	Uncharacterized protein;Putative alpha-glucosidase;Lysosomal alpha-glucosidase
22	fhe-miR-36a-3p	2233.8	223.843	80.7207	augustus_masked-scaffold10x_166_pilon-processed-gene-0.13	BN1106_s1578B000131	7	49.5643	84.8297	67.5919	G7Y8K4;Q5BZE3;G4VHL7;G4VHL6;G4VHL5	GO:0000166;GO:0003743;GO:0030529;GO:0019013;GO:0008270;GO:0003676	IPR012677;IPR000504;IPR000571;IPR013085	Putative eukaryotic translation initiation factor 4h;U11/U12 small nuclear ribonucleoprotein 20 20kDa protein;SJCHGC02553 protein
22	fhe-miR-36a-3p	2233.8	223.843	80.7207	maker-scaffold10x_1272_pilon-augustus-gene-0.66	BN1106_s2855B000113	6	19.4385	19.1804	4.60983	G4M1K7;G7Y9H5;G7YST2;G3TRR8;H2LBK1	GO:0004842;GO:0008270	IPR001810;IPR013323;IPR008974;IPR001293	Uncharacterized protein;Putative uncharacterized protein;F-box protein 40;F-box protein 30
22	fhe-miR-36a-3p	2233.8	223.843	80.7207	maker-scaffold10x_2039_pilon-pred_gff_StringTie-gene-0.25	BN1106_s2914B000123	6	3.14836	7.47013	20.512	H2KRK4;G4VL45	no_go	0	Putative uncharacterized protein;Uncharacterized protein
22	fhe-miR-36a-3p	2233.8	223.843	80.7207	maker-scaffold10x_1043_pilon-snap-gene-0.15	BN1106_s4601B000114	5	43.0634	36.952	27.932	G4LZX8;C1L532;C1LGQ9;Q5BY27;E3TGF7	no_go	IPR022309	TGF-beta-inducible nuclear protein 1;Ribosome biogenesis protein nsa2-like protein;Ribosome biogenesis protein NSA2 homologue;SJCHGC06987 protein
22	fhe-miR-36a-3p	2233.8	223.843	80.7207	maker-scaffold10x_1453_pilon-snap-gene-0.19	BN1106_s5149B000085	5	21.9751	13.7509	16.7525	H2KT76;C1L608;Q5BXH3;G4VB57;L7LTH4	GO:0006457;GO:0016853	IPR023566;IPR013026;IPR011990;IPR001440;IPR019734;IPR001179	Peptidyl-prolyl cis-trans isomerase
22	fhe-miR-36a-3p	2233.8	223.843	80.7207	maker-scaffold10x_13_pilon-snap-gene-1.70	BN1106_s980B000152	5	10.2249	10.5189	5.09619	H2KQC7;G4VH85;K4DA40;M1BQD4;Q9LKI3	GO:0004588;GO:0004590;GO:0006207;GO:0044205	IPR013785;IPR014732;IPR018089;IPR001754;IPR023031;IPR004467;IPR000836;IPR011060	Orotidine 5'-phosphate decarboxylase;Uridine monophosphate synthetase;Uncharacterized protein;UMP synthase
22	fhe-miR-36a-3p	2233.8	223.843	80.7207	maker-scaffold10x_1332_pilon-snap-gene-0.35	BN1106_s2081B000158	5	5.3343	8.62856	1.83384	G7YTU4;G4VSP4;G7YXG7;G4VSD1;G4V968	GO:0004518;GO:0006281;GO:0090305;GO:0003723;GO:0003964;GO:0006278	IPR026832;IPR006085;IPR010418;IPR008979;IPR010400;IPR000477;IPR000905;IPR017861;IPR017860	Evolutionarily conserved signaling intermediate in Toll pathway mitochondrial;O-sialoglycoprotein endopeptidase
22	fhe-miR-36a-3p	2233.8	223.843	80.7207	maker-scaffold10x_493_pilon-snap-gene-1.17	BN1106_s602B000098	5	4.66189	0.943271	0.193028	G7Y4R6;G4VQY1;R7UB24;E9G8Z9;K1R8T3	GO:0005622;GO:0007165	IPR000008;IPR001478;IPR008936;IPR000198	Putative uncharacterized protein;Putative rho gtpase activating protein;Rho GTPase-activating protein 100F;Uncharacterized protein
22	fhe-miR-36a-3p	2233.8	223.843	80.7207	maker-scaffold10x_721_pilon-snap-gene-0.7	BN1106_s2505B000147	4	144.865	48.3841	121.309	C1LNG0;K1RH70;R7TUN9;Q6TNR8;G7MGT9	GO:0004616; GO:0006098; GO:0019521; GO:0050661	IPR008927;IPR006114;IPR006113;IPR006115;IPR006184;IPR013328;IPR012284;IPR016040	6-phosphogluconate dehydrogenase, decarboxylating, EC 1.1.1.44
22	fhe-miR-36a-3p	2233.8	223.843	80.7207	maker-scaffold10x_185_pilon-snap-gene-0.1	BN1106_s3946B000162	4	8.51745	13.8412	7.61195	G4LY86;S4RYN4;Q172M3;Q16I78;D6WH28	GO:0006417; GO:0030015	IPR007196;IPR024557	Ccr4-not transcription complex, putative;AAEL013767-PA;AAEL007326-PA;Uncharacterized protein
22	fhe-miR-36a-3p	2233.8	223.843	80.7207	maker-scaffold10x_186_pilon-snap-gene-0.90	BN1106_s342B000433	4	39.4843	13.422	34.8222	G7YR69;C1L5R0;C1LI44;Q5BXL1;T2MBQ8	no_go	IPR015943;IPR001680;IPR017986	WD repeat domain phosphoinositide-interacting protein 3;SJCHGC05492 protein
22	fhe-miR-36a-3p	2233.8	223.843	80.7207	maker-scaffold10x_2171_pilon-augustus-gene-0.3	BN1106_s5746B000114	4	5.7964	11.696	2.65855	H2KT25;G1KFJ3;F1P318;U3K2M6;G3VCP4	GO:0005794;GO:0008887;GO:0006468;GO:0016301	IPR007835;IPR025286	Uncharacterized protein;Glycerate kinase
22	fhe-miR-36a-3p	2233.8	223.843	80.7207	maker-scaffold10x_1231_pilon-snap-gene-0.6	BN1106_s10037B000010	4	0.430977	5.70382	30.5572	G4V5Q3;G7YF58;Q7ZXT1;F7A677;K7EBP3	GO:0005524;GO:0003677;GO:0004386;GO:0005852;GO:0003743	IPR014001;IPR001650;IPR027417;IPR000330;IPR027512;IPR000717	Uncharacterized protein;Putative uncharacterized protein;Translation initiation factor 3 subunit A;LOC398513 protein
22	fhe-miR-36a-3p	2233.8	223.843	80.7207	maker-scaffold10x_166_pilon-augustus-gene-0.95	BN1106_s2194B000228	3	16.0669	51.3884	45.3068	G7YVI3;G4VI19;M3WL70;F7H0A8;G3TKE8	GO:0005509;GO:0005097;GO:0032851	IPR011992;IPR002048;IPR004182;IPR000195;IPR024764;IPR018247	Uncharacterized protein;Putative gtpase-activating protein gyp2;TBC1 domain family member 9B
22	fhe-miR-36a-3p	2233.8	223.843	80.7207	maker-scaffold10x_2045_pilon-augustus-gene-0.19	BN1106_s1690B000282	3	53.0057	38.7105	42.0637	G7Y331;G4VSA5;G3MK27;E0VA68;T1JPA8	no_go	IPR012974;IPR002687;IPR012976	Nucleolar protein Nop56, putative;Putative uncharacterized protein;Putative nucleolar protein NOP56;Nucleolar protein 56;Uncharacterized protein
22	fhe-miR-36a-3p	2233.8	223.843	80.7207	maker-scaffold10x_1854_pilon-snap-gene-0.13	BN1106_s1517B000259	3	16.7405	23.6229	25.4121	G7YM87;G4M003;H2KQH3;Q5C3J6;Q8MR13	GO:0016787;GO:0006629;GO:0008152	IPR016035;IPR002110;IPR020683;IPR002641	85 kD calcium-independent phospholipase A2 (Ipla2), putative;Phospholipase A2;SJCHGC09449 protein;LD44515p
22	fhe-miR-36a-3p	2233.8	223.843	80.7207	maker-scaffold10x_1213_pilon-snap-gene-0.58	BN1106_s6521B000034	3	1.31121	21.2239	8.67425	M1G6I5;Q9NB07;H9KCQ4;F6LHS6;Q5DAN7	GO:0016021	IPR000301;IPR018499;IPR008952	Tetrapanion 2;Uncharacterized protein;Tetraspanin 2A;Putative uncharacterized protein;Tetraspanin F139
22	fhe-miR-36a-3p	2233.8	223.843	80.7207	maker-scaffold10x_1566_pilon-snap-gene-0.18	BN1106_s4108B000116	3	15.6364	18.3764	16.5313	G7YVK9;G4VFL5;G4LWN4	no_go	0	Putative uncharacterized protein;Uncharacterized protein
22	fhe-miR-36a-3p	2233.8	223.843	80.7207	maker-scaffold10x_206_pilon-snap-gene-0.68	BN1106_s103B000727	3	12.1752	16.4049	30.9363	H2KU03;G4VKE4;Q5C065;Q1HPK0;R7TIU6	GO:0003960;GO:0008270;GO:0016491	IPR013154;IPR002085;IPR011032;IPR016040;IPR002364	Putative quinone oxidoreductase;Synaptic vesicle membrane protein VAT-1 homolog-like;Vesicle amine transport protein;SJCHGC04527 protein;Uncharacterized protein
22	fhe-miR-36a-3p	2233.8	223.843	80.7207	maker-scaffold10x_977_pilon-snap-gene-0.78	BN1106_s423B000365	3	0	14.3476	3.36598	G7YRI9	GO:0007165	IPR011029;IPR000488	Death domain-containing protein 1
22	fhe-miR-36a-3p	2233.8	223.843	80.7207	maker-scaffold10x_22_pilon-snap-gene-0.130	BN1106_s1265B000165	3	6.71119	10.687	7.78582	H2KU76;Q5C2T2;C7TZ88;C1LD70;F6VNQ5	GO:0035556	IPR007940	SH3 domain-binding protein;Uncharacterized protein;SH3 domain-binding protein 5-like;SJCHGC05563 protein
22	fhe-miR-36a-3p	2233.8	223.843	80.7207	maker-scaffold10x_1616_pilon-snap-gene-0.9	BN1106_s1505B000208	3	6.16692	10.4263	17.3981	G7YIH1;G4LUN8;L7LWP6;L7MA85;H2LIL4	GO:0004386;GO:0016301	IPR008145;IPR008144;IPR004172;IPR027417;IPR001478;IPR011511;IPR001452;IPR020590;IPR014775	ATP-dependent RNA helicase, putative;MAGUK p55 subfamily member 2;Uncharacterized protein;Putative calcium/calmodulin-dependent serine protein kinase/membrane-associated guanylate kinase
22	fhe-miR-36a-3p	2233.8	223.843	80.7207	maker-scaffold10x_263_pilon-snap-gene-0.30	BN1106_s392B000868	2	108.89	48.3232	11.0668	G7Y7Q9;C1L5P0;C1L5P1;G4VNV2	GO:0019901	0	Myosin binding subunit;Putative heart-specific myosin light chain phosphatase small subunit;Heart-specific myosin light chain phosphatase small subunit
22	fhe-miR-36a-3p	2233.8	223.843	80.7207	maker-scaffold10x_113_pilon-snap-gene-0.196	BN1106_s2993B000108	2	10.5276	26.0602	7.90973	H2KQJ7;R7VJT9;H2YL28;A7RLE0;R7TM19	GO:0005777;GO:0003995;GO:0003997;GO:0050660;GO:0006635;GO:0006631	IPR006091;IPR012258;IPR002655;IPR009075;IPR009100	Uncharacterized protein
22	fhe-miR-36a-3p	2233.8	223.843	80.7207	maker-scaffold10x_114_pilon-snap-gene-0.93	BN1106_s4109B000161	2	1.99577	22.6133	2.77755	G7Y569;G4VIH4;K1QPI2;Q7QD48;D6W703	GO:0016020;GO:0004222;GO:0007155;GO:0006508	IPR001577	Putative uncharacterized protein;Invadolysin (M08 family);Leishmanolysin-like peptidase;AGAP002955-PA
22	fhe-miR-36a-3p	2233.8	223.843	80.7207	maker-scaffold10x_1859_pilon-augustus-gene-0.1	BN1106_s928B000208	2	13.9812	17.2682	25.3858	G7YLM0;G4LXS4;E2AJ31;H9I9W3;F4Q471	GO:0016301;GO:0016773;GO:0046854;GO:0048015;GO:0004430	IPR016024;IPR011009;IPR000403;IPR018936;IPR015433;IPR001263;IPR011989	Phosphatidylinositol 4-kinase alpha;Phosphatidylinositol 4-kinase;Uncharacterized protein
22	fhe-miR-36a-3p	2233.8	223.843	80.7207	maker-scaffold10x_64_pilon-augustus-gene-0.26	BN1106_s271B000510	2	11.5572	13.2145	3.09047	G7YH41;G4VKJ3;L7MGG6;L7LU94;F7EH37	GO:0005524;GO:0017111	IPR003593;IPR003959;IPR027417	Uncharacterized protein;Putative uncharacterized protein;Neuron navigator 3
22	fhe-miR-36a-3p	2233.8	223.843	80.7207	maker-scaffold10x_454_pilon-augustus-gene-0.43	BN1106_s2007B000411	2	7.19425	9.90756	5.70819	H2KSZ8;G4VLJ5;C1LGK7;G4VLJ6;G4VLJ7	GO:0046872	IPR000571	Zinc finger CCCH domain-containing protein;Putative uncharacterized protein;Zinc finger CCCH domain-containing protein 6
22	fhe-miR-36a-3p	2233.8	223.843	80.7207	maker-scaffold10x_454_pilon-snap-gene-0.33	BN1106_s2007B000411	2	7.19425	9.90756	5.70819	H2KSZ8;G4VLJ5;C1LGK7;G4VLJ6;G4VLJ7	GO:0046872	IPR000571	Zinc finger CCCH domain-containing protein;Putative uncharacterized protein;Zinc finger CCCH domain-containing protein 6
22	fhe-miR-36a-3p	2233.8	223.843	80.7207	maker-scaffold10x_1678_pilon-snap-gene-0.7	BN1106_s192B000399	2	17.3798	8.38944	19.0946	G4VNU5;Q5C0C9;C1LG48;G7YFK8;H9M5P9	GO:0005524;GO:0004691;GO:0046872;GO:0008081;GO:0004674	IPR028375;IPR011009;IPR000719;IPR017441;IPR002290;IPR008271;IPR003607;IPR006674	SNF1A/AMP-activated protein kinase;Serine/threonine kinase
22	fhe-miR-36a-3p	2233.8	223.843	80.7207	maker-scaffold10x_4_pilon-snap-gene-0.94	BN1106_s1020B000133	1	61.8213	87.9018	67.4034	H2KP81;G4VSR6;C1LJF2;C1L6D9;C7TZT4	GO:0005634;GO:0000079;GO:0006355;GO:0006396	IPR013763;IPR004367;IPR015429;IPR017060;IPR015431;IPR006671	Cyclin-L1;Putative cyclin l;Cyclin-L2
22	fhe-miR-36a-3p	2233.8	223.843	80.7207	maker-scaffold10x_1084_pilon-snap-gene-0.148	BN1106_s7139B000053	1	98.0705	58.2594	46.3025	H2KQX8;C4QLY5;Q86EL0;R4G3D8;Q7Q5G0	GO:0008137	IPR010218;IPR001268;IPR020396	NADH-ubiquinone oxidoreductase mitochondrial, putative;NADH dehydrogenase (Ubiquinone) Fe-S protein 3;AGAP006456-PA;Putative NADH dehydrogenase (Ubiquinone) Fe-S protein 3;SJCHGC06115 protein;Putative nadh-ubiquinone oxidoreductase;Uncharacterized protein
22	fhe-miR-36a-3p	2233.8	223.843	80.7207	maker-scaffold10x_71_pilon-snap-gene-0.86	BN1106_s600B000212	1	31.4684	41.3637	49.2555	G4V831;G4V832;G7YV65;G4V833;Q5BZE6	GO:0005634;GO:0003677;GO:0046872;GO:0006351	IPR017923;IPR000571	Putative uncharacterized protein;Serine/threonine-protein phosphatase 1 regulatory subunit 10;SJCHGC05497 protein
22	fhe-miR-36a-3p	2233.8	223.843	80.7207	maker-scaffold10x_73_pilon-snap-gene-0.23	BN1106_s2959B000391	1	31.2227	33.665	28.2256	H2KNL2;C1LG78;G4V8J2;F7I3U0;K7FQM6	GO:0005737;GO:0006887;GO:0048278	IPR009976	Exocyst complex component 5;Uncharacterized protein;Putative uncharacterized protein
22	fhe-miR-36a-3p	2233.8	223.843	80.7207	maker-scaffold10x_604_pilon-augustus-gene-0.122	BN1106_s6104B000058	1	23.283	26.8538	62.8914	G4V9W8;G7YCD8;T1EKE2;E9FTK6;I3JQM4	GO:0006659;GO:0003882	IPR004277	Putative uncharacterized protein;Phosphatidylserine synthase 2;Uncharacterized protein
22	fhe-miR-36a-3p	2233.8	223.843	80.7207	maker-scaffold10x_718_pilon-snap-gene-0.11	BN1106_s1563B000150	1	24.3162	20.0573	28.6087	H2KVP7;G4M0J1;C1LJ24;C1L682;Q5BZ46	no_go	0	Uncharacterized protein;Putative uncharacterized protein;SJCHGC00542 protein
22	fhe-miR-36a-3p	2233.8	223.843	80.7207	maker-scaffold10x_898_pilon-snap-gene-0.16	BN1106_s7592B000015	1	28.4178	17.6092	26.0077	H2KST8;G4VFD2;A7S732;T1IQC0;E0W2B7	GO:0004842;GO:0016567	IPR000569	Predicted protein;Ubiquitin-protein ligase E3A, putative;Putative ubiquitin ligase E3a;Ubiquitin-protein ligase E3 A;Uncharacterized protein
22	fhe-miR-36a-3p	2233.8	223.843	80.7207	maker-scaffold10x_432_pilon-snap-gene-0.99	BN1106_s1600B000255	1	0.398014	15.437	4.88622	H2KQK6;M3ZZL6;G3PXX9;F1R597;H2S556	GO:0005737; GO:0005813	IPR001611;IPR025875;IPR003603	Uncharacterized protein;Leucine-rich repeat and coiled-coil domain-containing protein 1
22	fhe-miR-36a-3p	2233.8	223.843	80.7207	maker-scaffold10x_281_pilon-augustus-gene-0.194	BN1106_s229B000867	1	1.61648	12.2275	3.575	G7YDM8	no_go	0	Uncharacterized protein
22	fhe-miR-36a-3p	2233.8	223.843	80.7207	snap_masked-scaffold10x_296_pilon-processed-gene-0.27	BN1106_s1455B000098	1	8.98035	9.00202	12.664	G7Y8A1	no_go	0	Uncharacterized protein
22	fhe-miR-36a-3p	2233.8	223.843	80.7207	maker-scaffold10x_1358_pilon-snap-gene-0.6	BN1106_s875B000403	1	7.64889	7.73034	29.6265	G7YIL3;G4VJS5;L7MAG1;T1FQQ5;Q869G0	GO:0005737; GO:0005886; GO:0007268; GO:0043197; GO:0045202	IPR001478;IPR011993;IPR006020	Amyloid beta A4 protein related;Protein lin-10;Uncharacterized protein;Munc18-1-interacting protein 1
22	fhe-miR-36a-3p	2233.8	223.843	80.7207	maker-scaffold10x_269_pilon-snap-gene-0.9	BN1106_s528B000200	1	4.00399	7.0376	11.7108	G7Y9C8;G4VLZ7;G4VLZ8;K7B7X4;K7CRF1	GO:0005097;GO:0032851	IPR000195	USP6 N-terminal-like protein;USP6 N-terminal like
22	fhe-miR-36a-3p	2233.8	223.843	80.7207	maker-scaffold10x_125_pilon-augustus-gene-0.75	BN1106_s4778B000100	1	0.333523	2.99419	18.6346	G7Y9C2;G4LY86;Q4RGW4;H3DMY7;F1QAM0	GO:0006417; GO:0030015	IPR007196;IPR024557	CCR4-NOT transcription complex subunit 1;Ccr4-not transcription complex, putative;Uncharacterized protein
22	fhe-miR-36a-3p	2233.8	223.843	80.7207	maker-scaffold10x_2049_pilon-snap-gene-0.14	BN1106_s95B000384	1	2.60503	2.66126	0.503949	G7YAP8;A7SEY8;M0R2J8;M3YIK9;H3IWJ7	GO:0035556	IPR003533;IPR000772	Predicted protein;Doublecortin domain-containing protein 5;Uncharacterized protein;Doublecortin domain-containing protein 1
22	fhe-miR-36a-3p	2233.8	223.843	80.7207	maker-scaffold10x_2386_pilon-snap-gene-0.24	BN1106_s489B000145	1	0.123481	1.63169	0.483997	G4VNW4	no_go	IPR008972;IPR019316;IPR013783;IPR014756;IPR002909	Putative fibrocystin l
22	fhe-miR-36a-3p	2233.8	223.843	80.7207	snap_masked-scaffold10x_204_pilon-processed-gene-0.48	BN1106_s847B000389	1	0.308796	0.636146	1.22664	H2KTF4;G4VAN2	GO:0005634;GO:0003700;GO:0003707;GO:0006355;GO:0043401	IPR008946	Putative uncharacterized protein
23	fhe-miR-36b-3p	43.2474	0	0	maker-scaffold10x_113_pilon-pred_gff_StringTie-gene-0.102	BN1106_s4618B000051	26	3.18729	14.0754	1.22434	no_uniprot	no_go	no_ipr	Serpin
23	fhe-miR-36b-3p	43.2474	0	0	maker-scaffold10x_596_pilon-pred_gff_StringTie-gene-0.17	BN1106_s1139B000356	12	0.0183998	40.0658	2.53356	H2KVI8;H3EN95;T1GL73;H3EAW9;Q94012	GO:0005814; GO:0005856; GO:0005879; GO:0008017; GO:0031514; GO:0034453; GO:0036064; GO:0036126	IPR024963;IPR015880	Protein FAM154A;Uncharacterized protein;Protein T08G11.3
23	fhe-miR-36b-3p	43.2474	0	0	maker-scaffold10x_713_pilon-pred_gff_StringTie-gene-0.73	BN1106_s98B000758	9	0.182193	8.31339	0.66113	G7Y9I4;F6VWR7;R7UNS3;F7EKI1;G3WF32	GO:0005929;GO:0030991;GO:0060271;GO:0042073;GO:0007224	IPR011717;IPR013026;IPR011990;IPR013105;IPR019734;IPR001440	Tetratricopeptide repeat protein 21B
23	fhe-miR-36b-3p	43.2474	0	0	maker-scaffold10x_1723_pilon-augustus-gene-0.71	BN1106_s81B000691	8	6.93522	6.39888	4.69208	Q5DCK8;G4LVI3;H2KUQ3;G4LVI2;E2AAN9	GO:0006355	IPR012479	SAP30-binding protein;Putative uncharacterized protein;SJCHGC08953 protein
23	fhe-miR-36b-3p	43.2474	0	0	maker-scaffold10x_902_pilon-snap-gene-0.60	BN1106_s6580B000054	7	28.6245	10.1154	35.2103	G7YXV4;C1L479;G4VM62;T1G5G1;Q5F4B4	GO:0016591;GO:0070940;GO:0008284;GO:0045944;GO:0010564	IPR006569;IPR008942;IPR006903	Uncharacterized protein;Putative uncharacterized protein;Regulation of nuclear pre-mRNA domain-containing protein 1B;Cell-cycle related and expression-elevated protein in tumor
23	fhe-miR-36b-3p	43.2474	0	0	maker-scaffold10x_2403_pilon-snap-gene-0.23	BN1106_s1699B000181	6	1.98127	15.9844	0.847451	H3J2F8;C3Z406;A7S530;H3BGE8;R7UCM7	no_go	IPR003409	Predicted protein;Putative uncharacterized protein;Uncharacterized protein
23	fhe-miR-36b-3p	43.2474	0	0	maker-scaffold10x_95_pilon-snap-gene-0.32	BN1106_s3153B000161	6	2.13947	2.38923	0.354011	Q8MWP9;Q8T5G5;G4LXE5;C7C208;G4M1V0	GO:0004519;GO:0003723;GO:0003964;GO:0006278;GO:0016746	IPR005135;IPR000477;IPR002123	Endonuclease-reverse transcriptase;Acyl-CoA:glycerol-3-phosphate acyltransferase
23	fhe-miR-36b-3p	43.2474	0	0	maker-scaffold10x_2068_pilon-snap-gene-0.6	BN1106_s559B000224	5	55.0808	50.4021	106.225	G7YH93;G4V5P0;R7TZR4;H9K3W3;U3IJX0	no_go	IPR002110;IPR020683	Putative ankyrin repeat domain protein;Ankyrin repeat domain-containing protein 12;Uncharacterized protein
23	fhe-miR-36b-3p	43.2474	0	0	maker-scaffold10x_102_pilon-snap-gene-0.49	BN1106_s1425B000081	4	0.492659	14.528	1.6167	G7YMD3;G4LVG3;A7S8V5;H3HQG6;H3B4N1	GO:0005509	IPR011992;IPR002048;IPR003018;IPR018247	Predicted protein;Putative uncharacterized protein;EF-hand calcium-binding domain-containing protein 5;Uncharacterized protein
23	fhe-miR-36b-3p	43.2474	0	0	maker-scaffold10x_520_pilon-augustus-gene-1.69	BN1106_s141B000390	4	5.66802	8.77349	17.358	G4VSJ1;R7TZJ4;F1KPS5;T1K7I8;A8PT15	GO:0046872	IPR000571	Muscleblind-like protein, putative;Muscleblind-like protein;Uncharacterized protein
23	fhe-miR-36b-3p	43.2474	0	0	maker-scaffold10x_414_pilon-snap-gene-0.55	BN1106_s1311B000373	3	45.9667	22.4655	16.9918	G4VG93;G7YDN0;H3AUB2;T1JUP9;L1J459	GO:0035556	IPR000591;IPR011991;IPR027244;IPR000483;IPR001611;IPR025875;IPR003591;IPR000372;IPR026906	Putative dep domain containing protein;DEP domain-containing protein 5;Uncharacterized protein
23	fhe-miR-36b-3p	43.2474	0	0	augustus_masked-scaffold10x_1272_pilon-processed-gene-0.85	BN1106_s2000B000096	3	3.11492	15.2076	7.30234	G7YK35;G4VGI1;G5B635;G3V650;G3T6I4	GO:0016235;GO:0005737	IPR015134;IPR013026;IPR011990;IPR019734;IPR013105	Uncharacterized protein;Calcineurin binding protein 1, isoform CRA_a;Calcineurin-binding protein cabin-1
23	fhe-miR-36b-3p	43.2474	0	0	augustus_masked-scaffold10x_157_pilon-processed-gene-0.14	BN1106_s4941B000082	3	14.307	11.155	10.9737	G7YX32;G4M132;B5X1K2;F6YA33;M3ZP14	GO:0005634;GO:0005524;GO:0004003;GO:0003677;GO:0006289;GO:0007568;GO:0030282;GO:0008283;GO:0032289;GO:0040016;GO:0043249;GO:0030198;GO:0035315;GO:0048820;GO:0060218;GO:0001701;GO:0035264;GO:0043388;GO:0009791;GO:0006979;GO:0021510;GO:0009650	IPR006555;IPR010614;IPR002464;IPR013020;IPR010643;IPR014013;IPR006554;IPR027417;IPR001945	TFIIH basal transcription factor complex helicase subunit;DNA repair helicase rad3/xp-d
23	fhe-miR-36b-3p	43.2474	0	0	maker-scaffold10x_13_pilon-augustus-gene-2.149	BN1106_s3479B000077	3	12.7316	10.9218	19.9013	G7YI82;G4VJF5;G4VJF4	GO:0006915	0	Putative uncharacterized protein;Uncharacterized protein
23	fhe-miR-36b-3p	43.2474	0	0	maker-scaffold10x_245_pilon-augustus-gene-0.96	BN1106_s124B000715	3	0.998588	3.63283	8.1825	G7YF48;G4V651;Q9I9N7;T1KF53;K1QPS4	GO:0016021;GO:0005524;GO:0004383;GO:0004672;GO:0035556;GO:0016849;GO:0009190	IPR001054;IPR018297;IPR001828;IPR011645;IPR011009;IPR001170;IPR028082;IPR000719;IPR001245	Atrial natriuretic peptide receptor A
23	fhe-miR-36b-3p	43.2474	0	0	maker-scaffold10x_2572_pilon-snap-gene-0.16	BN1106_s934B000321	2	9.74976	63.3789	14.2715	H2KNY4;G4VF57;A3FQS1;Q5CHL8;F7G6A6	GO:0005524;GO:0005509;GO:0004674;GO:0046777	IPR011992;IPR018247;IPR002048;IPR011009;IPR000719;IPR017441;IPR002290;IPR008271;IPR020636	Uncharacterized protein;Putative serine/threonine kinase;Serine/threonine kinase 33
23	fhe-miR-36b-3p	43.2474	0	0	maker-scaffold10x_720_pilon-snap-gene-0.11	BN1106_s4877B000143	2	11.3409	23.6813	4.37167	C1LEQ3;Q5BXZ2;G7Y6I8;G4LUH1;U5EXT0	GO:0005634;GO:0003684;GO:0000166;GO:0006289	IPR009061;IPR000465;IPR022656;IPR022652	DNA-repair protein complementing XP-A cells homolog;Putative uncharacterized protein Smp_010260;DNA-repair protein complementing XP-A cells;SJCHGC06480 protein;Putative dna excision repair protein xpa/xpac/rad14
23	fhe-miR-36b-3p	43.2474	0	0	maker-scaffold10x_419_pilon-augustus-gene-0.45	BN1106_s1227B000341	2	3.63809	9.57136	20.4576	G7Y4G4;G4LUH6;B4NK85;E0VFH0;Q8I0B2	GO:0030554;GO:0016301;GO:0005737;GO:0005634;GO:0006914;GO:0042595;GO:0009267;GO:0042632;GO:0006629;GO:0045787;GO:2001020;GO:0030730	IPR000644	GK14491;AMP-activated protein kinase, gamma regulatory subunit, putative;Putative uncharacterized protein Smp_127420;5'-AMP-activated protein kinase subunit gamma-1;Loechrig isoform II;Loechrig isoform V;Loechrig isoform VI;Loechrig isoform VII
23	fhe-miR-36b-3p	43.2474	0	0	maker-scaffold10x_267_pilon-snap-gene-0.55	BN1106_s20766B000005	2	1.42659	2.42633	0	G7YTZ8;G7Y3Q9	GO:0016757;GO:0016020;GO:0016263;GO:0016266	IPR026842;IPR002659	Glycoprotein-N-acetylgalactosamine 3-beta-galactosyltransferase
23	fhe-miR-36b-3p	43.2474	0	0	maker-scaffold10x_2264_pilon-snap-gene-0.9	BN1106_s2136B000141	1	45.6053	54.2904	26.5008	Q6PMM5;G7Y718;E9PRH7;H3FCQ0;H2M942	GO:0005829;GO:0005634;GO:0031143;GO:0005524;GO:0004707;GO:0051216;GO:0031663;GO:0000165;GO:2000657;GO:0009887;GO:0051090;GO:0006974;GO:0043330;GO:0019233;GO:0006351;GO:0016301	IPR011009;IPR008349;IPR000719;IPR003527;IPR017441;IPR002290;IPR008271	Mitogen-activated protein kinase 3;Extracellular signal-regulated kinase 1/2;Uncharacterized protein;MAP kinase
23	fhe-miR-36b-3p	43.2474	0	0	maker-scaffold10x_355_pilon-snap-gene-0.2	BN1106_s1052B000154	1	48.0731	38.0634	265.561	G4VAU5;G4M101;G4M102;Q86E26;Q5BZ06	GO:0005856;GO:0005737;GO:0019898	IPR019749;IPR019750;IPR014352;IPR019748;IPR000299;IPR018979;IPR000798;IPR018980;IPR011993	4.1 G protein, putative;Putative uncharacterized protein;SJCHGC05939 protein;Clone ZZZ303 mRNA sequence
23	fhe-miR-36b-3p	43.2474	0	0	maker-scaffold10x_19_pilon-augustus-gene-0.63	BN1106_s2279B000132	1	21.8991	29.5503	10.1871	G4LX67;G7YGY1;G7YVZ6;Q5BRE7;T1FQ45	no_go	IPR026736	Putative uncharacterized protein;Uncharacterized protein;SJCHGC08491 protein
23	fhe-miR-36b-3p	43.2474	0	0	maker-scaffold10x_58_pilon-snap-gene-0.138	BN1106_s115B000507	1	25.8487	21.7603	10.6401	G7Y5F1;G4V5G2;Q5BY34;H2Z5U2;R7UGI1	GO:0016021	IPR011990	Putative uncharacterized protein;Regulator of microtubule dynamics protein 3;Uncharacterized protein;SJCHGC09126 protein
23	fhe-miR-36b-3p	43.2474	0	0	maker-scaffold10x_242_pilon-augustus-gene-0.6	BN1106_s156B000287	1	16.6073	19.9585	16.3584	H2KPG4;G4VG27;T1J4Y2;A7T0U2;I1GJ25	GO:0006402; GO:0017148; GO:0030014	IPR011990;IPR001440;IPR019734	Predicted protein;Uncharacterized protein;CCR4-NOT transcription complex subunit 10-B
23	fhe-miR-36b-3p	43.2474	0	0	maker-scaffold10x_721_pilon-snap-gene-0.1	BN1106_s194B000262	1	19.7565	12.7536	18.6308	H2KVJ7;G4LWL2;R7USC7;K1Q903;G1SPN2	GO:0005634; GO:0005737; GO:0008134	IPR020941;IPR024314;IPR007768;IPR016591	Uncharacterized protein;Suppressor of fused, putative;Suppressor of fused homolog;Suppressor of fused-like protein
23	fhe-miR-36b-3p	43.2474	0	0	augustus_masked-scaffold10x_206_pilon-processed-gene-0.10	BN1106_s103B000719	1	15.5293	10.4255	32.6419	H2KUB5;G4LY78;B7QIT4;L7M4U9;H2LNL3	GO:0005634;GO:0006397;GO:0006396;GO:0005622	IPR003107;IPR008847;IPR011990;IPR013026;IPR013105;IPR019734	Pre-mRNA splicing factor Syf1, putative;Hcnp homolog, putative;Pre-mRNA-splicing factor SYF1;Uncharacterized protein;Putative mrna splicing factor
23	fhe-miR-36b-3p	43.2474	0	0	maker-scaffold10x_137_pilon-snap-gene-0.14	BN1106_s1466B000258	1	9.19559	9.61866	6.53437	G7YW60;H3IC57;K7FLR4;D9IVE9;M4APA7	GO:0003824;GO:0000062;GO:0016853	IPR022408;IPR000582;IPR001753;IPR014352	ACBP;Peroxisomal 3 2-trans-enoyl-CoA isomerase;Uncharacterized protein
23	fhe-miR-36b-3p	43.2474	0	0	augustus_masked-scaffold10x_609_pilon-processed-gene-0.38	BN1106_s831B000165	1	4.86412	9.09449	27.2885	G7Y463;G4M0F2;F7H1S1;F7CAM7;F7H1T1	GO:0005737;GO:0003676;GO:0035091;GO:0008270;GO:0007154	IPR001683;IPR001878	Uncharacterized protein;Putative uncharacterized protein;Zinc finger CCHC domain-containing protein 2
23	fhe-miR-36b-3p	43.2474	0	0	maker-scaffold10x_2520_pilon-snap-gene-0.1	BN1106_s1585B000159	1	0.468107	3.58972	1.62796	G7YUP3;G4LX56;K1P8P3;R7T4M6;H3JJD1	no_go	IPR001715;IPR008962	Putative uncharacterized protein;Uncharacterized protein;Uncharacterized protein CXorf22
23	fhe-miR-36b-3p	43.2474	0	0	maker-scaffold10x_1281_pilon-snap-gene-0.16	BN1106_s5411B000068	1	4.11765	2.70508	12.578	G7YMC4;G4V977;G4V976;H9K034;E2AE36	GO:0005524;GO:0003677;GO:0004386	IPR013999;IPR014012;IPR014001;IPR001650;IPR017877;IPR027417;IPR000330	Helicase domino;Putative helicase;E1A-binding protein p400;Uncharacterized protein
25	fhe-miR-61-3p	19661.2	7430.5	7989.77	maker-scaffold10x_1695_pilon-pred_gff_StringTie-gene-0.47	BN1106_s86B000851	11	43.8602	64.4152	63.6025	H2KRM1;G4VFI6;C1LG67;C1LG68;M7BPS0	GO:0004527;GO:0003676	IPR006055;IPR013520;IPR012337;IPR003034	Three prime histone mRNA exonuclease 1;Putative 3-5 exonuclease eri1;3'-5' exoribonuclease 1
25	fhe-miR-61-3p	19661.2	7430.5	7989.77	maker-scaffold10x_1784_pilon-pred_gff_StringTie-gene-0.12	BN1106_s3173B000376	7	1023.19	124.877	152.781	G4V8C4;G4V8C5;H2KPA9;F6WCG6;R7V9X3	GO:0030246;GO:0004553;GO:0005975;GO:0032450	IPR011013;IPR000322;IPR025887;IPR017853;IPR000519;IPR017957	Uncharacterized protein;Putative alpha-glucosidase;Lysosomal alpha-glucosidase
25	fhe-miR-61-3p	19661.2	7430.5	7989.77	maker-scaffold10x_1549_pilon-snap-gene-0.82	BN1106_s873B000245	7	0.826488	2.97459	17.1186	G7YRX1;G4VIS1;J9FF03;B7P607;E2AZR9	GO:0046872;GO:0003676	IPR007087;IPR015880;IPR013087	Putative uncharacterized protein;Krueppel-like factor 5;Putative zinc finger protein;GDNF-inducible zinc finger protein 1;Uncharacterized protein
25	fhe-miR-61-3p	19661.2	7430.5	7989.77	maker-scaffold10x_1010_pilon-pred_gff_StringTie-gene-0.79	BN1106_s187B000161	6	0.34894	5.75484	1.35671	H2KQJ5;K1PBA9;T1IP28;B7P1L1;H9K7L9	GO:0005622;GO:0005525;GO:0007264	IPR027417;IPR005225;IPR024156;IPR006689	ADP ribosylation factor 79F, putative;ADP-ribosylation factor-like 6;Uncharacterized protein;ADP-ribosylation factor-like protein 6
25	fhe-miR-61-3p	19661.2	7430.5	7989.77	maker-scaffold10x_908_pilon-augustus-gene-0.71	BN1106_s1617B000258	5	12.1403	30.8053	29.213	G7Y8M9;B7QGS4;M3ZXS9;H2ML66;H9KPC5	GO:0005524;GO:0004402;GO:0000287;GO:0004697;GO:0016573;GO:0004674	IPR000961;IPR011009;IPR015022;IPR023142;IPR001478;IPR000719;IPR002290;IPR008271	Microtubule associated serine/threonine kinase, putative;Microtubule-associated serine/threonine kinase;Uncharacterized protein
25	fhe-miR-61-3p	19661.2	7430.5	7989.77	maker-scaffold10x_1092_pilon-snap-gene-0.2	BN1106_s1685B000244	5	2.3639	21.9435	2.29372	G7YMW6;Q5C422;G4VRW7	no_go	no_ipr	Uncharacterised
25	fhe-miR-61-3p	19661.2	7430.5	7989.77	maker-scaffold10x_538_pilon-pred_gff_StringTie-gene-0.25	BN1106_s65B000500	5	1.09402	5.15853	12.6006	Q5BS69;C1LHZ7;C1LHZ8;G7YDV6;G7YTL5	GO:0016021	IPR027417	Uncharacterized protein;NAD dependent epimerase/dehydratase;SJCHGC05825 protein
25	fhe-miR-61-3p	19661.2	7430.5	7989.77	maker-scaffold10x_932_pilon-snap-gene-0.18	BN1106_s779B000221	4	53.5387	43.0956	73.3187	G7YPA3;Q5DEG7;G4LV14;R7U5B0;I7G2Z3	GO:0005737	IPR027267;IPR004148;IPR000108;IPR001452	Sh3-containing grb2-like protein 3 (Endophilin III);Endophilin-A;Macaca fascicularis brain cDNA clone: QorA-10036, similar to human SH3-domain GRB2-like 3 (SH3GL3), mRNA, RefSeq: NM_003027.2;SJCHGC01831 protein;Uncharacterized protein
25	fhe-miR-61-3p	19661.2	7430.5	7989.77	augustus_masked-scaffold10x_1021_pilon-processed-gene-0.14	BN1106_s1329B000130	4	27.4385	32.8214	72.2203	G4V9X0;G4V9W9;G7YCE0;C5H612;B6SCG4	no_go	IPR000626	HLA-B-associated transcript 3;Putative scythe/bat3;Large proline-rich protein BAG6
25	fhe-miR-61-3p	19661.2	7430.5	7989.77	maker-scaffold10x_149_pilon-augustus-gene-0.78	BN1106_s3600B000108	4	25.4883	13.888	41.3853	G7YC52;C1LFG9;G4VAZ2;G4VAZ1	GO:0016020;GO:0005578	IPR001863	Glypican
25	fhe-miR-61-3p	19661.2	7430.5	7989.77	maker-scaffold10x_653_pilon-snap-gene-0.2	BN1106_s883B000136	4	6.03269	9.22807	1.08246	G7YJQ9;C1LE61;G4VR93;K1Q2X2;B7QEL3	GO:0003676;GO:0000166	IPR012677;IPR000504	RNA-binding protein, putative;Ataxin-2-binding protein 1;Putative ataxin 2-binding protein (Hexaribonucleotide binding protein 1);RNA binding protein fox-1;RNA-binding protein 9
25	fhe-miR-61-3p	19661.2	7430.5	7989.77	maker-scaffold10x_487_pilon-augustus-gene-0.66	BN1106_s4452B000129	4	24.4388	7.43197	36.8208	H2KT28;G4V6C3;Q5DEQ6;E0VPY2;Q5BZ03	GO:0016301	IPR006828;IPR014756	5'-AMP-activated protein kinase subunit beta-2, putative;Putative 5-AMP-activated protein kinase , beta subunit;5'-AMP-activated protein kinase subunit beta-2;SJCHGC06409 protein;SJCHGC00891 protein
25	fhe-miR-61-3p	19661.2	7430.5	7989.77	maker-scaffold10x_145_pilon-snap-gene-2.175	BN1106_s9B000624	4	0.92442	0.729618	0.228226	F1Q365;F7I5C3;M3XX36;K7FQQ0;C9JK49	no_go	0	Protein LOC400891;Uncharacterized protein
25	fhe-miR-61-3p	19661.2	7430.5	7989.77	maker-scaffold10x_841_pilon-snap-gene-0.68	BN1106_s848B000722	3	14.4469	42.5947	110.952	G4VNZ0;G7YG05;I1CE39;G4VRU3;F1KS92	GO:0016021	IPR001870;IPR008985;IPR024964;IPR006595;IPR027713;IPR018355;IPR003877;IPR006594;IPR013720;IPR013144	Ran-binding protein 9;Ran binding protein 9-related;Ran-binding protein 10;Uncharacterized protein
25	fhe-miR-61-3p	19661.2	7430.5	7989.77	maker-scaffold10x_2045_pilon-augustus-gene-0.19	BN1106_s1690B000282	3	53.0057	38.7105	42.0637	G7Y331;G4VSA5;G3MK27;E0VA68;T1JPA8	no_go	IPR012974;IPR002687;IPR012976	Nucleolar protein Nop56, putative;Putative uncharacterized protein;Putative nucleolar protein NOP56;Nucleolar protein 56;Uncharacterized protein
25	fhe-miR-61-3p	19661.2	7430.5	7989.77	maker-scaffold10x_237_pilon-pred_gff_StringTie-gene-0.175	BN1106_s1752B000126	3	167.229	25.172	160.622	H2KTT2;C1M2M7;Q5D9E3;Q5DBI9;H2RNA0	GO:0047800	IPR012864;IPR014710;IPR011051	Putative uncharacterized protein;Cysteamine dioxygenase;Uncharacterized protein;SJCHGC02829 protein
25	fhe-miR-61-3p	19661.2	7430.5	7989.77	maker-scaffold10x_414_pilon-snap-gene-0.55	BN1106_s1311B000373	3	45.9667	22.4655	16.9918	G4VG93;G7YDN0;H3AUB2;T1JUP9;L1J459	GO:0035556	IPR000591;IPR011991;IPR027244;IPR000483;IPR001611;IPR025875;IPR003591;IPR000372;IPR026906	Putative dep domain containing protein;DEP domain-containing protein 5;Uncharacterized protein
25	fhe-miR-61-3p	19661.2	7430.5	7989.77	snap_masked-scaffold10x_1073_pilon-processed-gene-0.43	BN1106_s2723B000151	3	15.8579	16.8104	4.46752	Q5DG80;M4QLF4;Q5DCI0;C4QPD0;G7YRS0	GO:0003743;GO:0003676	IPR003100;IPR003165;IPR012337	Eukaryotic translation initiation factor 2c,putative;Protein argonaute-3;Ago2;SJCHGC01111 protein;Putative uncharacterized protein
25	fhe-miR-61-3p	19661.2	7430.5	7989.77	maker-scaffold10x_418_pilon-snap-gene-0.87	BN1106_s688B000252	3	3.91807	10.8819	33.1437	G7YU61;D6WKR6;H9K6P3;K7IVT5;H9HWM2	GO:0004842;GO:0016567	IPR011989;IPR016024;IPR000569;IPR004170	Putative uncharacterized protein;E3 ubiquitin-protein ligase TRIP12;Uncharacterized protein
25	fhe-miR-61-3p	19661.2	7430.5	7989.77	maker-scaffold10x_204_pilon-snap-gene-0.32	BN1106_s847B000388	3	10.8631	9.04909	3.35859	G7YN86;G4VAN3;A5H660;B3RYK4;H3J5Y3	GO:0016787;GO:0004407	IPR000286;IPR023801;IPR003084	Histone deacetylase 8;Putative uncharacterized protein;Putative histone deacetylase 1, 2 ,3;Uncharacterized protein
25	fhe-miR-61-3p	19661.2	7430.5	7989.77	maker-scaffold10x_949_pilon-augustus-gene-0.26	BN1106_s907B000230	3	5.67079	3.76921	2.5555	Q5C7D0;G7YW80	GO:0005634	IPR019024	Putative uncharacterized protein;SJCHGC08877 protein
25	fhe-miR-61-3p	19661.2	7430.5	7989.77	maker-scaffold10x_654_pilon-snap-gene-0.148	BN1106_s214B000750	3	0.804127	2.79787	13.7056	H9K4Q6;E2B6J6;K7IQK7;T1H298;G4LU96	GO:0003723	IPR004087;IPR004088	RNA-binding protein Nova-1;Soluble guanylate cyclase gcy, putative;Uncharacterized protein
25	fhe-miR-61-3p	19661.2	7430.5	7989.77	maker-scaffold10x_525_pilon-snap-gene-0.20	BN1106_s3430B000065	2	53.3462	35.0462	57.5956	G7YLI7;G4V5U0	no_go	IPR011993;IPR000697	Vasodilator-stimulated phosphoprotein/sprouty protein evh1 domain containing protein
25	fhe-miR-61-3p	19661.2	7430.5	7989.77	maker-scaffold10x_97_pilon-snap-gene-0.81	BN1106_s1670B000172	2	17.3305	31.3661	10.5957	Q5BYZ2;H2KQE5;G4V9R9;B4L9J7;E1FQX8	GO:0005737;GO:0005524;GO:0004818;GO:0000049;GO:0006424;GO:0004812;GO:0006418	IPR008925;IPR020751;IPR001412;IPR004527;IPR000924;IPR020061;IPR020058;IPR014729	GI16866;Glutamyl-tRNA synthetase;Putative glutamyl-tRNA synthetase 1, 2, 3 (Glutamate--tRNA ligase 1, 2, 3);SJCHGC03866 protein
25	fhe-miR-61-3p	19661.2	7430.5	7989.77	maker-scaffold10x_1084_pilon-snap-gene-0.141	BN1106_s3857B000086	2	12.0893	28.3838	19.7482	G4VQF6;Q5DH24;B4JC68;Q9VMM7;Q8IGY8	GO:0000462; GO:0005654; GO:0005730; GO:0032040	IPR007146	Uncharacterised
25	fhe-miR-61-3p	19661.2	7430.5	7989.77	maker-scaffold10x_421_pilon-snap-gene-0.14	BN1106_s298B000280	2	10.7171	19.6242	102.132	G4M1J2;G7Y9F6;I0AYW0;Q5BXL6;B7PET5	GO:0030036	IPR016024;IPR014767;IPR015425;IPR010472;IPR010473;IPR014768	Putative uncharacterized protein;Formin-like;Formin-like protein 3;Dishevelled-associated activator of morphogenesis 1;SJCHGC05957 protein
25	fhe-miR-61-3p	19661.2	7430.5	7989.77	maker-scaffold10x_693_pilon-augustus-gene-0.37	BN1106_s1403B000130	2	0.632589	16.1735	3.82622	G7YNT8;G4LXQ8;G7Y9F5;C3YRR8;H2UG75	GO:0003676;GO:0000166	IPR014720;IPR006535;IPR012677;IPR000504	Putative uncharacterized protein;Apobec-1 complementation factor, putative;APOBEC1 complementation factor;Uncharacterized protein
25	fhe-miR-61-3p	19661.2	7430.5	7989.77	maker-scaffold10x_2098_pilon-snap-gene-0.49	BN1106_s896B000281	2	16.7697	13.915	28.792	H2KRV6;G4VKT9;Q5D9D0;F1QDX6;Q6PFP7	GO:0008234;GO:0004221;GO:0006511	IPR018200;IPR001394	SJCHGC03976 protein
25	fhe-miR-61-3p	19661.2	7430.5	7989.77	maker-scaffold10x_1096_pilon-snap-gene-0.64	BN1106_s3451B000192	2	0.497267	9.87281	24.4824	H2KQT1;C4Q5Z0;A7RYU8;S9XD20;H2ZIH3	GO:0005524;GO:0004674	IPR011009;IPR000719;IPR008271;IPR002290	Predicted protein;Protein kinase;Dual specificity mitogen-activated protein kinase kinase 7;Uncharacterized protein;Dual specificity mitogen-activated protein kinase kinase 7 isoform 1
25	fhe-miR-61-3p	19661.2	7430.5	7989.77	maker-scaffold10x_410_pilon-snap-gene-0.18	BN1106_s5099B000091	2	19.4953	9.06041	13.7366	G4LUH0;H2KSD1;I1ZID9	GO:0005089;GO:0035023;GO:0005543	IPR000219;IPR011993;IPR001849	Putative uncharacterized protein Smp_010250;Triple functional domain protein
25	fhe-miR-61-3p	19661.2	7430.5	7989.77	maker-scaffold10x_724_pilon-snap-gene-0.102	BN1106_s2374B000247	2	1.88138	7.76668	2.81459	C1LEK9;G4VQ19;A7SMX3;N1PB98;K1QH27	no_go	IPR010736	Uncharacterised
25	fhe-miR-61-3p	19661.2	7430.5	7989.77	maker-scaffold10x_442_pilon-snap-gene-0.16	BN1106_s60B000533	2	1.61077	7.72081	1.64794	G4VQ79;G7YHG5	no_go	0	Uncharacterized protein
25	fhe-miR-61-3p	19661.2	7430.5	7989.77	maker-scaffold10x_632_pilon-augustus-gene-0.79	BN1106_s54B000417	2	15.2257	6.06713	5.53528	G7Y2K7;C1L4P7;G4VA86;Q5BXU7;L7MJK2	GO:0016021;GO:0055085	IPR011701;IPR016196;IPR020846	Solute carrier family 16 member 1;Putative monocarboxylate transporter;Monocarboxylate transporter 12-B;Putative integral to membrane;SJCHGC04469 protein
25	fhe-miR-61-3p	19661.2	7430.5	7989.77	maker-scaffold10x_253_pilon-snap-gene-0.138	BN1106_s9952B000009	2	0.0371313	4.81058	0.0982218	G7YQD0;G4VTL1;M3YKJ2;F1R2Y2;G1LSN4	GO:0005509	IPR007110;IPR013783;IPR013098;IPR003598;IPR003599;IPR000884;IPR026823;IPR000742;IPR001881;IPR013032;IPR000152;IPR018097;IPR009030;IPR006605;IPR009017;IPR023413;IPR002035	Uncharacterized protein;Putative titin;Hemicentin-1
25	fhe-miR-61-3p	19661.2	7430.5	7989.77	maker-scaffold10x_459_pilon-snap-gene-0.79	BN1106_s1404B000632	2	21.8343	3.21895	12.8102	G7Y879;C1LH91;G3NXH5;A7SBU4;T1L1X6	no_go	IPR026066	Predicted protein;Headcase protein;Uncharacterized protein
25	fhe-miR-61-3p	19661.2	7430.5	7989.77	maker-scaffold10x_166_pilon-augustus-gene-0.72	BN1106_s175B000200	1	1796.3	625.423	637.102	G7YJ23;G4VIV9;C1L5D0;C1LHK9;Q9GNH8	GO:0005524;GO:0004396;GO:0006096;GO:0019158;GO:0005829;GO:0008865;GO:0004340;GO:0001678;GO:0060361	IPR001312;IPR022673;IPR019807;IPR022672	Hexokinase A;Hexokinase;Hexokinase A, isoform B;Hexokinase A, isoform C;Hexokinase-A
25	fhe-miR-61-3p	19661.2	7430.5	7989.77	augustus_masked-scaffold10x_1446_pilon-processed-gene-0.53	BN1106_s1096B000199	1	65.0399	70.5702	53.2569	H2KRZ2;G4V8Q6;Q5BZ09;T1IXD5;U3FZS5	no_go	IPR021832;IPR002110;IPR020683;IPR003903	Putative uncharacterized protein;Ankyrin repeat domain-containing protein 13A;SJCHGC05847 protein;Uncharacterized protein;Ankyrin repeat domain-containing protein 13D
25	fhe-miR-61-3p	19661.2	7430.5	7989.77	maker-scaffold10x_342_pilon-snap-gene-0.37	BN1106_s1974B000291	1	32.0337	53.452	101.694	G7YJ07;G4VP37;T1J5A3;R7UHA7;Q5BZN8	no_go	IPR011989;IPR016024	Uncharacterized protein;SJCHGC03935 protein
25	fhe-miR-61-3p	19661.2	7430.5	7989.77	maker-scaffold10x_606_pilon-snap-gene-0.33	BN1106_s2333B000155	1	64.3263	50.2913	46.0419	G7Y9P6;C1LGA4;G4VGQ5;C1L4V5;L7ME35	GO:0004373;GO:0005978	IPR008631	Glycogen synthase 1;Glycogen synthase;Glycogen(Starch) synthase;Putative glycogen synthase
25	fhe-miR-61-3p	19661.2	7430.5	7989.77	maker-scaffold10x_206_pilon-snap-gene-0.60	BN1106_s103B000723	1	44.5871	49.9197	19.0116	H2KSW0;G4VKA7;H9HHP9;E2C1X2;T1J7N3	GO:0007165	IPR011029;IPR000488;IPR000906;IPR002110;IPR020683	Ankyrin-2;Putative ankyrin 2,3/unc44;Ankyrin;Uncharacterized protein
25	fhe-miR-61-3p	19661.2	7430.5	7989.77	maker-scaffold10x_1542_pilon-snap-gene-0.11	BN1106_s495B000234	1	18.3835	28.2136	18.5099	G4VAP8;H3JPG2;H3I478;G7Y3R0;Q16T20	GO:0016021;GO:0008158	IPR003392;IPR000731;IPR004869	Putative uncharacterized protein;Protein dispatched homolog 1;Uncharacterized protein;AAEL010401-PA
25	fhe-miR-61-3p	19661.2	7430.5	7989.77	maker-scaffold10x_290_pilon-augustus-gene-0.0	BN1106_s3780B000122	1	17.6756	24.968	9.65527	Q5DDF7;Q5DBJ5	no_go	IPR001202	Putative uncharacterized protein;SJCHGC00811 protein
25	fhe-miR-61-3p	19661.2	7430.5	7989.77	maker-scaffold10x_617_pilon-augustus-gene-0.182	BN1106_s2764B000112	1	15.2458	17.8443	33.2901	H2KUV8;G4VS65;R7VBV1;K1RKA3;T1IQP9	GO:0070830; GO:0090162	IPR008145;IPR008144;IPR027417;IPR001478;IPR011511;IPR001452;IPR020590;IPR004172	Cell polarity protein;MAGUK p55 subfamily member 5;Uncharacterized protein
25	fhe-miR-61-3p	19661.2	7430.5	7989.77	maker-scaffold10x_71_pilon-snap-gene-0.107	BN1106_s13883B000006	1	20.7173	16.9731	10.9846	G7YWX0;G4VAK1;C7TZN0;A5LIM9;K7J489	GO:0031105;GO:0005525;GO:0007049	IPR000038;IPR027417;IPR016491;IPR025662	Putative Sept/CDC protein;Septin-7 (CDC10 protein homolog);Putative septin;Septin-7.2;Protein peanut;Uncharacterized protein
25	fhe-miR-61-3p	19661.2	7430.5	7989.77	maker-scaffold10x_239_pilon-snap-gene-0.21	BN1106_s1926B000162	1	20.709	13.0733	89.6549	G7Y3K6;E9GAM8;F1R8P7;T1KBN1;A0AUQ2	GO:0043130; GO:1903003	IPR021772;IPR020472;IPR015943;IPR001680;IPR019775;IPR017986	Zgc:153492;Putative uncharacterized protein;Uncharacterized protein;WD repeat-containing protein 48
25	fhe-miR-61-3p	19661.2	7430.5	7989.77	maker-scaffold10x_149_pilon-snap-gene-0.89	BN1106_s1441B000251	1	4.92187	10.9385	25.9797	G7Y654;G4V8C6;F2WMR5;K1PX02;E2AZQ0	GO:0005622;GO:0004871;GO:0035556;GO:0007275	IPR000591;IPR008339;IPR003351;IPR001158;IPR015506;IPR001478;IPR011991;IPR008342;IPR024580	Segment polarity protein dishevelled-like protein DVL-3;Dvl-2;Putative dishevelled;Dishevelled protein
25	fhe-miR-61-3p	19661.2	7430.5	7989.77	maker-scaffold10x_851_pilon-augustus-gene-0.14	BN1106_s439B000193	1	19.1804	8.78744	18.6724	G7Y4R9;G4VIZ7	no_go	0	Putative uncharacterized protein;Uncharacterized protein
25	fhe-miR-61-3p	19661.2	7430.5	7989.77	maker-scaffold10x_103_pilon-snap-gene-0.100	BN1106_s1746B000137	1	0.469714	8.10366	1.51881	R7TLZ6;Q5QGY5;R7UGY6;F6YSD1;H2YLZ8	GO:0016021;GO:0005215;GO:0055085	IPR001734;IPR019900;IPR018212	Uncharacterized protein;Sodium/glucose cotransporter
25	fhe-miR-61-3p	19661.2	7430.5	7989.77	maker-scaffold10x_1280_pilon-snap-gene-0.5	BN1106_s2464B000295	1	11.6041	6.45878	13.6106	G7Y6B3;T1HLK9;C1LIZ8;C1LIZ9;G4VRY8	GO:0016021;GO:0055085	IPR011701;IPR020846;IPR016196	Sialin (Solute carrier family 17 member 5);Putative sodium-dependent phosphate transporter;Probable anion transporter 4 chloroplastic;Uncharacterized protein
25	fhe-miR-61-3p	19661.2	7430.5	7989.77	maker-scaffold10x_628_pilon-augustus-gene-0.14	BN1106_s188B000223	1	2.96608	3.01649	1.9645	G7YGY2;G4LX73;G4LX72;T1FSR6;R7T4B3	GO:0004221;GO:0006511;GO:0008234	IPR018200;IPR001394;IPR009060;IPR015940;IPR000449;IPR016024;IPR000626	Ubiquitin-specific peptidase 9X (C19 family);Ubiquitin-specific peptidase 24 (C19 family)
26	fhe-miR-71a-5p	235891	210401	149598	maker-scaffold10x_113_pilon-pred_gff_StringTie-gene-0.102	BN1106_s4618B000051	26	3.18729	14.0754	1.22434	no_uniprot	no_go	no_ipr	Serpin
26	fhe-miR-71a-5p	235891	210401	149598	maker-scaffold10x_502_pilon-pred_gff_StringTie-gene-0.71	BN1106_s1379B000109	16	406.025	229.312	154.883	Q71TT8;B2LXT9;D3PIP6;Q4U3C7;K7SRY9	GO:0005737;GO:0005856;GO:0005524	IPR004000;IPR020902;IPR004001	Actin;Actin-2
26	fhe-miR-71a-5p	235891	210401	149598	maker-scaffold10x_596_pilon-pred_gff_StringTie-gene-0.17	BN1106_s1139B000356	12	0.0183998	40.0658	2.53356	H2KVI8;H3EN95;T1GL73;H3EAW9;Q94012	GO:0005814; GO:0005856; GO:0005879; GO:0008017; GO:0031514; GO:0034453; GO:0036064; GO:0036126	IPR024963;IPR015880	Protein FAM154A;Uncharacterized protein;Protein T08G11.3
26	fhe-miR-71a-5p	235891	210401	149598	maker-scaffold10x_1695_pilon-pred_gff_StringTie-gene-0.47	BN1106_s86B000851	11	43.8602	64.4152	63.6025	H2KRM1;G4VFI6;C1LG67;C1LG68;M7BPS0	GO:0004527;GO:0003676	IPR006055;IPR013520;IPR012337;IPR003034	Three prime histone mRNA exonuclease 1;Putative 3-5 exonuclease eri1;3'-5' exoribonuclease 1
26	fhe-miR-71a-5p	235891	210401	149598	maker-scaffold10x_1007_pilon-pred_gff_StringTie-gene-0.30	BN1106_s6614B000097	10	35.5553	118.93	35.1536	G7YDE9;Q5BZN4;C7TXR7;G4VPP4;B7QBG3	GO:0061630	IPR006573	Neuralized, putative;Putative neuralized-like protein 2;Uncharacterized protein;Neuralized-like protein 2;SJCHGC05272 protein
26	fhe-miR-71a-5p	235891	210401	149598	maker-scaffold10x_136_pilon-pred_gff_StringTie-gene-0.12	BN1106_s2643B000208	10	49.9402	13.3778	28.6646	G7Y8S7;C1LFV4;Q5BW74;G4VEY4;D6WV48	GO:0019166;GO:0008270;GO:0016491	IPR013154;IPR002085;IPR011032;IPR013149;IPR016040	Trans-2-enoyl-CoA reductase (NADPH);Putative uncharacterized protein;Putative zinc binding dehydrogenase;Mitochondrial trans-2-enoyl-CoA reductase;SJCHGC04006 protein
26	fhe-miR-71a-5p	235891	210401	149598	maker-scaffold10x_1335_pilon-snap-gene-0.68	BN1106_s832B000177	10	5.38175	10.6036	17.963	G4LZI0;Q5BXD1;R7TQJ0;G3P580;K7FXT2	GO:0003697; GO:0005657; GO:0006974; GO:0008233	IPR003738	Uncharacterized protein;Putative uncharacterized protein;SJCHGC09141 protein
26	fhe-miR-71a-5p	235891	210401	149598	maker-scaffold10x_184_pilon-augustus-gene-0.30	BN1106_s1410B000095	9	7.64279	17.4666	5.32167	G7YFS9;G4VC23;Q5C7K9;Q5C4L3	no_go	IPR003961;IPR013783	Putative anosmin-1 (Kallmann syndrome protein) (Adhesion molecule-like X-linked);Anosmin-1;SJCHGC08319 protein;SJCHGC07467 protein
26	fhe-miR-71a-5p	235891	210401	149598	maker-scaffold10x_713_pilon-pred_gff_StringTie-gene-0.73	BN1106_s98B000758	9	0.182193	8.31339	0.66113	G7Y9I4;F6VWR7;R7UNS3;F7EKI1;G3WF32	GO:0005929;GO:0030991;GO:0060271;GO:0042073;GO:0007224	IPR011717;IPR013026;IPR011990;IPR013105;IPR019734;IPR001440	Tetratricopeptide repeat protein 21B
26	fhe-miR-71a-5p	235891	210401	149598	maker-scaffold10x_902_pilon-snap-gene-0.60	BN1106_s6580B000054	7	28.6245	10.1154	35.2103	G7YXV4;C1L479;G4VM62;T1G5G1;Q5F4B4	GO:0016591;GO:0070940;GO:0008284;GO:0045944;GO:0010564	IPR006569;IPR008942;IPR006903	Uncharacterized protein;Putative uncharacterized protein;Regulation of nuclear pre-mRNA domain-containing protein 1B;Cell-cycle related and expression-elevated protein in tumor
26	fhe-miR-71a-5p	235891	210401	149598	maker-scaffold10x_2148_pilon-snap-gene-0.3	BN1106_s222B000379	7	9.66921	5.80473	12.6885	G7YRX0;G4VSE9;G4V979;M3ZGY3;H2RSU2	GO:0005543;GO:0005089;GO:0035023	IPR000219;IPR011993;IPR001849;IPR001452	Putative guanine-nucleotide-exchange-factor;Rho guanine nucleotide exchange factor 16;Uncharacterized protein
26	fhe-miR-71a-5p	235891	210401	149598	maker-scaffold10x_1549_pilon-snap-gene-0.82	BN1106_s873B000245	7	0.826488	2.97459	17.1186	G7YRX1;G4VIS1;J9FF03;B7P607;E2AZR9	GO:0046872;GO:0003676	IPR007087;IPR015880;IPR013087	Putative uncharacterized protein;Krueppel-like factor 5;Putative zinc finger protein;GDNF-inducible zinc finger protein 1;Uncharacterized protein
26	fhe-miR-71a-5p	235891	210401	149598	maker-scaffold10x_1543_pilon-snap-gene-0.11	BN1106_s4646B000066	6	181.494	108.775	24.8322	C1L3V5;G7YR11;G7YR10;C3ZSE9;K1Q4W6	GO:0005506;GO:0031418;GO:0008475;GO:0005783;GO:0016706;GO:0016757	IPR005123;IPR006620;IPR001006	Procollagen-lysine, 2-oxoglutarate 5-dioxygenase 3;Putative uncharacterized protein;Lysyl hydroxylase/galactosyltransferase/ glucosyltransferase;Procollagen-lysine,2-oxoglutarate 5-dioxygenase 3
26	fhe-miR-71a-5p	235891	210401	149598	maker-scaffold10x_1272_pilon-augustus-gene-0.66	BN1106_s2855B000113	6	19.4385	19.1804	4.60983	G4M1K7;G7Y9H5;G7YST2;G3TRR8;H2LBK1	GO:0004842;GO:0008270	IPR001810;IPR013323;IPR008974;IPR001293	Uncharacterized protein;Putative uncharacterized protein;F-box protein 40;F-box protein 30
26	fhe-miR-71a-5p	235891	210401	149598	maker-scaffold10x_203_pilon-snap-gene-0.86	BN1106_s16B000589	6	18.4047	18.8659	11.0124	G7YQR8;G4VDD3;Q5D8Q3;C1L3X1;E9H4K7	GO:0006511; GO:0016567; GO:0019005; GO:0031146	IPR026303	ATP synthase, H+ transporting, mitochondrial F0 complex, subunit s;Putative uncharacterized protein;ATP synthase subunit s-like protein;SJCHGC01227 protein
26	fhe-miR-71a-5p	235891	210401	149598	augustus_masked-scaffold10x_886_pilon-processed-gene-0.13	BN1106_s1855B000094	6	11.7636	13.3229	9.60604	G7YV37;G4V9K9;R7T522;K1P9W4;Q173R0	GO:0005634;GO:0006355;GO:0003743	IPR020472;IPR007582;IPR015943;IPR001680;IPR017986;IPR019775;IPR006594	Putative uncharacterized protein;Transcription initiation factor TFIID subunit 5;AAEL007067-PA;Uncharacterized protein
26	fhe-miR-71a-5p	235891	210401	149598	maker-scaffold10x_8_pilon-augustus-gene-0.15	BN1106_s4586B000109	6	5.10089	10.8623	4.04557	G7YAZ0;Q5DAR1	no_go	IPR001611	Leucine-rich repeat-containing protein 51;SJCHGC07175 protein
26	fhe-miR-71a-5p	235891	210401	149598	maker-scaffold10x_1842_pilon-snap-gene-0.15	BN1106_s186B000401	6	5.27992	8.69542	6.67123	G7Y2X6;G4VQP1;G4VQP2;I3LGN1;S4RUY5	GO:0003677;GO:0003899;GO:0032549;GO:0006351	IPR015712;IPR007120;IPR007121;IPR007644;IPR007642;IPR007645;IPR007646;IPR007647;IPR007641;IPR014724	DNA-directed RNA polymerase subunit beta, EC 2.7.7.6
26	fhe-miR-71a-5p	235891	210401	149598	maker-scaffold10x_2039_pilon-pred_gff_StringTie-gene-0.25	BN1106_s2914B000123	6	3.14836	7.47013	20.512	H2KRK4;G4VL45	no_go	0	Putative uncharacterized protein;Uncharacterized protein
26	fhe-miR-71a-5p	235891	210401	149598	maker-scaffold10x_95_pilon-snap-gene-0.26	BN1106_s2860B000096	6	0.0953357	4.7092	13.7345	G3VX16;K1QWT3;G5C3Y1	GO:0005813	0	Uncharacterized protein;Leucine-rich repeat-containing protein KIAA1731
26	fhe-miR-71a-5p	235891	210401	149598	maker-scaffold10x_908_pilon-augustus-gene-0.71	BN1106_s1617B000258	5	12.1403	30.8053	29.213	G7Y8M9;B7QGS4;M3ZXS9;H2ML66;H9KPC5	GO:0005524;GO:0004402;GO:0000287;GO:0004697;GO:0016573;GO:0004674	IPR000961;IPR011009;IPR015022;IPR023142;IPR001478;IPR000719;IPR002290;IPR008271	Microtubule associated serine/threonine kinase, putative;Microtubule-associated serine/threonine kinase;Uncharacterized protein
26	fhe-miR-71a-5p	235891	210401	149598	maker-scaffold10x_1092_pilon-snap-gene-0.2	BN1106_s1685B000244	5	2.3639	21.9435	2.29372	G7YMW6;Q5C422;G4VRW7	no_go	no_ipr	Uncharacterised
26	fhe-miR-71a-5p	235891	210401	149598	maker-scaffold10x_203_pilon-snap-gene-0.83	BN1106_s1398B000123	5	2.74083	12.4708	61.2476	G7Y942;G4VBN3;T1G8W8;R7UF24;K1P7S6	GO:0005524;GO:0004674	IPR000961;IPR011009;IPR017892;IPR000719;IPR017441;IPR002290;IPR008271	Serine/threonine kinase
26	fhe-miR-71a-5p	235891	210401	149598	maker-scaffold10x_1926_pilon-augustus-gene-0.8	BN1106_s3198B000149	5	0.520703	10.2325	23.3621	G7YHV6;L7MLX3;K7J6T6;T1FP69;E9G3G0	GO:0003824;GO:0005634	IPR000873;IPR010506	Disco-interacting protein 2 homolog C
26	fhe-miR-71a-5p	235891	210401	149598	maker-scaffold10x_520_pilon-augustus-gene-2.92	BN1106_s453B000259	5	12.5536	9.85	6.33315	G7YHQ4;G4LXW4	GO:0043565;GO:0003700	IPR004827	Putative uncharacterized protein;Fos transcription factor-related
26	fhe-miR-71a-5p	235891	210401	149598	maker-scaffold10x_459_pilon-augustus-gene-0.14	BN1106_s673B000179	5	3.69857	8.12973	3.8202	G7YSF6;G4VMF8;Q5DFQ5;C3ZLP5;J3KS73	GO:0005524;GO:0016773;GO:0006139;GO:0004797;GO:0016301;GO:0005743;GO:0004137;GO:0046092;GO:0009262;GO:0006264;GO:0046104	IPR002624;IPR027417	Putative uncharacterized protein;Putative thymidine kinase;Thymidine kinase 2 mitochondrial;Thymidine kinase 2, mitochondrial;SJCHGC04650 protein
26	fhe-miR-71a-5p	235891	210401	149598	maker-scaffold10x_1428_pilon-snap-gene-0.6	BN1106_s1191B000314	5	0.926963	2.11506	0.51687	G7Y8J8;G4M0W1;K1R035;A7SJD2;F7D733	GO:0005524;GO:0017111;GO:0005737;GO:0005874;GO:0008568;GO:0051013	IPR003593;IPR003959;IPR027417;IPR027497;IPR006594;IPR013720	Predicted protein;Katanin p60 ATPase-containing subunit A-like 2
26	fhe-miR-71a-5p	235891	210401	149598	maker-scaffold10x_493_pilon-snap-gene-1.17	BN1106_s602B000098	5	4.66189	0.943271	0.193028	G7Y4R6;G4VQY1;R7UB24;E9G8Z9;K1R8T3	GO:0005622;GO:0007165	IPR000008;IPR001478;IPR008936;IPR000198	Putative uncharacterized protein;Putative rho gtpase activating protein;Rho GTPase-activating protein 100F;Uncharacterized protein
26	fhe-miR-71a-5p	235891	210401	149598	maker-scaffold10x_74_pilon-snap-gene-0.19	BN1106_s6550B000062	4	72.102	46.3168	106.189	H2KSJ7;C7TZ70;C1LNF2;C1L8F4;C1L8F5	GO:0005634;GO:0030529;GO:0003723;GO:0006396	IPR002344;IPR006630;IPR011991	Uncharacterized protein;Putative uncharacterized protein;La-related protein 6
26	fhe-miR-71a-5p	235891	210401	149598	maker-scaffold10x_99_pilon-snap-gene-0.66	BN1106_s1895B000222	4	22.3843	26.7418	34.7678	G7Y7I0;G4V979;G1MSN4;K1R1R5;E1BQT7	GO:0005543;GO:0005089;GO:0035023;GO:0032864;GO:0032863;GO:0060326;GO:0090004	IPR000219;IPR011993;IPR001849;IPR001452	Uncharacterized protein;Putative guanine-nucleotide-exchange-factor;Ephexin-1;SH3 domain-containing guanine exchange factor
26	fhe-miR-71a-5p	235891	210401	149598	maker-scaffold10x_166_pilon-augustus-gene-0.78	BN1106_s2194B000231	4	17.0951	25.8279	11.835	G4VI19;G7YVI4	GO:0005097;GO:0032851;GO:0005524;GO:0004674	IPR004182;IPR000195;IPR024764;IPR011009;IPR000719;IPR017441;IPR002290;IPR008271	Putative gtpase-activating protein gyp2;Cyclin-dependent kinase 7
26	fhe-miR-71a-5p	235891	210401	149598	maker-scaffold10x_1340_pilon-snap-gene-0.17	BN1106_s1127B000153	4	22.1498	22.8623	37.8382	G7YSU8;G4V9D5;K7IQ09;H9J8X7;S4PCS3	GO:0000079	IPR013763;IPR006671;IPR012399	Putative cyclin fold protein;Cyclin-Y;Uncharacterized protein;Cyclin Y
26	fhe-miR-71a-5p	235891	210401	149598	maker-scaffold10x_485_pilon-snap-gene-0.86	BN1106_s1024B000339	4	12.8189	19.3629	13.6021	G7YGZ0;G4LW35;I3MME2;I3LEZ7;H0VDJ2	GO:0016787;GO:0008270;GO:0016235;GO:0005901;GO:0031252;GO:0005829;GO:0030286;GO:0000118;GO:0005874;GO:0048471;GO:0070301;GO:0035967;GO:0016575;GO:0032418;GO:0016236;GO:0006515;GO:0043242;GO:0045861;GO:0034983;GO:0070845;GO:0090035;GO:0010634;GO:1901300;GO:0010870;GO:0009967;GO:0010469;GO:0070848;GO:0051788;GO:0009636;GO:0005881;GO:0004407;GO:0042903;GO:0070842;GO:0071218;GO:0070846;GO:0007026;GO:…	IPR000286;IPR023801;IPR013083;IPR001607	Histone deacetylase,putative;Histone deacetylase 6/10;Uncharacterized protein
26	fhe-miR-71a-5p	235891	210401	149598	maker-scaffold10x_1335_pilon-snap-gene-0.73	BN1106_s832B000178	4	31.3858	18.9289	12.0378	G4LZI1;G7YFG1;K1QIE7;E9GNW8;D6WIL3	no_go	IPR002110;IPR020683	Ankyrin repeat domain-containing protein 57
26	fhe-miR-71a-5p	235891	210401	149598	maker-scaffold10x_1296_pilon-snap-gene-0.11	BN1106_s748B000263	4	32.4962	17.2455	19.5985	G7YQ21;G4LYI8;C1LFV1;R7UNW2;G1T9P2	GO:0003743;GO:0016301	IPR026599;IPR000631;IPR006910	Eukaryotic translation initiation factor 3, subunit 8;Uncharacterized protein;0710008K08Rik protein;Carbohydrate kinase domain-containing protein
26	fhe-miR-71a-5p	235891	210401	149598	maker-scaffold10x_166_pilon-augustus-gene-0.95	BN1106_s2194B000228	3	16.0669	51.3884	45.3068	G7YVI3;G4VI19;M3WL70;F7H0A8;G3TKE8	GO:0005509;GO:0005097;GO:0032851	IPR011992;IPR002048;IPR004182;IPR000195;IPR024764;IPR018247	Uncharacterized protein;Putative gtpase-activating protein gyp2;TBC1 domain family member 9B
26	fhe-miR-71a-5p	235891	210401	149598	maker-scaffold10x_841_pilon-snap-gene-0.68	BN1106_s848B000722	3	14.4469	42.5947	110.952	G4VNZ0;G7YG05;I1CE39;G4VRU3;F1KS92	GO:0016021	IPR001870;IPR008985;IPR024964;IPR006595;IPR027713;IPR018355;IPR003877;IPR006594;IPR013720;IPR013144	Ran-binding protein 9;Ran binding protein 9-related;Ran-binding protein 10;Uncharacterized protein
26	fhe-miR-71a-5p	235891	210401	149598	maker-scaffold10x_342_pilon-snap-gene-0.38	BN1106_s1974B000292	3	13.7445	32.6661	17.8772	G4VNF0;Q5DDY9;T2MI74;K1Q6P4;F6R6Z9	GO:0006950	IPR013026;IPR011990;IPR001440;IPR019734	Uncharacterized protein;Putative heat shock protein 70 (Hsp70)-interacting protein;Tetratricopeptide repeat protein 4;SJCHGC01101 protein
26	fhe-miR-71a-5p	235891	210401	149598	maker-scaffold10x_116_pilon-snap-gene-0.16	BN1106_s1756B000240	3	36.2859	25.4592	37.0454	G7Y4P5;G4VTA3;Q5BSP2;H9HW73;E9IMA2	GO:0005097;GO:0032851	IPR000195	Putative uncharacterized protein;Putative ecotropic viral integration site;TBC1 domain family member CG11727;Uncharacterized protein;SJCHGC03654 protein
26	fhe-miR-71a-5p	235891	210401	149598	maker-scaffold10x_26_pilon-snap-gene-0.55	BN1106_s1843B000275	3	18.2944	25.4345	22.4349	G7YFD1;G4V7I0;Q5BX60	GO:0005737;GO:0046872;GO:0005089;GO:0035556;GO:0038032	IPR002219;IPR016137;IPR015212	Putative uncharacterized protein;Uncharacterized protein;SJCHGC07989 protein
26	fhe-miR-71a-5p	235891	210401	149598	maker-scaffold10x_1566_pilon-snap-gene-0.18	BN1106_s4108B000116	3	15.6364	18.3764	16.5313	G7YVK9;G4VFL5;G4LWN4	no_go	0	Putative uncharacterized protein;Uncharacterized protein
26	fhe-miR-71a-5p	235891	210401	149598	maker-scaffold10x_1691_pilon-snap-gene-0.6	BN1106_s1134B000203	3	1.4672	17.0545	3.39099	G7Y966;G4VNI8	no_go	0	Uncharacterized protein
26	fhe-miR-71a-5p	235891	210401	149598	maker-scaffold10x_1189_pilon-augustus-gene-0.146	BN1106_s34B000226	3	5.68362	15.9153	15.9212	H2KVW3;G4VGC4;D3BTM0;E0VQ56;I1EYG6	GO:0005525	IPR013244;IPR015943;IPR019775;IPR017986;IPR006703;IPR027417;IPR025662	Uncharacterized protein;Putative uncharacterized protein
26	fhe-miR-71a-5p	235891	210401	149598	augustus_masked-scaffold10x_1272_pilon-processed-gene-0.85	BN1106_s2000B000096	3	3.11492	15.2076	7.30234	G7YK35;G4VGI1;G5B635;G3V650;G3T6I4	GO:0016235;GO:0005737	IPR015134;IPR013026;IPR011990;IPR019734;IPR013105	Uncharacterized protein;Calcineurin binding protein 1, isoform CRA_a;Calcineurin-binding protein cabin-1
26	fhe-miR-71a-5p	235891	210401	149598	maker-scaffold10x_1995_pilon-snap-gene-0.46	BN1106_s501B000293	3	6.09277	13.3847	42.0994	G7YHQ9;D1H0Y7;G4VGW8;H9IJA7;F4WV60	GO:0005524;GO:0004713;GO:0018108;GO:0004715	IPR011009;IPR000719;IPR017441;IPR001245;IPR000980;IPR001452;IPR008266;IPR020635;IPR015015	Abl kinase 1;Tyrosine-protein kinase Abl;Tyrosine kinase;Uncharacterized protein
26	fhe-miR-71a-5p	235891	210401	149598	maker-scaffold10x_247_pilon-snap-gene-0.65	BN1106_s721B000238	3	5.95713	11.4701	21.9813	G7YHL1;G4VRE7;B3RSI2;C3Z907;F7AKB5	GO:0005524;GO:0004674	IPR011009;IPR007330;IPR000719;IPR017441;IPR002290;IPR008271;IPR015419	Putative uncharacterized protein;Uncharacterized protein;Protein kinase;Serine/threonine-protein kinase ULK3
26	fhe-miR-71a-5p	235891	210401	149598	maker-scaffold10x_880_pilon-snap-gene-0.20	BN1106_s154B000639	3	4.67972	11.0304	18.8406	G4V9P3;C1LDX3;G7Y4C8;B1Q3I9;B1Q3I8	GO:0003676;GO:0000166	IPR012677;IPR000504	Musashi;RNA-binding protein Musashi homolog 2;Rna-binding protein musashi-related;RNA-binding protein Musashi
26	fhe-miR-71a-5p	235891	210401	149598	maker-scaffold10x_13_pilon-augustus-gene-2.149	BN1106_s3479B000077	3	12.7316	10.9218	19.9013	G7YI82;G4VJF5;G4VJF4	GO:0006915	0	Putative uncharacterized protein;Uncharacterized protein
26	fhe-miR-71a-5p	235891	210401	149598	maker-scaffold10x_1573_pilon-snap-gene-0.36	BN1106_s262B000420	3	23.378	9.4036	19.6311	G7Y829;G4VA43;Q5C696	GO:0000813; GO:0043130; GO:0043162	0	Putative uncharacterized protein;Uncharacterized protein;SJCHGC06205 protein
26	fhe-miR-71a-5p	235891	210401	149598	maker-scaffold10x_617_pilon-augustus-gene-0.175	BN1106_s337B000311	3	2.93562	8.82842	4.4014	G7YXJ3;G4VTN3;H2UQJ4;H3HSR1;E7F381	GO:0004252;GO:0070008	IPR020472;IPR015943;IPR001680;IPR017986;IPR006595;IPR006594;IPR023302;IPR000772;IPR019775	Uncharacterized protein;Putative wd-repeat protein;WD repeat-containing protein 26
26	fhe-miR-71a-5p	235891	210401	149598	maker-scaffold10x_406_pilon-snap-gene-0.33	BN1106_s1021B000157	3	7.79285	7.87822	14.612	H2KNF0;G3SXC7;E9H578;H9GS67;G3IID0	GO:0004221;GO:0006511;GO:0008234;GO:0000122;GO:0045931;GO:0016579;GO:0050821	IPR018200;IPR001394	Putative uncharacterized protein;Ubiquitin carboxyl-terminal hydrolase 2
26	fhe-miR-71a-5p	235891	210401	149598	maker-scaffold10x_493_pilon-snap-gene-1.40	BN1106_s1887B000361	3	7.43897	7.46393	5.42438	G7Y858;G7Y857;G4VP15	no_go	0	Uncharacterized protein
26	fhe-miR-71a-5p	235891	210401	149598	maker-scaffold10x_245_pilon-augustus-gene-0.96	BN1106_s124B000715	3	0.998588	3.63283	8.1825	G7YF48;G4V651;Q9I9N7;T1KF53;K1QPS4	GO:0016021;GO:0005524;GO:0004383;GO:0004672;GO:0035556;GO:0016849;GO:0009190	IPR001054;IPR018297;IPR001828;IPR011645;IPR011009;IPR001170;IPR028082;IPR000719;IPR001245	Atrial natriuretic peptide receptor A
26	fhe-miR-71a-5p	235891	210401	149598	snap_masked-scaffold10x_2519_pilon-processed-gene-0.0	BN1106_s1742B000291	3	0.473894	2.96666	10.6878	G7YDM5;G4VN08;Q5BWW1	GO:0005524;GO:0004674	IPR011009;IPR000719;IPR017441;IPR002290;IPR008271	Serine/threonine kinase;Serine/threonine-protein kinase Doa;SJCHGC03685 protein
26	fhe-miR-71a-5p	235891	210401	149598	maker-scaffold10x_1651_pilon-snap-gene-0.39	BN1106_s2427B000070	3	0.129321	0.874965	1.81228	H2KVG8;G4V9T1;G4V9T0;F7DX55;I3IYV7	no_go	IPR002110;IPR020683;IPR027417;IPR025662	Uncharacterized protein;Putative ank repeat-containing;Ankyrin repeat domain-containing protein 50
26	fhe-miR-71a-5p	235891	210401	149598	maker-scaffold10x_1017_pilon-pred_gff_StringTie-gene-0.81	BN1106_s1079B000440	2	381.308	338.152	151.914	G7Y8H0;C1LB71;Q86DY5;G4VDD2;C1LB70	GO:0043022;GO:0003746;GO:0003743;GO:0008612;GO:0045901;GO:0045905;GO:0006452	IPR012340;IPR014722;IPR019769;IPR001884;IPR020189;IPR008991;IPR005824	Eukaryotic translation initiation factor 5A
26	fhe-miR-71a-5p	235891	210401	149598	maker-scaffold10x_1749_pilon-snap-gene-0.0	BN1106_s6426B000039	2	39.4932	41.9024	29.6984	G7YGI8;G4VRI6;G4VRI7;C1L4I3;Q5DDS4	no_go	IPR012462	Zinc finger protein;Family C78 non-peptidase homologue (C78 family);Zinc finger with UFM1-specific peptidase domain protein;SJCHGC04311 protein
26	fhe-miR-71a-5p	235891	210401	149598	maker-scaffold10x_251_pilon-snap-gene-0.14	BN1106_s380B000255	2	12.2047	29.4046	28.0378	G7YBW1;R7VI43;H3CIR6;T1DR46;E2AUA9	GO:0005524;GO:0004697;GO:0008270;GO:0035556;GO:0004674	IPR000961;IPR000008;IPR020454;IPR011009;IPR017892;IPR002219;IPR000719;IPR017441;IPR014375;IPR002290;IPR008271	Protein kinase C, brain isozyme;Calcium-dependent protein kinase C
26	fhe-miR-71a-5p	235891	210401	149598	maker-scaffold10x_2746_pilon-augustus-gene-0.1	BN1106_s1776B000234	2	1.14822	26.1769	12.5156	G4VGJ2;G7YUZ1;Q5DHJ0;H9CXV4;G6CKV7	GO:0005524;GO:0004672;GO:0004674;GO:0004707;GO:0000165	IPR011009;IPR000719;IPR017441;IPR008271;IPR003527;IPR002290	Serine/threonine kinase;Serine/threonine kinase NLK;Serine/threonine-protein kinase NLK;NLK-1;SJCHGC09514 protein
26	fhe-miR-71a-5p	235891	210401	149598	maker-scaffold10x_785_pilon-augustus-gene-0.20	BN1106_s572B000412	2	10.2465	25.4826	5.89161	G7YVB8;G1NVV2;C3XUL2;K7FG92;L5LIX8	GO:0016810;GO:0005975	IPR011330;IPR002509;IPR006879	Putative uncharacterized protein;Uncharacterized protein;UPF0249 protein ydjC homolog;UPF0249 protein ydjC like protein
26	fhe-miR-71a-5p	235891	210401	149598	maker-scaffold10x_1021_pilon-snap-gene-0.10	BN1106_s1329B000132	2	0	25.3868	0.12645	G7Y5T8	no_go	0	Uncharacterized protein
26	fhe-miR-71a-5p	235891	210401	149598	maker-scaffold10x_720_pilon-snap-gene-0.11	BN1106_s4877B000143	2	11.3409	23.6813	4.37167	C1LEQ3;Q5BXZ2;G7Y6I8;G4LUH1;U5EXT0	GO:0005634;GO:0003684;GO:0000166;GO:0006289	IPR009061;IPR000465;IPR022656;IPR022652	DNA-repair protein complementing XP-A cells homolog;Putative uncharacterized protein Smp_010260;DNA-repair protein complementing XP-A cells;SJCHGC06480 protein;Putative dna excision repair protein xpa/xpac/rad14
26	fhe-miR-71a-5p	235891	210401	149598	maker-scaffold10x_730_pilon-snap-gene-0.79	BN1106_s1763B000123	2	11.5627	22.7778	25.4702	G7YGD9;G4VKT4;S4PXJ1;R7VD12;G6DL31	GO:0005086;GO:0032012;GO:0005543	IPR011993;IPR023394;IPR000904;IPR001478;IPR001605;IPR001849	Putative arf6 guanine nucleotide exchange factor;PH and SEC7 domain-containing protein 1;Uncharacterized protein;Arf6 guanine nucleotide exchange factor
26	fhe-miR-71a-5p	235891	210401	149598	maker-scaffold10x_114_pilon-snap-gene-0.93	BN1106_s4109B000161	2	1.99577	22.6133	2.77755	G7Y569;G4VIH4;K1QPI2;Q7QD48;D6W703	GO:0016020;GO:0004222;GO:0007155;GO:0006508	IPR001577	Putative uncharacterized protein;Invadolysin (M08 family);Leishmanolysin-like peptidase;AGAP002955-PA
26	fhe-miR-71a-5p	235891	210401	149598	maker-scaffold10x_954_pilon-snap-gene-0.39	BN1106_s2851B000085	2	4.43424	20.7929	20.5553	Q5C224;G4VC15;H2LYQ1;C1L633;C1LIR8	GO:0004069;GO:0080130;GO:0030170;GO:0009058;GO:0006520;GO:0008483	IPR004839;IPR000796;IPR004838;IPR015424;IPR015421;IPR015422	SJCHGC03350 protein
26	fhe-miR-71a-5p	235891	210401	149598	snap_masked-scaffold10x_495_pilon-processed-gene-0.48	BN1106_s223B000273	2	33.631	20.036	21.9536	H2KSK6;O96527;C1LE79;G4VFY5;G4VFY6	GO:0016021;GO:0005524;GO:0005388;GO:0046872	IPR005782;IPR006068;IPR004014;IPR023299;IPR018303;IPR023298;IPR008250;IPR001757;IPR023214	Calcium-transporting atpase sarcoplasmic/endoplasmic reticulum type (Calcium pump)
26	fhe-miR-71a-5p	235891	210401	149598	maker-scaffold10x_145_pilon-augustus-gene-2.246	BN1106_s1192B000304	2	18.4018	16.8348	40.4655	M4QK25;G4VMX4;E0WFE5;F8TJX6;D5JG45	GO:0003676;Full=AGO-2;GO:0003743	IPR014811;IPR003100;IPR003165;IPR012337	Argonaute-2;Argonaute 1 protein;AGO-2;Putative eukaryotic translation initiation factor 2c;Ago1
26	fhe-miR-71a-5p	235891	210401	149598	maker-scaffold10x_97_pilon-snap-gene-0.86	BN1106_s1811B000253	2	15.0861	16.7519	11.0206	G7YMY5;G4VDM7;J7FUV3;M3WLC5;F1SS13	GO:0005634;GO:0043565;GO:0003700	IPR001356;IPR008422;IPR009057	Homeobox protein Meis2
26	fhe-miR-71a-5p	235891	210401	149598	maker-scaffold10x_847_pilon-snap-gene-0.36	BN1106_s2642B000138	2	10.5761	16.0905	38.6463	H2KRG1;G4V5B4;U4U7V3;N6U9F5;F1P7X2	GO:0016020;GO:0005791;GO:0032967;GO:0045669;GO:0046850	IPR008979;IPR012919	Uncharacterized protein;Putative uncharacterized protein;Protein osteopotentia homolog
26	fhe-miR-71a-5p	235891	210401	149598	maker-scaffold10x_824_pilon-snap-gene-0.34	BN1106_s2242B000192	2	26.9011	15.258	42.0307	G7YGS9;G4VRC1;G3TWS1;H2LYK0;G1L8X3	GO:0005525;GO:0003924;GO:0004871;GO:0030154;GO:0042733;GO:0007186;GO:0006184;GO:0001701;GO:0007243;GO:0008360;GO:0007266;GO:0007264	IPR001019;IPR011025;IPR027417;IPR000469	Uncharacterized protein;Putative gtp-binding protein alpha subunit, gna;Guanine nucleotide-binding protein subunit alpha-13
26	fhe-miR-71a-5p	235891	210401	149598	maker-scaffold10x_520_pilon-snap-gene-0.10	BN1106_s141B000391	2	39.84	14.5367	67.633	G7Y301;C7TXZ7;G4VSJ0;T2M2V7;C3ZDY7	GO:0005737;GO:0008234;GO:0006914;GO:0015031;GO:0006508	IPR005078	Putative uncharacterized protein;Autophagy-related cysteine endopeptidase 2;Autophagin-1 (C54 family);Autophagy-related protein 4;Cysteine protease ATG4B
26	fhe-miR-71a-5p	235891	210401	149598	maker-scaffold10x_64_pilon-augustus-gene-0.26	BN1106_s271B000510	2	11.5572	13.2145	3.09047	G7YH41;G4VKJ3;L7MGG6;L7LU94;F7EH37	GO:0005524;GO:0017111	IPR003593;IPR003959;IPR027417	Uncharacterized protein;Putative uncharacterized protein;Neuron navigator 3
26	fhe-miR-71a-5p	235891	210401	149598	maker-scaffold10x_520_pilon-snap-gene-0.8	BN1106_s64B000509	2	13.1454	12.4999	22.6602	G7YVR5	GO:0004871	IPR001610;IPR000014;IPR013655	Putative uncharacterized protein
26	fhe-miR-71a-5p	235891	210401	149598	maker-scaffold10x_1705_pilon-snap-gene-0.9	BN1106_s1363B000119	2	5.08538	11.3344	30.1407	G4V9Q1;G4V9Q2;G7YLJ5;N6UCM9;D6W6E9	GO:0005524;GO:0046872;GO:0005543;GO:0004674;GO:0005083;GO:0031532;GO:0035556;GO:0003723;GO:0003964;GO:0006278	IPR000961;IPR001180;IPR000095;IPR020454;IPR011009;IPR014930;IPR011993;IPR001849;IPR002219;IPR000719;IPR017441;IPR002290;IPR008271;IPR026611;IPR017986;IPR002893;IPR005135;IPR000477	Putative uncharacterized protein;Serine/threonine kinase;Serine/threonine-protein kinase MRCK beta;Uncharacterized protein
26	fhe-miR-71a-5p	235891	210401	149598	maker-scaffold10x_172_pilon-augustus-gene-0.8	BN1106_s3392B000187	2	22.9882	11.2297	61.9587	H2KUC4;G4M152;Q5BRH9;E9H2D3;C0HBG7	no_go	IPR007998	FAM114A2;Putative uncharacterized protein;Protein FAM114A2;SJCHGC08227 protein
26	fhe-miR-71a-5p	235891	210401	149598	maker-scaffold10x_8_pilon-snap-gene-0.1	BN1106_s3829B000188	2	11.2625	10.9484	60.775	G7Y6A7;G4VD16;F6YVK0;U3IRS2;R0LIC2	GO:0000042	IPR000237	Uncharacterized protein;Putative uncharacterized protein;Golgin subfamily A member 4
26	fhe-miR-71a-5p	235891	210401	149598	maker-scaffold10x_211_pilon-augustus-gene-0.15	BN1106_s227B000506	2	27.6128	9.77843	46.3991	G7Y435;G4V8U5;H2R7V1;H2PCE6;H9EXF6	GO:0005525;GO:0015030;GO:0005783;GO:0051168	IPR006073;IPR027417	GTP-binding protein-related;Large subunit GTPase 1
26	fhe-miR-71a-5p	235891	210401	149598	maker-scaffold10x_1991_pilon-snap-gene-0.19	BN1106_s493B000199	2	4.23104	8.77636	12.6101	G7YJG1;G4VL72;G4VL71;M0RBA1;Q3V3M6	GO:0005829; GO:0006895; GO:0016021	IPR007249	Dopey-related;Protein dopey-1 homolog;Protein Dopey1;Putative uncharacterized protein
26	fhe-miR-71a-5p	235891	210401	149598	maker-scaffold10x_939_pilon-augustus-gene-0.13	BN1106_s4837B000066	2	6.0404	8.558	3.94926	G7YBZ9;B3RU97;R7UK87;C3XPG2;H3BF44	GO:0042073	IPR022088	Putative uncharacterized protein;Uncharacterized protein;Intraflagellar transport protein 46 homolog
26	fhe-miR-71a-5p	235891	210401	149598	maker-scaffold10x_1546_pilon-snap-gene-0.19	BN1106_s774B000129	2	7.02941	7.93024	32.4323	G7YAG8;Q5BWJ3;G4V9C7	no_go	0	Putative papillomavirus regulatory factor prf-1;Zinc finger protein 395;SJCHGC04712 protein
26	fhe-miR-71a-5p	235891	210401	149598	maker-scaffold10x_533_pilon-snap-gene-0.0	BN1106_s4994B000106	2	4.64635	7.8376	9.6061	G7YFK6;Q5DEQ2;G4VEA3;G6DCC3;H9JFR7	GO:0003682;GO:0003677;GO:0005634	IPR009057;IPR001005;IPR000949;IPR017884	Putative uncharacterized protein;Uncharacterized protein;REST corepressor;SJCHGC09206 protein
26	fhe-miR-71a-5p	235891	210401	149598	maker-scaffold10x_1332_pilon-snap-gene-0.49	BN1106_s909B000132	2	5.2703	7.02948	1.5685	H2KRR7;E4Y620;E4XIB2;F1RRN1;F7HGT8	GO:0005871;GO:0003777	IPR002151;IPR015390;IPR013026;IPR011990;IPR019734;IPR015792;IPR013105	Whole genome shotgun assembly, reference scaffold set, scaffold scaffold_40;Whole genome shotgun assembly, allelic scaffold set, scaffold scaffoldA_17;Uncharacterized protein;Kinesin light chain
26	fhe-miR-71a-5p	235891	210401	149598	maker-scaffold10x_520_pilon-snap-gene-2.145	BN1106_s3443B000048	2	6.76142	6.71633	1.26053	G7YDB4;G4VTK6;C1L441;F6ZD70;Q6P851	GO:0005254; GO:0005886; GO:0034707	IPR000615;IPR021134	Bestrophin-3 (Vitelliform macular dystrophy 2-like protein 3);Uncharacterized protein;Bestrophin-related;Bestrophin-3;Bestrophin 2;Novel protein similar to vmd2l1
26	fhe-miR-71a-5p	235891	210401	149598	maker-scaffold10x_13_pilon-augustus-gene-0.17	BN1106_s1069B000421	2	22.2164	5.96882	6.50701	G7YHV3;G4VHT4;I1ZIE9;T1DBL7	GO:0016021	IPR007110;IPR013783;IPR003599;IPR003598	Putative uncharacterized protein;Uncharacterized protein;Nou darake like-5;NDK-6
26	fhe-miR-71a-5p	235891	210401	149598	maker-scaffold10x_254_pilon-snap-gene-0.25	BN1106_s369B000198	2	6.65428	5.71548	3.82263	G4V7X8;G7YPX4;T1PL20;Q29DG1;B4H997	GO:0008076;GO:0005249;GO:0051260	IPR000210;IPR011333;IPR027359;IPR005821;IPR003091;IPR003968;IPR003975;IPR024587;IPR021645;IPR003131;IPR028325	GL20887;Putative voltage-gated potassium channel;Potassium voltage-gated channel protein Shal;GA21653;Ion transport protein
26	fhe-miR-71a-5p	235891	210401	149598	maker-scaffold10x_938_pilon-augustus-gene-0.24	BN1106_s1416B000150	2	10.5867	5.18802	15.9762	G7YMH0	no_go	0	Uncharacterized protein
26	fhe-miR-71a-5p	235891	210401	149598	maker-scaffold10x_2114_pilon-augustus-gene-0.6	BN1106_s6920B000045	2	1.35629	3.683	0.289621	G7Y4E1;G7Y4E0;G7YJB5;G7YJD3;G7Y7K1	GO:0003676	IPR012337	Uncharacterized protein
26	fhe-miR-71a-5p	235891	210401	149598	maker-scaffold10x_600_pilon-snap-gene-0.7	BN1106_s695B000183	2	4.04642	3.3494	2.17531	Q5BXH5;G7YNA8;L7LTJ1;L7MIK8;E9J464	GO:0005524;GO:0004674	IPR011009;IPR000719;IPR017441;IPR008271;IPR009060;IPR015940;IPR000449;IPR000961;IPR002290	Putative uncharacterized protein;LATS large tumor suppressor;Putative rho-associated coiled-coil;SJCHGC02729 protein
26	fhe-miR-71a-5p	235891	210401	149598	maker-scaffold10x_414_pilon-snap-gene-0.56	BN1106_s2913B000085	2	1.71643	2.40392	0.647689	G7YDN2;G4VG92;Q5C391;D2DJV6;B3NXT9	GO:0005524;GO:0004674;GO:0004672;GO:0051301	IPR011009;IPR000719;IPR017441;IPR008271	GG19601;Cdc7-like protein;Serine/threonine kinase;Cell division control protein 7;SJCHGC03202 protein
26	fhe-miR-71a-5p	235891	210401	149598	snap_masked-scaffold10x_421_pilon-processed-gene-0.4	BN1106_s1412B000171	2	3.50592	1.59093	1.20752	G4M0M0;A3KLN7;K1QX13;Q06IP9;Q06IP7	GO:0016021;GO:0005216;GO:0005249	IPR018490;IPR018488;IPR000595;IPR005821;IPR013621;IPR014710;IPR003938	Hyperpolarizaion-activated cyclic nucleotide-gated cation channel;Putative uncharacterized protein;Potassium/sodium hyperpolarization-activated cyclic nucleotide-gated channel 2;Hyperpolarization-activated cyclic nucleotide-modulated cation channel splice variant A-II;Hyperpolarization-activated cyclic nucleotide-modulated cation channel splice variant BsD2-I
26	fhe-miR-71a-5p	235891	210401	149598	maker-scaffold10x_4_pilon-snap-gene-0.84	BN1106_s1316B000259	2	7.35925	1.03028	0.593663	G7YPF6;G4VLV2	GO:0016021	IPR004031	Putative uncharacterized protein
26	fhe-miR-71a-5p	235891	210401	149598	maker-scaffold10x_277_pilon-snap-gene-0.82	BN1106_s1082B000256	1	67.8958	82.8111	28.6526	G4VML7;Q7Q8J2;T1GZ58;B0WUR1;E3X473	no_go	IPR019320	Putative uncharacterized protein;Uncharacterized protein;AGAP008600-PA
26	fhe-miR-71a-5p	235891	210401	149598	maker-scaffold10x_292_pilon-snap-gene-0.13	BN1106_s4911B000035	1	46.9583	55.3564	78.1121	C1LH68;A5HIF3;G4VEQ8;H2KVC4;Q53I61	GO:0005681;GO:0000398	IPR017862;IPR004015	Nuclear coactivator 1;SKI interacting protein;Putative nuclear protein SkiP;SNW domain-containing protein 1;Ski interacting protein
26	fhe-miR-71a-5p	235891	210401	149598	maker-scaffold10x_1428_pilon-snap-gene-0.5	BN1106_s1191B000313	1	14.7301	52.5247	22.6284	G7YFE1;G4VA73;C1LIX6;C1LIX7;C1LIX5	GO:0016021	IPR013694;IPR002035	Loss of heterozygosity 11 chromosomal region 2 gene A protein homolog;Putative vacuolar protein sorting 26, vps26;von Willebrand factor A domain-containing protein 5A
26	fhe-miR-71a-5p	235891	210401	149598	maker-scaffold10x_80_pilon-pred_gff_StringTie-gene-0.91	BN1106_s2773B000091	1	3.09568	50.6953	2.83704	H2KVV4;C7TZG2;G4VBV7;K1RPB0;H2ZR54	no_go	IPR025254	Coiled-coil domain containing 96; DUF4201 domain-containing protein;Coiled-coil domain-containing protein 96;Uncharacterized protein
26	fhe-miR-71a-5p	235891	210401	149598	maker-scaffold10x_186_pilon-snap-gene-0.94	BN1106_s228B000290	1	23.6702	49.0926	26.2965	Q5DG03;G7YCV5;M3ZSK2;Q6DE68;A7T386	GO:0016020	IPR003492;IPR018460;IPR016196	Predicted protein;Battenin;Uncharacterized protein;SJCHGC02786 protein;MGC80041 protein
26	fhe-miR-71a-5p	235891	210401	149598	maker-scaffold10x_487_pilon-snap-gene-0.214	BN1106_s218B000540	1	0.213203	46.9376	1.80076	G7YGS5;H2KRG5;G7Y8P5;G7YJS7;H2KRY9	GO:0016740	IPR007074	Gap-Pol polyprotein;Lipopolysaccharide choline phosphotransferase-like protein;LicD1 protein
26	fhe-miR-71a-5p	235891	210401	149598	maker-scaffold10x_245_pilon-snap-gene-0.112	BN1106_s1169B000135	1	26.5262	43.0272	29.7201	G7YRH9;G4VAT0;G4VAS9;C3YMW6;H0XLT4	GO:0001843; GO:0001921; GO:0005654; GO:0005912; GO:0008283; GO:0016080; GO:0016323; GO:0016477; GO:0021747; GO:0031252; GO:0034750; GO:0035089; GO:0035748; GO:0036342; GO:0042060; GO:0042734; GO:0043065; GO:0044291; GO:0045211; GO:0045930; GO:0048488; GO:0050918; GO:0060088; GO:0060561; GO:0060603; GO:0071896; GO:0090630; GO:0098609	IPR001611;IPR025875;IPR003591;IPR001478	Putative uncharacterized protein;Cell polarity protein;Protein scribble homolog;Uncharacterized protein
26	fhe-miR-71a-5p	235891	210401	149598	maker-scaffold10x_919_pilon-snap-gene-0.112	BN1106_s5205B000101	1	51.9192	39.8054	11.5457	G7YHQ8;G4V6B8;Q5BTH8;Q5DBL0;H3JIS1	GO:0003743	IPR012340;IPR006196	Putative uncharacterized protein;Probable RNA-binding protein EIF1AD;Uncharacterized protein;SJCHGC01152 protein
26	fhe-miR-71a-5p	235891	210401	149598	snap_masked-scaffold10x_33_pilon-processed-gene-0.0	BN1106_s711B000231	1	20.3846	38.6391	58.9176	H2KQ49;G4LY88;C7S311;H2KTZ7;Q5BKG9	GO:0016787;GO:0005615;GO:0004767;GO:0006685	IPR004843;IPR017064	Sphingomyelin phosphodiesterase;Putative uncharacterized protein;Acid sphingomyelinase-like phosphodiesterase 3b;Acid sphingomyelinase-like phosphodiesterase 3a;Smpdl3a protein;Uncharacterized protein
26	fhe-miR-71a-5p	235891	210401	149598	maker-scaffold10x_105_pilon-snap-gene-0.3	BN1106_s2082B000219	1	25.2284	37.3692	20.5711	B5B7R2;Q86EF5;G7YNF9;G4VGQ1;E0W101	no_go	IPR001810	Putative uncharacterized protein;F-box only protein, putative;Uncharacterized protein;F-box protein 25/32;Clone ZZD451 mRNA sequence
26	fhe-miR-71a-5p	235891	210401	149598	maker-scaffold10x_830_pilon-snap-gene-0.21	BN1106_s580B000238	1	31.0797	34.3135	250.695	G7YTP3;G4V5G7;Q5C3E1;R7U5H0;N6TYA0	GO:0016757	IPR002495	Glycogenin-related;Glycogenin glucosyltransferase;Uncharacterized protein;SJCHGC05968 protein
26	fhe-miR-71a-5p	235891	210401	149598	maker-scaffold10x_364_pilon-snap-gene-0.37	BN1106_s4867B000082	1	41.0595	31.4101	29.841	G4VM24;G4VM23;G7YGD6;E9IH60;F4WU86	GO:0004177;GO:0046872;GO:0008235;GO:0009987;GO:0006508; GO:0070006; GO:0070084	IPR001714;IPR000994;IPR002467	Methionine aminopeptidase, EC 3.4.11.18
26	fhe-miR-71a-5p	235891	210401	149598	maker-scaffold10x_520_pilon-snap-gene-1.30	BN1106_s2228B000194	1	0.604271	29.7504	1.68239	G7YQG8;G4LY61;R7UGB8;K1PMW1;F7FVE8	no_go	IPR001810	Uncharacterized protein;Putative uncharacterized protein;F-box protein 47;F-box only protein 47
26	fhe-miR-71a-5p	235891	210401	149598	maker-scaffold10x_650_pilon-snap-gene-0.10	BN1106_s2345B000222	1	132.609	28.2202	134.856	H2KNT1;G4VLR6;G4VLR5;Q5C0E5;H9JBD0	no_go	IPR024958;IPR007583;IPR001478	Putative golgi reassembly stacking protein 2 (Grasp2);Golgi reassembly-stacking protein 2;Uncharacterized protein;SJCHGC04996 protein
26	fhe-miR-71a-5p	235891	210401	149598	maker-scaffold10x_1377_pilon-snap-gene-0.6	BN1106_s1038B000138	1	11.4839	28.0599	12.8927	G4VB17;G7Y6L4;M9UW40;Q5C229;T1EFX6	GO:0007165	IPR000698;IPR011021;IPR014752;IPR011022;IPR014753;IPR014756;IPR017864	Putative beta-arrestin 1;Beta-arrestin;Arrestin-beta;SJCHGC09071 protein;Uncharacterized protein
26	fhe-miR-71a-5p	235891	210401	149598	maker-scaffold10x_1866_pilon-snap-gene-0.30	BN1106_s6649B000130	1	42.694	26.535	46.6785	Q86E40;C1LLB8;C1LLB7;G7Y3T3;T1IPN6	GO:0043022;GO:0007229;GO:0042256;GO:0003743	IPR002769	Integrin beta 4 binding protein;Translation initiation factor 6;Clone ZZZ251 mRNA sequence;Uncharacterized protein
26	fhe-miR-71a-5p	235891	210401	149598	maker-scaffold10x_703_pilon-snap-gene-0.101	BN1106_s1527B000075	1	14.2602	26.4604	47.016	H2KU13;H2KSV1;G4LVH6;G4LVH5;F1PVS6	GO:0005524;GO:0004674	IPR011009;IPR000719;IPR017441;IPR002290;IPR008271;IPR015940;IPR028375;IPR001772;IPR009060	Uncharacterized protein;Serine/threonine kinase;MAP/microtubule affinity-regulating kinase 3;Serine/threonine-protein kinase MARK2
26	fhe-miR-71a-5p	235891	210401	149598	maker-scaffold10x_265_pilon-snap-gene-0.25	BN1106_s2271B000241	1	6.35742	24.9666	15.8086	H2KUP7;R7TEK9;A7S487;K1QPD6;Q80TU3	GO:0000151;GO:0034450;GO:0006511	IPR019474;IPR003613;IPR013083	Predicted protein;Ubiquitin conjugation factor E4 B;MKIAA0684 protein;Uncharacterized protein
26	fhe-miR-71a-5p	235891	210401	149598	maker-scaffold10x_58_pilon-snap-gene-0.118	BN1106_s24B000207	1	13.4232	24.2936	13.8428	G4V929	GO:2000145	0	Putative sp8
26	fhe-miR-71a-5p	235891	210401	149598	maker-scaffold10x_922_pilon-augustus-gene-0.13	BN1106_s846B000388	1	0.840712	23.9965	2.64154	H2KVN5;G7YDT7;K1R2D3;F6TXZ0;H2YPY9	GO:0016021;GO:0005216	IPR002110;IPR020683;IPR000562;IPR005821;IPR013806	Uncharacterized protein;Transient receptor potential cation channel subfamily A member 1;Transient receptor potential cation channel subfamily A member 1 homolog;Transient receptor potential cation channel subfamily A member 1-like protein
26	fhe-miR-71a-5p	235891	210401	149598	maker-scaffold10x_908_pilon-snap-gene-0.93	BN1106_s475B000510	1	7.3485	23.9951	12.4552	G7YAI6;G4VPV4	GO:0003676	IPR002775	Uncharacterized protein;Ribonucleases P/MRP protein subunit RPP25
26	fhe-miR-71a-5p	235891	210401	149598	maker-scaffold10x_493_pilon-snap-gene-1.2	BN1106_s3120B000113	1	1.78455	22.7844	5.40572	G4VPD4;M3YX65;G1PNT2	no_go	IPR027884	DUF4614 domain-containing protein
26	fhe-miR-71a-5p	235891	210401	149598	maker-scaffold10x_235_pilon-snap-gene-0.1	BN1106_s2101B000083	1	13.6762	21.1578	4.86898	H2KVD2;G4V5F8;E9HI77;H9BW97;B4LQT2	GO:0000079;GO:0006355	IPR013763;IPR015429;IPR006671	GJ15154;Cyclin K-like protein;Putative cyclin k;Cyclin-K;Cyclin K
26	fhe-miR-71a-5p	235891	210401	149598	maker-scaffold10x_498_pilon-snap-gene-0.6	BN1106_s2870B000079	1	28.2091	21.1461	73.0053	G7YXJ3;G4VTN3;Q86F07;H2UQJ4;E7F381	no_go	IPR020472;IPR015943;IPR001680;IPR017986;IPR006595;IPR006594	Uncharacterized protein;Putative wd-repeat protein;WD repeat-containing protein 26;SJCHGC03645 protein
26	fhe-miR-71a-5p	235891	210401	149598	maker-scaffold10x_894_pilon-pred_gff_StringTie-gene-0.25	BN1106_s640B000141	1	31.7748	20.1509	21.8288	H2KVJ1;C1L741;G4VDU6;E9G537;L7M1H7	GO:0005634;GO:0003723;GO:0042255	IPR002478;IPR015947;IPR005155;IPR016686	60S ribosome subunit biogenesis protein NIP7 homolog
26	fhe-miR-71a-5p	235891	210401	149598	maker-scaffold10x_297_pilon-snap-gene-0.1	BN1106_s197B000404	1	19.9922	19.6703	37.2571	G7Y4T2;G7YW09;G4VSX0;T1IZZ0;Q5C4U7	GO:0008270;GO:0000439;GO:0003743;GO:0006289;GO:0006351;GO:0016740	IPR002110;IPR020683;IPR001594;IPR016196;IPR007198;IPR012170;IPR002035	Transcription initiation factor TFIIH subunit 2;SJCHGC07603 protein
26	fhe-miR-71a-5p	235891	210401	149598	maker-scaffold10x_964_pilon-snap-gene-0.22	BN1106_s1303B000675	1	13.3195	18.7834	7.42796	G7Y5Q7;G7YXB8;G4VJ58;G4VGT8;G7YVV7	GO:0016020;GO:0005524;GO:0016887;GO:0006200	IPR013525;IPR003439;IPR027417;IPR003593	Putative atp-binding cassette, sub-family g2 (White protein) (Abcg2);ATP-binding cassette sub-family G member 2
26	fhe-miR-71a-5p	235891	210401	149598	maker-scaffold10x_21_pilon-snap-gene-0.41	BN1106_s4012B000163	1	10.5865	18.7324	19.4639	G7Y6G8;G4V730;H2TVS2;H2TVS0;I3IZE1	no_go	IPR005112;IPR001194;IPR005113;IPR023341;IPR002885	IPR001194 DENN,domain-containing protein;C-myc promoter-binding protein;Uncharacterized protein
26	fhe-miR-71a-5p	235891	210401	149598	maker-scaffold10x_477_pilon-augustus-gene-0.42	BN1106_s2453B000119	1	24.5997	18.0327	19.9855	G7YF46;C1LEM8;G4V8M3;G7Y733;G7YBH6	GO:0035556	IPR020683;IPR001496	PKC-activated phosphatase-1 inhibitor;Putative uncharacterized protein;Uncharacterized protein
26	fhe-miR-71a-5p	235891	210401	149598	maker-scaffold10x_1124_pilon-snap-gene-0.45	BN1106_s4379B000097	1	23.0472	16.4971	19.7769	H2KP74;G4V838;G4V839;Q5DB37;O17460	GO:0016021	0	Putative uncharacterized protein;Uncharacterized protein;SJCHGC04169 protein
26	fhe-miR-71a-5p	235891	210401	149598	maker-scaffold10x_22_pilon-snap-gene-0.129	BN1106_s3323B000146	1	61.8433	15.7772	127.491	G7YNH9;G4VI74;C1LIR0;C1L632;T1J915	GO:0003987;GO:0016208;GO:0019427	IPR011904;IPR025110;IPR020845;IPR000873	Putative Acetyl-coenzyme A synthetase;Acetyl-CoA synthetase;Uncharacterized protein
26	fhe-miR-71a-5p	235891	210401	149598	maker-scaffold10x_538_pilon-snap-gene-0.97	BN1106_s1623B000174	1	24.7569	14.1437	60.3261	G7YD39;G4VM50;G4VM49	GO:0005543	IPR001849	Putative uncharacterized protein;Uncharacterized protein
26	fhe-miR-71a-5p	235891	210401	149598	maker-scaffold10x_298_pilon-snap-gene-0.27	BN1106_s949B000145	1	9.35622	11.2078	3.65059	G7YB52;G4V9E0;F6VVP6;M1ENJ4;C1FXV8	GO:0031227;GO:0016758;GO:0015012;GO:0005794;GO:0030176;GO:0050508;GO:0050509;GO:0007411;GO:0072498;GO:0007492;GO:0007369;GO:0006024;GO:0015014;GO:0007498;GO:0021772;GO:0001503	IPR004263;IPR027670;IPR015338	Exostoses 1 (Predicted);Uncharacterized protein;Putative exostosin-1;Glucuronyl/N-acetylglucosaminyl transferase EXT1;Exostoses 1
26	fhe-miR-71a-5p	235891	210401	149598	maker-scaffold10x_815_pilon-snap-gene-1.85	BN1106_s212B000275	1	2.97322	9.79015	12.2841	G4VTV4;H2KQS5;Q3UZZ3;K9IMX7;F7H188	GO:0043231;GO:0005524;GO:0000287;GO:0004674;GO:0007243;GO:0007165	IPR011009;IPR000719;IPR017441;IPR002290;IPR008271	Serine/threonine-protein kinase ICK;Uncharacterized protein;Serine/threonine kinase;Putative serine/threonine-protein kinase ick
26	fhe-miR-71a-5p	235891	210401	149598	maker-scaffold10x_13_pilon-augustus-gene-2.152	BN1106_s717B000217	1	1.12335	9.50463	34.5134	G7YRH1;G4VHA4;K1QAF2;D6W6Q4;H9J2B0	GO:0005524;GO:0004713;GO:0018108	IPR002110;IPR020683;IPR011009;IPR000719;IPR017441;IPR001245;IPR000980;IPR008266;IPR020635	Putative uncharacterized protein;Tyrosine kinase;Tyrosine-protein kinase HTK16;Uncharacterized protein
26	fhe-miR-71a-5p	235891	210401	149598	maker-scaffold10x_927_pilon-augustus-gene-0.2	BN1106_s1028B000238	1	17.2	8.72821	30.9457	G7Y701;G4VMC0;Q5C5L6;Q3MJV0;S4PER7	GO:0008270	IPR011011;IPR013083;IPR000306;IPR017455;IPR001841	Putative uncharacterized protein;Lateral signaling target protein 2 homolog;SJCHGC03439 protein;SJCHGC07615 protein;RUN and FYVE domain-containing protein
26	fhe-miR-71a-5p	235891	210401	149598	maker-scaffold10x_1502_pilon-snap-gene-0.18	BN1106_s643B000235	1	14.66	7.35017	14.2006	H2KQ73;G4VRR8;C1L3S4;F1L585;I2K1Q4	GO:0016020;GO:0006886;GO:0016192;GO:0005634;GO:0008176;GO:0000049;GO:0036265	IPR006012;IPR006011;IPR010989;IPR000727;IPR003358;IPR025763;IPR021538	Uncharacterized protein;Syntaxin-3;Putative syntaxin-31 (AtSYP31) (AtSED5);tRNA (Guanine-N7-)-methyltransferase;Cis-golgi t-snare syntaxin required for vesicular transport between the er and the golgi complex
26	fhe-miR-71a-5p	235891	210401	149598	maker-scaffold10x_217_pilon-snap-gene-1.117	BN1106_s649B000490	1	5.90569	7.27517	13.9236	H2KSU8;G4VNS7;Q5DH34;H2ZRS3;R7TD75	GO:0004842;GO:0016567	IPR000569;IPR009091;IPR000408	Putative hect E3 ubiquitin ligase;E3 ubiquitin-protein ligase HERC4;Uncharacterized protein;SJCHGC03307 protein
26	fhe-miR-71a-5p	235891	210401	149598	maker-scaffold10x_1075_pilon-snap-gene-0.13	BN1106_s2685B000060	1	7.32474	7.06914	1.2434	G7Y754;G4LZR1;Q5C7K3	GO:0007165;GO:0005622	IPR000198;IPR008936	Putative uncharacterized protein;Uncharacterized protein;SJCHGC08594 protein
26	fhe-miR-71a-5p	235891	210401	149598	maker-scaffold10x_563_pilon-snap-gene-0.116	BN1106_s2592B000186	1	0.194762	7.01551	1.99892	G7Y6I5;G4V6R7;G7Y6I6;Q178Q9;B4NKG2	GO:0003824;GO:0016874	IPR009081;IPR025110;IPR020845;IPR000873;IPR006162	GK12773;Putative amp dependent ligase;AMP dependent ligase;AAEL005793-PA
26	fhe-miR-71a-5p	235891	210401	149598	snap_masked-scaffold10x_374_pilon-processed-gene-0.3	BN1106_s97B000355	1	1.179	5.40167	5.93518	H2KRQ7;G4VG51;G4VJW0;Q1KVP8;Q8T753	GO:0016021;GO:0007165	IPR001611;IPR000372;IPR000483;IPR007110;IPR003591;IPR025875;IPR000157;IPR026906	Putative leucine-rich transmembrane proteins;Putative leucine-rich transmembrane protein;Immunoglobulin superfamily member 10;Toll-like receptor 1;Putative uncharacterized protein
26	fhe-miR-71a-5p	235891	210401	149598	maker-scaffold10x_1343_pilon-snap-gene-0.9	BN1106_s2709B000129	1	8.10368	5.37348	6.66778	H2KPP6;G4V6V8;Q5DBW5;C3Z3T1;E0VMN8	GO:0016021	IPR018732	Putative uncharacterized protein;Protein dpy-19, putative;Protein dpy-19 homolog 1;SJCHGC07316 protein
26	fhe-miR-71a-5p	235891	210401	149598	maker-scaffold10x_434_pilon-snap-gene-0.53	BN1106_s67B000381	1	47.1936	3.34215	1.54879	G7Y8T7;C4QMI0;G0N5B7;H3FQU2;F4WX80	GO:0005634;GO:0046872;GO:0003676;GO:0003700;GO:0006355;GO:0006351	IPR027775;IPR007087;IPR015880;IPR013087;IPR027771	Zinc finger protein
26	fhe-miR-71a-5p	235891	210401	149598	maker-scaffold10x_330_pilon-snap-gene-0.101	BN1106_s134B000161	1	0.267136	1.8839	0.0879534	G7YVT2;C1LFZ0;C1LFZ1;G4VKI5;K1S2J7	no_go	0	Glutamine rich 2;Putative uncharacterized protein;Glutamine-rich protein 2
26	fhe-miR-71a-5p	235891	210401	149598	maker-scaffold10x_1322_pilon-snap-gene-0.9	BN1106_s1430B000168	1	0.0784018	1.3859	6.57378	G7YPZ0;G4VEY3;G4VEY2;K1RS04	no_go	IPR021419;IPR021394	Uncharacterized protein;Putative uncharacterized protein;Mediator of RNA polymerase II transcription subunit 25
26	fhe-miR-71a-5p	235891	210401	149598	maker-scaffold10x_1181_pilon-snap-gene-0.2	BN1106_s320B000117	1	5.30418	1.13312	2.41021	G7Y5I4;G4VIG8;O76322;O76323;Q964P9	GO:0008021;GO:0005524;GO:0003824;GO:0046872;GO:0008152;GO:0007269	IPR011761;IPR013815;IPR013816;IPR016185;IPR001359;IPR020898;IPR020897;IPR019735	Putative synapsin;Synapsin-3;Synapsin s-syn-short;Synapsin s-syn-long;Synapsin isoform 11.1
26	fhe-miR-71a-5p	235891	210401	149598	maker-scaffold10x_408_pilon-snap-gene-0.55	BN1106_s3942B000142	1	2.17523	0.891979	0.20926	G7YI55;G4VH42;S5WMY9;K1REH4;T1G076	GO:0005634;GO:0043565;GO:0003700;GO:0008270	IPR017970;IPR001356;IPR009057;IPR001781;IPR016024	Putative lim homeobox protein;LIM/homeobox protein Lhx5;Lhx1-5-1;Uncharacterized protein
27	fhe-miR-71b-5p	1735.98	341.403	37.3393	maker-scaffold10x_113_pilon-pred_gff_StringTie-gene-0.102	BN1106_s4618B000051	26	3.18729	14.0754	1.22434	no_uniprot	no_go	no_ipr	Serpin
27	fhe-miR-71b-5p	1735.98	341.403	37.3393	maker-scaffold10x_1695_pilon-pred_gff_StringTie-gene-0.47	BN1106_s86B000851	11	43.8602	64.4152	63.6025	H2KRM1;G4VFI6;C1LG67;C1LG68;M7BPS0	GO:0004527;GO:0003676	IPR006055;IPR013520;IPR012337;IPR003034	Three prime histone mRNA exonuclease 1;Putative 3-5 exonuclease eri1;3'-5' exoribonuclease 1
27	fhe-miR-71b-5p	1735.98	341.403	37.3393	maker-scaffold10x_1007_pilon-pred_gff_StringTie-gene-0.30	BN1106_s6614B000097	10	35.5553	118.93	35.1536	G7YDE9;Q5BZN4;C7TXR7;G4VPP4;B7QBG3	GO:0061630	IPR006573	Neuralized, putative;Putative neuralized-like protein 2;Uncharacterized protein;Neuralized-like protein 2;SJCHGC05272 protein
27	fhe-miR-71b-5p	1735.98	341.403	37.3393	maker-scaffold10x_1335_pilon-snap-gene-0.68	BN1106_s832B000177	10	5.38175	10.6036	17.963	G4LZI0;Q5BXD1;R7TQJ0;G3P580;K7FXT2	GO:0003697; GO:0005657; GO:0006974; GO:0008233	IPR003738	Uncharacterized protein;Putative uncharacterized protein;SJCHGC09141 protein
27	fhe-miR-71b-5p	1735.98	341.403	37.3393	maker-scaffold10x_184_pilon-augustus-gene-0.30	BN1106_s1410B000095	9	7.64279	17.4666	5.32167	G7YFS9;G4VC23;Q5C7K9;Q5C4L3	no_go	IPR003961;IPR013783	Putative anosmin-1 (Kallmann syndrome protein) (Adhesion molecule-like X-linked);Anosmin-1;SJCHGC08319 protein;SJCHGC07467 protein
27	fhe-miR-71b-5p	1735.98	341.403	37.3393	maker-scaffold10x_713_pilon-pred_gff_StringTie-gene-0.73	BN1106_s98B000758	9	0.182193	8.31339	0.66113	G7Y9I4;F6VWR7;R7UNS3;F7EKI1;G3WF32	GO:0005929;GO:0030991;GO:0060271;GO:0042073;GO:0007224	IPR011717;IPR013026;IPR011990;IPR013105;IPR019734;IPR001440	Tetratricopeptide repeat protein 21B
27	fhe-miR-71b-5p	1735.98	341.403	37.3393	maker-scaffold10x_145_pilon-snap-gene-0.19	BN1106_s4107B000060	9	1.46663	2.91171	1.36618	G7Y7Z6;Q5DD47;G4LV08	no_go	no_ipr	Spindle assembly checkpoint component MAD1 (Mitotic arrest deficient protein 1)
27	fhe-miR-71b-5p	1735.98	341.403	37.3393	maker-scaffold10x_2148_pilon-snap-gene-0.3	BN1106_s222B000379	7	9.66921	5.80473	12.6885	G7YRX0;G4VSE9;G4V979;M3ZGY3;H2RSU2	GO:0005543;GO:0005089;GO:0035023	IPR000219;IPR011993;IPR001849;IPR001452	Putative guanine-nucleotide-exchange-factor;Rho guanine nucleotide exchange factor 16;Uncharacterized protein
27	fhe-miR-71b-5p	1735.98	341.403	37.3393	maker-scaffold10x_1543_pilon-snap-gene-0.11	BN1106_s4646B000066	6	181.494	108.775	24.8322	C1L3V5;G7YR11;G7YR10;C3ZSE9;K1Q4W6	GO:0005506;GO:0031418;GO:0008475;GO:0005783;GO:0016706;GO:0016757	IPR005123;IPR006620;IPR001006	Procollagen-lysine, 2-oxoglutarate 5-dioxygenase 3;Putative uncharacterized protein;Lysyl hydroxylase/galactosyltransferase/ glucosyltransferase;Procollagen-lysine,2-oxoglutarate 5-dioxygenase 3
27	fhe-miR-71b-5p	1735.98	341.403	37.3393	maker-scaffold10x_908_pilon-augustus-gene-0.80	BN1106_s475B000502	6	1.78141	20.5368	3.0418	H2KQG2;G4VPV3	no_go	0	Uncharacterized protein
27	fhe-miR-71b-5p	1735.98	341.403	37.3393	maker-scaffold10x_1842_pilon-snap-gene-0.15	BN1106_s186B000401	6	5.27992	8.69542	6.67123	G7Y2X6;G4VQP1;G4VQP2;I3LGN1;S4RUY5	GO:0003677;GO:0003899;GO:0032549;GO:0006351	IPR015712;IPR007120;IPR007121;IPR007644;IPR007642;IPR007645;IPR007646;IPR007647;IPR007641;IPR014724	DNA-directed RNA polymerase subunit beta, EC 2.7.7.6
27	fhe-miR-71b-5p	1735.98	341.403	37.3393	maker-scaffold10x_95_pilon-snap-gene-0.26	BN1106_s2860B000096	6	0.0953357	4.7092	13.7345	G3VX16;K1QWT3;G5C3Y1	GO:0005813	0	Uncharacterized protein;Leucine-rich repeat-containing protein KIAA1731
27	fhe-miR-71b-5p	1735.98	341.403	37.3393	maker-scaffold10x_95_pilon-snap-gene-0.32	BN1106_s3153B000161	6	2.13947	2.38923	0.354011	Q8MWP9;Q8T5G5;G4LXE5;C7C208;G4M1V0	GO:0004519;GO:0003723;GO:0003964;GO:0006278;GO:0016746	IPR005135;IPR000477;IPR002123	Endonuclease-reverse transcriptase;Acyl-CoA:glycerol-3-phosphate acyltransferase
27	fhe-miR-71b-5p	1735.98	341.403	37.3393	maker-scaffold10x_203_pilon-snap-gene-0.83	BN1106_s1398B000123	5	2.74083	12.4708	61.2476	G7Y942;G4VBN3;T1G8W8;R7UF24;K1P7S6	GO:0005524;GO:0004674	IPR000961;IPR011009;IPR017892;IPR000719;IPR017441;IPR002290;IPR008271	Serine/threonine kinase
27	fhe-miR-71b-5p	1735.98	341.403	37.3393	maker-scaffold10x_1926_pilon-augustus-gene-0.8	BN1106_s3198B000149	5	0.520703	10.2325	23.3621	G7YHV6;L7MLX3;K7J6T6;T1FP69;E9G3G0	GO:0003824;GO:0005634	IPR000873;IPR010506	Disco-interacting protein 2 homolog C
27	fhe-miR-71b-5p	1735.98	341.403	37.3393	maker-scaffold10x_520_pilon-augustus-gene-2.92	BN1106_s453B000259	5	12.5536	9.85	6.33315	G7YHQ4;G4LXW4	GO:0043565;GO:0003700	IPR004827	Putative uncharacterized protein;Fos transcription factor-related
27	fhe-miR-71b-5p	1735.98	341.403	37.3393	maker-scaffold10x_459_pilon-augustus-gene-0.14	BN1106_s673B000179	5	3.69857	8.12973	3.8202	G7YSF6;G4VMF8;Q5DFQ5;C3ZLP5;J3KS73	GO:0005524;GO:0016773;GO:0006139;GO:0004797;GO:0016301;GO:0005743;GO:0004137;GO:0046092;GO:0009262;GO:0006264;GO:0046104	IPR002624;IPR027417	Putative uncharacterized protein;Putative thymidine kinase;Thymidine kinase 2 mitochondrial;Thymidine kinase 2, mitochondrial;SJCHGC04650 protein
27	fhe-miR-71b-5p	1735.98	341.403	37.3393	maker-scaffold10x_1428_pilon-snap-gene-0.6	BN1106_s1191B000314	5	0.926963	2.11506	0.51687	G7Y8J8;G4M0W1;K1R035;A7SJD2;F7D733	GO:0005524;GO:0017111;GO:0005737;GO:0005874;GO:0008568;GO:0051013	IPR003593;IPR003959;IPR027417;IPR027497;IPR006594;IPR013720	Predicted protein;Katanin p60 ATPase-containing subunit A-like 2
27	fhe-miR-71b-5p	1735.98	341.403	37.3393	maker-scaffold10x_99_pilon-snap-gene-0.66	BN1106_s1895B000222	4	22.3843	26.7418	34.7678	G7Y7I0;G4V979;G1MSN4;K1R1R5;E1BQT7	GO:0005543;GO:0005089;GO:0035023;GO:0032864;GO:0032863;GO:0060326;GO:0090004	IPR000219;IPR011993;IPR001849;IPR001452	Uncharacterized protein;Putative guanine-nucleotide-exchange-factor;Ephexin-1;SH3 domain-containing guanine exchange factor
27	fhe-miR-71b-5p	1735.98	341.403	37.3393	maker-scaffold10x_166_pilon-augustus-gene-0.78	BN1106_s2194B000231	4	17.0951	25.8279	11.835	G4VI19;G7YVI4	GO:0005097;GO:0032851;GO:0005524;GO:0004674	IPR004182;IPR000195;IPR024764;IPR011009;IPR000719;IPR017441;IPR002290;IPR008271	Putative gtpase-activating protein gyp2;Cyclin-dependent kinase 7
27	fhe-miR-71b-5p	1735.98	341.403	37.3393	maker-scaffold10x_1340_pilon-snap-gene-0.17	BN1106_s1127B000153	4	22.1498	22.8623	37.8382	G7YSU8;G4V9D5;K7IQ09;H9J8X7;S4PCS3	GO:0000079	IPR013763;IPR006671;IPR012399	Putative cyclin fold protein;Cyclin-Y;Uncharacterized protein;Cyclin Y
27	fhe-miR-71b-5p	1735.98	341.403	37.3393	maker-scaffold10x_1335_pilon-snap-gene-0.73	BN1106_s832B000178	4	31.3858	18.9289	12.0378	G4LZI1;G7YFG1;K1QIE7;E9GNW8;D6WIL3	no_go	IPR002110;IPR020683	Ankyrin repeat domain-containing protein 57
27	fhe-miR-71b-5p	1735.98	341.403	37.3393	maker-scaffold10x_1296_pilon-snap-gene-0.11	BN1106_s748B000263	4	32.4962	17.2455	19.5985	G7YQ21;G4LYI8;C1LFV1;R7UNW2;G1T9P2	GO:0003743;GO:0016301	IPR026599;IPR000631;IPR006910	Eukaryotic translation initiation factor 3, subunit 8;Uncharacterized protein;0710008K08Rik protein;Carbohydrate kinase domain-containing protein
27	fhe-miR-71b-5p	1735.98	341.403	37.3393	maker-scaffold10x_281_pilon-augustus-gene-0.209	BN1106_s2866B000132	4	0.956793	1.16605	0.0874381	G7YW22;G4VDB7;T1GYA5;K7IPI0;K1QTL9	GO:0016021;GO:0005524;GO:0004383;GO:0004672;GO:0035556;GO:0016849;GO:0009190	IPR001054;IPR018297;IPR011009;IPR000719;IPR001245;IPR011042;IPR011645	Uncharacterized protein
27	fhe-miR-71b-5p	1735.98	341.403	37.3393	maker-scaffold10x_213_pilon-snap-gene-0.30	BN1106_s2012B000146	3	16.3083	49.1829	45.5516	C1LDY0;G4M196;G7YJ38;Q5BZ05;L7M790	no_go	IPR020472;IPR006594;IPR013720;IPR011047;IPR015943;IPR001680;IPR019775;IPR017986;IPR011045	F-box-like/WD repeat protein TBL1X;Transducin beta-like;Transducin (Beta)-like 1;Putative beta-transducin family wd-40 repeat protein;SJCHGC05548 protein
27	fhe-miR-71b-5p	1735.98	341.403	37.3393	maker-scaffold10x_116_pilon-snap-gene-0.16	BN1106_s1756B000240	3	36.2859	25.4592	37.0454	G7Y4P5;G4VTA3;Q5BSP2;H9HW73;E9IMA2	GO:0005097;GO:0032851	IPR000195	Putative uncharacterized protein;Putative ecotropic viral integration site;TBC1 domain family member CG11727;Uncharacterized protein;SJCHGC03654 protein
27	fhe-miR-71b-5p	1735.98	341.403	37.3393	maker-scaffold10x_1189_pilon-augustus-gene-0.146	BN1106_s34B000226	3	5.68362	15.9153	15.9212	H2KVW3;G4VGC4;D3BTM0;E0VQ56;I1EYG6	GO:0005525	IPR013244;IPR015943;IPR019775;IPR017986;IPR006703;IPR027417;IPR025662	Uncharacterized protein;Putative uncharacterized protein
27	fhe-miR-71b-5p	1735.98	341.403	37.3393	augustus_masked-scaffold10x_1272_pilon-processed-gene-0.85	BN1106_s2000B000096	3	3.11492	15.2076	7.30234	G7YK35;G4VGI1;G5B635;G3V650;G3T6I4	GO:0016235;GO:0005737	IPR015134;IPR013026;IPR011990;IPR019734;IPR013105	Uncharacterized protein;Calcineurin binding protein 1, isoform CRA_a;Calcineurin-binding protein cabin-1
27	fhe-miR-71b-5p	1735.98	341.403	37.3393	maker-scaffold10x_1995_pilon-snap-gene-0.46	BN1106_s501B000293	3	6.09277	13.3847	42.0994	G7YHQ9;D1H0Y7;G4VGW8;H9IJA7;F4WV60	GO:0005524;GO:0004713;GO:0018108;GO:0004715	IPR011009;IPR000719;IPR017441;IPR001245;IPR000980;IPR001452;IPR008266;IPR020635;IPR015015	Abl kinase 1;Tyrosine-protein kinase Abl;Tyrosine kinase;Uncharacterized protein
27	fhe-miR-71b-5p	1735.98	341.403	37.3393	maker-scaffold10x_419_pilon-snap-gene-0.58	BN1106_s4856B000153	3	11.6219	12.2833	51.7737	Q5DCN3;G4VB87;Q5BXX2;Q541C3;B4P115	GO:0016881;GO:0004842;GO:0016567	IPR000608;IPR023313;IPR016135	GE13339;Putative ubiquitin conjugating enzyme E2;RE74673p;Ubiquitin conjugating enzyme 2, isoform B;Ubiquitin conjugating enzyme 2, isoform C;SJCHGC02746 protein;SJCHGC02747 protein
27	fhe-miR-71b-5p	1735.98	341.403	37.3393	maker-scaffold10x_247_pilon-snap-gene-0.65	BN1106_s721B000238	3	5.95713	11.4701	21.9813	G7YHL1;G4VRE7;B3RSI2;C3Z907;F7AKB5	GO:0005524;GO:0004674	IPR011009;IPR007330;IPR000719;IPR017441;IPR002290;IPR008271;IPR015419	Putative uncharacterized protein;Uncharacterized protein;Protein kinase;Serine/threonine-protein kinase ULK3
27	fhe-miR-71b-5p	1735.98	341.403	37.3393	maker-scaffold10x_418_pilon-snap-gene-0.87	BN1106_s688B000252	3	3.91807	10.8819	33.1437	G7YU61;D6WKR6;H9K6P3;K7IVT5;H9HWM2	GO:0004842;GO:0016567	IPR011989;IPR016024;IPR000569;IPR004170	Putative uncharacterized protein;E3 ubiquitin-protein ligase TRIP12;Uncharacterized protein
27	fhe-miR-71b-5p	1735.98	341.403	37.3393	maker-scaffold10x_406_pilon-snap-gene-0.33	BN1106_s1021B000157	3	7.79285	7.87822	14.612	H2KNF0;G3SXC7;E9H578;H9GS67;G3IID0	GO:0004221;GO:0006511;GO:0008234;GO:0000122;GO:0045931;GO:0016579;GO:0050821	IPR018200;IPR001394	Putative uncharacterized protein;Ubiquitin carboxyl-terminal hydrolase 2
27	fhe-miR-71b-5p	1735.98	341.403	37.3393	maker-scaffold10x_493_pilon-snap-gene-1.40	BN1106_s1887B000361	3	7.43897	7.46393	5.42438	G7Y858;G7Y857;G4VP15	no_go	0	Uncharacterized protein
27	fhe-miR-71b-5p	1735.98	341.403	37.3393	maker-scaffold10x_245_pilon-augustus-gene-0.96	BN1106_s124B000715	3	0.998588	3.63283	8.1825	G7YF48;G4V651;Q9I9N7;T1KF53;K1QPS4	GO:0016021;GO:0005524;GO:0004383;GO:0004672;GO:0035556;GO:0016849;GO:0009190	IPR001054;IPR018297;IPR001828;IPR011645;IPR011009;IPR001170;IPR028082;IPR000719;IPR001245	Atrial natriuretic peptide receptor A
27	fhe-miR-71b-5p	1735.98	341.403	37.3393	snap_masked-scaffold10x_2519_pilon-processed-gene-0.0	BN1106_s1742B000291	3	0.473894	2.96666	10.6878	G7YDM5;G4VN08;Q5BWW1	GO:0005524;GO:0004674	IPR011009;IPR000719;IPR017441;IPR002290;IPR008271	Serine/threonine kinase;Serine/threonine-protein kinase Doa;SJCHGC03685 protein
27	fhe-miR-71b-5p	1735.98	341.403	37.3393	augustus_masked-scaffold10x_1435_pilon-processed-gene-0.25	BN1106_s3052B000143	2	32.7967	43.0327	40.2859	H2KU72;T1EDW8;R7UVW1;B7PTY4;L7LVG3	GO:0016021	IPR006876	LMBR1 domain-containing protein 2-B, putative;LMBR1 domain-containing protein 2;Uncharacterized protein
27	fhe-miR-71b-5p	1735.98	341.403	37.3393	maker-scaffold10x_1749_pilon-snap-gene-0.0	BN1106_s6426B000039	2	39.4932	41.9024	29.6984	G7YGI8;G4VRI6;G4VRI7;C1L4I3;Q5DDS4	no_go	IPR012462	Zinc finger protein;Family C78 non-peptidase homologue (C78 family);Zinc finger with UFM1-specific peptidase domain protein;SJCHGC04311 protein
27	fhe-miR-71b-5p	1735.98	341.403	37.3393	maker-scaffold10x_405_pilon-snap-gene-0.15	BN1106_s1986B000160	2	64.0268	35.045	40.7851	C1LHC8;C1LHC7;Q5C7S8;G4VIR3	GO:0016020;GO:0004222;GO:0007155;GO:0006508	IPR001577	Uncharacterized protein;Leishmanolysin-2 (M08 family);SJCHGC05039 protein
27	fhe-miR-71b-5p	1735.98	341.403	37.3393	maker-scaffold10x_598_pilon-augustus-gene-1.131	BN1106_s2205B000295	2	38.0422	29.5891	32.1444	H2KTM8;C1LZT1	GO:0005856;GO:0030036	IPR028288;IPR003124	Putative uncharacterized protein
27	fhe-miR-71b-5p	1735.98	341.403	37.3393	maker-scaffold10x_251_pilon-snap-gene-0.14	BN1106_s380B000255	2	12.2047	29.4046	28.0378	G7YBW1;R7VI43;H3CIR6;T1DR46;E2AUA9	GO:0005524;GO:0004697;GO:0008270;GO:0035556;GO:0004674	IPR000961;IPR000008;IPR020454;IPR011009;IPR017892;IPR002219;IPR000719;IPR017441;IPR014375;IPR002290;IPR008271	Protein kinase C, brain isozyme;Calcium-dependent protein kinase C
27	fhe-miR-71b-5p	1735.98	341.403	37.3393	maker-scaffold10x_785_pilon-augustus-gene-0.20	BN1106_s572B000412	2	10.2465	25.4826	5.89161	G7YVB8;G1NVV2;C3XUL2;K7FG92;L5LIX8	GO:0016810;GO:0005975	IPR011330;IPR002509;IPR006879	Putative uncharacterized protein;Uncharacterized protein;UPF0249 protein ydjC homolog;UPF0249 protein ydjC like protein
27	fhe-miR-71b-5p	1735.98	341.403	37.3393	maker-scaffold10x_730_pilon-snap-gene-0.79	BN1106_s1763B000123	2	11.5627	22.7778	25.4702	G7YGD9;G4VKT4;S4PXJ1;R7VD12;G6DL31	GO:0005086;GO:0032012;GO:0005543	IPR011993;IPR023394;IPR000904;IPR001478;IPR001605;IPR001849	Putative arf6 guanine nucleotide exchange factor;PH and SEC7 domain-containing protein 1;Uncharacterized protein;Arf6 guanine nucleotide exchange factor
27	fhe-miR-71b-5p	1735.98	341.403	37.3393	maker-scaffold10x_954_pilon-snap-gene-0.39	BN1106_s2851B000085	2	4.43424	20.7929	20.5553	Q5C224;G4VC15;H2LYQ1;C1L633;C1LIR8	GO:0004069;GO:0080130;GO:0030170;GO:0009058;GO:0006520;GO:0008483	IPR004839;IPR000796;IPR004838;IPR015424;IPR015421;IPR015422	SJCHGC03350 protein
27	fhe-miR-71b-5p	1735.98	341.403	37.3393	maker-scaffold10x_145_pilon-augustus-gene-2.246	BN1106_s1192B000304	2	18.4018	16.8348	40.4655	M4QK25;G4VMX4;E0WFE5;F8TJX6;D5JG45	GO:0003676;Full=AGO-2;GO:0003743	IPR014811;IPR003100;IPR003165;IPR012337	Argonaute-2;Argonaute 1 protein;AGO-2;Putative eukaryotic translation initiation factor 2c;Ago1
27	fhe-miR-71b-5p	1735.98	341.403	37.3393	maker-scaffold10x_1087_pilon-augustus-gene-0.11	BN1106_s1077B000161	2	9.13966	16.6336	6.87423	G4V6I8;G7Y6N1;Q3KZ60;D8LZG4;C5LF15	GO:0016021	IPR015943;IPR001680;IPR017986;IPR016135	Putative uncharacterized protein;Singapore isolate B (sub-type 7) whole genome shotgun sequence assembly, scaffold_10;WD repeat-containing protein 59;SJCHGC04280 protein
27	fhe-miR-71b-5p	1735.98	341.403	37.3393	maker-scaffold10x_847_pilon-snap-gene-0.36	BN1106_s2642B000138	2	10.5761	16.0905	38.6463	H2KRG1;G4V5B4;U4U7V3;N6U9F5;F1P7X2	GO:0016020;GO:0005791;GO:0032967;GO:0045669;GO:0046850	IPR008979;IPR012919	Uncharacterized protein;Putative uncharacterized protein;Protein osteopotentia homolog
27	fhe-miR-71b-5p	1735.98	341.403	37.3393	maker-scaffold10x_824_pilon-snap-gene-0.34	BN1106_s2242B000192	2	26.9011	15.258	42.0307	G7YGS9;G4VRC1;G3TWS1;H2LYK0;G1L8X3	GO:0005525;GO:0003924;GO:0004871;GO:0030154;GO:0042733;GO:0007186;GO:0006184;GO:0001701;GO:0007243;GO:0008360;GO:0007266;GO:0007264	IPR001019;IPR011025;IPR027417;IPR000469	Uncharacterized protein;Putative gtp-binding protein alpha subunit, gna;Guanine nucleotide-binding protein subunit alpha-13
27	fhe-miR-71b-5p	1735.98	341.403	37.3393	maker-scaffold10x_375_pilon-snap-gene-0.48	BN1106_s813B000122	2	8.41623	14.1732	44.4868	G7YKC3;G4VB99;G7Y419;Q5BSP1;Q4RGQ5	GO:0016303;GO:0036092	IPR014797;IPR011033;IPR022613;IPR001715	Similar to Serine-rich adhesin for platelets;Uncharacterized protein;Calmodulin-regulated spectrin-associated protein 1-B;SJCHGC03663 protein
27	fhe-miR-71b-5p	1735.98	341.403	37.3393	maker-scaffold10x_95_pilon-snap-gene-0.19	BN1106_s3140B000177	2	19.1057	12.6942	15.4468	G4LUY4;C3YLP3;Q6GPS7;H3CC35;H2L793	GO:0005525;GO:0003924;GO:0006184;GO:0003746	IPR000795;IPR027417;IPR009000;IPR004161;IPR005225	Putative uncharacterized protein;Selenocysteine-specific elongation factor,putative;Uncharacterized protein;MGC82641 protein
27	fhe-miR-71b-5p	1735.98	341.403	37.3393	maker-scaffold10x_520_pilon-snap-gene-0.8	BN1106_s64B000509	2	13.1454	12.4999	22.6602	G7YVR5	GO:0004871	IPR001610;IPR000014;IPR013655	Putative uncharacterized protein
27	fhe-miR-71b-5p	1735.98	341.403	37.3393	maker-scaffold10x_189_pilon-snap-gene-0.27	BN1106_s11313B000014	2	0.227061	12.3076	22.5466	G7YFL7;G4VRJ5;Q5DCT1	GO:0008270	IPR025941;IPR015943;IPR017986;IPR001841;IPR013083;IPR001680	Uncharacterized protein;Vacuolar protein sorting-associated protein 8 homolog;SJCHGC03598 protein
27	fhe-miR-71b-5p	1735.98	341.403	37.3393	maker-scaffold10x_1991_pilon-snap-gene-0.19	BN1106_s493B000199	2	4.23104	8.77636	12.6101	G7YJG1;G4VL72;G4VL71;M0RBA1;Q3V3M6	GO:0005829; GO:0006895; GO:0016021	IPR007249	Dopey-related;Protein dopey-1 homolog;Protein Dopey1;Putative uncharacterized protein
27	fhe-miR-71b-5p	1735.98	341.403	37.3393	maker-scaffold10x_939_pilon-augustus-gene-0.13	BN1106_s4837B000066	2	6.0404	8.558	3.94926	G7YBZ9;B3RU97;R7UK87;C3XPG2;H3BF44	GO:0042073	IPR022088	Putative uncharacterized protein;Uncharacterized protein;Intraflagellar transport protein 46 homolog
27	fhe-miR-71b-5p	1735.98	341.403	37.3393	maker-scaffold10x_533_pilon-snap-gene-0.0	BN1106_s4994B000106	2	4.64635	7.8376	9.6061	G7YFK6;Q5DEQ2;G4VEA3;G6DCC3;H9JFR7	GO:0003682;GO:0003677;GO:0005634	IPR009057;IPR001005;IPR000949;IPR017884	Putative uncharacterized protein;Uncharacterized protein;REST corepressor;SJCHGC09206 protein
27	fhe-miR-71b-5p	1735.98	341.403	37.3393	maker-scaffold10x_520_pilon-snap-gene-2.145	BN1106_s3443B000048	2	6.76142	6.71633	1.26053	G7YDB4;G4VTK6;C1L441;F6ZD70;Q6P851	GO:0005254; GO:0005886; GO:0034707	IPR000615;IPR021134	Bestrophin-3 (Vitelliform macular dystrophy 2-like protein 3);Uncharacterized protein;Bestrophin-related;Bestrophin-3;Bestrophin 2;Novel protein similar to vmd2l1
27	fhe-miR-71b-5p	1735.98	341.403	37.3393	maker-scaffold10x_1309_pilon-augustus-gene-0.21	BN1106_s575B000332	2	22.993	5.72313	3.84516	G4LUE2;C1LEG3	GO:0016021	IPR028266	Hypotheticial protein;Putative uncharacterized protein Smp_201130
27	fhe-miR-71b-5p	1735.98	341.403	37.3393	maker-scaffold10x_254_pilon-snap-gene-0.25	BN1106_s369B000198	2	6.65428	5.71548	3.82263	G4V7X8;G7YPX4;T1PL20;Q29DG1;B4H997	GO:0008076;GO:0005249;GO:0051260	IPR000210;IPR011333;IPR027359;IPR005821;IPR003091;IPR003968;IPR003975;IPR024587;IPR021645;IPR003131;IPR028325	GL20887;Putative voltage-gated potassium channel;Potassium voltage-gated channel protein Shal;GA21653;Ion transport protein
27	fhe-miR-71b-5p	1735.98	341.403	37.3393	maker-scaffold10x_938_pilon-augustus-gene-0.24	BN1106_s1416B000150	2	10.5867	5.18802	15.9762	G7YMH0	no_go	0	Uncharacterized protein
27	fhe-miR-71b-5p	1735.98	341.403	37.3393	maker-scaffold10x_4_pilon-snap-gene-0.84	BN1106_s1316B000259	2	7.35925	1.03028	0.593663	G7YPF6;G4VLV2	GO:0016021	IPR004031	Putative uncharacterized protein
27	fhe-miR-71b-5p	1735.98	341.403	37.3393	maker-scaffold10x_325_pilon-snap-gene-0.60	BN1106_s752B000182	1	46.8645	35.0688	26.3443	G7Y7K3;G4LUH2;C1L4W5;C3XR79;C1C095	GO:0016787;GO:0047372	IPR026605	Abhydrolase domain-containing protein 12;Putative uncharacterized protein;Putative uncharacterized protein Smp_010280
27	fhe-miR-71b-5p	1735.98	341.403	37.3393	maker-scaffold10x_1309_pilon-snap-gene-0.91	BN1106_s1876B000210	1	10.9706	30.4957	17.0719	G7YDT9;G4M197;Q5C3V1;Q5D8K3	no_go	0	Ras guanine nucleotide exchange factor ,putative;Ras guanine nucleotide exchange factor;SJCHGC05575 protein;SJCHGC04984 protein
27	fhe-miR-71b-5p	1735.98	341.403	37.3393	maker-scaffold10x_471_pilon-snap-gene-0.85	BN1106_s2736B000189	1	35.5233	29.7776	15.2419	G4VJK8;G4VJK9;Q5DHG5;C1L4N3;B0WZB8	GO:0006914	IPR012445	Putative uncharacterized protein;Uncharacterized protein;SJCHGC09102 protein
27	fhe-miR-71b-5p	1735.98	341.403	37.3393	maker-scaffold10x_305_pilon-snap-gene-0.20	BN1106_s3885B000142	1	10.659	22.9766	19.2813	G7YTR8;G4V9Y4;R7TTD0;T1L152;G6CWX0	GO:0004553;GO:0016301;GO:0004645;GO:0005977	IPR008928;IPR011613;IPR008734;IPR012341	Putative phosphorylase B kinase beta, kpbb;Uncharacterized protein;Phosphorylase kinase alpha/beta subunit
27	fhe-miR-71b-5p	1735.98	341.403	37.3393	maker-scaffold10x_343_pilon-augustus-gene-0.15	BN1106_s2455B000112	1	8.89221	18.5675	21.9692	G7YI16;T1IXQ7;F7G2L7;R7VNZ3;G3WNG3	no_go	IPR011705;IPR000210;IPR011333;IPR013069	Uncharacterized protein;BTB/POZ domain-containing protein 13;Germ cell-less protein-like 1
27	fhe-miR-71b-5p	1735.98	341.403	37.3393	maker-scaffold10x_1013_pilon-snap-gene-0.127	BN1106_s1212B000092	1	3.37602	17.0409	1.56272	H2KSP4;I1FUA2;E9C8H3;I1GFY3;F0Z964	GO:0005543;GO:0005089;GO:0035023;GO:0007010;GO:0035556;GO:0046872	IPR000219;IPR001478;IPR011993;IPR001849;IPR001715;IPR001331;IPR000048;IPR003128;IPR000306;IPR017455;IPR011011;IPR013083	Uncharacterized protein;Putative uncharacterized protein
27	fhe-miR-71b-5p	1735.98	341.403	37.3393	maker-scaffold10x_744_pilon-snap-gene-0.78	BN1106_s418B000298	1	26.8334	14.794	45.9357	Q5DGP9;Q1WIQ5;G4V6N0;B3GUV1;Q86EZ0	GO:0005576	IPR001283;IPR018244;IPR014044	Golgi-associated plant pathogenesis-related protein 1;Venom allergen-like (VAL) 13 protein;Venom allergen-like protein 13;SJCHGC08973 protein;Clone ZZD128 mRNA sequence
27	fhe-miR-71b-5p	1735.98	341.403	37.3393	maker-scaffold10x_503_pilon-snap-gene-0.81	BN1106_s1999B000167	1	5.24858	10.8927	7.17564	G7YBE9;G4LZV7;K1PWS0;T1JE28;E2B3A5	GO:0016021	IPR019333;IPR013026;IPR011990;IPR001440;IPR019734	Integrator complex subunit 3;Putative uncharacterized protein;Uncharacterized protein
27	fhe-miR-71b-5p	1735.98	341.403	37.3393	maker-scaffold10x_1708_pilon-snap-gene-0.5	BN1106_s41B000297	1	1.46126	7.93005	4.50475	G7Y610;G4VEQ9;G3GXS1;Q6DDJ8;H2P6Q5	GO:0004181;GO:0008270;GO:0006508;GO:0005737	IPR000834;IPR001841;IPR013083;IPR017907	Cytosolic carboxypeptidase-like protein 5;Family M14 non-peptidase homologue (M14 family);Uncharacterized protein;MGC83526 protein
27	fhe-miR-71b-5p	1735.98	341.403	37.3393	maker-scaffold10x_486_pilon-augustus-gene-0.25	BN1106_s3862B000056	1	4.07535	3.12653	9.05542	G7YE52;C1LE52;G4LY82;G7YBH9;T1G7N4	GO:0005261; GO:0016021	IPR013122	Mucolipin 3;Mucolipin, putative;Mucolipin-1;Mucolipin-3;Uncharacterized protein
27	fhe-miR-71b-5p	1735.98	341.403	37.3393	maker-scaffold10x_2232_pilon-snap-gene-0.17	BN1106_s1433B000298	1	3.2818	0.863692	0.147746	H2KUK6;G4VH31;Q5C239;G7YI22;G4VH99	GO:0016021;GO:0005886;GO:0005509;GO:0007156;GO:0005634;GO:0000808;GO:0006260	IPR002126;IPR015919;IPR020894;IPR007220	Cadherin-related;Protocadherin-11 X-linked
28	fhe-miR-71c-5p	58837.6	52405.3	59450.5	maker-scaffold10x_1335_pilon-snap-gene-0.73	BN1106_s832B000178	4	31.3858	18.9289	12.0378	G4LZI1;G7YFG1;K1QIE7;E9GNW8;D6WIL3	no_go	IPR002110;IPR020683	Ankyrin repeat domain-containing protein 57
29	fhe-miR-87-3p	2685.25	1049.48	550.139	maker-scaffold10x_1296_pilon-pred_gff_StringTie-gene-0.42	BN1106_s5723B000080	7	25.7797	20.4478	21.3204	G7YH82	no_go	no_ipr	Uncharacterised
29	fhe-miR-87-3p	2685.25	1049.48	550.139	maker-scaffold10x_392_pilon-snap-gene-0.26	BN1106_s3788B000103	4	10.0828	9.59289	7.96098	G7YIR0;G4V7V7;Q5C4M9	no_go	IPR020683	Putative uncharacterized protein;Uncharacterized protein;SJCHGC03787 protein
29	fhe-miR-87-3p	2685.25	1049.48	550.139	maker-scaffold10x_493_pilon-snap-gene-0.54	BN1106_s596B000430	3	20.7901	26.7997	15.0316	E9GMZ1;L7M4L9;K7IQR7;H9HEL0;F4W479	GO:0005929; GO:0031514; GO:0036064; GO:0060271; GO:0060296; GO:2000147	IPR007714	DUF667 domain-containing protein;UPF0468 protein C16orf80-like protein;Uncharacterized protein;Putative catalytic step 2 spliceosome
29	fhe-miR-87-3p	2685.25	1049.48	550.139	maker-scaffold10x_1723_pilon-snap-gene-0.48	BN1106_s1400B000288	3	17.4059	22.4299	9.3767	G7YIG6;M3ZWR5;H2M4Z7;Q86FB2;G4VBZ2	GO:0010038	IPR004323;IPR011322	Divalent cation tolerance cuta-related;Protein CutA;Uncharacterized protein;SJCHGC05154 protein
29	fhe-miR-87-3p	2685.25	1049.48	550.139	maker-scaffold10x_1528_pilon-snap-gene-0.13	BN1106_s1419B000169	2	137.152	73.9185	90.5123	C1LZY9;C7TY94;Q5BXP7;K1QNZ3;R7UPA2	GO:0004721	IPR004843;IPR006186	Serine/threonine-protein phosphatase, EC 3.1.3.16
29	fhe-miR-87-3p	2685.25	1049.48	550.139	maker-scaffold10x_1749_pilon-snap-gene-0.6	BN1106_s1381B000154	2	40.467	21.3583	23.3382	Q5C7S5	no_go	0	SJCHGC08365 protein
29	fhe-miR-87-3p	2685.25	1049.48	550.139	maker-scaffold10x_61_pilon-snap-gene-0.52	BN1106_s5518B000081	2	1.32644	15.5889	4.59357	G7YWX6;G4M0T2;R7T3T7;C3Z1Y5;M3XJ95	GO:0018095;GO:0016874	IPR004344;IPR027750	Putative uncharacterized protein;Tubulin tyrosine ligase-related;Probable tubulin polyglutamylase TTLL1;Uncharacterized protein
29	fhe-miR-87-3p	2685.25	1049.48	550.139	maker-scaffold10x_142_pilon-snap-gene-0.74	BN1106_s1567B000257	2	13.9143	14.4205	11.6384	G7YL25;G4VRT3;Q5BZ69;H2MDR1;H2MDR3	GO:0003841;GO:0016746	IPR002123	Putative 1-acylglycerol-3-phosphate acyltransferase;Lysocardiolipin acyltransferase 1;Uncharacterized protein;SJCHGC05680 protein
29	fhe-miR-87-3p	2685.25	1049.48	550.139	maker-scaffold10x_53_pilon-snap-gene-0.75	BN1106_s6331B000044	2	6.06377	7.92799	3.0465	H2KS52;Q5DEZ0;G4V6G5;G4V6G4;H9K797	GO:0003677;GO:0006281	IPR006640;IPR006642	Putative uncharacterized protein;Zinc finger RAD18 domain-containing protein C1orf124 homolog;Uncharacterized protein;SJCHGC00877 protein
29	fhe-miR-87-3p	2685.25	1049.48	550.139	maker-scaffold10x_343_pilon-snap-gene-0.58	BN1106_s644B000221	2	3.44507	7.22809	2.41169	G7YV01;C7TY23;G4VTB8	GO:0016021	IPR005240	Putative uncharacterized protein;Uncharacterized protein
29	fhe-miR-87-3p	2685.25	1049.48	550.139	maker-scaffold10x_2114_pilon-augustus-gene-0.6	BN1106_s6920B000045	2	1.35629	3.683	0.289621	G7Y4E1;G7Y4E0;G7YJB5;G7YJD3;G7Y7K1	GO:0003676	IPR012337	Uncharacterized protein
29	fhe-miR-87-3p	2685.25	1049.48	550.139	maker-scaffold10x_306_pilon-snap-gene-0.15	BN1106_s1908B000177	1	359.965	353.636	360.097	S4PGT9;R4IT84;I4DJ65;M4A0X9;G6D2L0	GO:0005622;GO:0016020;GO:0005525;GO:0007264	IPR027417;IPR005225;IPR001806;IPR003578	Ras-like GTP-binding protein Rho1;GTPase rho protein;Uncharacterized protein;Rho1
29	fhe-miR-87-3p	2685.25	1049.48	550.139	maker-scaffold10x_1808_pilon-snap-gene-0.1	BN1106_s4938B000179	1	3.3245	33.7843	3.2705	Q5D8R2;G4VCG5;G7Y921;C3Y0E7;K1Q8G0	GO:0001534; GO:0005930; GO:0035082; GO:0044458; GO:0060294; GO:0060271	IPR006802	Putative uncharacterized protein;Radial spoke head protein 9 homolog;Radial spoke head protein 9-like protein;SJCHGC08964 protein
29	fhe-miR-87-3p	2685.25	1049.48	550.139	maker-scaffold10x_209_pilon-snap-gene-0.33	BN1106_s4873B000078	1	48.696	23.0098	590.241	G4LWH7;Q5DFP6;F1L824;T1J7H6;H2LPA5	GO:0004531;GO:0006259	IPR004947	Cell-death-related nuclease 7;Deoxyribonuclease II-related;Uncharacterized protein;SJCHGC00967 protein
29	fhe-miR-87-3p	2685.25	1049.48	550.139	maker-scaffold10x_513_pilon-snap-gene-1.168	BN1106_s2898B000145	1	6.0759	11.483	5.582	G4LXX5;G4LXX6;T1G9L5;L8Y230;G3HLE8	GO:0005737;GO:0030554;GO:0004122;GO:0006535;GO:0019343;GO:0004124;GO:0016740	IPR000644;IPR001216;IPR005857;IPR001926	Cystathionine beta-synthase;Cysteine synthase, putative;Uncharacterized protein
30	fhe-miR-96-5p	8040.39	15291.6	6304.27	maker-scaffold10x_502_pilon-pred_gff_StringTie-gene-0.71	BN1106_s1379B000109	16	406.025	229.312	154.883	Q71TT8;B2LXT9;D3PIP6;Q4U3C7;K7SRY9	GO:0005737;GO:0005856;GO:0005524	IPR004000;IPR020902;IPR004001	Actin;Actin-2
30	fhe-miR-96-5p	8040.39	15291.6	6304.27	maker-scaffold10x_66_pilon-pred_gff_StringTie-gene-0.48	BN1106_s10139B000014	11	545.238	16.6721	45.6167	B9VXS2;A8W638;B9VXS1;A8W7J0;Q95VA7	GO:0008234;GO:0006508	IPR025661;IPR000169;IPR025660;IPR013128;IPR000668;IPR013201	Cathepsin L3
30	fhe-miR-96-5p	8040.39	15291.6	6304.27	maker-scaffold10x_1543_pilon-snap-gene-0.11	BN1106_s4646B000066	6	181.494	108.775	24.8322	C1L3V5;G7YR11;G7YR10;C3ZSE9;K1Q4W6	GO:0005506;GO:0031418;GO:0008475;GO:0005783;GO:0016706;GO:0016757	IPR005123;IPR006620;IPR001006	Procollagen-lysine, 2-oxoglutarate 5-dioxygenase 3;Putative uncharacterized protein;Lysyl hydroxylase/galactosyltransferase/ glucosyltransferase;Procollagen-lysine,2-oxoglutarate 5-dioxygenase 3
30	fhe-miR-96-5p	8040.39	15291.6	6304.27	maker-scaffold10x_492_pilon-snap-gene-0.5	BN1106_s2428B000108	6	32.2557	47.2397	27.0971	Q5DCP5;B3RSH9	no_go	IPR021346	Putative uncharacterized protein;SJCHGC06378 protein;Uncharacterized protein
30	fhe-miR-96-5p	8040.39	15291.6	6304.27	maker-scaffold10x_2228_pilon-snap-gene-0.13	BN1106_s976B000307	5	6.91796	9.0122	9.74452	G7YKP9;G4VDM5	no_go	0	Putative uncharacterized protein;Uncharacterized protein
30	fhe-miR-96-5p	8040.39	15291.6	6304.27	maker-scaffold10x_775_pilon-pred_gff_StringTie-gene-0.40	BN1106_s3330B000149	4	8.90823	0.620502	28.8985	G7YQU1;H2KU36;G7YQU0;G7YQU3;C1L817	GO:0016021;GO:0005215	IPR023271;IPR000425;IPR022357;IPR023275	Aquaporin-9 (AQP-9) (Small solute channel 1);Aquaporin-9;Aquaporin-3
30	fhe-miR-96-5p	8040.39	15291.6	6304.27	maker-scaffold10x_531_pilon-snap-gene-0.34	BN1106_s4376B000056	2	204.797	327.829	84.5387	Q86EU7;B0Z9N5;E3TF43;C1LSL9;G4VMB5	GO:0005840;GO:0003735;GO:0006412;GO:0016787	IPR000552;IPR011332	Ribosomal protein rpl36a;Ribosomal protein L36A;60S ribosomal protein l44;Putative uncharacterized protein;Clone ZZD1408 mRNA sequence
30	fhe-miR-96-5p	8040.39	15291.6	6304.27	maker-scaffold10x_820_pilon-snap-gene-0.9	BN1106_s531B000172	2	57.7287	44.3685	26.9401	G4M1K9;C1LD57;G7YF11;K1R8I8;B3S488	GO:0045254;GO:0004742;GO:0006090;GO:0016746	IPR001078;IPR000089;IPR023213;IPR004167;IPR006257;IPR011053;IPR003016	Putative uncharacterized protein;Putative dihydrolipoamide S-acetyltransferase (E2 component of pyruvate dehydrogenase complex);Thioredoxin-like protein,putative;Pyruvate dehydrogenase E2 component (Dihydrolipoamide acetyltransferase);Uncharacterized protein
30	fhe-miR-96-5p	8040.39	15291.6	6304.27	maker-scaffold10x_513_pilon-snap-gene-1.161	BN1106_s4269B000188	2	22.9787	16.4461	63.4473	G7Y6X0;C1LIT3;C1LIT2;G4LU93;L7M670	GO:0005622;GO:0007165;GO:0005096;GO:0005543;GO:0043547	IPR015767;IPR008936;IPR000198;IPR001849;IPR011993;IPR001202	Rho GTPase-activating protein 12;Rho gtpase activating protein, putative;Rho GTPase-activating protein 27;Putative signal transduction
30	fhe-miR-96-5p	8040.39	15291.6	6304.27	maker-scaffold10x_538_pilon-augustus-gene-0.87	BN1106_s65B000499	2	37.9613	12.8939	37.7194	G7YFC9;G4VLB8	GO:0030118;GO:0005545;GO:0048268	IPR011417;IPR014712;IPR008942;IPR013809	Phosphatidylinositol-binding clathrin assembly protein LAP
30	fhe-miR-96-5p	8040.39	15291.6	6304.27	maker-scaffold10x_143_pilon-snap-gene-0.7	BN1106_s2411B000200	2	0.672491	8.48966	10.2982	G7YMC9;G4LUZ3;G7YIZ9;K1PWZ8;G4LV85	GO:0005622;GO:0005085;GO:0007264;GO:0005543	IPR008937;IPR023578;IPR001895;IPR011993;IPR001849	Guanine-nucleotide-exchange-factor, putative;Ral guanine nucleotide exchange factor with pH domain and sh3 binding motif, ralgps, putative;Ras-specific guanine nucleotide-releasing factor RalGPS1
30	fhe-miR-96-5p	8040.39	15291.6	6304.27	maker-scaffold10x_459_pilon-snap-gene-0.79	BN1106_s1404B000632	2	21.8343	3.21895	12.8102	G7Y879;C1LH91;G3NXH5;A7SBU4;T1L1X6	no_go	IPR026066	Predicted protein;Headcase protein;Uncharacterized protein
30	fhe-miR-96-5p	8040.39	15291.6	6304.27	maker-scaffold10x_502_pilon-augustus-gene-0.20	BN1106_s11108B000010	1	991.636	1146.21	500.402	C1L8X5;C1L8X4;Q71TT8;B2LXT9;A0SNU5	GO:0030863;GO:0005829;GO:0070062;GO:0031941;GO:0070688;GO:0030016;GO:0035267;GO:0030529;GO:0005200;GO:0045214;GO:0005737;GO:0005856;GO:0005524	IPR004000;IPR004001;IPR020902	Beta-actin;Actin;Actin 5C;Actin-2
30	fhe-miR-96-5p	8040.39	15291.6	6304.27	maker-scaffold10x_343_pilon-snap-gene-0.63	BN1106_s644B000222	1	33.4485	45.5618	69.1261	Q5BSM9;C1L6A5;G4VTB9;H2KV78;Q7PQT6	GO:0003700; GO:0005634; GO:0045944; GO:0046983; GO:0071339; GO:0090575	IPR011598	Putative helix-loop-helix zipper protein;Putative bhlhzip transcription factor max/bigmax;Protein max;SJCHGC03754 protein;AGAP003177-PA
30	fhe-miR-96-5p	8040.39	15291.6	6304.27	snap_masked-scaffold10x_647_pilon-processed-gene-0.0	BN1106_s7394B000050	1	39.8354	40.3844	11.1849	G4VFH7;H2KVC9	no_go	IPR019398	Uncharacterized protein;Putative uncharacterized protein
30	fhe-miR-96-5p	8040.39	15291.6	6304.27	maker-scaffold10x_626_pilon-snap-gene-0.60	BN1106_s419B000286	1	13.3861	16.5636	6.49865	H2KT22;Q5DEQ7;G4LV29;D3PJD7;G6D4L1	GO:0005840;GO:0003735;GO:0006412	IPR000307;IPR023803	Probable 28S ribosomal protein S16, mitochondrial;28S ribosomal protein S16, mitochondrial,putative;28S ribosomal protein S16, mitochondrial;Probable 28S ribosomal protein S16 mitochondrial;SJCHGC06872 protein
30	fhe-miR-96-5p	8040.39	15291.6	6304.27	maker-scaffold10x_418_pilon-augustus-gene-0.124	BN1106_s2339B000083	1	8.68026	13.3402	20.2681	E9HG07;C7TY40;Q0V979;A7S226;F6WHL2	GO:0003684;GO:0003887;GO:0006281	IPR017961;IPR001126;IPR017963;IPR017061	Predicted protein;Polymerase (DNA directed);Putative uncharacterized protein;Uncharacterized protein;Zgc:136881
30	fhe-miR-96-5p	8040.39	15291.6	6304.27	maker-scaffold10x_2607_pilon-snap-gene-0.1	BN1106_s2108B000210	1	7.98307	7.55563	13.5124	H2KVT2;G4VR39;T1IBN2;C7EYU8;B4GKZ1	GO:0005634;GO:0005524;GO:0000287;GO:0004715;GO:0007067;GO:0004672;GO:0004674	IPR011009;IPR000719;IPR017441;IPR017164;IPR008271	GL25606;Wee1 kinase;Kinase;Wee1-like protein kinase 2;Uncharacterized protein
30	fhe-miR-96-5p	8040.39	15291.6	6304.27	maker-scaffold10x_137_pilon-snap-gene-0.17	BN1106_s5965B000044	1	20.0851	7.45469	9.41706	G7YV77;Q5BWD6;G4VP84;B5XBF8;G3PZQ6	GO:0005730;GO:0003824;GO:0042254;GO:0006396	IPR013791;IPR023797;IPR000228;IPR016443;IPR020719;IPR013792	RNA 3-terminal phosphate cyclase-like protein;Uncharacterized protein;Putative rna 3' terminal phosphate cyclase;RNA 3'-terminal phosphate cyclase-like protein;SJCHGC00602 protein
30	fhe-miR-96-5p	8040.39	15291.6	6304.27	maker-scaffold10x_1843_pilon-snap-gene-0.1	BN1106_s1589B000299	1	5.30609	1.98812	5.53513	G7YTV4;G4LUP3;K1QCT9;B4GLJ0;D5SHM8	GO:0004421;GO:0046872;GO:0006886	IPR000008;IPR001478;IPR011011;IPR013083;IPR017455;IPR010911	GL12022;MIP22043p;HMG-CoA synthase;Regulating synaptic membrane exocytosis protein 2
30	fhe-miR-96-5p	8040.39	15291.6	6304.27	maker-scaffold10x_773_pilon-snap-gene-0.66	BN1106_s2304B000092	1	21.4037	1.32789	1.29802	G4V6Y8;Q5DF71	no_go	0	Putative uncharacterized protein Smp_200440;SJCHGC05512 protein;Uncharacterized protein
30	fhe-miR-96-5p	8040.39	15291.6	6304.27	maker-scaffold10x_759_pilon-augustus-gene-0.32	BN1106_s1597B000139	1	5.12262	0	0	G7Y6U8;G4V8T6;G4V8T7;H2KTT8;G7Y6U7	GO:0016021;GO:0005328	IPR000175	Putative sodium-dependent neurotransmitter transporter
31	fhe-miR-124-3p	2304.63	259.7	27.1845	maker-scaffold10x_1842_pilon-snap-gene-0.15	BN1106_s186B000401	6	5.27992	8.69542	6.67123	G7Y2X6;G4VQP1;G4VQP2;I3LGN1;S4RUY5	GO:0003677;GO:0003899;GO:0032549;GO:0006351	IPR015712;IPR007120;IPR007121;IPR007644;IPR007642;IPR007645;IPR007646;IPR007647;IPR007641;IPR014724	DNA-directed RNA polymerase subunit beta, EC 2.7.7.6
31	fhe-miR-124-3p	2304.63	259.7	27.1845	maker-scaffold10x_102_pilon-snap-gene-0.49	BN1106_s1425B000081	4	0.492659	14.528	1.6167	G7YMD3;G4LVG3;A7S8V5;H3HQG6;H3B4N1	GO:0005509	IPR011992;IPR002048;IPR003018;IPR018247	Predicted protein;Putative uncharacterized protein;EF-hand calcium-binding domain-containing protein 5;Uncharacterized protein
31	fhe-miR-124-3p	2304.63	259.7	27.1845	maker-scaffold10x_186_pilon-snap-gene-0.90	BN1106_s342B000433	4	39.4843	13.422	34.8222	G7YR69;C1L5R0;C1LI44;Q5BXL1;T2MBQ8	no_go	IPR015943;IPR001680;IPR017986	WD repeat domain phosphoinositide-interacting protein 3;SJCHGC05492 protein
31	fhe-miR-124-3p	2304.63	259.7	27.1845	maker-scaffold10x_312_pilon-snap-gene-0.0	BN1106_s682B000286	3	33.7513	44.1369	29.2518	G4VFI2;H9K2L8;K7FPR2;Q7T0Z9;K7FPQ3	GO:0005856;GO:0005737;GO:0019898	IPR019749;IPR014352;IPR019748;IPR000299;IPR018980;IPR011993;IPR019750;IPR000798;IPR014847;IPR019747;IPR018979	Putative 4.1 G protein;Uncharacterized protein;Epb4.1l5 protein
31	fhe-miR-124-3p	2304.63	259.7	27.1845	maker-scaffold10x_280_pilon-snap-gene-0.117	BN1106_s254B000299	3	11.6461	11.3083	8.32507	G7YMF3;G4VFZ1;Q8CIC9;P70680;M7AM01	GO:0000139;GO:0003827;GO:0006486;GO:0008375;GO:0001701;GO:0006049	IPR004139	Putative alpha-1,3-mannosyl-glycoprotein beta-1,2-n-acetylglucosaminyltransferase;Alpha-1 3-mannosyl-glycoprotein beta-1 2-N-acetylglucosaminyltransferase;Alpha-1,3-mannosyl-glycoprotein 2-beta-N-acetylglucosaminyltransferase;N-acetylglucosaminyltransferase I;Mannoside acetylglucosaminyltransferase 1
31	fhe-miR-124-3p	2304.63	259.7	27.1845	maker-scaffold10x_188_pilon-snap-gene-0.15	BN1106_s3158B000068	3	3.84558	10.9971	2.28576	H2KPN7;Q5DEV0;G4VQ26;C8CBM4;K1QF03	GO:0006457;GO:0006950	IPR002939;IPR001623;IPR018253;IPR008971	Heat shock protein 40A;Putative dnaj homolog subfamily B member 4;DnaJ homolog subfamily B member 13;DnaJ-like protein subfamily B member 13;DnaJ (Hsp40) related, subfamily B, member 13;SJCHGC06349 protein
31	fhe-miR-124-3p	2304.63	259.7	27.1845	maker-scaffold10x_13_pilon-augustus-gene-2.149	BN1106_s3479B000077	3	12.7316	10.9218	19.9013	G7YI82;G4VJF5;G4VJF4	GO:0006915	0	Putative uncharacterized protein;Uncharacterized protein
31	fhe-miR-124-3p	2304.63	259.7	27.1845	maker-scaffold10x_520_pilon-snap-gene-0.9	BN1106_s64B000510	3	20.8856	10.2143	29.7286	G4VQ77;G7YEX5;I3K9S2;E6ZIP6;H2THF1	GO:0005086;GO:0032012	IPR011989;IPR016024;IPR015403;IPR023394;IPR000904	Brefeldin A-inhibited guanine nucleotide-exchange protein 1;Putative brefeldin A-inhibited guanine nucleotide-exchange protein;Brefeldin A-inhibited guanine nucleotide-exchange protein 2;Uncharacterized protein
31	fhe-miR-124-3p	2304.63	259.7	27.1845	maker-scaffold10x_13_pilon-augustus-gene-2.155	BN1106_s2627B000248	3	9.00272	5.30662	37.1557	G7YEZ4;G4VHW6;Q5C7B0	no_go	0	Putative uncharacterized protein;Uncharacterized protein;SJCHGC05084 protein
31	fhe-miR-124-3p	2304.63	259.7	27.1845	maker-scaffold10x_654_pilon-snap-gene-0.148	BN1106_s214B000750	3	0.804127	2.79787	13.7056	H9K4Q6;E2B6J6;K7IQK7;T1H298;G4LU96	GO:0003723	IPR004087;IPR004088	RNA-binding protein Nova-1;Soluble guanylate cyclase gcy, putative;Uncharacterized protein
31	fhe-miR-124-3p	2304.63	259.7	27.1845	maker-scaffold10x_286_pilon-snap-gene-0.1	BN1106_s7681B000071	2	36.6702	29.044	33.0159	H2KU62;C7TY02;G4LUR0;C7TY11;C7TXX1	no_go	IPR011989;IPR016024;IPR000357;IPR021133	Serine/threonine-protein phosphatase 2A 65 kDa regulatory subunit A alpha isoform;Serine/threonine protein phosphatase 2a regulatory subunit A, putative;Protein phosphatase 2 (Formerly 2A) regulatory subunit A
31	fhe-miR-124-3p	2304.63	259.7	27.1845	maker-scaffold10x_203_pilon-snap-gene-0.85	BN1106_s16B000590	2	45.3667	19.8149	30.5583	Q86ET4;Q5DDM0;G4VDD5;U4U1Y2;I3KYM1	GO:0008270	IPR004170;IPR001841;IPR013083;IPR017907;IPR018123	Putative uncharacterized protein;Uncharacterized protein;RING finger protein 146;SJCHGC09082 protein;Clone ZZD144 mRNA sequence
31	fhe-miR-124-3p	2304.63	259.7	27.1845	maker-scaffold10x_13_pilon-snap-gene-1.79	BN1106_s4527B000077	2	15.3497	14.1972	24.1772	G4VIQ1;G4VIQ0;H3IHI3;C3ZIN6;T1ISH0	GO:0004573;GO:0009311	IPR008928;IPR004888	Putative uncharacterized protein;Putative mannosyl-oligosaccharide glucosidase;Uncharacterized protein
31	fhe-miR-124-3p	2304.63	259.7	27.1845	maker-scaffold10x_632_pilon-augustus-gene-0.88	BN1106_s391B000317	2	4.8284	6.90132	2.02856	H2KTK5;F6SF69;T1GKD7;E0VNF3;B4G559	GO:0016757	IPR005599	GL24301;Glycosyltransferase, putative;Uncharacterized protein;Alpha-1 6-mannosyltransferase
31	fhe-miR-124-3p	2304.63	259.7	27.1845	maker-scaffold10x_43_pilon-snap-gene-0.93	BN1106_s584B000350	1	26.4087	151.762	355.994	H9D1C4;I6Z120;B1WA66;D9J274;G7YT59	GO:0016021;GO:0022891;GO:0008643	IPR020846;IPR016196;IPR005828;IPR003663;IPR005829	Glucose-transporter;Glucose transporter;Solute carrier family 2 facilitated glucose transporter member 3;Glucose transporter-2 protein
31	fhe-miR-124-3p	2304.63	259.7	27.1845	maker-scaffold10x_213_pilon-snap-gene-0.43	BN1106_s2693B000132	1	150.355	84.9399	68.2026	G7YBN3;G4LVB6;C1LVF7;Q5DBP4;C1LBB8	GO:0045261;GO:0046933;GO:0046961;GO:0015986	IPR000131;IPR023632;IPR023633	ATP synthase gamma subunit;ATP synthase gamma subunit, putative;SJCHGC00871 protein
31	fhe-miR-124-3p	2304.63	259.7	27.1845	maker-scaffold10x_919_pilon-augustus-gene-0.84	BN1106_s5331B000045	1	42.4528	60.9287	26.8681	G7Y2M9;G4V7B6;C1LKA8;Q5BS50;C1L6V4	GO:0008270	IPR001781	LIM, zinc-binding,domain-containing protein;Crp-related;LIM and SH3 domain protein F42H10.3;SJCHGC06220 protein
31	fhe-miR-124-3p	2304.63	259.7	27.1845	maker-scaffold10x_552_pilon-augustus-gene-0.3	BN1106_s2070B000252	1	35.1744	32.3565	25.3203	G7YKZ0;G4V734;U3IBV8;R0K0S8;S4RQ35	GO:0005525;GO:0003924;GO:0004871;GO:0007186;GO:0016020;GO:0005096;GO:0007189;GO:0007610;GO:0048066;GO:0042733;GO:0021884;GO:0007215;GO:0007507;GO:0006469;GO:0016322;GO:0060158;GO:0009791;GO:0050821;GO:0001508;GO:0035412;GO:0045634;GO:0001501	IPR000654;IPR001019;IPR011025;IPR027417	Putative gtp-binding protein (Q) alpha-11 subunit, gna11;Guanine nucleotide binding protein (G protein) alpha q polypeptide;Guanine nucleotide-binding protein G(Q) subunit alpha;Uncharacterized protein
31	fhe-miR-124-3p	2304.63	259.7	27.1845	maker-scaffold10x_503_pilon-augustus-gene-0.43	BN1106_s77B000114	1	6.03407	29.3269	11.6711	G7YU09;G4VJB1;C1LEI4;Q380E6;R7UF05	GO:0004252;GO:0006508	IPR000209;IPR023827;IPR022398;IPR023828;IPR015500;IPR009020;IPR008979;IPR002884;IPR009030	Proprotein convertase subtilisin/kexin type 2;Furin-1 (S08 family);Furin;AGAP001330-PB;Uncharacterized protein
31	fhe-miR-124-3p	2304.63	259.7	27.1845	maker-scaffold10x_1137_pilon-snap-gene-0.90	BN1106_s373B000291	1	80.1348	16.7186	62.9122	H2KPK0;G4VA95;G4VHV0;C1LDT9;T2M4Q9	GO:0016021;GO:0022891;GO:0008643;GO:0007099;GO:0010457;GO:0005634;GO:0003676;GO:0003700;GO:0008270	IPR026732;IPR020846;IPR016196;IPR005828;IPR003663;IPR005829;IPR001374;IPR019786;IPR000967;IPR019787;IPR001841	High-affinity glucose transporter SNF3;Putative glucose transporter;Putative sugar transporter;Transcriptional repressor NF-X1;Solute carrier family 2,facilitated glucose transporter member 8
31	fhe-miR-124-3p	2304.63	259.7	27.1845	maker-scaffold10x_966_pilon-augustus-gene-0.102	BN1106_s1638B000164	1	16.4583	16.6995	28.7926	G4LVK7;H2KVR8;T1J0T8;T1KQA8;Q5BZH0	GO:0008270	IPR025750;IPR007087;IPR015880;IPR011011;IPR001965;IPR019787;IPR001841;IPR013083	Requim, req/dpf2, putative;Zinc finger protein ubi-d4;SJCHGC04155 protein;Uncharacterized protein
31	fhe-miR-124-3p	2304.63	259.7	27.1845	maker-scaffold10x_1477_pilon-snap-gene-0.9	BN1106_s2492B000135	1	22.653	15.7017	26.3252	G7YEK9;Q86EF4;Q5DEV5;G7PRE7;F6QZB0	GO:0005097;GO:0032851	IPR000195	TBC1 domain family member 13;Uncharacterized protein;Putative uncharacterized protein;Clone ZZD455 mRNA sequence
31	fhe-miR-124-3p	2304.63	259.7	27.1845	maker-scaffold10x_314_pilon-augustus-gene-0.97	BN1106_s3745B000066	1	19.571	13.6795	64.4827	G7YB07;C1LEJ9;Q9BPL0;G4VCQ5;F4WKA7	GO:0005634;GO:0043565;GO:0003700;GO:0003707;GO:0008270;GO:0006351	IPR008946;IPR000536;IPR001723;IPR001628;IPR013088	Nuclear receptor subfamily 5, group A, member 2;Nuclear hormone receptor FTZ-F1 beta;FTZ-F1 nuclear receptor-like protein;Nuclear receptor subfamily 5 group A member 3;FTZ-F1
31	fhe-miR-124-3p	2304.63	259.7	27.1845	maker-scaffold10x_88_pilon-snap-gene-0.6	BN1106_s1399B000508	1	10.4018	12.4747	24.2624	G7YHM3;G4LYE7;A8XGU4;Q17PT3;E3LQ82	GO:0005634;GO:0003700;GO:0006260;GO:0006351	IPR000647;IPR020604;IPR019548;IPR003619	Protein CBR-NFI-1;CRE-NFI-1 protein;Putative uncharacterized protein;Nuclear factor 1 A-type;AAEL000254-PA
31	fhe-miR-124-3p	2304.63	259.7	27.1845	maker-scaffold10x_157_pilon-pred_gff_StringTie-gene-0.138	BN1106_s2953B000131	1	16.2041	10.6997	26.8403	H2KPC2;L8IB89;H9GXN2;S7N7R5;G1MHM4	GO:0016021;GO:0005215;GO:0055085	IPR011701;IPR020846;IPR016196;IPR000849	Uncharacterized protein;MFS transporter OPA family solute carrier family 37 (Glycerol-3-phosphate transporter) member 3;Sugar phosphate exchanger 3
31	fhe-miR-124-3p	2304.63	259.7	27.1845	maker-scaffold10x_145_pilon-snap-gene-2.172	BN1106_s552B000215	1	3.9192	4.92604	5.86024	H2KRC6;G4VSZ5;Q5BRI6;B0WWC8;T1IRG8	GO:0016021;GO:0005524;GO:0004714;GO:0018108;GO:0007169;GO:0004713;GO:0004672;GO:0016020	IPR011042;IPR003961;IPR013783;IPR011009;IPR000033;IPR000719;IPR017441;IPR001245;IPR008266;IPR020635;IPR002011;IPR020891	Proto-oncogene tyrosine-protein kinase ROS;SJCHGC08172 protein;Uncharacterized protein
31	fhe-miR-124-3p	2304.63	259.7	27.1845	maker-scaffold10x_815_pilon-snap-gene-1.116	BN1106_s790B000194	1	0.175614	4.33069	0.0857372	G4LXM3;U3IDK3;U3IDK4;U3IDK1;R0K4M7	GO:0044458;GO:0016301	IPR027734;IPR001611;IPR025875;IPR008145;IPR008144;IPR027417	Protein phosphatases pp1 regulatory subunit,putative;Leucine-rich repeats and guanylate kinase domain-containing protein;Uncharacterized protein
31	fhe-miR-124-3p	2304.63	259.7	27.1845	maker-scaffold10x_908_pilon-snap-gene-1.175	BN1106_s6767B000048	1	5.42909	1.21587	0.271663	G7YK06;G4VP34	GO:0030054;GO:0016021;GO:0045211;GO:0004889	IPR027361;IPR006202;IPR006201;IPR006029;IPR018000;IPR002394	Putative nachr subunit;Acetylcholine receptor subunit alpha-like 2
31	fhe-miR-124-3p	2304.63	259.7	27.1845	maker-scaffold10x_82_pilon-snap-gene-0.74	BN1106_s3137B000066	1	2.74084	0.963557	0.177296	G7Y5Y0;U3JA22;G3WB57;I3KYE1;R0K5S9	GO:0016021;GO:0005886;GO:0004938;GO:0071875;GO:0030168;GO:0006940;GO:0019229;GO:0004930;GO:0007194	IPR002233;IPR001946;IPR000276;IPR017452;IPR000735	Uncharacterized protein;Dopamine D1-like receptor;Alpha-2A adrenergic receptor
32	fhe-miR-125a-5p	2083.63	4069.74	4300.64	maker-scaffold10x_1007_pilon-pred_gff_StringTie-gene-0.30	BN1106_s6614B000097	10	35.5553	118.93	35.1536	G7YDE9;Q5BZN4;C7TXR7;G4VPP4;B7QBG3	GO:0061630	IPR006573	Neuralized, putative;Putative neuralized-like protein 2;Uncharacterized protein;Neuralized-like protein 2;SJCHGC05272 protein
32	fhe-miR-125a-5p	2083.63	4069.74	4300.64	maker-scaffold10x_902_pilon-snap-gene-0.60	BN1106_s6580B000054	7	28.6245	10.1154	35.2103	G7YXV4;C1L479;G4VM62;T1G5G1;Q5F4B4	GO:0016591;GO:0070940;GO:0008284;GO:0045944;GO:0010564	IPR006569;IPR008942;IPR006903	Uncharacterized protein;Putative uncharacterized protein;Regulation of nuclear pre-mRNA domain-containing protein 1B;Cell-cycle related and expression-elevated protein in tumor
32	fhe-miR-125a-5p	2083.63	4069.74	4300.64	maker-scaffold10x_715_pilon-pred_gff_StringTie-gene-0.39	BN1106_s1396B000330	6	61.1467	20.2819	58.1086	Q5C1W6;G7YB41;G4VKV4;C7TXZ3;C7TXS6	GO:0048500;GO:0008312;GO:0005525;GO:0003924;GO:0006184;GO:0006614;GO:0017111	IPR003593;IPR027417;IPR013822;IPR004125;IPR022941;IPR006325;IPR000897	Signal recognition particle 54 kDa protein
32	fhe-miR-125a-5p	2083.63	4069.74	4300.64	maker-scaffold10x_95_pilon-snap-gene-0.26	BN1106_s2860B000096	6	0.0953357	4.7092	13.7345	G3VX16;K1QWT3;G5C3Y1	GO:0005813	0	Uncharacterized protein;Leucine-rich repeat-containing protein KIAA1731
32	fhe-miR-125a-5p	2083.63	4069.74	4300.64	maker-scaffold10x_534_pilon-snap-gene-0.52	BN1106_s948B000118	5	14.8468	13.968	29.688	G7Y689;F7FT62;I3MAA2;F7IIF6;K7AMY2	GO:0000166;GO:0003723;GO:0008270	IPR012677;IPR000504;IPR000571;IPR001841;IPR013083	CCR4-NOT transcription complex subunit
32	fhe-miR-125a-5p	2083.63	4069.74	4300.64	maker-scaffold10x_606_pilon-snap-gene-0.37	BN1106_s2539B000160	5	0.19172	3.54604	7.89708	G7YQP2;G4LUV9;G4VFS2	GO:0006417; GO:0019887; GO:0019901; GO:0033674; GO:0043022	IPR016024;IPR026827;IPR011989;IPR022716;IPR000357;IPR021133	Putative uncharacterized protein;Translational activator gcn1-related;Translational activator GCN1
32	fhe-miR-125a-5p	2083.63	4069.74	4300.64	maker-scaffold10x_1013_pilon-augustus-gene-0.86	BN1106_s135B000520	3	3.98279	9.27097	9.16393	H2KT52;Q4T6V4;G3PCZ4;G3PCZ0;B5BUZ6	GO:0005634;GO:0043565;GO:0003700;GO:0003707;GO:0008270;GO:0043401;GO:0006351	IPR008946;IPR001628;IPR013088;IPR021780;IPR000536;IPR000003;IPR001723	Retinoid X receptor gamma;Uncharacterized protein;Retinoic acid receptor RXR-gamma
32	fhe-miR-125a-5p	2083.63	4069.74	4300.64	maker-scaffold10x_2114_pilon-augustus-gene-0.2	BN1106_s3028B000110	3	2.2403	5.78833	2.01834	G4V5F3;R7V0H9;C3ZV71;M7AJ50;R0LAV9	GO:0005813;GO:0032391;GO:0001750;GO:0042384;GO:0048496;GO:0045494	IPR000048;IPR027401;IPR027417	Putative uncharacterized protein;Putative DNA double-strand break repair rad50 ATPase;IQ calmodulin-binding motif-containing protein 1;Uncharacterized protein
32	fhe-miR-125a-5p	2083.63	4069.74	4300.64	maker-scaffold10x_567_pilon-snap-gene-0.25	BN1106_s1258B000346	2	3.51936	4.01673	1.59693	G7YFQ6;G4V5Q0	GO:0005524;GO:0004674	IPR011009;IPR000719;IPR017441;IPR002290;IPR008271	Serine/threonine kinase;Cyclin-dependent kinase 6
32	fhe-miR-125a-5p	2083.63	4069.74	4300.64	maker-scaffold10x_279_pilon-snap-gene-0.11	BN1106_s1691B000155	1	21.3103	30.9402	18.3532	H2KQN4;G4VKQ8;Q86E16;C7TZG0;B3GUR5	GO:0016881;GO:0004842;GO:0016567	IPR000608;IPR023313;IPR016135	Putative uncharacterized protein;Ubiquitin conjugating enzyme 2;Putative ubiquitin-conjugating enzyme E2 C;Ubiquitin-conjugating enzyme E2 C;Clone ZZZ337 mRNA sequence
32	fhe-miR-125a-5p	2083.63	4069.74	4300.64	maker-scaffold10x_2545_pilon-snap-gene-0.7	BN1106_s961B000155	1	41.8831	29.1624	19.318	H2KSC1;G4LY93;R7UM33;K1QGG1;T1IHC5	no_go	IPR019412;IPR011990;IPR019734	Putative uncharacterized protein;Tetratricopeptide repeat protein 39B;Uncharacterized protein
32	fhe-miR-125a-5p	2083.63	4069.74	4300.64	maker-scaffold10x_441_pilon-augustus-gene-0.17	BN1106_s2310B000072	1	2.34154	3.77358	3.98872	G7Y632;G4VBQ7;H0XEE1;D3Z832;H2Q0R8	GO:0005622;GO:0008321;GO:0007264;GO:0005085;GO:0051056	IPR008937;IPR023578;IPR001895;IPR000651;IPR019804;IPR000159	Protein Rgl3;Ral guanine nucleotide dissociation stimulator-like 3 (Predicted), isoform CRA_b;Putative ral guanine nucleotide dissociation stimulator,ralgds;Ral guanine nucleotide dissociation stimulator-like 2;Uncharacterized protein
32	fhe-miR-125a-5p	2083.63	4069.74	4300.64	maker-scaffold10x_958_pilon-pred_gff_StringTie-gene-0.31	BN1106_s3234B000083	1	0.441998	3.32771	0.224335	C7C1Z1;G4VMC4;G4VG76;G4LXM2;G4V6I5	GO:0004190;GO:0003723;GO:0003964;GO:0015074;GO:0006508;GO:0006278	IPR001969;IPR001584;IPR021109;IPR012337;IPR000477;IPR018061;IPR001995	Gap-Pol polyprotein;KRAB-A domain-containing protein
33	fhe-miR-125b-5p	151342	216559	222300	maker-scaffold10x_1723_pilon-snap-gene-0.48	BN1106_s1400B000288	3	17.4059	22.4299	9.3767	G7YIG6;M3ZWR5;H2M4Z7;Q86FB2;G4VBZ2	GO:0010038	IPR004323;IPR011322	Divalent cation tolerance cuta-related;Protein CutA;Uncharacterized protein;SJCHGC05154 protein
33	fhe-miR-125b-5p	151342	216559	222300	maker-scaffold10x_1791_pilon-snap-gene-0.52	BN1106_s5858B000061	2	400.935	307.628	130.661	G4VSC8;C1LBA0;Q5D989;C1LVC2;G7YMQ2	GO:0005840;GO:0003735;GO:0006412	IPR002672	Ribosomal protein L28;Putative 60s ribosomal protein L28;Large subunit ribosomal protein L28e
33	fhe-miR-125b-5p	151342	216559	222300	maker-scaffold10x_1549_pilon-pred_gff_StringTie-gene-0.41	BN1106_s1800B000043	2	8.88995	1.45611	0.379562	H2KUB9;G4VIE4;R7TTI6;R7T428;R7VM08	GO:0016021;GO:0004930	IPR000276;IPR017452	Putative peptide (FMRFamide/somatostatin)-like receptor;FMRFamide receptor;Uncharacterized protein
33	fhe-miR-125b-5p	151342	216559	222300	maker-scaffold10x_894_pilon-snap-gene-0.107	BN1106_s3721B000192	1	124.027	163.917	93.721	G7YHK0;C1LL83;B9P3Q8;G4VE62;C1LL84	GO:0003824;GO:0043169;GO:0005975;GO:0032450;GO:0033942	IPR015902;IPR006047;IPR013781;IPR017853	Permease 1 heavy chain;Alpha-glucosidase;Putative alpha-amylase;Neutral and basic amino acid transport protein rBAT
33	fhe-miR-125b-5p	151342	216559	222300	maker-scaffold10x_253_pilon-snap-gene-0.149	BN1106_s11672B000010	1	165.114	97.3634	65.7025	Q5C3T7;G4VS57;C1LKB8;G4VS58;G7Y8T4	GO:0016020	IPR001107;IPR000163	Prohibitin-2 (B-cell receptor-associated protein BAP37)
33	fhe-miR-125b-5p	151342	216559	222300	maker-scaffold10x_80_pilon-pred_gff_StringTie-gene-0.86	BN1106_s6755B000093	1	34.7053	36.1244	30.3815	Q7Q3J6;C1BWH3;B4JBY3;B4LSJ8;K7J7I0	GO:0005634; GO:0005737; GO:0019941; GO:0030162; GO:0031386; GO:0031625; GO:0045116	IPR019956;IPR019954;IPR000626	GH11603;GJ17678;NEDD8;Uncharacterized protein;AGAP007913-PA
33	fhe-miR-125b-5p	151342	216559	222300	maker-scaffold10x_730_pilon-pred_gff_StringTie-gene-0.162	BN1106_s422B000578	1	60.9479	11.7213	59.622	H2KTF7;G4VKT3;C1LDW3;F4X8E2;E2ABD1	GO:0046872;GO:0003676	IPR007087;IPR015880;IPR013087	Zinc finger protein 143;Zinc finger protein 76;Putative zinc finger protein
33	fhe-miR-125b-5p	151342	216559	222300	maker-scaffold10x_1084_pilon-augustus-gene-0.78	BN1106_s1845B000126	1	6.1518	3.32755	12.5968	Q4KXQ2;G7YG35	GO:0005634;GO:0003700;GO:0003707;GO:0043401;GO:0006351;GO:0043565;GO:0008270	IPR008946;IPR001723;IPR001628;IPR013088	Nuclear receptor nhr-48;CAR;Putative nuclear receptor nhr-48
34	fhe-miR-133-3p	31.1118	9.92653	0	maker-scaffold10x_534_pilon-snap-gene-0.52	BN1106_s948B000118	5	14.8468	13.968	29.688	G7Y689;F7FT62;I3MAA2;F7IIF6;K7AMY2	GO:0000166;GO:0003723;GO:0008270	IPR012677;IPR000504;IPR000571;IPR001841;IPR013083	CCR4-NOT transcription complex subunit
34	fhe-miR-133-3p	31.1118	9.92653	0	maker-scaffold10x_383_pilon-augustus-gene-0.11	BN1106_s46B000390	2	12.428	27.7337	19.0867	G4LW65	GO:0000166;GO:0003723	IPR002343;IPR012677;IPR000504	Bruno-like rna binding protein
34	fhe-miR-133-3p	31.1118	9.92653	0	maker-scaffold10x_97_pilon-snap-gene-0.86	BN1106_s1811B000253	2	15.0861	16.7519	11.0206	G7YMY5;G4VDM7;J7FUV3;M3WLC5;F1SS13	GO:0005634;GO:0043565;GO:0003700	IPR001356;IPR008422;IPR009057	Homeobox protein Meis2
34	fhe-miR-133-3p	31.1118	9.92653	0	maker-scaffold10x_476_pilon-snap-gene-0.116	BN1106_s395B000713	2	2.24326	8.18723	3.78662	G7YFZ2;G4VN11;C3Y4T6;F1R5Q0;E7EYQ1	GO:0016020;GO:0005215	IPR002350;IPR020846;IPR016196;IPR004156	Solute carrier organic anion transporter family member 4A1
34	fhe-miR-133-3p	31.1118	9.92653	0	maker-scaffold10x_203_pilon-snap-gene-0.87	BN1106_s7970B000061	1	35.1962	76.8321	54.4923	G4VBK2;G7YB81;Q5DBB8;G3V2X4;H0ZQA5	GO:0046872;GO:0005737;GO:0005634	IPR000571	Zinc finger CCCH domain-containing protei
35	fhe-miR-184-1-5p	267.328	206.505	39.8838	maker-scaffold10x_83_pilon-snap-gene-0.206	BN1106_s1545B000245	3	104.962	115.636	57.8589	G4LV45;G4LV43;G4LV44;C7TZU6;C1LKP1	no_go	IPR000533	Tropomyosin-1, isoforms 9A/A/B
35	fhe-miR-184-1-5p	267.328	206.505	39.8838	maker-scaffold10x_1050_pilon-snap-gene-0.6	BN1106_s1351B000201	1	0.0456444	0.367131	3.25378	G7Y5H5;H3AW07;F7BMC7;B4DJU3;Q8C8N0	GO:0016021;GO:0005216;GO:0005955;GO:0005789;GO:0005637;GO:0005730;GO:0031088;GO:0031094;GO:0014069;GO:0016529;GO:0005220;GO:0005218;GO:0035091;GO:0032469;GO:0048016;GO:0070059;GO:0009791;GO:0051209;GO:0001666;GO:0050882;GO:0005783	IPR005821;IPR015925;IPR000699;IPR014821;IPR000493;IPR016093;IPR013662	Inositol 1,4,5-trisphosphate receptor type 1
36	fhe-miR-184-2-5p	264.226	204.576	44.0493	maker-scaffold10x_83_pilon-snap-gene-0.206	BN1106_s1545B000245	3	104.962	115.636	57.8589	G4LV45;G4LV43;G4LV44;C7TZU6;C1LKP1	no_go	IPR000533	Tropomyosin-1, isoforms 9A/A/B
37	fhe-miR-190a-5p	26756.3	40602.6	45418.7	maker-scaffold10x_113_pilon-pred_gff_StringTie-gene-0.102	BN1106_s4618B000051	26	3.18729	14.0754	1.22434	no_uniprot	no_go	no_ipr	Serpin
37	fhe-miR-190a-5p	26756.3	40602.6	45418.7	maker-scaffold10x_502_pilon-pred_gff_StringTie-gene-0.71	BN1106_s1379B000109	16	406.025	229.312	154.883	Q71TT8;B2LXT9;D3PIP6;Q4U3C7;K7SRY9	GO:0005737;GO:0005856;GO:0005524	IPR004000;IPR020902;IPR004001	Actin;Actin-2
37	fhe-miR-190a-5p	26756.3	40602.6	45418.7	maker-scaffold10x_596_pilon-pred_gff_StringTie-gene-0.17	BN1106_s1139B000356	12	0.0183998	40.0658	2.53356	H2KVI8;H3EN95;T1GL73;H3EAW9;Q94012	GO:0005814; GO:0005856; GO:0005879; GO:0008017; GO:0031514; GO:0034453; GO:0036064; GO:0036126	IPR024963;IPR015880	Protein FAM154A;Uncharacterized protein;Protein T08G11.3
37	fhe-miR-190a-5p	26756.3	40602.6	45418.7	maker-scaffold10x_391_pilon-snap-gene-0.53	BN1106_s2542B000101	8	13.2714	31.0477	15.0325	H2KR64	GO:0003779	IPR001589;IPR001715;IPR018159;IPR002017	Spectrin beta
37	fhe-miR-190a-5p	26756.3	40602.6	45418.7	maker-scaffold10x_1784_pilon-pred_gff_StringTie-gene-0.12	BN1106_s3173B000376	7	1023.19	124.877	152.781	G4V8C4;G4V8C5;H2KPA9;F6WCG6;R7V9X3	GO:0030246;GO:0004553;GO:0005975;GO:0032450	IPR011013;IPR000322;IPR025887;IPR017853;IPR000519;IPR017957	Uncharacterized protein;Putative alpha-glucosidase;Lysosomal alpha-glucosidase
37	fhe-miR-190a-5p	26756.3	40602.6	45418.7	augustus_masked-scaffold10x_166_pilon-processed-gene-0.13	BN1106_s1578B000131	7	49.5643	84.8297	67.5919	G7Y8K4;Q5BZE3;G4VHL7;G4VHL6;G4VHL5	GO:0000166;GO:0003743;GO:0030529;GO:0019013;GO:0008270;GO:0003676	IPR012677;IPR000504;IPR000571;IPR013085	Putative eukaryotic translation initiation factor 4h;U11/U12 small nuclear ribonucleoprotein 20 20kDa protein;SJCHGC02553 protein
37	fhe-miR-190a-5p	26756.3	40602.6	45418.7	maker-scaffold10x_1543_pilon-snap-gene-0.11	BN1106_s4646B000066	6	181.494	108.775	24.8322	C1L3V5;G7YR11;G7YR10;C3ZSE9;K1Q4W6	GO:0005506;GO:0031418;GO:0008475;GO:0005783;GO:0016706;GO:0016757	IPR005123;IPR006620;IPR001006	Procollagen-lysine, 2-oxoglutarate 5-dioxygenase 3;Putative uncharacterized protein;Lysyl hydroxylase/galactosyltransferase/ glucosyltransferase;Procollagen-lysine,2-oxoglutarate 5-dioxygenase 3
37	fhe-miR-190a-5p	26756.3	40602.6	45418.7	maker-scaffold10x_1272_pilon-augustus-gene-0.66	BN1106_s2855B000113	6	19.4385	19.1804	4.60983	G4M1K7;G7Y9H5;G7YST2;G3TRR8;H2LBK1	GO:0004842;GO:0008270	IPR001810;IPR013323;IPR008974;IPR001293	Uncharacterized protein;Putative uncharacterized protein;F-box protein 40;F-box protein 30
37	fhe-miR-190a-5p	26756.3	40602.6	45418.7	maker-scaffold10x_2039_pilon-pred_gff_StringTie-gene-0.25	BN1106_s2914B000123	6	3.14836	7.47013	20.512	H2KRK4;G4VL45	no_go	0	Putative uncharacterized protein;Uncharacterized protein
37	fhe-miR-190a-5p	26756.3	40602.6	45418.7	maker-scaffold10x_7_pilon-snap-gene-0.32	BN1106_s386B000269	5	0.0566304	58.2332	3.84688	B2KYE3;Q1M156;H2KV11;B4IXY2;B0X5J3	GO:0005737;GO:0004459;GO:0044262;GO:0006096	IPR001557;IPR011304;IPR018177;IPR022383;IPR001236;IPR015955;IPR016040	L-lactate dehydrogenase (EC 1.1.1.27)
37	fhe-miR-190a-5p	26756.3	40602.6	45418.7	maker-scaffold10x_1453_pilon-snap-gene-0.19	BN1106_s5149B000085	5	21.9751	13.7509	16.7525	H2KT76;C1L608;Q5BXH3;G4VB57;L7LTH4	GO:0006457;GO:0016853	IPR023566;IPR013026;IPR011990;IPR001440;IPR019734;IPR001179	Peptidyl-prolyl cis-trans isomerase
37	fhe-miR-190a-5p	26756.3	40602.6	45418.7	maker-scaffold10x_459_pilon-augustus-gene-0.14	BN1106_s673B000179	5	3.69857	8.12973	3.8202	G7YSF6;G4VMF8;Q5DFQ5;C3ZLP5;J3KS73	GO:0005524;GO:0016773;GO:0006139;GO:0004797;GO:0016301;GO:0005743;GO:0004137;GO:0046092;GO:0009262;GO:0006264;GO:0046104	IPR002624;IPR027417	Putative uncharacterized protein;Putative thymidine kinase;Thymidine kinase 2 mitochondrial;Thymidine kinase 2, mitochondrial;SJCHGC04650 protein
37	fhe-miR-190a-5p	26756.3	40602.6	45418.7	maker-scaffold10x_281_pilon-snap-gene-0.185	BN1106_s5997B000050	4	375.291	191.678	640.58	H2KU45;Q5FX73;Q3ZFF5;F6RED3;H2Q6V7	GO:0004721	IPR004843;IPR006186	Serine/threonine-protein phosphatase (EC 3.1.3.16)
37	fhe-miR-190a-5p	26756.3	40602.6	45418.7	maker-scaffold10x_485_pilon-snap-gene-0.86	BN1106_s1024B000339	4	12.8189	19.3629	13.6021	G7YGZ0;G4LW35;I3MME2;I3LEZ7;H0VDJ2	GO:0016787;GO:0008270;GO:0016235;GO:0005901;GO:0031252;GO:0005829;GO:0030286;GO:0000118;GO:0005874;GO:0048471;GO:0070301;GO:0035967;GO:0016575;GO:0032418;GO:0016236;GO:0006515;GO:0043242;GO:0045861;GO:0034983;GO:0070845;GO:0090035;GO:0010634;GO:1901300;GO:0010870;GO:0009967;GO:0010469;GO:0070848;GO:0051788;GO:0009636;GO:0005881;GO:0004407;GO:0042903;GO:0070842;GO:0071218;GO:0070846;GO:0007026;GO:…	IPR000286;IPR023801;IPR013083;IPR001607	Histone deacetylase,putative;Histone deacetylase 6/10;Uncharacterized protein
37	fhe-miR-190a-5p	26756.3	40602.6	45418.7	maker-scaffold10x_254_pilon-snap-gene-0.27	BN1106_s369B000194	4	3.0464	7.54483	1.82921	G7YK49;G7YK50	GO:0016021	IPR013032;IPR000742;IPR000884	Uncharacterized protein
37	fhe-miR-190a-5p	26756.3	40602.6	45418.7	maker-scaffold10x_55_pilon-augustus-gene-0.13	BN1106_s255B000346	4	1.73636	5.92222	0.426839	G7YBC9;D3DMK5;G1M6H0;H3CIR6;H2THC6	GO:0005524;GO:0004674;GO:0004697;GO:0008270;GO:0035556	IPR000961;IPR000008;IPR011009;IPR017892;IPR000719;IPR017441;IPR002290;IPR008271;IPR020454;IPR002219;IPR014375	MIP15613p;Uncharacterized protein;Calcium-dependent protein kinase C
37	fhe-miR-190a-5p	26756.3	40602.6	45418.7	maker-scaffold10x_281_pilon-augustus-gene-0.209	BN1106_s2866B000132	4	0.956793	1.16605	0.0874381	G7YW22;G4VDB7;T1GYA5;K7IPI0;K1QTL9	GO:0016021;GO:0005524;GO:0004383;GO:0004672;GO:0035556;GO:0016849;GO:0009190	IPR001054;IPR018297;IPR011009;IPR000719;IPR001245;IPR011042;IPR011645	Uncharacterized protein
37	fhe-miR-190a-5p	26756.3	40602.6	45418.7	maker-scaffold10x_145_pilon-snap-gene-2.175	BN1106_s9B000624	4	0.92442	0.729618	0.228226	F1Q365;F7I5C3;M3XX36;K7FQQ0;C9JK49	no_go	0	Protein LOC400891;Uncharacterized protein
37	fhe-miR-190a-5p	26756.3	40602.6	45418.7	maker-scaffold10x_7_pilon-snap-gene-1.78	BN1106_s386B000271	3	51.8532	31.832	31.0175	H2KNV3;G4VRP5;C1LHA9;C1LHA8;Q5BXR2	GO:0005730;GO:0006364;GO:0042254	IPR001357;IPR010613	SJCHGC06408 protein
37	fhe-miR-190a-5p	26756.3	40602.6	45418.7	maker-scaffold10x_116_pilon-snap-gene-0.16	BN1106_s1756B000240	3	36.2859	25.4592	37.0454	G7Y4P5;G4VTA3;Q5BSP2;H9HW73;E9IMA2	GO:0005097;GO:0032851	IPR000195	Putative uncharacterized protein;Putative ecotropic viral integration site;TBC1 domain family member CG11727;Uncharacterized protein;SJCHGC03654 protein
37	fhe-miR-190a-5p	26756.3	40602.6	45418.7	maker-scaffold10x_1213_pilon-snap-gene-0.58	BN1106_s6521B000034	3	1.31121	21.2239	8.67425	M1G6I5;Q9NB07;H9KCQ4;F6LHS6;Q5DAN7	GO:0016021	IPR000301;IPR018499;IPR008952	Tetrapanion 2;Uncharacterized protein;Tetraspanin 2A;Putative uncharacterized protein;Tetraspanin F139
37	fhe-miR-190a-5p	26756.3	40602.6	45418.7	maker-scaffold10x_217_pilon-snap-gene-0.64	BN1106_s561B000226	3	2.72746	16.5206	2.1179	G4LX84	no_go	0	Putative uncharacterized protein
37	fhe-miR-190a-5p	26756.3	40602.6	45418.7	maker-scaffold10x_520_pilon-snap-gene-0.9	BN1106_s64B000510	3	20.8856	10.2143	29.7286	G4VQ77;G7YEX5;I3K9S2;E6ZIP6;H2THF1	GO:0005086;GO:0032012	IPR011989;IPR016024;IPR015403;IPR023394;IPR000904	Brefeldin A-inhibited guanine nucleotide-exchange protein 1;Putative brefeldin A-inhibited guanine nucleotide-exchange protein;Brefeldin A-inhibited guanine nucleotide-exchange protein 2;Uncharacterized protein
37	fhe-miR-190a-5p	26756.3	40602.6	45418.7	maker-scaffold10x_1573_pilon-snap-gene-0.36	BN1106_s262B000420	3	23.378	9.4036	19.6311	G7Y829;G4VA43;Q5C696	GO:0000813; GO:0043130; GO:0043162	0	Putative uncharacterized protein;Uncharacterized protein;SJCHGC06205 protein
37	fhe-miR-190a-5p	26756.3	40602.6	45418.7	maker-scaffold10x_1296_pilon-snap-gene-0.18	BN1106_s4436B000070	3	19.775	9.07745	1.04866	G4LVR3;Q86EV0;C7TZF8;Q5DF09;H2KTK8	no_go	IPR004142	Putative uncharacterized protein;Ndr family, putative;SJCHGC02626 protein;Clone ZZD1393 mRNA sequence
37	fhe-miR-190a-5p	26756.3	40602.6	45418.7	maker-scaffold10x_1181_pilon-snap-gene-0.1	BN1106_s314B000335	3	1.49773	8.41237	0.754556	G7YWV4;G4VJV4;F4P9H3;L5KUE2;C3ZBW1	no_go	IPR008962;IPR027417	Putative uncharacterized protein;Hydrocephalus-inducing protein homolog;Hydrocephalus-inducing protein like protein
37	fhe-miR-190a-5p	26756.3	40602.6	45418.7	maker-scaffold10x_273_pilon-snap-gene-0.25	BN1106_s2732B000107	3	7.82556	8.05484	4.43939	G4VJP1;C1LEA4;Q9U3Y9;Q9W0F9;B4HVS6	GO:0005739; GO:0017148; GO:0043023; GO:0090071	IPR004394;IPR025656	GM14405;Uncharacterized protein;Putative uncharacterized protein;312 protein;312, isoform A;312, isoform B;GH16625p
37	fhe-miR-190a-5p	26756.3	40602.6	45418.7	maker-scaffold10x_2114_pilon-augustus-gene-0.2	BN1106_s3028B000110	3	2.2403	5.78833	2.01834	G4V5F3;R7V0H9;C3ZV71;M7AJ50;R0LAV9	GO:0005813;GO:0032391;GO:0001750;GO:0042384;GO:0048496;GO:0045494	IPR000048;IPR027401;IPR027417	Putative uncharacterized protein;Putative DNA double-strand break repair rad50 ATPase;IQ calmodulin-binding motif-containing protein 1;Uncharacterized protein
37	fhe-miR-190a-5p	26756.3	40602.6	45418.7	maker-scaffold10x_317_pilon-augustus-gene-0.59	BN1106_s1525B000202	2	40.387	31.0769	32.1784	H2KV80;Q5D9V7;K1PRS0;T1FNS8;H0VT35	GO:0005794;GO:0016757;GO:0005975	IPR003859;IPR027791;IPR027995;IPR002110;IPR020683;IPR000048	Uncharacterized protein;Beta-1 4-galactosyltransferase 2;Inversin;SJCHGC01813 protein
37	fhe-miR-190a-5p	26756.3	40602.6	45418.7	maker-scaffold10x_654_pilon-snap-gene-0.157	BN1106_s472B000370	2	15.9764	23.2092	6.81656	G7YMB4;G4V8A1;E7BBC2;H2KNX5;G7YUI6	GO:0008305;GO:0007155;GO:0007229;GO:0009539;GO:0015979	IPR013519;IPR000413;IPR013649;IPR002682;IPR013517;IPR018184	Alpha integrin receptor 2;Putative integrin alpha-ps;Integrin alpha-ps;Integrin alpha-5;Uncharacterized protein
37	fhe-miR-190a-5p	26756.3	40602.6	45418.7	maker-scaffold10x_48_pilon-augustus-gene-0.47	BN1106_s2421B000086	2	0.0425511	20.8667	0.615769	Q5C164;F6LHS3;Q5DAN7;F6LHR8;Q8ITD7	GO:0016021	IPR000301;IPR018499;IPR008952	CD63 antigen;Tetrapanion 2;SJCHGC02016 protein;Putative uncharacterized protein;CD63-like protein Sm-TSP-2
37	fhe-miR-190a-5p	26756.3	40602.6	45418.7	maker-scaffold10x_20_pilon-snap-gene-0.11	BN1106_s856B000302	2	7.52867	16.7499	11.637	G7YD49;G4VJ28;B4R4S6;Q16FK4;B4L1F7	GO:0003676;GO:0015074	IPR016024;IPR000409;IPR008985;IPR010508;IPR023362;IPR015943;IPR001680;IPR017986;IPR013320;IPR001584;IPR012337	GI15273;GD16721;Putative neurobeachin;Neurobeachin;AAEL014730-PA
37	fhe-miR-190a-5p	26756.3	40602.6	45418.7	snap_masked-scaffold10x_2009_pilon-processed-gene-0.76	BN1106_s2489B000355	2	15.0262	15.8586	28.742	H2KQP3;G4VSF7;E9FV02;T1G6B0;E7FC33	GO:0003677	IPR016024;IPR020839;IPR013721;IPR017956	Uncharacterized protein;Stromal antigen-like protein, copy A;Putative stromal antigen;Cohesin complex subunit SA-1/2
37	fhe-miR-190a-5p	26756.3	40602.6	45418.7	maker-scaffold10x_841_pilon-snap-gene-0.67	BN1106_s848B000724	2	20.9949	14.425	14.8109	G7Y729;K1PGW2;G4VP81;T1IKV8;G3W4D0	GO:0016021;GO:0005215;GO:0055085	IPR011701;IPR020846;IPR016196;IPR005829	Uncharacterized protein;Putative sodium-dependent phosphate transporter;MFS transporter ACS family solute carrier family 17 (Sodium-dependent inorganic phosphate cotransporter) member 9;Solute carrier family 17 member 9
37	fhe-miR-190a-5p	26756.3	40602.6	45418.7	maker-scaffold10x_998_pilon-snap-gene-0.57	BN1106_s1654B000284	2	12.6569	10.4207	16.1933	G7Y2U4;G4VTQ5;C7TZN1;A7S3U8;C3ZBF7	GO:0005643;GO:0006810	IPR007231	Predicted protein;Putative uncharacterized protein;Nuclear pore complex protein Nup93;Putative nuclear pore complex protein nup93 (Nucleoporin nup93) (Dead eye protein)
37	fhe-miR-190a-5p	26756.3	40602.6	45418.7	maker-scaffold10x_1779_pilon-snap-gene-0.18	BN1106_s1596B000268	2	3.25356	8.24823	8.67591	G4VPU7;G7Y8A6;G7Y8I6;F7CPG2;K7FH61	GO:0005634;GO:0003677;GO:0046872;GO:0006355;GO:0005622	IPR001606;IPR016024;IPR003150;IPR011991;IPR007087;IPR015880	Uncharacterized protein;AT-rich interactive domain-containing protein 2
37	fhe-miR-190a-5p	26756.3	40602.6	45418.7	maker-scaffold10x_442_pilon-snap-gene-0.16	BN1106_s60B000533	2	1.61077	7.72081	1.64794	G4VQ79;G7YHG5	no_go	0	Uncharacterized protein
37	fhe-miR-190a-5p	26756.3	40602.6	45418.7	maker-scaffold10x_1309_pilon-augustus-gene-0.21	BN1106_s575B000332	2	22.993	5.72313	3.84516	G4LUE2;C1LEG3	GO:0016021	IPR028266	Hypotheticial protein;Putative uncharacterized protein Smp_201130
37	fhe-miR-190a-5p	26756.3	40602.6	45418.7	maker-scaffold10x_933_pilon-snap-gene-0.90	BN1106_s90B000599	2	0.0537328	3.60774	1.32722	D3ZRN8;M3WN47;S9X1W7;F1PDQ9;F1LRD9	GO:0005858;GO:0005524;GO:0016887;GO:0003777;GO:0006200;GO:0001539;GO:0007018	IPR003593;IPR011704;IPR026983;IPR026975;IPR024743;IPR024317;IPR004273;IPR013602;IPR027417;IPR007835;IPR025286	Protein Dnahc1;Uncharacterized protein;Dynein heavy chain 1, axonemal
37	fhe-miR-190a-5p	26756.3	40602.6	45418.7	maker-scaffold10x_102_pilon-snap-gene-0.59	BN1106_s59B000310	1	38.4822	96.6552	13.0133	H2KUG4;Q5DDR9;G4VEE4;H3BAU1;H3BAU0	GO:0005509;GO:0004871	IPR011992;IPR018247;IPR002048;IPR027241;IPR000014	Putative ef hand containing protein;Reticulocalbin-1;Uncharacterized protein;Putative uncharacterized protein
37	fhe-miR-190a-5p	26756.3	40602.6	45418.7	maker-scaffold10x_1137_pilon-snap-gene-0.99	BN1106_s6558B000090	1	33.7692	62.3737	55.6918	C1LIB8;Q5C2C6;G4VI99;R7UU18;C3YHG5	0	IPR000008	Protein FAM62B;Putative uncharacterized protein;Glut4 vesicle protein-related;SJCHGC09340 protein;Extended synaptotagmin-like protein 2
37	fhe-miR-190a-5p	26756.3	40602.6	45418.7	maker-scaffold10x_43_pilon-augustus-gene-0.59	BN1106_s584B000349	1	28.5372	57.8577	29.3431	H2KV41;G4VIG3;H2SJW2;R7TB05;H3CQM3	GO:0005971;GO:0005524;GO:0004748;GO:0006260	IPR005144;IPR013346;IPR000788;IPR013509;IPR008926	Ribonucleoside-diphosphate reductase, EC 1.17.4.1
[truncated: 1,238 more rows]
