# Supplementary material for: Stage-specific miRNAs regulate gene expression associated with growth, development and parasite-host interaction during the intra-mammalian migration of the zoonotic helminth parasite Fasciola hepatica
Source: BMC Genomics. 2022 Jun 4;23:419. doi: 10.1186/s12864-022-08644-z (PMC9167548; doi:10.1186/s12864-022-08644-z)
Supplement: Supplementary file 8 — Additional file 8: Table S8. Gene ontology enrichment of negatively correlated gene target clusters. [file 12864_2022_8644_MOESM8_ESM.xlsx]

## Sheet: Table S8
Additional file 12: Table S8. Gene ontology enrichment of negatively correlated gene target clusters.
Cluster	TermID	Description	P value (FDR adj)
1	GO:0016021	Integral Component Of Membrane	0.00066258
1	GO:0005634	Nucleus	0.0273149
1	GO:0008270	Zinc Ion Binding	0.0335845
1	GO:0003700	Transcription Factor Activity, Sequence-Specific DNA Binding	0.0178197
1	GO:0009058	Biosynthetic Process	0.00557479
1	GO:0004721	Phosphoprotein Phosphatase Activity	0.00590723
1	GO:0003743	Translation Initiation Factor Activity	0.0323461
1	GO:0005886	Plasma Membrane	0.0359608
1	GO:0055085	Transmembrane Transport	0.0402288
2	GO:0016021	Integral Component Of Membrane	0.0063617
2	GO:0005525	GTP Binding	0.00179735
2	GO:0015031	Protein Transport	0.000481062
2	GO:0016020	Membrane	0.0288078
2	GO:0046872	Metal Ion Binding	0.0455128
2	GO:0006886	Intracellular Protein Transport	0.00768942
2	GO:0007264	Small GTPase Mediated Signal Transduction	0.00845054
2	GO:0005622	Intracellular	0.0262176
2	GO:0004198	Calcium-Dependent Cysteine-Type Endopeptidase Activity	0.00196276
2	GO:0005096	GTPase Activator Activity	0.0102813
2	GO:0043547	Positive Regulation Of GTPase Activity	0.0102813
2	GO:0016192	Vesicle-Mediated Transport	0.0205832
2	GO:0003743	Translation Initiation Factor Activity	0.039498
2	GO:0003924	GTPase Activity	0.04998
3	GO:0016021	Integral Component Of Membrane	4.7444e-30
3	GO:0005524	ATP Binding	0.00678757
3	GO:0016020	Membrane	1.5951e-05
3	GO:0005634	Nucleus	0.00873299
3	GO:0046872	Metal Ion Binding	0.00670944
3	GO:0055085	Transmembrane Transport	1.9223e-05
3	GO:0005886	Plasma Membrane	0.0005317
3	GO:0004930	G-Protein Coupled Receptor Activity	0.000770709
3	GO:0003700	Transcription Factor Activity, Sequence-Specific DNA Binding	0.00789718
3	GO:0005525	GTP Binding	0.0109591
3	GO:0043565	Sequence-Specific DNA Binding	0.0107219
3	GO:0003924	GTPase Activity	0.0202475
3	GO:0016740	Transferase Activity	0.0205832
3	GO:0016787	Hydrolase Activity	0.0341933
3	GO:0009987	Cellular Process	0.000903695
3	GO:0004177	Aminopeptidase Activity	0.00278875
3	GO:0007049	Cell Cycle	0.00305068
3	GO:0045211	Postsynaptic Membrane	0.00371184
3	GO:0016055	Wnt Signaling Pathway	0.00400471
3	GO:0030054	Cell Junction	0.00424421
3	GO:0005506	Iron Ion Binding	0.00632747
3	GO:0007275	Multicellular Organism Development	0.0149172
3	GO:0005215	Transporter Activity	0.0196513
3	GO:0000287	Magnesium Ion Binding	0.0205832
3	GO:0005975	Carbohydrate Metabolic Process	0.0205832
3	GO:0006457	Protein Folding	0.0248337
3	GO:0000800	Lateral Element	0.000770709
3	GO:0004888	Transmembrane Signaling Receptor Activity	0.00445418
3	GO:0031105	Septin Complex	0.00445418
3	GO:0048013	Ephrin Receptor Signaling Pathway	0.00445418
3	GO:0007166	Cell Surface Receptor Signaling Pathway	0.00513522
3	GO:0046961	Proton-Transporting ATPase Activity, Rotational Mechanism	0.00513522
3	GO:0022848	Acetylcholine-Gated Cation-Selective Channel Activity	0.0106215
3	GO:0006506	Gpi Anchor Biosynthetic Process	0.0106215
3	GO:0008021	Synaptic Vesicle	0.0106215
3	GO:0005887	Integral Component Of Plasma Membrane	0.0144519
3	GO:0022857	Transmembrane Transporter Activity	0.0186613
3	GO:0042254	Ribosome Biogenesis	0.0186613
3	GO:0051260	Protein Homooligomerization	0.0220652
3	GO:0020037	Heme Binding	0.0268739
3	GO:0005829	Cytosol	0.0319431
3	GO:0005249	Voltage-Gated Potassium Channel Activity	0.0328872
3	GO:0005730	Nucleolus	0.0382086
3	GO:0005216	Ion Channel Activity	0.0396814
4	GO:0016021	Integral Component Of Membrane	8.3436e-06
4	GO:0003676	Nucleic Acid Binding	0.0372799
4	GO:0006412	Translation	0.000604609
4	GO:0003735	Structural Constituent Of Ribosome	0.00066258
4	GO:0005840	Ribosome	0.00340951
4	GO:0005525	GTP Binding	0.0106594
4	GO:0005886	Plasma Membrane	0.00732177
4	GO:0043565	Sequence-Specific DNA Binding	0.0139197
4	GO:0016787	Hydrolase Activity	0.0147397
4	GO:0003700	Transcription Factor Activity, Sequence-Specific DNA Binding	0.0243885
4	GO:0007186	G-Protein Coupled Receptor Signaling Pathway	0.000832682
4	GO:0006486	Protein Glycosylation	0.00193637
4	GO:0003746	Translation Elongation Factor Activity	0.00415715
4	GO:0004871	Signal Transducer Activity	0.00513522
4	GO:0006810	Transport	0.0090223
4	GO:0003743	Translation Initiation Factor Activity	0.0239393
4	GO:0003924	GTPase Activity	0.0321618
4	GO:0006914	Autophagy	0.00430394
4	GO:0008283	Cell Proliferation	0.00430394
4	GO:0008076	Voltage-Gated Potassium Channel Complex	0.0107219
4	GO:0007049	Cell Cycle	0.012212
4	GO:0005249	Voltage-Gated Potassium Channel Activity	0.0202475
4	GO:0055114	Oxidation-Reduction Process	0.0243885
4	GO:0005875	Microtubule Associated Complex	0.030266
4	GO:0005794	Golgi Apparatus	0.03272
4	GO:0007155	Cell Adhesion	0.0382086
4	GO:0005576	Extracellular Region	0.042332
4	GO:0016746	Transferase Activity, Transferring Acyl Groups	0.0488977
5	GO:0016021	Integral Component Of Membrane	5.78735e-06
5	GO:0005634	Nucleus	0.00786899
5	GO:0008270	Zinc Ion Binding	0.0110616
5	GO:0016020	Membrane	0.00786899
5	GO:0005737	Cytoplasm	0.00933719
5	GO:0003677	DNA Binding	0.0415886
5	GO:0000166	Nucleotide Binding	0.0169039
5	GO:0016301	Kinase Activity	0.0186484
5	GO:0004674	Protein Serine/Threonine Kinase Activity	0.0304423
5	GO:0005975	Carbohydrate Metabolic Process	0.00354154
5	GO:0003824	Catalytic Activity	0.0182147
5	GO:0005794	Golgi Apparatus	0.00884498
5	GO:0016757	Transferase Activity, Transferring Glycosyl Groups	0.0125253
5	GO:0006281	DNA Repair	0.0139197
5	GO:0016491	Oxidoreductase Activity	0.0246651
5	GO:0005739	Mitochondrion	0.0263115
5	GO:0006355	Regulation Of Transcription, DNA-Templated	0.0342554
5	GO:0005874	Microtubule	0.0348607
5	GO:0006412	Translation	0.0412243
5	GO:0003735	Structural Constituent Of Ribosome	0.0433138
5	GO:0001669	Acrosomal Vesicle	0.00067485
5	GO:0060271	Cilium Assembly	0.00324728
5	GO:0005891	Voltage-Gated Calcium Channel Complex	0.00430394
5	GO:0005245	Voltage-Gated Calcium Channel Activity	0.0055895
5	GO:0006887	Exocytosis	0.0063617
5	GO:0004181	Metallocarboxypeptidase Activity	0.00720608
5	GO:0016706	Oxidoreductase Activity, Acting On Paired Donors, With Incorporation Or Reduction Of Molecular Oxygen, 2-Oxoglutarate As One Donor, And Incorporation Of One Atom Each Of Oxygen Into Both Donors	0.0102813
5	GO:0019898	Extrinsic Component Of Membrane	0.0102813
5	GO:0007229	Integrin-Mediated Signaling Pathway	0.0152389
5	GO:0016779	Nucleotidyltransferase Activity	0.0152389
5	GO:0003707	Steroid Hormone Receptor Activity	0.0188029
5	GO:0009058	Biosynthetic Process	0.0197937
5	GO:0016881	Acid-Amino Acid Ligase Activity	0.0268739
5	GO:0005096	GTPase Activator Activity	0.0301842
5	GO:0043547	Positive Regulation Of GTPase Activity	0.0301842
5	GO:0055114	Oxidation-Reduction Process	0.032286
6	GO:0016021	Integral Component Of Membrane	0.00354154
6	GO:0005524	ATP Binding	0.00855954
6	GO:0005634	Nucleus	0.00425119
6	GO:0003676	Nucleic Acid Binding	0.0063617
6	GO:0008270	Zinc Ion Binding	0.0135524
6	GO:0005737	Cytoplasm	0.00404662
6	GO:0006351	Transcription, DNA-Templated	0.000921234
6	GO:0005840	Ribosome	0.00655486
6	GO:0005622	Intracellular	0.0155634
6	GO:0000166	Nucleotide Binding	0.0159738
6	GO:0008234	Cysteine-Type Peptidase Activity	0.00768942
6	GO:0006511	Ubiquitin-Dependent Protein Catabolic Process	0.00838751
6	GO:0003743	Translation Initiation Factor Activity	0.0148801
6	GO:0006412	Translation	0.0173308
6	GO:0003735	Structural Constituent Of Ribosome	0.0182147
6	GO:0035556	Intracellular Signal Transduction	0.0210271
6	GO:0003824	Catalytic Activity	0.0244016
6	GO:0007165	Signal Transduction	0.029857
6	GO:0003700	Transcription Factor Activity, Sequence-Specific DNA Binding	0.0460508
6	GO:0050508	Glucuronosyl-N-Acetylglucosaminyl-Proteoglycan 4-Alpha-N-Acetylglucosaminyltransferase Activity	0.000743504
6	GO:0050509	N-Acetylglucosaminyl-Proteoglycan 4-Beta-Glucuronosyltransferase Activity	0.000743504
6	GO:0015012	Heparan Sulfate Proteoglycan Biosynthetic Process	0.000921234
6	GO:0031227	Intrinsic Component Of Endoplasmic Reticulum Membrane	0.000921234
6	GO:0006024	Glycosaminoglycan Biosynthetic Process	0.00124277
6	GO:0006914	Autophagy	0.00333225
6	GO:0003774	Motor Activity	0.00401819
6	GO:0016758	Transferase Activity, Transferring Hexosyl Groups	0.00401819
6	GO:0004252	Serine-Type Endopeptidase Activity	0.0139779
6	GO:0005829	Cytosol	0.0139779
6	GO:0006396	RNA Processing	0.0168964
6	GO:0004843	Thiol-Dependent Ubiquitin-Specific Protease Activity	0.0180721
6	GO:0016853	Isomerase Activity	0.0190594
6	GO:0015031	Protein Transport	0.0287644
6	GO:0016746	Transferase Activity, Transferring Acyl Groups	0.033861
6	GO:0005975	Carbohydrate Metabolic Process	0.0352
6	GO:0017111	Nucleoside-Triphosphatase Activity	0.0359608
6	GO:0005856	Cytoskeleton	0.037399
7	GO:0016021	Integral Component Of Membrane	7.8937e-07
7	GO:0005524	ATP Binding	1.05113e-06
7	GO:0008270	Zinc Ion Binding	0.0107219
7	GO:0016020	Membrane	0.000965751
7	GO:0005737	Cytoplasm	0.00340951
7	GO:0005509	Calcium Ion Binding	0.00171962
7	GO:0003677	DNA Binding	0.0102813
7	GO:0046872	Metal Ion Binding	0.0458683
7	GO:0000166	Nucleotide Binding	0.00480087
7	GO:0004674	Protein Serine/Threonine Kinase Activity	0.0124464
7	GO:0006508	Proteolysis	0.0465873
7	GO:0007165	Signal Transduction	0.00354154
7	GO:0016874	Ligase Activity	0.00139839
7	GO:0007155	Cell Adhesion	0.000921234
7	GO:0005886	Plasma Membrane	0.00884498
7	GO:0016740	Transferase Activity	0.0112527
7	GO:0005856	Cytoskeleton	0.00632207
7	GO:0007018	Microtubule-Based Movement	0.00840913
7	GO:0003777	Microtubule Motor Activity	0.0095162
7	GO:0005874	Microtubule	0.0187749
7	GO:0008017	Microtubule Binding	0.00146569
7	GO:0005813	Centrosome	0.00209433
7	GO:0005829	Cytosol	0.00354154
7	GO:0045454	Cell Redox Homeostasis	0.00427843
7	GO:0006950	Response To Stress	0.0125253
7	GO:0006281	DNA Repair	0.0160479
7	GO:0016887	ATPase Activity	0.029778
7	GO:0000209	Protein Polyubiquitination	5.67788e-05
7	GO:0031252	Cell Leading Edge	5.67788e-05
7	GO:0036064	Ciliary Basal Body	5.67788e-05
7	GO:0016235	Aggresome	5.67788e-05
7	GO:0060271	Cilium Assembly	0.000832682
7	GO:0015035	Protein Disulfide Oxidoreductase Activity	0.0037438
7	GO:0004970	Ionotropic Glutamate Receptor Activity	0.00502118
7	GO:0005234	Extracellular-Glutamate-Gated Ion Channel Activity	0.00502118
7	GO:0035235	Ionotropic Glutamate Receptor Signaling Pathway	0.00502118
7	GO:0030286	Dynein Complex	0.00838751
7	GO:0009055	Electron Carrier Activity	0.00952542
7	GO:0045211	Postsynaptic Membrane	0.0102813
7	GO:0050660	Flavin Adenine Dinucleotide Binding	0.0107219
7	GO:0006629	Lipid Metabolic Process	0.0176624
7	GO:0016853	Isomerase Activity	0.0246651
7	GO:0005871	Kinesin Complex	0.0317233
7	GO:0004222	Metalloendopeptidase Activity	0.0326976
7	GO:0016567	Protein Ubiquitination	0.0422713
7	GO:0003779	Actin Binding	0.000921234
7	GO:0005879	Axonemal Microtubule	0.000921234
7	GO:0005881	Cytoplasmic Microtubule	0.000921234
7	GO:0007026	Negative Regulation Of Microtubule Depolymerization	0.000921234
7	GO:0009967	Positive Regulation Of Signal Transduction	0.000921234
7	GO:0010469	Regulation Of Receptor Activity	0.000921234
7	GO:0016236	Macroautophagy	0.000921234
7	GO:0032418	Lysosome Localization	0.000921234
7	GO:0035967	Cellular Response To Topologically Incorrect Protein	0.000921234
7	GO:0042903	Tubulin Deacetylase Activity	0.000921234
7	GO:0043162	Ubiquitin-Dependent Protein Catabolic Process Via The Multivesicular Body Sorting Pathway	0.000921234
7	GO:0043241	Protein Complex Disassembly	0.000921234
7	GO:0043242	Negative Regulation Of Protein Complex Disassembly	0.000921234
7	GO:0045861	Negative Regulation Of Proteolysis	0.000921234
7	GO:0051788	Response To Misfolded Protein	0.000921234
7	GO:0070201	Regulation Of Establishment Of Protein Localization	0.000921234
7	GO:0070842	Aggresome Assembly	0.000921234
7	GO:0070845	Polyubiquitinated Misfolded Protein Transport	0.000921234
7	GO:0070846	Hsp90 Deacetylation	0.000921234
7	GO:0070848	Response To Growth Factor	0.000921234
7	GO:0071218	Cellular Response To Misfolded Protein	0.000921234
7	GO:0090035	Positive Regulation Of Chaperone-Mediated Protein Complex Assembly	0.000921234
7	GO:1901300	Positive Regulation Of Hydrogen Peroxide-Mediated Programmed Cell Death	0.000921234
7	GO:0005814	Centriole	0.000921234
7	GO:0006515	Misfolded Or Incompletely Synthesized Protein Catabolic Process	0.000921234
7	GO:0009636	Response To Toxic Substance	0.000921234
7	GO:0010634	Positive Regulation Of Epithelial Cell Migration	0.000921234
7	GO:0010870	Positive Regulation Of Receptor Biosynthetic Process	0.000921234
7	GO:0034453	Microtubule Anchoring	0.000921234
7	GO:0034983	Peptidyl-Lysine Deacetylation	0.000921234
7	GO:0000118	Histone Deacetylase Complex	0.00212159
7	GO:0016575	Histone Deacetylation	0.00212159
7	GO:0031514	Motile Cilium	0.00212159
7	GO:0044458	Motile Cilium Assembly	0.00212159
7	GO:0070301	Cellular Response To Hydrogen Peroxide	0.00212159
7	GO:0005901	Caveola	0.00354154
7	GO:0007596	Blood Coagulation	0.00354154
7	GO:0004407	Histone Deacetylase Activity	0.00466556
7	GO:0005777	Peroxisome	0.00466556
7	GO:0004888	Transmembrane Signaling Receptor Activity	0.00933389
7	GO:0005929	Cilium	0.00933389
7	GO:0018095	Protein Polyglutamylation	0.00933389
7	GO:0046777	Protein Autophosphorylation	0.00933389
7	GO:0001676	Long-Chain Fatty Acid Metabolic Process	0.0107219
7	GO:0004467	Long-Chain Fatty Acid-Coa Ligase Activity	0.0107219
7	GO:0005654	Nucleoplasm	0.0107219
7	GO:0003995	Acyl-Coa Dehydrogenase Activity	0.0125048
7	GO:0004707	Map Kinase Activity	0.0142708
7	GO:0060271	Cilium Assembly	0.0142708
7	GO:0006298	Mismatch Repair	0.0161651
7	GO:0030983	Mismatched DNA Binding	0.0161651
7	GO:0008375	Acetylglucosaminyltransferase Activity	0.0180721
7	GO:0004012	Phospholipid-Translocating ATPase Activity	0.0197937
7	GO:0030554	Adenyl Nucleotide Binding	0.0197937
7	GO:0048471	Perinuclear Region Of Cytoplasm	0.0219253
7	GO:0004715	Non-Membrane Spanning Protein Tyrosine Kinase Activity	0.0240455
7	GO:0019898	Extrinsic Component Of Membrane	0.0261181
7	GO:0004143	Diacylglycerol Kinase Activity	0.030266
7	GO:0007205	Protein Kinase C-Activating G-Protein Coupled Receptor Signaling Pathway	0.030266
7	GO:0006096	Glycolytic Process	0.0324211
7	GO:0006139	Nucleobase-Containing Compound Metabolic Process	0.0324211
7	GO:0038032	Termination Of G-Protein Coupled Receptor Signaling Pathway	0.0324211
7	GO:0003951	Nad+ Kinase Activity	0.0344814
7	GO:0000165	Mapk Cascade	0.0369117
7	GO:0019829	Cation-Transporting ATPase Activity	0.0421298
8	GO:0005524	ATP Binding	5.67788e-05
8	GO:0005634	Nucleus	0.000100887
8	GO:0016021	Integral Component Of Membrane	0.00304194
8	GO:0003677	DNA Binding	1.5951e-05
8	GO:0008270	Zinc Ion Binding	0.0117224
8	GO:0004674	Protein Serine/Threonine Kinase Activity	0.000333335
8	GO:0046872	Metal Ion Binding	0.00961441
8	GO:0003676	Nucleic Acid Binding	0.0232066
8	GO:0005737	Cytoplasm	0.0129735
8	GO:0035556	Intracellular Signal Transduction	0.000903695
8	GO:0005543	Phospholipid Binding	0.00123199
8	GO:0003700	Transcription Factor Activity, Sequence-Specific DNA Binding	0.00313945
8	GO:0004871	Signal Transducer Activity	0.000921234
8	GO:0004842	Ubiquitin-Protein Transferase Activity	0.00369098
8	GO:0004672	Protein Kinase Activity	0.00427843
8	GO:0006355	Regulation Of Transcription, DNA-Templated	0.00693028
8	GO:0006351	Transcription, DNA-Templated	0.00878208
8	GO:0007165	Signal Transduction	0.0169039
8	GO:0005829	Cytosol	0.00340951
8	GO:0006629	Lipid Metabolic Process	0.00371184
8	GO:0007155	Cell Adhesion	0.00862273
8	GO:0016567	Protein Ubiquitination	0.00884498
8	GO:0004386	Helicase Activity	0.0168761
8	GO:0016874	Ligase Activity	0.0224202
8	GO:0042632	Cholesterol Homeostasis	0.00098059
8	GO:0043022	Ribosome Binding	0.00205267
8	GO:0019887	Protein Kinase Regulator Activity	0.00371184
8	GO:0006914	Autophagy	0.00466556
8	GO:0000159	Protein Phosphatase Type 2A Complex	0.00520133
8	GO:0043401	Steroid Hormone Mediated Signaling Pathway	0.00655486
8	GO:0016791	Phosphatase Activity	0.00732177
8	GO:0003887	DNA-Directed DNA Polymerase Activity	0.00933389
8	GO:0005085	Guanyl-Nucleotide Exchange Factor Activity	0.0106215
8	GO:0005667	Transcription Factor Complex	0.0106215
8	GO:0006470	Protein Dephosphorylation	0.0125253
8	GO:0016779	Nucleotidyltransferase Activity	0.0125253
8	GO:0045944	Positive Regulation Of Transcription From RNA Polymerase Ii Promoter	0.0125253
8	GO:0003707	Steroid Hormone Receptor Activity	0.0159052
8	GO:0016881	Acid-Amino Acid Ligase Activity	0.022196
8	GO:0005096	GTPase Activator Activity	0.0248337
8	GO:0043547	Positive Regulation Of GTPase Activity	0.0248337
8	GO:0004843	Thiol-Dependent Ubiquitin-Specific Protease Activity	0.0278036
8	GO:0005794	Golgi Apparatus	0.0359608
8	GO:0008233	Peptidase Activity	0.0424183
9	GO:0005524	ATP Binding	0.00165254
9	GO:0016021	Integral Component Of Membrane	0.00427843
9	GO:0005634	Nucleus	0.00193637
9	GO:0003700	Transcription Factor Activity, Sequence-Specific DNA Binding	0.000770709
9	GO:0035556	Intracellular Signal Transduction	0.000921234
9	GO:0005622	Intracellular	0.00340951
9	GO:0004674	Protein Serine/Threonine Kinase Activity	0.00546913
9	GO:0046872	Metal Ion Binding	0.0220886
9	GO:0035023	Regulation Of Rho Protein Signal Transduction	0.000832682
9	GO:0005089	Rho Guanyl-Nucleotide Exchange Factor Activity	0.000903695
9	GO:0043565	Sequence-Specific DNA Binding	0.00873299
9	GO:0005543	Phospholipid Binding	0.00884498
9	GO:0016301	Kinase Activity	0.0162132
9	GO:0005509	Calcium Ion Binding	0.0342554
9	GO:0003677	DNA Binding	0.0489497
9	GO:0004697	Protein Kinase C Activity	0.00143246
9	GO:0005085	Guanyl-Nucleotide Exchange Factor Activity	0.00315187
9	GO:0015629	Actin Cytoskeleton	0.00315187
9	GO:0004527	Exonuclease Activity	0.00408754
9	GO:0009058	Biosynthetic Process	0.00460926
9	GO:0016055	Wnt Signaling Pathway	0.00460926
9	GO:0051056	Regulation Of Small GTPase Mediated Signal Transduction	0.0047513
9	GO:0004386	Helicase Activity	0.0186613
9	GO:0004672	Protein Kinase Activity	0.0197937
9	GO:0006355	Regulation Of Transcription, DNA-Templated	0.026149
9	GO:0007264	Small GTPase Mediated Signal Transduction	0.0278804
9	GO:0006351	Transcription, DNA-Templated	0.029778
9	GO:0007165	Signal Transduction	0.0439315
10	GO:0005524	ATP Binding	2.42426e-05
10	GO:0005634	Nucleus	1.5951e-05
10	GO:0008270	Zinc Ion Binding	3.71508e-05
10	GO:0016021	Integral Component Of Membrane	0.00305068
10	GO:0003676	Nucleic Acid Binding	0.000770709
10	GO:0046872	Metal Ion Binding	0.000333335
10	GO:0004674	Protein Serine/Threonine Kinase Activity	1.9223e-05
10	GO:0003700	Transcription Factor Activity, Sequence-Specific DNA Binding	0.00148086
10	GO:0006351	Transcription, DNA-Templated	0.000832682
10	GO:0006508	Proteolysis	0.0385749
10	GO:0016567	Protein Ubiquitination	0.000921234
10	GO:0003743	Translation Initiation Factor Activity	0.00597729
10	GO:0043565	Sequence-Specific DNA Binding	0.0162704
10	GO:0005543	Phospholipid Binding	0.0169039
10	GO:0004871	Signal Transducer Activity	0.00305068
10	GO:0004713	Protein Tyrosine Kinase Activity	0.00399414
10	GO:0018108	Peptidyl-Tyrosine Phosphorylation	0.00467811
10	GO:0004842	Ubiquitin-Protein Transferase Activity	0.0102813
10	GO:0004386	Helicase Activity	0.0106594
10	GO:0004672	Protein Kinase Activity	0.0118201
10	GO:0008026	ATP-Dependent Helicase Activity	0.012212
10	GO:0006355	Regulation Of Transcription, DNA-Templated	0.0191277
10	GO:0003824	Catalytic Activity	0.0363324
10	GO:0007165	Signal Transduction	0.0471676
10	GO:0004715	Non-Membrane Spanning Protein Tyrosine Kinase Activity	0.00163972
10	GO:0003707	Steroid Hormone Receptor Activity	0.00466556
10	GO:0006397	mRNA Processing	0.00500396
10	GO:0051301	Cell Division	0.0107219
10	GO:0003682	Chromatin Binding	0.0140887
10	GO:0004725	Protein Tyrosine Phosphatase Activity	0.0220652
10	GO:0035335	Peptidyl-Tyrosine Dephosphorylation	0.0220652
10	GO:0005215	Transporter Activity	0.0257818
10	GO:0000287	Magnesium Ion Binding	0.0273001
10	GO:0008234	Cysteine-Type Peptidase Activity	0.0311575
10	GO:0006511	Ubiquitin-Dependent Protein Catabolic Process	0.0334241
10	GO:0006368	Transcription Elongation From RNA Polymerase Ii Promoter	0.000832682
10	GO:0080008	Cul4-Ring E3 Ubiquitin Ligase Complex	0.000832682
10	GO:0008023	Transcription Elongation Factor Complex	0.000832682
10	GO:0000042	Protein Targeting To Golgi	0.00199583
10	GO:0007166	Cell Surface Receptor Signaling Pathway	0.0063617
10	GO:0008285	Negative Regulation Of Cell Proliferation	0.0063617
10	GO:0035091	Phosphatidylinositol Binding	0.0113972
10	GO:0043401	Steroid Hormone Mediated Signaling Pathway	0.0113972
10	GO:0008138	Protein Tyrosine/Serine/Threonine Phosphatase Activity	0.0139197
10	GO:0043547	Positive Regulation Of GTPase Activity	0.0225089
10	GO:0007154	Cell Communication	0.0241094
10	GO:0005096	GTPase Activator Activity	0.033861
10	GO:0006396	RNA Processing	0.0472117
11	GO:0005634	Nucleus	0.020927
11	GO:0005525	GTP Binding	0.00427843
11	GO:0005737	Cytoplasm	0.0182147
11	GO:0016192	Vesicle-Mediated Transport	0.0151545
11	GO:0008026	ATP-Dependent Helicase Activity	0.0219253
11	GO:0006355	Regulation Of Transcription, DNA-Templated	0.0283808
11	GO:0006886	Intracellular Protein Transport	0.0283808
11	GO:0007264	Small GTPase Mediated Signal Transduction	0.0302578
11	GO:0043565	Sequence-Specific DNA Binding	0.0471619
11	GO:0016787	Hydrolase Activity	0.0489497
