# Supplementary material for: Stage-specific miRNAs regulate gene expression associated with growth, development and parasite-host interaction during the intra-mammalian migration of the zoonotic helminth parasite Fasciola hepatica
Source: BMC Genomics. 2022 Jun 4;23:419. doi: 10.1186/s12864-022-08644-z (PMC9167548; doi:10.1186/s12864-022-08644-z)
Supplement: Supplementary file 9 — Additional file 9: Table S9. Gene ontology enrichment of gene targets associated to life stage specific Fasciola hepatica miRNAs [file 12864_2022_8644_MOESM9_ESM.xlsx]

## Sheet: Table S9
Additional file 13: Table S9: Gene ontology enrichment of gene targets associated to life stage specific Fasciola hepatica miRNAs
Life stage	TermID	Name	P value (FDR adj)
NEJ	GO:0016021	Integral Component Of Membrane	1.84989e-22
NEJ	GO:0005524	ATP Binding	4.979e-07
NEJ	GO:0005634	Nucleus	3.30337e-06
NEJ	GO:0003676	Nucleic Acid Binding	0.000135486
NEJ	GO:0046872	Metal Ion Binding	4.979e-07
NEJ	GO:0008270	Zinc Ion Binding	0.0126768
NEJ	GO:0003677	DNA Binding	0.000768736
NEJ	GO:0005737	Cytoplasm	0.00788163
NEJ	GO:0000166	Nucleotide Binding	4.68354e-05
NEJ	GO:0005509	Calcium Ion Binding	0.0051705
NEJ	GO:0016020	Membrane	0.0139141
NEJ	GO:0004674	Protein Serine/Threonine Kinase Activity	0.00324784
NEJ	GO:0003824	Catalytic Activity	0.000325976
NEJ	GO:0055085	Transmembrane Transport	0.000386192
NEJ	GO:0016740	Transferase Activity	0.00123837
NEJ	GO:0043565	Sequence-Specific DNA Binding	0.00502156
NEJ	GO:0003700	Transcription Factor Activity, Sequence-Specific DNA Binding	0.0139141
NEJ	GO:0016301	Kinase Activity	0.0244302
NEJ	GO:0005543	Phospholipid Binding	0.011021
NEJ	GO:0004672	Protein Kinase Activity	0.00102734
NEJ	GO:0005886	Plasma Membrane	0.00586947
NEJ	GO:0035556	Intracellular Signal Transduction	0.0101578
NEJ	GO:0005525	GTP Binding	0.0489501
NEJ	GO:0007165	Signal Transduction	0.0356269
NEJ	GO:0007049	Cell Cycle	5.16284e-06
NEJ	GO:0003964	RNA-Directed DNA Polymerase Activity	0.000386192
NEJ	GO:0008152	Metabolic Process	0.0104306
NEJ	GO:0006364	rRNA Processing	5.33647e-06
NEJ	GO:0005730	Nucleolus	0.000998194
NEJ	GO:0005794	Golgi Apparatus	0.00324784
NEJ	GO:0016567	Protein Ubiquitination	0.00579599
NEJ	GO:0016757	Transferase Activity, Transferring Glycosyl Groups	0.00669338
NEJ	GO:0005856	Cytoskeleton	0.0117709
NEJ	GO:0003743	Translation Initiation Factor Activity	0.0356269
NEJ	GO:0016853	Isomerase Activity	0.00586947
NEJ	GO:0007155	Cell Adhesion	0.0132986
NEJ	GO:0006810	Transport	0.0177882
NEJ	GO:0008026	ATP-Dependent Helicase Activity	0.0356269
NEJ	GO:0004930	G-Protein Coupled Receptor Activity	0.0356269
NEJ	GO:0003707	Steroid Hormone Receptor Activity	0.00579599
NEJ	GO:0004721	Phosphoprotein Phosphatase Activity	0.00607569
NEJ	GO:0004252	Serine-Type Endopeptidase Activity	0.0109873
NEJ	GO:0004713	Protein Tyrosine Kinase Activity	0.0322906
NEJ	GO:0018108	Peptidyl-Tyrosine Phosphorylation	0.0356269
NEJ	GO:0006281	DNA Repair	0.0356269
NEJ	GO:0005215	Transporter Activity	0.0356269
NEJ	GO:0005975	Carbohydrate Metabolic Process	0.0370928
NEJ	GO:0006457	Protein Folding	0.0489501
NEJ	GO:0004386	Helicase Activity	0.049789
NEJ	GO:0060271	Cilium Assembly	0.000386192
NEJ	GO:0000398	mRNA Splicing, Via Spliceosome	0.00137477
NEJ	GO:0004707	Map Kinase Activity	0.00201113
NEJ	GO:0000165	Mapk Cascade	0.0117709
NEJ	GO:0004177	Aminopeptidase Activity	0.0123682
NEJ	GO:0006470	Protein Dephosphorylation	0.0123682
NEJ	GO:0009058	Biosynthetic Process	0.0192538
NEJ	GO:0035023	Regulation Of Rho Protein Signal Transduction	0.0356269
NEJ	GO:0005089	Rho Guanyl-Nucleotide Exchange Factor Activity	0.0356269
NEJ	GO:0051301	Cell Division	0.0356269
NEJ	GO:0017148	Negative Regulation Of Translation	0.000438977
NEJ	GO:0004383	Guanylate Cyclase Activity	0.00415231
NEJ	GO:0006974	Cellular Response To DNA Damage Stimulus	0.00579599
NEJ	GO:0006914	Autophagy	0.0121226
NEJ	GO:0000159	Protein Phosphatase Type 2A Complex	0.0138082
NEJ	GO:0043401	Steroid Hormone Mediated Signaling Pathway	0.0186348
NEJ	GO:0016791	Phosphatase Activity	0.0221407
NEJ	GO:0004715	Non-Membrane Spanning Protein Tyrosine Kinase Activity	0.0244302
NEJ	GO:0015035	Protein Disulfide Oxidoreductase Activity	0.0244302
NEJ	GO:0019898	Extrinsic Component Of Membrane	0.0288357
NEJ	GO:0000139	Golgi Membrane	0.0309961
NEJ	GO:0005887	Integral Component Of Plasma Membrane	0.0346245
NEJ	GO:0006096	Glycolytic Process	0.0356269
NEJ	GO:0009055	Electron Carrier Activity	0.0364815
NEJ	GO:0005813	Centrosome	0.0428904
NEJ	GO:0006486	Protein Glycosylation	0.0428904
NEJ	GO:0020037	Heme Binding	0.0488046
NEJ	GO:0000124	Saga Complex	0.00586947
NEJ	GO:0008017	Microtubule Binding	0.00586947
NEJ	GO:0008250	Oligosaccharyltransferase Complex	0.00586947
NEJ	GO:0080008	Cul4-Ring E3 Ubiquitin Ligase Complex	0.00586947
NEJ	GO:0010468	Regulation Of Gene Expression	0.00586947
NEJ	GO:0036064	Ciliary Basal Body	0.00586947
NEJ	GO:0003341	Cilium Movement	0.0117709
NEJ	GO:0004993	G-Protein Coupled Serotonin Receptor Activity	0.0117709
NEJ	GO:0007210	Serotonin Receptor Signaling Pathway	0.0117709
NEJ	GO:0030198	Extracellular Matrix Organization	0.0117709
NEJ	GO:0031514	Motile Cilium	0.0117709
NEJ	GO:0042127	Regulation Of Cell Proliferation	0.0117709
NEJ	GO:0004540	Ribonuclease Activity	0.0164475
NEJ	GO:0006208	Pyrimidine Nucleobase Catabolic Process	0.0164475
NEJ	GO:0042073	Intraciliary Transport	0.0232755
NEJ	GO:0000062	Fatty-Acyl-Coa Binding	0.0293944
NEJ	GO:0004571	Mannosyl-Oligosaccharide 1,2-Alpha-Mannosidase Activity	0.0293944
NEJ	GO:0007213	G-Protein Coupled Acetylcholine Receptor Signaling Pathway	0.0293944
NEJ	GO:0016812	Hydrolase Activity, Acting On Carbon-Nitrogen (But Not Peptide) Bonds, In Cyclic Amides	0.0293944
NEJ	GO:0016907	G-Protein Coupled Acetylcholine Receptor Activity	0.0293944
NEJ	GO:0017119	Golgi Transport Complex	0.0293944
NEJ	GO:0004497	Monooxygenase Activity	0.0356269
NEJ	GO:0003993	Acid Phosphatase Activity	0.0356269
NEJ	GO:0005761	Mitochondrial Ribosome	0.0356269
NEJ	GO:0005929	Cilium	0.0356269
NEJ	GO:0007178	Transmembrane Receptor Protein Serine/Threonine Kinase Signaling Pathway	0.0356269
NEJ	GO:0018095	Protein Polyglutamylation	0.0356269
NEJ	GO:0031105	Septin Complex	0.0356269
NEJ	GO:0046777	Protein Autophosphorylation	0.0356269
NEJ	GO:0008285	Negative Regulation Of Cell Proliferation	0.0356269
NEJ	GO:0016311	Dephosphorylation	0.0356269
NEJ	GO:0032040	Small-Subunit Processome	0.0356269
NEJ	GO:0005891	Voltage-Gated Calcium Channel Complex	0.0356269
NEJ	GO:0042981	Regulation Of Apoptotic Process	0.0356269
NEJ	GO:0005245	Voltage-Gated Calcium Channel Activity	0.0402441
NEJ	GO:0008283	Cell Proliferation	0.0402441
NEJ	GO:0004697	Protein Kinase C Activity	0.0456829
NEJ	GO:0005328	Neurotransmitter:Sodium Symporter Activity	0.0456829
NEJ	GO:0006367	Transcription Initiation From RNA Polymerase II Promoter	0.0456829
NEJ	GO:0009987	Cellular Process	0.0456829
NEJ	GO:0004722	Protein Serine/Threonine Phosphatase Activity	0.0489501
NEJ	GO:0005643	Nuclear Pore	0.0489501
NEJ	GO:0008289	Lipid Binding	0.0489501
NEJ	GO:0015935	Small Ribosomal Subunit	0.0489501
NEJ	GO:0045893	Positive Regulation Of Transcription, DNA-Templated	0.0489501
NEJ	GO:0008643	Carbohydrate Transport	0.0489501
NEJ	GO:0009190	Cyclic Nucleotide Biosynthetic Process	0.0489501
NEJ	GO:0016849	Phosphorus-Oxygen Lyase Activity	0.0489501
NEJ	GO:0000172	Ribonuclease Mrp Complex	0.0356269
NEJ	GO:0000242	Pericentriolar Material	0.0356269
NEJ	GO:0000281	Mitotic Cytokinesis	0.0356269
NEJ	GO:0000932	P-Body	0.0356269
NEJ	GO:0001656	Metanephros Development	0.0356269
NEJ	GO:0001830	Trophectodermal Cell Fate Commitment	0.0356269
NEJ	GO:0001893	MateRNAl Placenta Development	0.0356269
NEJ	GO:0001937	Negative Regulation Of Endothelial Cell Proliferation	0.0356269
NEJ	GO:0001972	Retinoic Acid Binding	0.0356269
NEJ	GO:0003779	Actin Binding	0.0356269
NEJ	GO:0003839	Gamma-Glutamylcyclotransferase Activity	0.0356269
NEJ	GO:0003840	Gamma-Glutamyltransferase Activity	0.0356269
NEJ	GO:0004084	Branched-Chain-Amino-Acid Transaminase Activity	0.0356269
NEJ	GO:0004105	Choline-Phosphate Cytidylyltransferase Activity	0.0356269
NEJ	GO:0004132	Dcmp Deaminase Activity	0.0356269
NEJ	GO:0004348	Glucosylceramidase Activity	0.0356269
NEJ	GO:0004382	Guanosine-Diphosphatase Activity	0.0356269
NEJ	GO:0004419	Hydroxymethylglutaryl-Coa Lyase Activity	0.0356269
NEJ	GO:0004687	Myosin Light Chain Kinase Activity	0.0356269
NEJ	GO:0004997	Thyrotropin-Releasing Hormone Receptor Activity	0.0356269
NEJ	GO:0005307	Choline:Sodium Symporter Activity	0.0356269
NEJ	GO:0005657	Replication Fork	0.0356269
NEJ	GO:0005879	Axonemal Microtubule	0.0356269
NEJ	GO:0006307	DNA Dealkylation Involved In DNA Repair	0.0356269
NEJ	GO:0006368	Transcription Elongation From RNA Polymerase II Promoter	0.0356269
NEJ	GO:0006402	mRNA Catabolic Process	0.0356269
NEJ	GO:0006649	Phospholipid Transfer To Membrane	0.0356269
NEJ	GO:0006657	Cdp-Choline Pathway	0.0356269
NEJ	GO:0006680	Glucosylceramide Catabolic Process	0.0356269
NEJ	GO:0006694	Steroid Biosynthetic Process	0.0356269
NEJ	GO:0006749	Glutathione Metabolic Process	0.0356269
NEJ	GO:0007021	Tubulin Complex Assembly	0.0356269
NEJ	GO:0007088	Regulation Of Mitotic Nuclear Division	0.0356269
NEJ	GO:0007143	Female Meiotic Nuclear Division	0.0356269
NEJ	GO:0007271	Synaptic Transmission, Cholinergic	0.0356269
NEJ	GO:0007274	Neuromuscular Synaptic Transmission	0.0356269
NEJ	GO:0007411	Axon Guidance	0.0356269
NEJ	GO:0007476	Imaginal Disc-Derived Wing Morphogenesis	0.0356269
NEJ	GO:0007519	Skeletal Muscle Tissue Development	0.0356269
NEJ	GO:0007631	Feeding Behavior	0.0356269
NEJ	GO:0008274	Gamma-Tubulin Ring Complex	0.0356269
NEJ	GO:0008292	Acetylcholine Biosynthetic Process	0.0356269
NEJ	GO:0008441	3'(2'),5'-Bisphosphate Nucleotidase Activity	0.0356269
NEJ	GO:0009082	Branched-Chain Amino Acid Biosynthetic Process	0.0356269
NEJ	GO:0009267	Cellular Response To Starvation	0.0356269
NEJ	GO:0009566	Fertilization	0.0356269
NEJ	GO:0009956	Radial Pattern Formation	0.0356269
NEJ	GO:0010564	Regulation Of Cell Cycle Process	0.0356269
NEJ	GO:0010596	Negative Regulation Of Endothelial Cell Migration	0.0356269
NEJ	GO:0010970	Transport Along Microtubule	0.0356269
NEJ	GO:0016499	Orexin Receptor Activity	0.0356269
NEJ	GO:0016578	Histone Deubiquitination	0.0356269
NEJ	GO:0016844	Strictosidine Synthase Activity	0.0356269
NEJ	GO:0017020	Myosin Phosphatase Regulator Activity	0.0356269
NEJ	GO:0017127	Cholesterol Transporter Activity	0.0356269
NEJ	GO:0019166	Trans-2-Enoyl-Coa Reductase (NADPH) Activity	0.0356269
NEJ	GO:0019233	Sensory Perception Of Pain	0.0356269
NEJ	GO:0019464	Glycine Decarboxylation Via Glycine Cleavage System	0.0356269
NEJ	GO:0019799	Tubulin N-Acetyltransferase Activity	0.0356269
NEJ	GO:0021510	Spinal Cord Development	0.0356269
NEJ	GO:0030151	Molybdenum Ion Binding	0.0356269
NEJ	GO:0030282	Bone Mineralization	0.0356269
NEJ	GO:0030511	Positive Regulation Of Transforming Growth Factor Beta Receptor Signaling Pathway	0.0356269
NEJ	GO:0030538	Embryonic Genitalia Morphogenesis	0.0356269
NEJ	GO:0030677	Ribonuclease P Complex	0.0356269
NEJ	GO:0030730	Sequestering Of Triglyceride	0.0356269
NEJ	GO:0031143	Pseudopodium	0.0356269
NEJ	GO:0031642	Negative Regulation Of Myelination	0.0356269
NEJ	GO:0032289	Central Nervous System Myelin Formation	0.0356269
NEJ	GO:0032588	Trans-Golgi Network Membrane	0.0356269
NEJ	GO:0033265	Choline Binding	0.0356269
NEJ	GO:0034038	Deoxyhypusine Synthase Activity	0.0356269
NEJ	GO:0035176	Social Behavior	0.0356269
NEJ	GO:0040016	Embryonic Cleavage	0.0356269
NEJ	GO:0042350	GDP-L-Fucose Biosynthetic Process	0.0356269
NEJ	GO:0042595	Behavioral Response To Starvation	0.0356269
NEJ	GO:0043025	Neuronal Cell Body	0.0356269
NEJ	GO:0043162	Ubiquitin-Dependent Protein Catabolic Process Via The Multivesicular Body Sorting Pathway	0.0356269
NEJ	GO:0043209	Myelin Sheath	0.0356269
NEJ	GO:0043249	Erythrocyte Maturation	0.0356269
NEJ	GO:0043330	Response To Exogenous DsRNA	0.0356269
NEJ	GO:0043546	Molybdopterin Cofactor Binding	0.0356269
NEJ	GO:0045184	Establishment Of Protein Localization	0.0356269
NEJ	GO:0045736	Negative Regulation Of Cyclin-Dependent Protein Serine/Threonine Kinase Activity	0.0356269
NEJ	GO:0045746	Negative Regulation Of Notch Signaling Pathway	0.0356269
NEJ	GO:0046538	2,3-Bisphosphoglycerate-Dependent Phosphoglycerate Mutase Activity	0.0356269
NEJ	GO:0046632	Alpha-Beta T Cell Differentiation	0.0356269
NEJ	GO:0047800	Cysteamine Dioxygenase Activity	0.0356269
NEJ	GO:0048514	Blood Vessel Morphogenesis	0.0356269
NEJ	GO:0048557	Embryonic Digestive Tract Morphogenesis	0.0356269
NEJ	GO:0048619	Embryonic Hindgut Morphogenesis	0.0356269
NEJ	GO:0048745	Smooth Muscle Tissue Development	0.0356269
NEJ	GO:0048820	Hair Follicle Maturation	0.0356269
NEJ	GO:0050577	GDP-L-Fucose Synthase Activity	0.0356269
NEJ	GO:0051225	Spindle Assembly	0.0356269
NEJ	GO:0052654	L-Leucine Transaminase Activity	0.0356269
NEJ	GO:0052655	L-Valine Transaminase Activity	0.0356269
NEJ	GO:0052656	L-Isoleucine Transaminase Activity	0.0356269
NEJ	GO:0060707	Trophoblast Giant Cell Differentiation	0.0356269
NEJ	GO:0070330	Aromatase Activity	0.0356269
NEJ	GO:0070507	Regulation Of Microtubule Cytoskeleton Organization	0.0356269
NEJ	GO:0070936	Protein K48-Linked Ubiquitination	0.0356269
NEJ	GO:0070940	Dephosphorylation Of RNA Polymerase II C-Terminal Domain	0.0356269
NEJ	GO:0071929	Alpha-Tubulin Acetylation	0.0356269
NEJ	GO:2000657	Negative Regulation Of Apolipoprotein Binding	0.0356269
NEJ	GO:2000721	Positive Regulation Of Transcription From RNA Polymerase II Promoter Involved In Smooth Muscle Cell Differentiation	0.0356269
NEJ	GO:0000794	Condensed Nuclear Chromosome	0.0489501
NEJ	GO:0001525	Angiogenesis	0.0489501
NEJ	GO:0001607	Neuromedin U Receptor Activity	0.0489501
NEJ	GO:0001673	Male Germ Cell Nucleus	0.0489501
NEJ	GO:0001708	Cell Fate Specification	0.0489501
NEJ	GO:0001729	Ceramide Kinase Activity	0.0489501
NEJ	GO:0003725	Double-Stranded RNA Binding	0.0489501
NEJ	GO:0003844	1,4-Alpha-Glucan Branching Enzyme Activity	0.0489501
NEJ	GO:0003904	Deoxyribodipyrimidine Photo-Lyase Activity	0.0489501
NEJ	GO:0003918	DNA Topoisomerase Type II (ATP-Hydrolyzing) Activity	0.0489501
NEJ	GO:0004058	Aromatic-L-Amino-Acid Decarboxylase Activity	0.0489501
NEJ	GO:0004157	Dihydropyrimidinase Activity	0.0489501
NEJ	GO:0004378	GDP-Man:Man1Glcnac2-Pp-Dol Alpha-1,3-Mannosyltransferase Activity	0.0489501
NEJ	GO:0004573	Mannosyl-Oligosaccharide Glucosidase Activity	0.0489501
NEJ	GO:0004613	Phosphoenolpyruvate Carboxykinase (GTP) Activity	0.0489501
NEJ	GO:0004649	Poly(ADP-Ribose) Glycohydrolase Activity	0.0489501
NEJ	GO:0004657	Proline Dehydrogenase Activity	0.0489501
NEJ	GO:0004756	Selenide, Water Dikinase Activity	0.0489501
NEJ	GO:0004879	RNA Polymerase II Transcription Factor Activity, Ligand-Activated Sequence-Specific DNA Binding	0.0489501
NEJ	GO:0005814	Centriole	0.0489501
NEJ	GO:0005923	Bicellular Tight Junction	0.0489501
NEJ	GO:0005960	Glycine Cleavage Complex	0.0489501
NEJ	GO:0005965	Protein Farnesyltransferase Complex	0.0489501
NEJ	GO:0006379	mRNA Cleavage	0.0489501
NEJ	GO:0006406	mRNA Export From Nucleus	0.0489501
NEJ	GO:0006438	Valyl-TRNA Aminoacylation	0.0489501
NEJ	GO:0006562	Proline Catabolic Process	0.0489501
NEJ	GO:0007029	Endoplasmic Reticulum Organization	0.0489501
NEJ	GO:0007099	Centriole Replication	0.0489501
NEJ	GO:0007217	Tachykinin Receptor Signaling Pathway	0.0489501
NEJ	GO:0007566	Embryo Implantation	0.0489501
NEJ	GO:0007613	Memory	0.0489501
NEJ	GO:0008092	Cytoskeletal Protein Binding	0.0489501
NEJ	GO:0009081	Branched-Chain Amino Acid Metabolic Process	0.0489501
NEJ	GO:0009103	Lipopolysaccharide Biosynthetic Process	0.0489501
NEJ	GO:0009311	Oligosaccharide Metabolic Process	0.0489501
NEJ	GO:0009887	Animal Organ Morphogenesis	0.0489501
NEJ	GO:0010457	Centriole-Centriole Cohesion	0.0489501
NEJ	GO:0010923	Negative Regulation Of Phosphatase Activity	0.0489501
NEJ	GO:0016471	Vacuolar Proton-Transporting V-Type ATPase Complex	0.0489501
NEJ	GO:0016539	Intein-Mediated Protein Splicing	0.0489501
NEJ	GO:0016591	DNA-Directed RNA Polymerase II, Holoenzyme	0.0489501
NEJ	GO:0016615	Malate Dehydrogenase Activity	0.0489501
NEJ	GO:0016765	Transferase Activity, Transferring Alkyl Or Aryl (Other Than Methyl) Groups	0.0489501
NEJ	GO:0016805	Dipeptidase Activity	0.0489501
NEJ	GO:0018343	Protein Farnesylation	0.0489501
NEJ	GO:0021915	Neural Tube Development	0.0489501
NEJ	GO:0030030	Cell Projection Organization	0.0489501
NEJ	GO:0030041	Actin Filament Polymerization	0.0489501
NEJ	GO:0030425	Dendrite	0.0489501
NEJ	GO:0030522	Intracellular Receptor Signaling Pathway	0.0489501
NEJ	GO:0031463	Cul3-Ring Ubiquitin Ligase Complex	0.0489501
NEJ	GO:0031663	Lipopolysaccharide-Mediated Signaling Pathway	0.0489501
NEJ	GO:0032006	Regulation Of Tor Signaling	0.0489501
NEJ	GO:0033153	T Cell Receptor V(D)J Recombination	0.0489501
NEJ	GO:0033164	Glycolipid 6-Alpha-Mannosyltransferase Activity	0.0489501
NEJ	GO:0033178	Proton-Transporting Two-Sector ATPase Complex, Catalytic Domain	0.0489501
NEJ	GO:0034453	Microtubule Anchoring	0.0489501
NEJ	GO:0035315	Hair Cell Differentiation	0.0489501
NEJ	GO:0035329	Hippo Signaling	0.0489501
NEJ	GO:0036038	Mks Complex	0.0489501
NEJ	GO:0036094	Small Molecule Binding	0.0489501
NEJ	GO:0043140	ATP-Dependent 3'-5' DNA Helicase Activity	0.0489501
NEJ	GO:0043388	Positive Regulation Of DNA Binding	0.0489501
NEJ	GO:0045787	Positive Regulation Of Cell Cycle	0.0489501
NEJ	GO:0051090	Regulation Of Sequence-Specific DNA Binding Transcription Factor Activity	0.0489501
NEJ	GO:0051965	Positive Regulation Of Synapse Assembly	0.0489501
NEJ	GO:0060173	Limb Development	0.0489501
NEJ	GO:0060218	Hematopoietic Stem Cell Differentiation	0.0489501
NEJ	GO:0060674	Placenta Blood Vessel Development	0.0489501
NEJ	GO:0070121	Kupffer'S Vesicle Development	0.0489501
NEJ	GO:2001020	Regulation Of Response To DNA Damage Stimulus	0.0489501
Juvenile	GO:0004674	Protein Serine/Threonine Kinase Activity	0.0356269
Juvenile	GO:0005543	Phospholipid Binding	0.0294828
Juvenile	GO:0030170	Pyridoxal Phosphate Binding	0.0489501
Juvenile	GO:0004871	Signal Transducer Activity	0.0489501
Juvenile	GO:0005875	Microtubule Associated Complex	0.0489501
Juvenile	GO:0005089	Rho Guanyl-Nucleotide Exchange Factor Activity	0.0482547
Juvenile	GO:0055114	Oxidation-Reduction Process	0.0482547
Juvenile	GO:0035023	Regulation Of Rho Protein Signal Transduction	0.0463635
Juvenile	GO:0005506	Iron Ion Binding	0.0447442
Juvenile	GO:0020037	Heme Binding	0.0387636
Juvenile	GO:0005198	Structural Molecule Activity	0.0364815
Juvenile	GO:0009058	Biosynthetic Process	0.0364815
Juvenile	GO:0090305	Nucleic Acid Phosphodiester Bond Hydrolysis	0.0364815
Juvenile	GO:0008483	Transaminase Activity	0.0356269
Juvenile	GO:0007186	G-Protein Coupled Receptor Signaling Pathway	0.0356269
Juvenile	GO:0006520	Cellular Amino Acid Metabolic Process	0.0356269
Juvenile	GO:0005507	Copper Ion Binding	0.0356269
Juvenile	GO:0004518	Nuclease Activity	0.0356269
Juvenile	GO:0006367	Transcription Initiation From RNA Polymerase II Promoter	0.035296
Juvenile	GO:0030117	Membrane Coat	0.0309961
Juvenile	GO:0004497	Monooxygenase Activity	0.0244302
Juvenile	GO:0016705	Oxidoreductase Activity, Acting On Paired Donors, With Incorporation Or Reduction Of Molecular Oxygen	0.0244302
Juvenile	GO:0007188	Adenylate Cyclase-Modulating G-Protein Coupled Receptor Signaling Pathway	0.0192419
Juvenile	GO:0004069	L-Aspartate:2-Oxoglutarate Aminotransferase Activity	0.0168666
Juvenile	GO:0080130	L-Phenylalanine:2-Oxoglutarate Aminotransferase Activity	0.0168666
Juvenile	GO:0001758	Retinal Dehydrogenase Activity	0.0138082
Juvenile	GO:0004500	Dopamine Beta-Monooxygenase Activity	0.0138082
Juvenile	GO:0006584	Catecholamine Metabolic Process	0.0138082
Juvenile	GO:0016715	Oxidoreductase Activity, Acting On Paired Donors, With Incorporation Or Reduction Of Molecular Oxygen, Reduced Ascorbate As One Donor, And Incorporation Of One Atom Of Oxygen	0.0117709
Juvenile	GO:0070330	Aromatase Activity	0.00788163
Adult	GO:0005634	Nucleus	0.0125274
Adult	GO:0005524	ATP Binding	0.0356269
Adult	GO:0003700	Transcription Factor Activity, Sequence-Specific DNA Binding	0.000998194
Adult	GO:0003924	GTPase Activity	0.00205653
Adult	GO:0005525	GTP Binding	0.00788163
Adult	GO:0004871	Signal Transducer Activity	0.00207133
Adult	GO:0005856	Cytoskeleton	0.00535275
Adult	GO:0003824	Catalytic Activity	0.0138082
Adult	GO:0043565	Sequence-Specific DNA Binding	0.0164475
Adult	GO:0016020	Membrane	0.0489501
Adult	GO:0003677	DNA Binding	0.0489501
Adult	GO:0005739	Mitochondrion	0.0356269
Adult	GO:0005874	Microtubule	0.0356269
Adult	GO:0006351	Transcription, DNA-Templated	0.0356269
Adult	GO:0000124	Saga Complex	0.0117709
Adult	GO:0003963	RNA-3'-Phosphate Cyclase Activity	0.0117709
Adult	GO:0004798	Thymidylate Kinase Activity	0.0117709
Adult	GO:0005605	Basal Lamina	0.0117709
Adult	GO:0006233	Dtdp Biosynthetic Process	0.0117709
Adult	GO:0006672	Ceramide Metabolic Process	0.0117709
Adult	GO:0030144	Alpha-1,6-Mannosylglycoprotein 6-Beta-N-Acetylglucosaminyltransferase Activity	0.0117709
Adult	GO:0031204	Posttranslational Protein Targeting To Membrane, Translocation	0.0117709
Adult	GO:0004573	Mannosyl-Oligosaccharide Glucosidase Activity	0.0174411
Adult	GO:0008508	Bile Acid:Sodium Symporter Activity	0.0174411
Adult	GO:0009311	Oligosaccharide Metabolic Process	0.0174411
Adult	GO:0019752	Carboxylic Acid Metabolic Process	0.0174411
Adult	GO:0097194	Execution Phase Of Apoptosis	0.0174411
Adult	GO:0003958	NADPH-Hemoprotein Reductase Activity	0.0237358
Adult	GO:0008568	Microtubule-Severing ATPase Activity	0.0237358
Adult	GO:0051013	Microtubule Severing	0.0237358
Adult	GO:0008053	Mitochondrial Fusion	0.0293944
Adult	GO:0006487	Protein N-Linked Glycosylation	0.0327887
Adult	GO:0007188	Adenylate Cyclase-Modulating G-Protein Coupled Receptor Signaling Pathway	0.0327887
Adult	GO:0016831	Carboxy-Lyase Activity	0.0327887
Adult	GO:0010181	Fmn Binding	0.0356269
Adult	GO:0046873	Metal Ion Transmembrane Transporter Activity	0.0356269
Adult	GO:0000976	Transcription Regulatory Region Sequence-Specific DNA Binding	0.0356269
Adult	GO:0008565	Protein Transporter Activity	0.0394757
Adult	GO:0005852	Eukaryotic Translation Initiation Factor 3 Complex	0.04374
Adult	GO:0006915	Apoptotic Process	0.04374
Adult	GO:0008138	Protein Tyrosine/Serine/Threonine Phosphatase Activity	0.04374
Adult	GO:0030036	Actin Cytoskeleton Organization	0.04374
Adult	GO:0005578	Proteinaceous Extracellular Matrix	0.0479124
Adult	GO:0004970	Ionotropic Glutamate Receptor Activity	0.0489501
Adult	GO:0005234	Extracellular-Glutamate-Gated Ion Channel Activity	0.0489501
Adult	GO:0035235	Ionotropic Glutamate Receptor Signaling Pathway	0.0489501
Adult	GO:0006470	Protein Dephosphorylation	0.0489501
Adult	GO:0004527	Exonuclease Activity	0.0496519
