# Supplementary material for: Stage-specific miRNAs regulate gene expression associated with growth, development and parasite-host interaction during the intra-mammalian migration of the zoonotic helminth parasite Fasciola hepatica
Source: BMC Genomics. 2022 Jun 4;23:419. doi: 10.1186/s12864-022-08644-z (PMC9167548; doi:10.1186/s12864-022-08644-z)
Supplement: Supplementary file 10 — Additional file 10: Table S10. All negatively correlated predicted gene targets associated to life stage specific Fasciola hepatica miRNAs. [file 12864_2022_8644_MOESM10_ESM.xlsx]

## Sheet: Table S10
Additional file 14: Table S10: All negatively correlated predicted gene targets associated to life stage specific Fasciola hepatica miRNAs.
miRNA Index	miRNA	Life stage specificity	Gene Target (2018 Genome PRJEB25283)	Wormbase ID (2015 Genome PRJEB6687)	UNIPROT	GO	IPROT	Gene Description
14	fhe-miR-2f-3p	NEJ	maker-scaffold10x_113_pilon-pred_gff_StringTie-gene-0.102	BN1106_s4618B000051	no_uniprot	no_go	no_ipr	Serpin
14	fhe-miR-2f-3p	NEJ	maker-scaffold10x_502_pilon-pred_gff_StringTie-gene-0.71	BN1106_s1379B000109	Q71TT8;B2LXT9;D3PIP6;Q4U3C7;K7SRY9	GO:0005737;GO:0005856;GO:0005524	IPR004000;IPR020902;IPR004001	Actin;Actin-2
14	fhe-miR-2f-3p	NEJ	maker-scaffold10x_1007_pilon-pred_gff_StringTie-gene-0.30	BN1106_s6614B000097	G7YDE9;Q5BZN4;C7TXR7;G4VPP4;B7QBG3	GO:0061630	IPR006573	Neuralized, putative;Putative neuralized-like protein 2;Uncharacterized protein;Neuralized-like protein 2;SJCHGC05272 protein
14	fhe-miR-2f-3p	NEJ	maker-scaffold10x_1335_pilon-snap-gene-0.68	BN1106_s832B000177	G4LZI0;Q5BXD1;R7TQJ0;G3P580;K7FXT2	GO:0003697; GO:0005657; GO:0006974; GO:0008233	IPR003738	Uncharacterized protein;Putative uncharacterized protein;SJCHGC09141 protein
14	fhe-miR-2f-3p	NEJ	maker-scaffold10x_184_pilon-augustus-gene-0.30	BN1106_s1410B000095	G7YFS9;G4VC23;Q5C7K9;Q5C4L3	no_go	IPR003961;IPR013783	Putative anosmin-1 (Kallmann syndrome protein) (Adhesion molecule-like X-linked);Anosmin-1;SJCHGC08319 protein;SJCHGC07467 protein
14	fhe-miR-2f-3p	NEJ	maker-scaffold10x_631_pilon-augustus-gene-0.118	BN1106_s10B000515	G7YPR9;G4VBX8;O15970;H2KTM2;O15969	GO:0016021;GO:0004993;GO:0007210;GO:0004930;GO:0005887;GO:0016907;GO:0007213	IPR000276;IPR017452;IPR000995	Putative biogenic amine (5HT) receptor;5-hydroxytryptamine receptor 1;5-hydroxytryptamine receptor 7;Serotonin receptor-like planarian receptor 4;Serotonin receptor-like planarian receptor 1
14	fhe-miR-2f-3p	NEJ	maker-scaffold10x_124_pilon-snap-gene-0.17	BN1106_s1872B000138	G7YQG5;G4LXL1;C1L4L6;Q0V8P4;H2SIL1	no_go	IPR014939	DNA replication factor Cdt1 (Double parked homolog);Ris2 protein , putative;Chromatin licensing and DNA replication factor 1;Uncharacterized protein;DNA replication factor
14	fhe-miR-2f-3p	NEJ	maker-scaffold10x_1043_pilon-snap-gene-0.15	BN1106_s4601B000114	G4LZX8;C1L532;C1LGQ9;Q5BY27;E3TGF7	no_go	IPR022309	TGF-beta-inducible nuclear protein 1;Ribosome biogenesis protein nsa2-like protein;Ribosome biogenesis protein NSA2 homologue;SJCHGC06987 protein
14	fhe-miR-2f-3p	NEJ	maker-scaffold10x_1926_pilon-augustus-gene-0.8	BN1106_s3198B000149	G7YHV6;L7MLX3;K7J6T6;T1FP69;E9G3G0	GO:0003824;GO:0005634	IPR000873;IPR010506	Disco-interacting protein 2 homolog C
14	fhe-miR-2f-3p	NEJ	maker-scaffold10x_1296_pilon-snap-gene-0.11	BN1106_s748B000263	G7YQ21;G4LYI8;C1LFV1;R7UNW2;G1T9P2	GO:0003743;GO:0016301	IPR026599;IPR000631;IPR006910	Eukaryotic translation initiation factor 3, subunit 8;Uncharacterized protein;0710008K08Rik protein;Carbohydrate kinase domain-containing protein
14	fhe-miR-2f-3p	NEJ	maker-scaffold10x_200_pilon-snap-gene-0.124	BN1106_s825B000352	Q7YSY1;H2KPV9;G7YWS7;E0VKB1;H9KAC3	GO:0005524;GO:0004715;GO:0018108;GO:0016301;GO:0004713	IPR001060;IPR011009;IPR000719;IPR017441;IPR001245;IPR000980;IPR008266;IPR020635	Tyrosine-protein kinase transforming protein FPS, putative;Tyrosine kinase;Tyrosine-protein kinase Fps85D;Uncharacterized protein;Fes-like tyrosine kinase protein
14	fhe-miR-2f-3p	NEJ	maker-scaffold10x_1035_pilon-augustus-gene-0.15	BN1106_s2301B000262	G7YUQ1;G4VAE2;E9G5C4;H3A653;M3ZE82	GO:0016791;GO:0016311	IPR011948;IPR023214;IPR004274	Putative uncharacterized protein;Putative nuclear lim interactor-interacting factor (Nli-interacting factor) (Nli-if);CTD small phosphatase-like protein;Uncharacterized protein
14	fhe-miR-2f-3p	NEJ	maker-scaffold10x_653_pilon-snap-gene-0.2	BN1106_s883B000136	G7YJQ9;C1LE61;G4VR93;K1Q2X2;B7QEL3	GO:0003676;GO:0000166	IPR012677;IPR000504	RNA-binding protein, putative;Ataxin-2-binding protein 1;Putative ataxin 2-binding protein (Hexaribonucleotide binding protein 1);RNA binding protein fox-1;RNA-binding protein 9
14	fhe-miR-2f-3p	NEJ	maker-scaffold10x_342_pilon-snap-gene-0.29	BN1106_s855B000402	G7Y4Y7;G4VPB5;Q5D978;H3HSN6;R7UM01	GO:0005965;GO:0003824;GO:0018343;GO:0042127;GO:0016740	IPR026872;IPR001330;IPR008930	Uncharacterized protein;Protein farnesyltransferase subunit beta;SJCHGC09483 protein
14	fhe-miR-2f-3p	NEJ	maker-scaffold10x_43_pilon-snap-gene-0.83	BN1106_s913B000268	C1L681;C1L680;G4VCB1;G4VCB0;G7YAS8	no_go	IPR019447;IPR015880;IPR011011;IPR013083	Zinc finger protein RTS2;Putative uncharacterized protein;DNA/RNA-binding protein KIN17
14	fhe-miR-2f-3p	NEJ	maker-scaffold10x_377_pilon-snap-gene-0.61	BN1106_s3693B000172	Q5DHG4;G4VCX9;H2KTH5;G4VCX8;B0BM70	GO:0000124	IPR010750	LOC100144975 protein;SGF29 C-terminal domain-containing protein;SAGA-associated factor 29;SJCHGC00899 protein
14	fhe-miR-2f-3p	NEJ	maker-scaffold10x_977_pilon-snap-gene-0.78	BN1106_s423B000365	G7YRI9	GO:0007165	IPR011029;IPR000488	Death domain-containing protein 1
14	fhe-miR-2f-3p	NEJ	maker-scaffold10x_1257_pilon-snap-gene-0.75	BN1106_s1831B000363	H2KSY6;G4LW15;H2KNH5;L8Y7Z0;H9J6G0	GO:0005871;GO:0005874;GO:0005524;GO:0003777;GO:0007018	IPR027640;IPR019821;IPR001752;IPR027417	Kif4a, putative;Kinesin family member 4/7/21/27;Uncharacterized protein
14	fhe-miR-2f-3p	NEJ	maker-scaffold10x_1616_pilon-snap-gene-0.9	BN1106_s1505B000208	G7YIH1;G4LUN8;L7LWP6;L7MA85;H2LIL4	GO:0004386;GO:0016301	IPR008145;IPR008144;IPR004172;IPR027417;IPR001478;IPR011511;IPR001452;IPR020590;IPR014775	ATP-dependent RNA helicase, putative;MAGUK p55 subfamily member 2;Uncharacterized protein;Putative calcium/calmodulin-dependent serine protein kinase/membrane-associated guanylate kinase
14	fhe-miR-2f-3p	NEJ	maker-scaffold10x_589_pilon-snap-gene-0.118	BN1106_s683B000337	G7YTR2;G4VQB1;Q5C5T8;K1QQN4;F6ZAD5	GO:0005509	IPR011992;IPR002048;IPR018247	Uncharacterized protein;Calcyphosin-2;Paladin;SJCHGC08646 protein
14	fhe-miR-2f-3p	NEJ	maker-scaffold10x_755_pilon-snap-gene-0.6	BN1106_s2904B000100	C3ZWB0;H0XY23;H2XR06;F6ZJV5;F6PQD2	GO:0016021;GO:0016192	IPR007305;IPR011691	Putative uncharacterized protein;Uncharacterized protein
14	fhe-miR-2f-3p	NEJ	maker-scaffold10x_325_pilon-augustus-gene-0.81	BN1106_s1149B000159	Q5C1T7;A5X539;T1IYN9;E9G6H5;G1S2A7	GO:0005871;GO:0003777	IPR002151;IPR015390;IPR013026;IPR011990;IPR013105;IPR019734;IPR015792;IPR001440	Kinesin light chain;Putative uncharacterized protein;Uncharacterized protein;SJCHGC05023 protein
14	fhe-miR-2f-3p	NEJ	maker-scaffold10x_581_pilon-augustus-gene-0.64	BN1106_s80B000531	G4VJ37;G7YGL4;G7YAE8;Q5C386;G4VEH5	GO:0000079;GO:0010389	IPR013763;IPR006671;IPR015453	Putative cyclin G;Putative cyclin G2;Cyclin-G2;Cyclin G2;SJCHGC04483 protein
14	fhe-miR-2f-3p	NEJ	maker-scaffold10x_172_pilon-snap-gene-0.80	BN1106_s691B000066	G7YR96;G4VIZ8;K1QR76;H3AIS8;Q5RHV3	GO:0005524;GO:0004674	IPR011009;IPR000719;IPR017441;IPR002290;IPR008271	Serine/threonine kinase;Dual specificity tyrosine-phosphorylation-regulated kinase 2;Uncharacterized protein;Dual-specificity tyrosine-(Y)-phosphorylation regulated kinase 2
14	fhe-miR-2f-3p	NEJ	maker-scaffold10x_598_pilon-snap-gene-1.121	BN1106_s454B000163	H2KR32;G4VNF5;E9GL25;Q17IK0;T1PJ51	GO:0005524;GO:0004672	IPR011009;IPR000719;IPR017441	Putative uncharacterized protein;Serine/threonine kinase;Tau-tubulin kinase 1;AAEL002323-PA;Protein kinase
14	fhe-miR-2f-3p	NEJ	maker-scaffold10x_24_pilon-snap-gene-0.36	BN1106_s1659B000224	G7YAK1;H2KTB6;G4V7A6;J3KQU3;G7MXE0	GO:0003723	IPR004087;IPR004088	Rna-binding protein related;Putative uncharacterized protein;RNA-binding protein Nova;RNA-binding protein Nova-1
14	fhe-miR-2f-3p	NEJ	maker-scaffold10x_1143_pilon-snap-gene-0.8	BN1106_s190B000388	G4LUK5;G7YG03;C3XWU1;C3ZDK4;H2MYP2	GO:0046872;GO:0003676	IPR007087;IPR015880;IPR013087	Putative uncharacterized protein;Zinc finger protein, putative;Zinc finger protein 239;Uncharacterized protein
14	fhe-miR-2f-3p	NEJ	augustus_masked-scaffold10x_443_pilon-processed-gene-0.7	BN1106_s598B000272	G7YSG4;G4VHX5;T1KVG3;Q5C7X9;U4UU07	GO:0046872;GO:0016791;GO:0005543;GO:0035556	IPR005112;IPR001194;IPR004182;IPR010569;IPR017906;IPR011993;IPR001849;IPR002219;IPR022096;IPR005113	Myotubularin-related protein;Myotubularin-related protein 13;SJCHGC09038 protein;Uncharacterized protein
14	fhe-miR-2f-3p	NEJ	maker-scaffold10x_8_pilon-snap-gene-0.1	BN1106_s3829B000188	G7Y6A7;G4VD16;F6YVK0;U3IRS2;R0LIC2	GO:0000042	IPR000237	Uncharacterized protein;Putative uncharacterized protein;Golgin subfamily A member 4
14	fhe-miR-2f-3p	NEJ	maker-scaffold10x_72_pilon-snap-gene-0.10	BN1106_s15195B000005	K7GHV1;C1K6Q2;H0YW88;J7HZ94;R7VS81	GO:0008233;GO:0004867;GO:0006508;GO:0005576;GO:0005886;GO:0020037;GO:0036094	IPR002223;IPR020901;IPR002968;IPR012674;IPR011038;IPR002345;IPR000566	Kunitz-like protease inhibitor;Uncharacterized protein;Protein AMBP
14	fhe-miR-2f-3p	NEJ	maker-scaffold10x_113_pilon-snap-gene-0.195	BN1106_s676B000138	H9GP29;T1DMA6;U3EUF4;H2RJY9;I3JTP3	GO:0052656;GO:0052654;GO:0052655;GO:0009082;GO:0004084;GO:0009081	IPR001544;IPR018300;IPR005786	Branched-chain-amino-acid aminotransferase
14	fhe-miR-2f-3p	NEJ	snap_masked-scaffold10x_1281_pilon-processed-gene-0.12	BN1106_s4082B000141	G7YU27;G4V8D8;T1FQA5;K1QE46;L7M9Q4	GO:0017119;GO:0006891	IPR019465	Putative uncharacterized protein;Conserved oligomeric Golgi complex subunit 5;Putative golgi transport complex 1 protein;Uncharacterized protein
14	fhe-miR-2f-3p	NEJ	maker-scaffold10x_103_pilon-augustus-gene-0.81	BN1106_s876B000240	G4VEY7	no_go	0	Uncharacterized protein
14	fhe-miR-2f-3p	NEJ	maker-scaffold10x_1_pilon-snap-gene-0.157	BN1106_s911B000089	G7YAK8;F6Y251;K7FLG8;S7N225;U3JR02	GO:0005887;GO:0005524;GO:0042626;GO:0004012;GO:0006200;GO:0006649;GO:0045494;GO:0007601;GO:0016887	IPR003593;IPR026082;IPR003439;IPR017871;IPR027417;IPR005951	Uncharacterized protein;ATP-binding cassette subfamily A (ABC1) member 4;Retinal-specific ATP-binding cassette transporter
14	fhe-miR-2f-3p	NEJ	maker-scaffold10x_439_pilon-augustus-gene-0.18	BN1106_s3250B000118	G7YL50;C4QU04	GO:0046872;GO:0003723;GO:0003964;GO:0006278	IPR007087;IPR015880;IPR000477;IPR013087	Putative uncharacterized protein;Zinc finger protein 341
14	fhe-miR-2f-3p	NEJ	maker-scaffold10x_64_pilon-augustus-gene-0.24	BN1106_s3762B000133	G7YX11;G4LZ41;Q5DFA4;Q3KZH4;T1F325	GO:0003677; GO:0005634	IPR009071	HMG box domain-containing protein;SJCHGC04112 protein;SJCHGC02694 protein;Uncharacterized protein
14	fhe-miR-2f-3p	NEJ	maker-scaffold10x_127_pilon-augustus-gene-0.46	BN1106_s965B000182	H2KRI1;G4V599;C3Z2I9;K1R202;R7TLH4	no_go	IPR002110;IPR020683;IPR001611;IPR011990;IPR001440	Putative uncharacterized protein;Nalp (Nacht, leucine rich repeat and pyrin domain containing)-related;T-complex-associated testis-expressed protein 1;Uncharacterized protein
14	fhe-miR-2f-3p	NEJ	maker-scaffold10x_7_pilon-snap-gene-1.72	BN1106_s1162B000590	G4VPQ2;T1PDE7;T1PGU2;F7DE97;G3HQD2	GO:0003993;GO:0016301;GO:0005524;GO:0046872	IPR000560;IPR011761;IPR013651	Uncharacterized protein;Inositol hexakisphosphate and diphosphoinositol-pentakisphosphate kinase 2;Putative histidine acid phosphatase;Histidine phosphatase superfamily (Branch 2)
14	fhe-miR-2f-3p	NEJ	maker-scaffold10x_275_pilon-snap-gene-0.24	BN1106_s593B000220	G7Y4S5;G4VQ83;G4V7C2;R7UMC7;R7TTK0	GO:0004714;GO:0007155;GO:0005524;GO:0004713;GO:0018108	IPR000421;IPR008979;IPR011009;IPR000719;IPR001245;IPR008266;IPR020635	Putative discoidin domain receptor;Uncharacterized protein
14	fhe-miR-2f-3p	NEJ	maker-scaffold10x_254_pilon-snap-gene-0.34	BN1106_s198B000328	R7T7I8;K1R128;H3HSL1;C3XZE2;G7YV44	no_go	IPR020472;IPR015943;IPR001680;IPR019775;IPR017986;IPR011047	Putative uncharacterized protein;Vegetative incompatibility protein HET-E-1;Uncharacterized protein
14	fhe-miR-2f-3p	NEJ	maker-scaffold10x_203_pilon-snap-gene-0.76	BN1106_s1551B000473	Q5C5Z5;J9EUT4;C3ZMU5;A8QDB3;R7UMQ9	GO:0005737; GO:0030121; GO:0030276; GO:0032588; GO:0046907	0	Putative uncharacterized protein;Uncharacterized protein;SJCHGC04664 protein
14	fhe-miR-2f-3p	NEJ	maker-scaffold10x_759_pilon-snap-gene-0.18	BN1106_s1597B000138	G7YNJ5	GO:0016021	0	Putative uncharacterized protein
14	fhe-miR-2f-3p	NEJ	maker-scaffold10x_281_pilon-snap-gene-0.168	BN1106_s786B000336	G7YNI2	no_go	IPR001478	Uncharacterised
23	fhe-miR-36b-3p	NEJ	maker-scaffold10x_113_pilon-pred_gff_StringTie-gene-0.102	BN1106_s4618B000051	no_uniprot	no_go	no_ipr	Serpin
23	fhe-miR-36b-3p	NEJ	maker-scaffold10x_596_pilon-pred_gff_StringTie-gene-0.17	BN1106_s1139B000356	H2KVI8;H3EN95;T1GL73;H3EAW9;Q94012	GO:0005814; GO:0005856; GO:0005879; GO:0008017; GO:0031514; GO:0034453; GO:0036064; GO:0036126	IPR024963;IPR015880	Protein FAM154A;Uncharacterized protein;Protein T08G11.3
23	fhe-miR-36b-3p	NEJ	maker-scaffold10x_713_pilon-pred_gff_StringTie-gene-0.73	BN1106_s98B000758	G7Y9I4;F6VWR7;R7UNS3;F7EKI1;G3WF32	GO:0005929;GO:0030991;GO:0060271;GO:0042073;GO:0007224	IPR011717;IPR013026;IPR011990;IPR013105;IPR019734;IPR001440	Tetratricopeptide repeat protein 21B
23	fhe-miR-36b-3p	NEJ	maker-scaffold10x_1723_pilon-augustus-gene-0.71	BN1106_s81B000691	Q5DCK8;G4LVI3;H2KUQ3;G4LVI2;E2AAN9	GO:0006355	IPR012479	SAP30-binding protein;Putative uncharacterized protein;SJCHGC08953 protein
23	fhe-miR-36b-3p	NEJ	maker-scaffold10x_902_pilon-snap-gene-0.60	BN1106_s6580B000054	G7YXV4;C1L479;G4VM62;T1G5G1;Q5F4B4	GO:0016591;GO:0070940;GO:0008284;GO:0045944;GO:0010564	IPR006569;IPR008942;IPR006903	Uncharacterized protein;Putative uncharacterized protein;Regulation of nuclear pre-mRNA domain-containing protein 1B;Cell-cycle related and expression-elevated protein in tumor
23	fhe-miR-36b-3p	NEJ	maker-scaffold10x_2403_pilon-snap-gene-0.23	BN1106_s1699B000181	H3J2F8;C3Z406;A7S530;H3BGE8;R7UCM7	no_go	IPR003409	Predicted protein;Putative uncharacterized protein;Uncharacterized protein
23	fhe-miR-36b-3p	NEJ	maker-scaffold10x_95_pilon-snap-gene-0.32	BN1106_s3153B000161	Q8MWP9;Q8T5G5;G4LXE5;C7C208;G4M1V0	GO:0004519;GO:0003723;GO:0003964;GO:0006278;GO:0016746	IPR005135;IPR000477;IPR002123	Endonuclease-reverse transcriptase;Acyl-CoA:glycerol-3-phosphate acyltransferase
23	fhe-miR-36b-3p	NEJ	maker-scaffold10x_2068_pilon-snap-gene-0.6	BN1106_s559B000224	G7YH93;G4V5P0;R7TZR4;H9K3W3;U3IJX0	no_go	IPR002110;IPR020683	Putative ankyrin repeat domain protein;Ankyrin repeat domain-containing protein 12;Uncharacterized protein
23	fhe-miR-36b-3p	NEJ	maker-scaffold10x_102_pilon-snap-gene-0.49	BN1106_s1425B000081	G7YMD3;G4LVG3;A7S8V5;H3HQG6;H3B4N1	GO:0005509	IPR011992;IPR002048;IPR003018;IPR018247	Predicted protein;Putative uncharacterized protein;EF-hand calcium-binding domain-containing protein 5;Uncharacterized protein
23	fhe-miR-36b-3p	NEJ	maker-scaffold10x_520_pilon-augustus-gene-1.69	BN1106_s141B000390	G4VSJ1;R7TZJ4;F1KPS5;T1K7I8;A8PT15	GO:0046872	IPR000571	Muscleblind-like protein, putative;Muscleblind-like protein;Uncharacterized protein
23	fhe-miR-36b-3p	NEJ	maker-scaffold10x_414_pilon-snap-gene-0.55	BN1106_s1311B000373	G4VG93;G7YDN0;H3AUB2;T1JUP9;L1J459	GO:0035556	IPR000591;IPR011991;IPR027244;IPR000483;IPR001611;IPR025875;IPR003591;IPR000372;IPR026906	Putative dep domain containing protein;DEP domain-containing protein 5;Uncharacterized protein
23	fhe-miR-36b-3p	NEJ	augustus_masked-scaffold10x_1272_pilon-processed-gene-0.85	BN1106_s2000B000096	G7YK35;G4VGI1;G5B635;G3V650;G3T6I4	GO:0016235;GO:0005737	IPR015134;IPR013026;IPR011990;IPR019734;IPR013105	Uncharacterized protein;Calcineurin binding protein 1, isoform CRA_a;Calcineurin-binding protein cabin-1
23	fhe-miR-36b-3p	NEJ	augustus_masked-scaffold10x_157_pilon-processed-gene-0.14	BN1106_s4941B000082	G7YX32;G4M132;B5X1K2;F6YA33;M3ZP14	GO:0005634;GO:0005524;GO:0004003;GO:0003677;GO:0006289;GO:0007568;GO:0030282;GO:0008283;GO:0032289;GO:0040016;GO:0043249;GO:0030198;GO:0035315;GO:0048820;GO:0060218;GO:0001701;GO:0035264;GO:0043388;GO:0009791;GO:0006979;GO:0021510;GO:0009650	IPR006555;IPR010614;IPR002464;IPR013020;IPR010643;IPR014013;IPR006554;IPR027417;IPR001945	TFIIH basal transcription factor complex helicase subunit;DNA repair helicase rad3/xp-d
23	fhe-miR-36b-3p	NEJ	maker-scaffold10x_13_pilon-augustus-gene-2.149	BN1106_s3479B000077	G7YI82;G4VJF5;G4VJF4	GO:0006915	0	Putative uncharacterized protein;Uncharacterized protein
23	fhe-miR-36b-3p	NEJ	maker-scaffold10x_245_pilon-augustus-gene-0.96	BN1106_s124B000715	G7YF48;G4V651;Q9I9N7;T1KF53;K1QPS4	GO:0016021;GO:0005524;GO:0004383;GO:0004672;GO:0035556;GO:0016849;GO:0009190	IPR001054;IPR018297;IPR001828;IPR011645;IPR011009;IPR001170;IPR028082;IPR000719;IPR001245	Atrial natriuretic peptide receptor A
23	fhe-miR-36b-3p	NEJ	maker-scaffold10x_2572_pilon-snap-gene-0.16	BN1106_s934B000321	H2KNY4;G4VF57;A3FQS1;Q5CHL8;F7G6A6	GO:0005524;GO:0005509;GO:0004674;GO:0046777	IPR011992;IPR018247;IPR002048;IPR011009;IPR000719;IPR017441;IPR002290;IPR008271;IPR020636	Uncharacterized protein;Putative serine/threonine kinase;Serine/threonine kinase 33
23	fhe-miR-36b-3p	NEJ	maker-scaffold10x_720_pilon-snap-gene-0.11	BN1106_s4877B000143	C1LEQ3;Q5BXZ2;G7Y6I8;G4LUH1;U5EXT0	GO:0005634;GO:0003684;GO:0000166;GO:0006289	IPR009061;IPR000465;IPR022656;IPR022652	DNA-repair protein complementing XP-A cells homolog;Putative uncharacterized protein Smp_010260;DNA-repair protein complementing XP-A cells;SJCHGC06480 protein;Putative dna excision repair protein xpa/xpac/rad14
23	fhe-miR-36b-3p	NEJ	maker-scaffold10x_419_pilon-augustus-gene-0.45	BN1106_s1227B000341	G7Y4G4;G4LUH6;B4NK85;E0VFH0;Q8I0B2	GO:0030554;GO:0016301;GO:0005737;GO:0005634;GO:0006914;GO:0042595;GO:0009267;GO:0042632;GO:0006629;GO:0045787;GO:2001020;GO:0030730	IPR000644	GK14491;AMP-activated protein kinase, gamma regulatory subunit, putative;Putative uncharacterized protein Smp_127420;5'-AMP-activated protein kinase subunit gamma-1;Loechrig isoform II;Loechrig isoform V;Loechrig isoform VI;Loechrig isoform VII
23	fhe-miR-36b-3p	NEJ	maker-scaffold10x_267_pilon-snap-gene-0.55	BN1106_s20766B000005	G7YTZ8;G7Y3Q9	GO:0016757;GO:0016020;GO:0016263;GO:0016266	IPR026842;IPR002659	Glycoprotein-N-acetylgalactosamine 3-beta-galactosyltransferase
23	fhe-miR-36b-3p	NEJ	maker-scaffold10x_2264_pilon-snap-gene-0.9	BN1106_s2136B000141	Q6PMM5;G7Y718;E9PRH7;H3FCQ0;H2M942	GO:0005829;GO:0005634;GO:0031143;GO:0005524;GO:0004707;GO:0051216;GO:0031663;GO:0000165;GO:2000657;GO:0009887;GO:0051090;GO:0006974;GO:0043330;GO:0019233;GO:0006351;GO:0016301	IPR011009;IPR008349;IPR000719;IPR003527;IPR017441;IPR002290;IPR008271	Mitogen-activated protein kinase 3;Extracellular signal-regulated kinase 1/2;Uncharacterized protein;MAP kinase
23	fhe-miR-36b-3p	NEJ	maker-scaffold10x_355_pilon-snap-gene-0.2	BN1106_s1052B000154	G4VAU5;G4M101;G4M102;Q86E26;Q5BZ06	GO:0005856;GO:0005737;GO:0019898	IPR019749;IPR019750;IPR014352;IPR019748;IPR000299;IPR018979;IPR000798;IPR018980;IPR011993	4.1 G protein, putative;Putative uncharacterized protein;SJCHGC05939 protein;Clone ZZZ303 mRNA sequence
23	fhe-miR-36b-3p	NEJ	maker-scaffold10x_19_pilon-augustus-gene-0.63	BN1106_s2279B000132	G4LX67;G7YGY1;G7YVZ6;Q5BRE7;T1FQ45	no_go	IPR026736	Putative uncharacterized protein;Uncharacterized protein;SJCHGC08491 protein
23	fhe-miR-36b-3p	NEJ	maker-scaffold10x_58_pilon-snap-gene-0.138	BN1106_s115B000507	G7Y5F1;G4V5G2;Q5BY34;H2Z5U2;R7UGI1	GO:0016021	IPR011990	Putative uncharacterized protein;Regulator of microtubule dynamics protein 3;Uncharacterized protein;SJCHGC09126 protein
23	fhe-miR-36b-3p	NEJ	maker-scaffold10x_242_pilon-augustus-gene-0.6	BN1106_s156B000287	H2KPG4;G4VG27;T1J4Y2;A7T0U2;I1GJ25	GO:0006402; GO:0017148; GO:0030014	IPR011990;IPR001440;IPR019734	Predicted protein;Uncharacterized protein;CCR4-NOT transcription complex subunit 10-B
23	fhe-miR-36b-3p	NEJ	maker-scaffold10x_721_pilon-snap-gene-0.1	BN1106_s194B000262	H2KVJ7;G4LWL2;R7USC7;K1Q903;G1SPN2	GO:0005634; GO:0005737; GO:0008134	IPR020941;IPR024314;IPR007768;IPR016591	Uncharacterized protein;Suppressor of fused, putative;Suppressor of fused homolog;Suppressor of fused-like protein
23	fhe-miR-36b-3p	NEJ	augustus_masked-scaffold10x_206_pilon-processed-gene-0.10	BN1106_s103B000719	H2KUB5;G4LY78;B7QIT4;L7M4U9;H2LNL3	GO:0005634;GO:0006397;GO:0006396;GO:0005622	IPR003107;IPR008847;IPR011990;IPR013026;IPR013105;IPR019734	Pre-mRNA splicing factor Syf1, putative;Hcnp homolog, putative;Pre-mRNA-splicing factor SYF1;Uncharacterized protein;Putative mrna splicing factor
23	fhe-miR-36b-3p	NEJ	maker-scaffold10x_137_pilon-snap-gene-0.14	BN1106_s1466B000258	G7YW60;H3IC57;K7FLR4;D9IVE9;M4APA7	GO:0003824;GO:0000062;GO:0016853	IPR022408;IPR000582;IPR001753;IPR014352	ACBP;Peroxisomal 3 2-trans-enoyl-CoA isomerase;Uncharacterized protein
23	fhe-miR-36b-3p	NEJ	augustus_masked-scaffold10x_609_pilon-processed-gene-0.38	BN1106_s831B000165	G7Y463;G4M0F2;F7H1S1;F7CAM7;F7H1T1	GO:0005737;GO:0003676;GO:0035091;GO:0008270;GO:0007154	IPR001683;IPR001878	Uncharacterized protein;Putative uncharacterized protein;Zinc finger CCHC domain-containing protein 2
23	fhe-miR-36b-3p	NEJ	maker-scaffold10x_2520_pilon-snap-gene-0.1	BN1106_s1585B000159	G7YUP3;G4LX56;K1P8P3;R7T4M6;H3JJD1	no_go	IPR001715;IPR008962	Putative uncharacterized protein;Uncharacterized protein;Uncharacterized protein CXorf22
23	fhe-miR-36b-3p	NEJ	maker-scaffold10x_1281_pilon-snap-gene-0.16	BN1106_s5411B000068	G7YMC4;G4V977;G4V976;H9K034;E2AE36	GO:0005524;GO:0003677;GO:0004386	IPR013999;IPR014012;IPR014001;IPR001650;IPR017877;IPR027417;IPR000330	Helicase domino;Putative helicase;E1A-binding protein p400;Uncharacterized protein
56	fhe-miR-2335-3p	NEJ	maker-scaffold10x_66_pilon-pred_gff_StringTie-gene-0.48	BN1106_s10139B000014	B9VXS2;A8W638;B9VXS1;A8W7J0;Q95VA7	GO:0008234;GO:0006508	IPR025661;IPR000169;IPR025660;IPR013128;IPR000668;IPR013201	Cathepsin L3
56	fhe-miR-2335-3p	NEJ	maker-scaffold10x_365_pilon-snap-gene-0.5	BN1106_s4339B000145	H2KSI2;Q3KZC1;G4VFG9;C1LDY5	no_go	0	Uncharacterized protein;SJCHGC05108 protein
56	fhe-miR-2335-3p	NEJ	maker-scaffold10x_267_pilon-pred_gff_StringTie-gene-0.111	BN1106_s3525B000048	G7YUB3;Q5BZI8;C1L640;G4V8F3;Q5BZH1	GO:0016021;GO:0005509;GO:0004252;GO:0006508	IPR011992;IPR018247;IPR002610;IPR022764	Stem cell tumor;Rhomboid-related protein 1/2/3
56	fhe-miR-2335-3p	NEJ	maker-scaffold10x_1010_pilon-augustus-gene-0.20	BN1106_s187B000159	G7YB03;E9G8U4;H3HGW8;D0MU92;H3G775	GO:0016020;GO:0005509;GO:0004571	IPR001382	Mannosyl-oligosaccharide alpha-1,2-mannosidase
56	fhe-miR-2335-3p	NEJ	maker-scaffold10x_88_pilon-snap-gene-0.7	BN1106_s1399B000513	G7YUE5;G4M0F7;Q86ER0;Q15ET5;Q6P8D7	GO:0033178;GO:0046961;GO:0015991	IPR002842	Vacuolar ATP synthase subunit e, putative;V-type H+-transporting ATPase subunit E;Vacuolar ATP synthase subunit E-like protein;ATPase, H+ transporting, lysosomal 31kDa, V1 subunit E;SJCHGC05359 protein
56	fhe-miR-2335-3p	NEJ	maker-scaffold10x_1528_pilon-snap-gene-0.13	BN1106_s1419B000169	C1LZY9;C7TY94;Q5BXP7;K1QNZ3;R7UPA2	GO:0004721	IPR004843;IPR006186	Serine/threonine-protein phosphatase, EC 3.1.3.16
56	fhe-miR-2335-3p	NEJ	maker-scaffold10x_1074_pilon-snap-gene-0.109	BN1106_s2544B000258	G4VQK3;G7YLM8;Q9NJS4;M3YEX1;H2Z9J3	GO:0003755;GO:0006457;GO:0000413	IPR002130;IPR024936	Putative cyclophilin;Peptidyl-prolyl cis-trans isomerase-like 6;Uncharacterized protein;Cyclophilin
56	fhe-miR-2335-3p	NEJ	maker-scaffold10x_538_pilon-snap-gene-0.102	BN1106_s65B000497	G4VLB9;C1LFL1	GO:0005634; GO:0007049; GO:0016567	no_ipr	ATP synthase mitochondrial F1 complex assembly factor
56	fhe-miR-2335-3p	NEJ	maker-scaffold10x_267_pilon-snap-gene-0.58	BN1106_s87B000323	G7YDK2;G4LUF0;B0W354;T1JH58	GO:0016021	0	Putative uncharacterized protein;Uncharacterized protein
56	fhe-miR-2335-3p	NEJ	maker-scaffold10x_325_pilon-augustus-gene-0.86	BN1106_s720B000128	G4VAQ3;H2KRY5;Q5C6Q0;R7UDU3;H3AGQ6	GO:0005509	IPR011992;IPR018247;IPR002048	Nalp (Nacht, leucine rich repeat and pyrin domain containing)-related;Dystonin;Uncharacterized protein;SJCHGC05232 protein
56	fhe-miR-2335-3p	NEJ	augustus_masked-scaffold10x_1549_pilon-processed-gene-0.0	BN1106_s1518B000071	G7YM44;C7U000;C1LB93;C1LB95;Q5DFZ8	GO:0004332;GO:0006096	IPR000741;IPR013785;IPR005135	Fructose-bisphosphate aldolase
56	fhe-miR-2335-3p	NEJ	maker-scaffold10x_445_pilon-snap-gene-0.24	BN1106_s6B000373	G4V6F4;G4V6F5;C1LN12;C1LN13;C1LN14	GO:0003676;GO:0000166	IPR012677;IPR000504	Splicing factor, arginine/serine-rich 4;Putative arginine/serine-rich splicing factor
56	fhe-miR-2335-3p	NEJ	maker-scaffold10x_1573_pilon-snap-gene-0.38	BN1106_s647B000404	G4VD39;G4VD41;G4VD40;C1L6A8;C1LJ86	GO:0016021	IPR007110;IPR013783;IPR013098;IPR003599	Basigin;Basigin related
56	fhe-miR-2335-3p	NEJ	maker-scaffold10x_930_pilon-augustus-gene-0.15	BN1106_s49B000420	G7YBI5	GO:0000172;GO:0030677;GO:0004540;GO:0003723;GO:0006379;GO:0006364;GO:0008033	IPR002730;IPR023534	Basigin related
56	fhe-miR-2335-3p	NEJ	maker-scaffold10x_284_pilon-augustus-gene-0.126	BN1106_s1104B000225	Q1L2C7;G7YPH0;O97096;G7YGL2;Q8ISK1	GO:0016853;GO:0016740;GO:0004364	IPR010987;IPR004045;IPR004046;IPR012336	Prostaglandin-H2 D-isomerase;28 kDa glutathione S-transferase;Glutathione transferase;Glutathione S-transferase
56	fhe-miR-2335-3p	NEJ	maker-scaffold10x_380_pilon-augustus-gene-0.6	BN1106_s169B000271	G4LXV5;H2KPU4;Q86FE6;B3GUW0;B6VFH2	GO:0016021	IPR000301;IPR018499;IPR008952	Putative uncharacterized protein;TSP7;Tetraspanin, putative;CD9 antigen;Clone ZZD1472 mRNA sequence
56	fhe-miR-2335-3p	NEJ	maker-scaffold10x_1366_pilon-snap-gene-0.23	BN1106_s2796B000269	G7YAT4;G4VE25;G4VE26;Q5BXE6;G4VE24	GO:0003677;GO:0008270	IPR002857;IPR019786;IPR011011;IPR001965;IPR019787;IPR013083	Putative cpg binding protein;CpG-binding protein;SJCHGC04537 protein
56	fhe-miR-2335-3p	NEJ	maker-scaffold10x_815_pilon-snap-gene-1.105	BN1106_s2400B000186	C1LHA1;C4Q2Z2;G4VT35;G7YDY2;C1LHA0	GO:0004356;GO:0006807;GO:0006542	IPR014746;IPR008146;IPR008147	Glutamine synthase;Glutamine synthetase bacteria, putative;Putative glutamine synthetase bacteria;Glutamine synthetase
56	fhe-miR-2335-3p	NEJ	maker-scaffold10x_749_pilon-pred_gff_StringTie-gene-0.82	BN1106_s1317B000170	A1L048;G4LUW0;Q5DE25;C1L5H7;E3TEV2	GO:0016020	IPR001107;IPR000163	Prohibitin;Uncharacterized protein;L(2)37cc;Prohibitin, putative;SJCHGC06488 protein
56	fhe-miR-2335-3p	NEJ	maker-scaffold10x_92_pilon-snap-gene-0.26	BN1106_s482B000296	C1LGE5;G4VH53	no_go	IPR005587	Uncharacterized protein
56	fhe-miR-2335-3p	NEJ	maker-scaffold10x_1040_pilon-snap-gene-0.42	BN1106_s6094B000080	Q5DBT6;G4VBZ8;T1KAS4;H2M664;I3KP25	GO:0000813; GO:0015031; GO:0032509	IPR009851	Williams-beuren syndrome critical region protein-related;VPS37C subunit of ESCRT-I;SJCHGC07023 protein;Vacuolar protein sorting-associated protein 37B
56	fhe-miR-2335-3p	NEJ	maker-scaffold10x_2064_pilon-snap-gene-0.49	BN1106_s4973B000047	H2KU04;G4VLI6;Q5DE18;M3XA93;G3T7X2	GO:0006388;GO:0004519	IPR024337;IPR024336	Uncharacterized protein;Putative uncharacterized protein;tRNA-splicing endonuclease subunit Sen54;SJCHGC04737 protein
56	fhe-miR-2335-3p	NEJ	maker-scaffold10x_794_pilon-snap-gene-0.121	BN1106_s122B000262	G7YNE2;G4VCY0;Q5DGH7;G7YNE3;C1LFP7	GO:0016844;GO:0009058	IPR011042;IPR018119	Strictosidine synthase-like 2;Strictosidine synthase-related;Adipocyte plasma membrane-associated protein;SJCHGC09501 protein
56	fhe-miR-2335-3p	NEJ	maker-scaffold10x_209_pilon-snap-gene-0.24	BN1106_s1934B000184	G7YP93;G4VIT5;T1J0G6;K1PT20;G7Y5D9	GO:0016021;GO:0008271;GO:0008272	IPR018045;IPR001902;IPR011547;IPR002645	Putative sulfate transporter;Solute carrier family 26 (Sulfate anion transporter) member 6;Prestin;Uncharacterized protein
56	fhe-miR-2335-3p	NEJ	maker-scaffold10x_37_pilon-snap-gene-0.21	BN1106_s164B000414	G7YBE0;G4LWA0;H9CXT5	no_go	IPR019135	VEFS-Box domain-containing protein;Polycomb protein Su(Z)12;SZ12-1
56	fhe-miR-2335-3p	NEJ	maker-scaffold10x_1030_pilon-snap-gene-0.2	BN1106_s1675B000168	H2KR33;G4VGT6;R7V9W1;K1QM85;D6WT76	GO:0008289;GO:0015485;GO:0017127;GO:0030301;GO:0006694	IPR019498;IPR023393;IPR002913;IPR000799	Start1;Putative steroidogenic acute regulatory protein;Steroidogenic acute regulatory protein mitochondrial;StAR-related lipid transfer protein 3;Uncharacterized protein
56	fhe-miR-2335-3p	NEJ	maker-scaffold10x_1592_pilon-snap-gene-0.8	BN1106_s6194B000167	G7YS32;Q5D8V6;C1LFV2;G4V5Z4;T1PHN5	GO:0008168	IPR007213;IPR016651	Leucine carboxyl methyltransferase 1;Putative uncharacterized protein;SJCHGC01399 protein;Leucine carboxyl methyltransferase
56	fhe-miR-2335-3p	NEJ	maker-scaffold10x_1050_pilon-augustus-gene-0.71	BN1106_s959B000270	G7YHW8;G4VCT6;E9INA7;E1ZXS2;H9HQ73	GO:0016021	IPR019372	Lipoma HMGIC fusion partner-like 2 protein;Putative uncharacterized protein;Lipoma hmgic fusion partner-like protein;Uncharacterized protein
56	fhe-miR-2335-3p	NEJ	maker-scaffold10x_82_pilon-pred_gff_StringTie-gene-0.13	BN1106_s564B000344	S7MZR0;G7YJW1;G4M1B8;K1QKQ9;M3WW45	GO:0030286;GO:0005524;GO:0003777;GO:0007018;GO:0016887;GO:0006200;GO:0000166	IPR003593;IPR026983;IPR024743;IPR024317;IPR004273;IPR013602;IPR027417;IPR011704	Dynein heavy chain, putative;Dynein heavy chain 7 axonemal;Dynein heavy chain 7, axonemal;Uncharacterized protein;Dynein heavy chain 12, axonemal
56	fhe-miR-2335-3p	NEJ	maker-scaffold10x_784_pilon-snap-gene-0.44	BN1106_s724B000476	G4VAX3;C1LH14;Q5BWD3	GO:0046872	IPR007087;IPR015880	Zinc finger, C2H2-type domain-containing protein;Putative uncharacterized protein;SJCHGC05293 protein
56	fhe-miR-2335-3p	NEJ	maker-scaffold10x_520_pilon-snap-gene-1.33	BN1106_s1063B000114	G7YJK0;F2VT68;G4LY50;G7YF65	GO:0016020;GO:0015269	IPR003930	Unispanin-1;Putative uncharacterized protein;Calcium-activated potassium channel subunit beta-2;Uncharacterized protein
56	fhe-miR-2335-3p	NEJ	maker-scaffold10x_71_pilon-snap-gene-0.90	BN1106_s758B000555	G7Y4T7;G4V6G3;H2KRD8;G7YPP9;H2KQF7	GO:0016021;GO:0005886;GO:0005509;GO:0007156	IPR002126;IPR015919;IPR020894;IPR013164	Putative cadherin;Protocadherin-11 X-linked;Protocadherin-1;Protocadherin-9
59	fhe-miR-6613-3p	NEJ	maker-scaffold10x_113_pilon-pred_gff_StringTie-gene-0.102	BN1106_s4618B000051	no_uniprot	no_go	no_ipr	Serpin
59	fhe-miR-6613-3p	NEJ	maker-scaffold10x_66_pilon-pred_gff_StringTie-gene-0.48	BN1106_s10139B000014	B9VXS2;A8W638;B9VXS1;A8W7J0;Q95VA7	GO:0008234;GO:0006508	IPR025661;IPR000169;IPR025660;IPR013128;IPR000668;IPR013201	Cathepsin L3
59	fhe-miR-6613-3p	NEJ	maker-scaffold10x_284_pilon-snap-gene-0.116	BN1106_s310B000139	S9YIE8;L7MK73;F4X1E6;H9HSX6;E2BAK2	GO:0005737;GO:0005524;GO:0046872;GO:0005543;GO:0004697;GO:0035556	IPR020454;IPR011009;IPR011993;IPR001849;IPR002219;IPR000719;IPR017441;IPR015727;IPR002290;IPR008271	Uncharacterized protein;Putative serine/threonine-protein kinase d3
59	fhe-miR-6613-3p	NEJ	maker-scaffold10x_325_pilon-augustus-gene-0.80	BN1106_s4355B000146	C1L3X4;G4V9V8;H2KU98;D6WH30;N6UBY2	GO:0003676;GO:0000166	IPR001623;IPR018253;IPR012677;IPR000504	DnaJ (Hsp40) homolog
59	fhe-miR-6613-3p	NEJ	maker-scaffold10x_1309_pilon-snap-gene-0.84	BN1106_s575B000330	G7Y9C7;G4LUE0;G4LUE1;K1R8D2;T1JE05	GO:0005089;GO:0035023;GO:0005543;GO:0035556	IPR000219;IPR011993;IPR001849;IPR001331	Guanine-nucleotide-exchange-factor
59	fhe-miR-6613-3p	NEJ	maker-scaffold10x_1041_pilon-snap-gene-0.9	BN1106_s3082B000275	G7YNC0;Q5DA78	no_go	0	Acyl-CoA thioesterase-related;SJCHGC04260 protein
59	fhe-miR-6613-3p	NEJ	maker-scaffold10x_534_pilon-snap-gene-0.52	BN1106_s948B000118	G7Y689;F7FT62;I3MAA2;F7IIF6;K7AMY2	GO:0000166;GO:0003723;GO:0008270	IPR012677;IPR000504;IPR000571;IPR001841;IPR013083	CCR4-NOT transcription complex subunit
59	fhe-miR-6613-3p	NEJ	maker-scaffold10x_102_pilon-snap-gene-0.49	BN1106_s1425B000081	G7YMD3;G4LVG3;A7S8V5;H3HQG6;H3B4N1	GO:0005509	IPR011992;IPR002048;IPR003018;IPR018247	Predicted protein;Putative uncharacterized protein;EF-hand calcium-binding domain-containing protein 5;Uncharacterized protein
59	fhe-miR-6613-3p	NEJ	maker-scaffold10x_135_pilon-augustus-gene-0.44	BN1106_s1413B000130	G4V9Z9;G7YSD2;F8UVH3;Q5C294;Q5D9Z5	GO:0020037;GO:0005506;GO:0004497;GO:0016705;GO:0070330	IPR001128;IPR017972;IPR002401	Cytochrome P450
59	fhe-miR-6613-3p	NEJ	maker-scaffold10x_80_pilon-augustus-gene-0.116	BN1106_s503B000225	G7YNX9;G4V7R2;C1LLX2;C1LLX4;C1L7M7	GO:0005886; GO:0005921; GO:0006811; GO:0016021	IPR000990	Innexin
59	fhe-miR-6613-3p	NEJ	maker-scaffold10x_617_pilon-pred_gff_StringTie-gene-0.104	BN1106_s2482B000145	G4VQ47;H8ZQF5;C8CBM6;I6LKV8;H3JIB4	GO:0016740	IPR023352;IPR001129	Microsomal glutathione S-transferase;Microsomal GST-1;Uncharacterized protein;Microsomal GST1;Microsomal glutathione-s-transferase
59	fhe-miR-6613-3p	NEJ	maker-scaffold10x_342_pilon-snap-gene-0.36	BN1106_s96B000322	C1L3Y9;Q5C525;G4VPC2;H9CXU4;I1ZI95	GO:0046872;GO:0003677	IPR007087;IPR015880;IPR003656	Zinc finger protein 207;Uncharacterized protein;ZNF207-1;Zinc finger protein 207-1;SJCHGC04867 protein
59	fhe-miR-6613-3p	NEJ	maker-scaffold10x_1854_pilon-snap-gene-0.13	BN1106_s1517B000259	G7YM87;G4M003;H2KQH3;Q5C3J6;Q8MR13	GO:0016787;GO:0006629;GO:0008152	IPR016035;IPR002110;IPR020683;IPR002641	85 kD calcium-independent phospholipase A2 (Ipla2), putative;Phospholipase A2;SJCHGC09449 protein;LD44515p
59	fhe-miR-6613-3p	NEJ	maker-scaffold10x_1189_pilon-augustus-gene-0.146	BN1106_s34B000226	H2KVW3;G4VGC4;D3BTM0;E0VQ56;I1EYG6	GO:0005525	IPR013244;IPR015943;IPR019775;IPR017986;IPR006703;IPR027417;IPR025662	Uncharacterized protein;Putative uncharacterized protein
59	fhe-miR-6613-3p	NEJ	maker-scaffold10x_419_pilon-snap-gene-0.58	BN1106_s4856B000153	Q5DCN3;G4VB87;Q5BXX2;Q541C3;B4P115	GO:0016881;GO:0004842;GO:0016567	IPR000608;IPR023313;IPR016135	GE13339;Putative ubiquitin conjugating enzyme E2;RE74673p;Ubiquitin conjugating enzyme 2, isoform B;Ubiquitin conjugating enzyme 2, isoform C;SJCHGC02746 protein;SJCHGC02747 protein
59	fhe-miR-6613-3p	NEJ	maker-scaffold10x_188_pilon-snap-gene-0.15	BN1106_s3158B000068	H2KPN7;Q5DEV0;G4VQ26;C8CBM4;K1QF03	GO:0006457;GO:0006950	IPR002939;IPR001623;IPR018253;IPR008971	Heat shock protein 40A;Putative dnaj homolog subfamily B member 4;DnaJ homolog subfamily B member 13;DnaJ-like protein subfamily B member 13;DnaJ (Hsp40) related, subfamily B, member 13;SJCHGC06349 protein
59	fhe-miR-6613-3p	NEJ	maker-scaffold10x_1573_pilon-snap-gene-0.36	BN1106_s262B000420	G7Y829;G4VA43;Q5C696	GO:0000813; GO:0043130; GO:0043162	0	Putative uncharacterized protein;Uncharacterized protein;SJCHGC06205 protein
59	fhe-miR-6613-3p	NEJ	maker-scaffold10x_1296_pilon-snap-gene-0.18	BN1106_s4436B000070	G4LVR3;Q86EV0;C7TZF8;Q5DF09;H2KTK8	no_go	IPR004142	Putative uncharacterized protein;Ndr family, putative;SJCHGC02626 protein;Clone ZZD1393 mRNA sequence
59	fhe-miR-6613-3p	NEJ	maker-scaffold10x_405_pilon-snap-gene-0.15	BN1106_s1986B000160	C1LHC8;C1LHC7;Q5C7S8;G4VIR3	GO:0016020;GO:0004222;GO:0007155;GO:0006508	IPR001577	Uncharacterized protein;Leishmanolysin-2 (M08 family);SJCHGC05039 protein
59	fhe-miR-6613-3p	NEJ	maker-scaffold10x_314_pilon-snap-gene-0.2	BN1106_s2132B000163	H2KNK8;G4VBV6;G4VBV5;Q5C1F6;K1PEX5	no_go	IPR001303	Adducin related protein;Alpha-adducin;Protein hu-li tai shao;SJCHGC05675 protein
59	fhe-miR-6613-3p	NEJ	maker-scaffold10x_172_pilon-augustus-gene-0.11	BN1106_s734B000318	H2KNR7;B3GUX9;Q86EU9;T1L6A4;T1L1T5	GO:0005524;GO:0004756;GO:0008152	IPR010918;IPR000728;IPR016188;IPR004536	Putative uncharacterized protein;Selenide water dikinase;Clone ZZD1399 mRNA sequence;Uncharacterized protein
59	fhe-miR-6613-3p	NEJ	maker-scaffold10x_589_pilon-augustus-gene-0.71	BN1106_s189B000725	G7Y864;Q5BZ32;Q86EK3;G4VQ96;H2L6Y7	GO:0004177;GO:0046872;GO:0008235;GO:0005097;GO:0016757;GO:0006886;GO:0032851;GO:0006508;GO:0016020;GO:0008021;GO:0005215;GO:0008270	IPR001714;IPR000994;IPR002467;IPR000195;IPR015943;IPR001680;IPR017986;IPR010911;IPR013083;IPR000008;IPR001565;IPR011011;IPR001841;IPR017907	Synaptotagmin-like protein 4;Uncharacterized protein;SJCHGC06066 protein;Clone ZZD259 mRNA sequence
59	fhe-miR-6613-3p	NEJ	maker-scaffold10x_286_pilon-snap-gene-0.1	BN1106_s7681B000071	H2KU62;C7TY02;G4LUR0;C7TY11;C7TXX1	no_go	IPR011989;IPR016024;IPR000357;IPR021133	Serine/threonine-protein phosphatase 2A 65 kDa regulatory subunit A alpha isoform;Serine/threonine protein phosphatase 2a regulatory subunit A, putative;Protein phosphatase 2 (Formerly 2A) regulatory subunit A
59	fhe-miR-6613-3p	NEJ	maker-scaffold10x_734_pilon-augustus-gene-0.2	BN1106_s9567B000024	H2Z4S1;K1QY22;I3JN26;M4AX94;B5X4F3	GO:0004419;GO:0008152	IPR013785;IPR027167;IPR000138;IPR000891	Hydroxymethylglutaryl-CoA lyase, mitochondrial;Uncharacterized protein;Putative 3-hydroxymethyl-3-methylglutaryl-CoA lyase 2
59	fhe-miR-6613-3p	NEJ	maker-scaffold10x_1445_pilon-snap-gene-0.64	BN1106_s3672B000200	G7Y4E3;G4VS81;K1QXF0;T1FXX5;B7QFM0	GO:0005524;GO:0004715;GO:0018108;GO:0004672;GO:0004713	IPR011009;IPR000719;IPR017441;IPR001245;IPR008266	Tyrosine kinase, putative;Tyrosine kinase;Dual specificity testis-specific protein kinase 2;Uncharacterized protein
59	fhe-miR-6613-3p	NEJ	maker-scaffold10x_20_pilon-snap-gene-0.11	BN1106_s856B000302	G7YD49;G4VJ28;B4R4S6;Q16FK4;B4L1F7	GO:0003676;GO:0015074	IPR016024;IPR000409;IPR008985;IPR010508;IPR023362;IPR015943;IPR001680;IPR017986;IPR013320;IPR001584;IPR012337	GI15273;GD16721;Putative neurobeachin;Neurobeachin;AAEL014730-PA
59	fhe-miR-6613-3p	NEJ	maker-scaffold10x_381_pilon-snap-gene-0.25	BN1106_s1352B000133	G7Y417;G4LZ85	no_go	IPR002404;IPR011993	IRS-type PTB domain-containing protein
59	fhe-miR-6613-3p	NEJ	maker-scaffold10x_34_pilon-snap-gene-0.21	BN1106_s987B000259	G7YDR6;G7YUA9;G4V9N2;D2Y165;T1DF70	GO:0005634;GO:0043565;GO:0003700;GO:0016021;GO:0003677;GO:0016881	IPR001356;IPR008422;IPR009057;IPR012858;IPR000608;IPR016135	PREP homeodomain-like protein;Putative homeobox protein;Homeobox protein PKNOX1;Ubiquitin-conjugating enzyme E2 Z;PREP-1
59	fhe-miR-6613-3p	NEJ	maker-scaffold10x_908_pilon-snap-gene-1.155	BN1106_s515B000274	C1LH46;Q5C7H0;C1LH47	GO:0030529;GO:0019013;GO:0003676;GO:0000166	IPR012677;IPR000504	Heterogeneous nuclear ribonucleoprotein 27C;SJCHGC03545 protein
59	fhe-miR-6613-3p	NEJ	maker-scaffold10x_83_pilon-snap-gene-0.222	BN1106_s1545B000242	H2KV92;G4LV39;Q5ISK0;U3FZS0;J3RYE7	no_go	IPR008383;IPR011989;IPR016024	Apoptosis inhibitor; Apoptosis inhibitory protein 5
59	fhe-miR-6613-3p	NEJ	maker-scaffold10x_2003_pilon-augustus-gene-0.22	BN1106_s524B000395	G4M0R7;Q5C672;G7YUU7;K1PXV8	GO:0016021;GO:0005328	IPR000175	Putative uncharacterized protein;Sodium-and chloride-dependent glycine transporter 1;SJCHGC02642 protein
59	fhe-miR-6613-3p	NEJ	maker-scaffold10x_200_pilon-snap-gene-0.134	BN1106_s1229B000149	H2KQE9;G4M1F0;T1ELY2;G3R257;R7VIE7	ENSGGOT00000009557;Unreviewed	IPR011989;IPR016024;IPR001623;IPR025640;IPR003169;IPR000225	Uncharacterized protein;Endosomal trafficking protein, putative;DnaJ homolog subfamily C member 13
59	fhe-miR-6613-3p	NEJ	augustus_masked-scaffold10x_1257_pilon-processed-gene-0.1	BN1106_s1831B000368	G7YWP7;C1LG35;B7ZDC8;H2UQ02;H2LUE3	GO:0001525; GO:0031641; GO:0031642; GO:0032006; GO:0045746	IPR001810;IPR020472;IPR015943;IPR001680;IPR019775;IPR017986;IPR011047	Uncharacterized protein;Archipelago;F-box and WD-40 domain protein 7
59	fhe-miR-6613-3p	NEJ	maker-scaffold10x_1194_pilon-snap-gene-0.43	BN1106_s2094B000236	G7YLR6;G4VFP8;A7RG69;A0PGA9;K7J138	GO:0016020;GO:0005524;GO:0004702;GO:0005024;GO:0023014;GO:0007178	IPR000472;IPR011009;IPR000719;IPR008271;IPR000333	Activin receptor type II;Predicted protein;Putative tgf-beta receptor;Activin receptor type-2B;Uncharacterized protein
59	fhe-miR-6613-3p	NEJ	maker-scaffold10x_80_pilon-augustus-gene-0.136	BN1106_s1489B000141	G7YGU1;T1HF60;R7TCL8;D6WEE9;I1E895	GO:0019799;GO:0071929;GO:0048666;GO:0070507	IPR007965;IPR016181	Uncharacterized protein
59	fhe-miR-6613-3p	NEJ	maker-scaffold10x_56_pilon-snap-gene-0.35	BN1106_s3236B000258	G7Y4L7;G4VL16;Q5C511;C4QK18;G7YGS1	no_go	IPR009060;IPR015940	Putative uncharacterized protein;Cell wall protein Awa1p-like;Uncharacterized protein;SJCHGC08693 protein
59	fhe-miR-6613-3p	NEJ	maker-scaffold10x_71_pilon-augustus-gene-0.121	BN1106_s686B000272	G7Y4T9;Q5C1V5;Q8BKL4;H2SKF8;H2SKF5	GO:0000159;GO:0005923;GO:0008285;GO:0016055	IPR020472;IPR013258;IPR015943;IPR001680;IPR019775;IPR017986	Striatin;Uncharacterized protein;SJCHGC06496 protein;Putative uncharacterized protein
66	fhe-miR-11585-3p	NEJ	maker-scaffold10x_113_pilon-pred_gff_StringTie-gene-0.102	BN1106_s4618B000051	no_uniprot	no_go	no_ipr	Serpin
66	fhe-miR-11585-3p	NEJ	maker-scaffold10x_596_pilon-pred_gff_StringTie-gene-0.17	BN1106_s1139B000356	H2KVI8;H3EN95;T1GL73;H3EAW9;Q94012	GO:0005814; GO:0005856; GO:0005879; GO:0008017; GO:0031514; GO:0034453; GO:0036064; GO:0036126	IPR024963;IPR015880	Protein FAM154A;Uncharacterized protein;Protein T08G11.3
66	fhe-miR-11585-3p	NEJ	maker-scaffold10x_136_pilon-pred_gff_StringTie-gene-0.12	BN1106_s2643B000208	G7Y8S7;C1LFV4;Q5BW74;G4VEY4;D6WV48	GO:0019166;GO:0008270;GO:0016491	IPR013154;IPR002085;IPR011032;IPR013149;IPR016040	Trans-2-enoyl-CoA reductase (NADPH);Putative uncharacterized protein;Putative zinc binding dehydrogenase;Mitochondrial trans-2-enoyl-CoA reductase;SJCHGC04006 protein
66	fhe-miR-11585-3p	NEJ	maker-scaffold10x_713_pilon-pred_gff_StringTie-gene-0.73	BN1106_s98B000758	G7Y9I4;F6VWR7;R7UNS3;F7EKI1;G3WF32	GO:0005929;GO:0030991;GO:0060271;GO:0042073;GO:0007224	IPR011717;IPR013026;IPR011990;IPR013105;IPR019734;IPR001440	Tetratricopeptide repeat protein 21B
66	fhe-miR-11585-3p	NEJ	maker-scaffold10x_1723_pilon-augustus-gene-0.71	BN1106_s81B000691	Q5DCK8;G4LVI3;H2KUQ3;G4LVI2;E2AAN9	GO:0006355	IPR012479	SAP30-binding protein;Putative uncharacterized protein;SJCHGC08953 protein
66	fhe-miR-11585-3p	NEJ	maker-scaffold10x_2199_pilon-pred_gff_StringTie-gene-0.41	BN1106_s3606B000124	G7YPS3;G4VD67;K1R1B8;T1J712;H9J1H5	GO:0004105;GO:0006657;GO:0016779;GO:0009058;GO:0003824;GO:0005543	IPR004821;IPR014729;IPR011993;IPR001849	Choline-phosphate cytidylyltransferase; phosphoglycerate dehydrogenase
66	fhe-miR-11585-3p	NEJ	maker-scaffold10x_1272_pilon-augustus-gene-0.66	BN1106_s2855B000113	G4M1K7;G7Y9H5;G7YST2;G3TRR8;H2LBK1	GO:0004842;GO:0008270	IPR001810;IPR013323;IPR008974;IPR001293	Uncharacterized protein;Putative uncharacterized protein;F-box protein 40;F-box protein 30
66	fhe-miR-11585-3p	NEJ	maker-scaffold10x_102_pilon-snap-gene-0.37	BN1106_s516B000294	G7YDM6;G4VHP4;S4RHX4;S4RHY5;L7M9M6	GO:0031461;GO:0006511	IPR016157;IPR016158;IPR001373;IPR019559;IPR016159;IPR011991;IPR003788	Putative cullin;Cullin 1;Putative cullin-1;Uncharacterized protein
66	fhe-miR-11585-3p	NEJ	maker-scaffold10x_1309_pilon-snap-gene-0.84	BN1106_s575B000330	G7Y9C7;G4LUE0;G4LUE1;K1R8D2;T1JE05	GO:0005089;GO:0035023;GO:0005543;GO:0035556	IPR000219;IPR011993;IPR001849;IPR001331	Guanine-nucleotide-exchange-factor
66	fhe-miR-11585-3p	NEJ	maker-scaffold10x_598_pilon-snap-gene-0.32	BN1106_s881B000359	G4M1F9;G7Y3D4	GO:0046983	IPR011598	Upstream transcription factor 1, usf1
66	fhe-miR-11585-3p	NEJ	maker-scaffold10x_1340_pilon-snap-gene-0.17	BN1106_s1127B000153	G7YSU8;G4V9D5;K7IQ09;H9J8X7;S4PCS3	GO:0000079	IPR013763;IPR006671;IPR012399	Putative cyclin fold protein;Cyclin-Y;Uncharacterized protein;Cyclin Y
66	fhe-miR-11585-3p	NEJ	maker-scaffold10x_362_pilon-pred_gff_StringTie-gene-0.11	BN1106_s960B000218	H2KSS2;G4VBE2;C1LIB5;H2KSS1;Q5BYG9	GO:0016021;GO:0055085	IPR011701;IPR020846;IPR016196	Major facilitator superfamily;Putative drug transporter;MFS transporter ceroid-lipofuscinosis neuronal protein 7;SJCHGC04715 protein
66	fhe-miR-11585-3p	NEJ	maker-scaffold10x_239_pilon-augustus-gene-0.116	BN1106_s1712B000105	G4VLS3;G7Y4D7;E7F7C1;H0Z1Q6;T2M5J2	GO:0005737; GO:0035591	IPR000980	Uncharacterized protein;Putative sh2a;SH2 domain-containing protein 4A
66	fhe-miR-11585-3p	NEJ	maker-scaffold10x_628_pilon-pred_gff_StringTie-gene-0.80	BN1106_s188B000222	H2KRZ3;G4LX70;Q5BZU5;R7U8F2;K1Q4K9	no_go	IPR005036	Protein phosphatase 1 binding protein, putative;CBM21 domain-containing protein CG9619;Uncharacterized protein;SJCHGC02359 protein
66	fhe-miR-11585-3p	NEJ	maker-scaffold10x_919_pilon-augustus-gene-0.85	BN1106_s28B000399	G7Y6K0;G4V7C0;Q5DB01;K1Q2Y9;H3ATV2	GO:0005815; GO:0008092; GO:0051493	IPR001611;IPR025875	Putative uncharacterized protein;Centriolin;Uncharacterized protein;SJCHGC05535 protein
66	fhe-miR-11585-3p	NEJ	maker-scaffold10x_421_pilon-snap-gene-0.19	BN1106_s298B000277	G7Y9F5;G4M1J4;G7YNT8;G4LXQ8;C3YRR8	GO:0003676;GO:0000166	IPR014720;IPR006535;IPR012677;IPR000504	Putative uncharacterized protein;Apobec-1 complementation factor, putative;Apobec-1 complementation factor-related;APOBEC1 complementation factor
66	fhe-miR-11585-3p	NEJ	maker-scaffold10x_166_pilon-augustus-gene-0.95	BN1106_s2194B000228	G7YVI3;G4VI19;M3WL70;F7H0A8;G3TKE8	GO:0005509;GO:0005097;GO:0032851	IPR011992;IPR002048;IPR004182;IPR000195;IPR024764;IPR018247	Uncharacterized protein;Putative gtpase-activating protein gyp2;TBC1 domain family member 9B
66	fhe-miR-11585-3p	NEJ	maker-scaffold10x_203_pilon-snap-gene-0.75	BN1106_s2577B000111	G7YIH9;G4VCW8;K1RAG8;C3Z888;H2U9I7	GO:0005509	IPR011992;IPR018247;IPR002048	Putative uncharacterized protein;Phosphatase 2a regulatory subunit-related;Serine/threonine-protein phosphatase 2A regulatory subunit B'' subunit alpha;Uncharacterized protein
66	fhe-miR-11585-3p	NEJ	maker-scaffold10x_237_pilon-pred_gff_StringTie-gene-0.175	BN1106_s1752B000126	H2KTT2;C1M2M7;Q5D9E3;Q5DBI9;H2RNA0	GO:0047800	IPR012864;IPR014710;IPR011051	Putative uncharacterized protein;Cysteamine dioxygenase;Uncharacterized protein;SJCHGC02829 protein
66	fhe-miR-11585-3p	NEJ	maker-scaffold10x_2064_pilon-snap-gene-0.44	BN1106_s4973B000048	G4VLI7;G7YQD6;Q5DAW0;B7Q0L3;K1QYU7	GO:0016021	IPR007632	Anoctamin
66	fhe-miR-11585-3p	NEJ	maker-scaffold10x_1013_pilon-augustus-gene-0.86	BN1106_s135B000520	H2KT52;Q4T6V4;G3PCZ4;G3PCZ0;B5BUZ6	GO:0005634;GO:0043565;GO:0003700;GO:0003707;GO:0008270;GO:0043401;GO:0006351	IPR008946;IPR001628;IPR013088;IPR021780;IPR000536;IPR000003;IPR001723	Retinoid X receptor gamma;Uncharacterized protein;Retinoic acid receptor RXR-gamma
66	fhe-miR-11585-3p	NEJ	maker-scaffold10x_410_pilon-augustus-gene-0.30	BN1106_s2342B000151	G7YU82;G4V915	GO:0016021	IPR001007	Putative uncharacterized protein
66	fhe-miR-11585-3p	NEJ	maker-scaffold10x_457_pilon-snap-gene-0.53	BN1106_s1791B000122	G7YA54;G4VMZ3	GO:0046872	IPR007087;IPR015880;IPR001478	Putative uncharacterized protein;Neurabin-1
66	fhe-miR-11585-3p	NEJ	snap_masked-scaffold10x_2519_pilon-processed-gene-0.0	BN1106_s1742B000291	G7YDM5;G4VN08;Q5BWW1	GO:0005524;GO:0004674	IPR011009;IPR000719;IPR017441;IPR002290;IPR008271	Serine/threonine kinase;Serine/threonine-protein kinase Doa;SJCHGC03685 protein
66	fhe-miR-11585-3p	NEJ	maker-scaffold10x_2572_pilon-snap-gene-0.16	BN1106_s934B000321	H2KNY4;G4VF57;A3FQS1;Q5CHL8;F7G6A6	GO:0005524;GO:0005509;GO:0004674;GO:0046777	IPR011992;IPR018247;IPR002048;IPR011009;IPR000719;IPR017441;IPR002290;IPR008271;IPR020636	Uncharacterized protein;Putative serine/threonine kinase;Serine/threonine kinase 33
66	fhe-miR-11585-3p	NEJ	maker-scaffold10x_2003_pilon-snap-gene-0.19	BN1106_s524B000388	G7YQ48;G4M0S3;Q5C4F1;F7A8J9;F7DFC1	GO:0016020;GO:0005794;GO:0043209;GO:0042552	IPR005016	Uncharacterized protein;Tumor differentially expressed protein-related;Serine incorporator 5;SJCHGC08219 protein
66	fhe-miR-11585-3p	NEJ	maker-scaffold10x_917_pilon-snap-gene-0.48	BN1106_s14B000363	H2KR73;G4VQJ8;G7YJV0;G4VP50;G4VQJ7	GO:0005856;GO:0005737;GO:0019898;GO:0004386	IPR001870;IPR019749;IPR008985;IPR014352;IPR019748;IPR019747;IPR000299;IPR018979;IPR018980;IPR011993;IPR018355;IPR003877;IPR019750;IPR000798	Putative 4.1 G protein;Band 4.1-like protein;SPRY domain containing protein;Band 4.1-like protein 3;ATP-dependent RNA helicase DDX1
66	fhe-miR-11585-3p	NEJ	maker-scaffold10x_172_pilon-augustus-gene-0.11	BN1106_s734B000318	H2KNR7;B3GUX9;Q86EU9;T1L6A4;T1L1T5	GO:0005524;GO:0004756;GO:0008152	IPR010918;IPR000728;IPR016188;IPR004536	Putative uncharacterized protein;Selenide water dikinase;Clone ZZD1399 mRNA sequence;Uncharacterized protein
66	fhe-miR-11585-3p	NEJ	maker-scaffold10x_1278_pilon-snap-gene-0.16	BN1106_s2176B000113	G7YN15;G4VC60;A8XEH5;E3MGF8;S7MF52	GO:0005543;GO:0005089;GO:0035023	IPR000219;IPR003961;IPR007110;IPR013783;IPR013098;IPR003599;IPR003598;IPR011993;IPR001849;IPR007850;IPR001452;IPR015129	Protein CBR-UNC-89;CRE-UNC-89 protein;Putative titin;Muscle M-line assembly protein unc-89;Titin
66	fhe-miR-11585-3p	NEJ	maker-scaffold10x_383_pilon-augustus-gene-1.25	BN1106_s53B000503	G4VB70;Q5BXM9;G7YTS0;G7Y462;H3HV76	GO:0046872	IPR011993;IPR000980;IPR000305;IPR007087;IPR013625	Putative tensin;Tensin;Uncharacterized protein;SJCHGC06039 protein
66	fhe-miR-11585-3p	NEJ	maker-scaffold10x_375_pilon-snap-gene-0.48	BN1106_s813B000122	G7YKC3;G4VB99;G7Y419;Q5BSP1;Q4RGQ5	GO:0016303;GO:0036092	IPR014797;IPR011033;IPR022613;IPR001715	Similar to Serine-rich adhesin for platelets;Uncharacterized protein;Calmodulin-regulated spectrin-associated protein 1-B;SJCHGC03663 protein
66	fhe-miR-11585-3p	NEJ	maker-scaffold10x_833_pilon-snap-gene-0.23	BN1106_s1868B000151	G7YSK1;G4VJA1;T1JDY2;K1R968;G4VJA0	GO:0016021;GO:0004348;GO:0006665;GO:0006680	IPR008928;IPR024462;IPR006775;IPR014551	Bile acid beta-glucosidase-related;Non-lysosomal glucosylceramidase
66	fhe-miR-11585-3p	NEJ	maker-scaffold10x_285_pilon-snap-gene-0.37	BN1106_s3831B000102	H2KRI8;Q5BVR2;G4V6A1;U3ESY3;F1QG02	GO:0005794	IPR024858	Uncharacterized protein;Putative uncharacterized protein;Golgin subfamily A member 2;SJCHGC04989 protein
66	fhe-miR-11585-3p	NEJ	maker-scaffold10x_172_pilon-augustus-gene-0.8	BN1106_s3392B000187	H2KUC4;G4M152;Q5BRH9;E9H2D3;C0HBG7	no_go	IPR007998	FAM114A2;Putative uncharacterized protein;Protein FAM114A2;SJCHGC08227 protein
66	fhe-miR-11585-3p	NEJ	maker-scaffold10x_410_pilon-snap-gene-0.18	BN1106_s5099B000091	G4LUH0;H2KSD1;I1ZID9	GO:0005089;GO:0035023;GO:0005543	IPR000219;IPR011993;IPR001849	Putative uncharacterized protein Smp_010250;Triple functional domain protein
66	fhe-miR-11585-3p	NEJ	maker-scaffold10x_632_pilon-augustus-gene-0.88	BN1106_s391B000317	H2KTK5;F6SF69;T1GKD7;E0VNF3;B4G559	GO:0016757	IPR005599	GL24301;Glycosyltransferase, putative;Uncharacterized protein;Alpha-1 6-mannosyltransferase
66	fhe-miR-11585-3p	NEJ	maker-scaffold10x_841_pilon-augustus-gene-0.8	BN1106_s698B000161	G7Y495;G4VP08;G4VP09	GO:0016021	0	Uncharacterized protein
66	fhe-miR-11585-3p	NEJ	maker-scaffold10x_39_pilon-augustus-gene-0.4	BN1106_s3666B000120	G7YGS1;C4QK18	no_go	IPR009060;IPR015940	UBA domain-containing protein
66	fhe-miR-11585-3p	NEJ	maker-scaffold10x_938_pilon-snap-gene-0.63	BN1106_s1584B000213	G7Y3J3;G4VJY4;C1LH04;G4VJY2;G4VJY3	GO:0042578	IPR002013	Recessive suppressor of secretory defect;Putative suppressor of actin (Sac);Phosphatidylinositide phosphatase SAC1
66	fhe-miR-11585-3p	NEJ	maker-scaffold10x_508_pilon-augustus-gene-0.20	BN1106_s1871B000313	H2KNH6;K1P3Q5;E9JD97;B3LX31;F4WFM8	GO:0000281; GO:0005813; GO:0030041; GO:0030496; GO:0045171; GO:0046330; GO:0048132; GO:0048133; GO:0070938; GO:1990182	IPR025304;IPR004328	BRO1 domain-containing protein;Programmed cell death 6-interacting protein
66	fhe-miR-11585-3p	NEJ	maker-scaffold10x_1593_pilon-snap-gene-0.47	BN1106_s597B000521	H2KRY1;C1LH03;G4VJC2;C1L556;B5X1P0	GO:0005622	IPR002108;IPR001452	Drebrin-like protein;Hematopoietic lineage cell-specific protein;Protein app1;Putative hematopoietic lineage cell specific protein
66	fhe-miR-11585-3p	NEJ	maker-scaffold10x_453_pilon-snap-gene-0.2	BN1106_s1503B000367	G7YNY3;G4V7S6;S5XLH6;T1DG56;F4W8S0	GO:0031105;GO:0005525;GO:0007049	IPR000038;IPR027417;IPR016491	Septin-4;Putative septin;Septin-5;Putative septin-4
66	fhe-miR-11585-3p	NEJ	maker-scaffold10x_269_pilon-snap-gene-0.7	BN1106_s101B000543	G7YRU9;G4VLT6;G4VLT7;C7TZP9;Q5BRG3	GO:0000338; GO:0008180	IPR019585;IPR000717;IPR011991	COP9 signalosome complex subunit 1 (Signalosome subunit 1);Putative cop9 signalosome complex subunit;COP9 signalosome complex subunit 1;SJCHGC08388 protein
66	fhe-miR-11585-3p	NEJ	maker-scaffold10x_90_pilon-snap-gene-0.97	BN1106_s2190B000158	G7YBW3;G4VQI4;G4VQI5;C7TXU5;C7TXX6	GO:0043565;GO:0003700	IPR004827	cAMP responsive element binding protein 3-like 2;Camp-response element binding protein-related;Cyclic AMP-responsive element-binding protein 3-like protein 1
66	fhe-miR-11585-3p	NEJ	maker-scaffold10x_54_pilon-augustus-gene-0.0	BN1106_s3623B000164	G7YEY2	no_go	0	Uncharacterized protein
66	fhe-miR-11585-3p	NEJ	maker-scaffold10x_938_pilon-snap-gene-0.62	BN1106_s1041B000159	G7Y4V9;G4VKL9;T1KXW0;N6TCH8;S4PXI4	GO:0046872;GO:0004722;GO:0006470;GO:0003824;GO:0008152	IPR001932;IPR000222;IPR015655	Putative uncharacterized protein;Protein phosphatase;Uncharacterized protein;Protein phosphatase 1G
66	fhe-miR-11585-3p	NEJ	maker-scaffold10x_894_pilon-snap-gene-0.112	BN1106_s345B000217	H2KTL2	GO:0046872	IPR015943;IPR017986;IPR007087;IPR015880	Ectopic virus integration site
66	fhe-miR-11585-3p	NEJ	maker-scaffold10x_712_pilon-snap-gene-0.10	BN1106_s4308B000075	H2KQD4;G4VQG3;K1RBH4;H0X7T7;G7P8C9	GO:0005829; GO:0006511; GO:0031463; GO:0050801; GO:0070294; GO:0070936; GO:0072156	IPR011705;IPR000210;IPR011333;IPR013069;IPR015916;IPR006652;IPR017096;IPR001870;IPR008985;IPR003877;IPR011043	Kelch-like protein;Putative uncharacterized protein;Uncharacterized protein;Kelch-like protein 3;Ring canal kelch-like protein
66	fhe-miR-11585-3p	NEJ	maker-scaffold10x_159_pilon-snap-gene-0.19	BN1106_s2957B000153	G7YTR5;G4LY42;G4LY41;K1RFS6;G1T7X9	GO:0005794	IPR003961;IPR013783	Factor for adipocyte differentiation;Fibronectin type-III domain-containing protein 3A
66	fhe-miR-11585-3p	NEJ	maker-scaffold10x_142_pilon-augustus-gene-0.31	BN1106_s1019B000202	G7YDZ6;I1G6M5;G5AMZ9;S4RJ74;B2RQM5	GO:0005929	IPR006802	Radial spokehead-like 1;Radial spoke head protein 4-like protein A;Radial spoke head protein 4 homolog A;Uncharacterized protein
66	fhe-miR-11585-3p	NEJ	maker-scaffold10x_589_pilon-snap-gene-0.142	BN1106_s393B000267	G4VPA9;K1Q404;H3HSC7;G3I5N5;U3IFZ2	GO:0005634;GO:0005524;GO:0003677;GO:0003918;GO:0006265	IPR024946;IPR012542;IPR003594;IPR020568;IPR014721;IPR001241;IPR002205;IPR013758;IPR013757;IPR013506;IPR013759;IPR013760;IPR018522;IPR006171	Uncharacterized protein
66	fhe-miR-11585-3p	NEJ	maker-scaffold10x_1086_pilon-snap-gene-0.93	BN1106_s2589B000203	H2KSJ5;G4LY90;K1QZ51;H9GBE8;E0VK37	no_go	IPR015943;IPR001680;IPR019775;IPR017986;IPR020472	WD-repeat protein, putative;Putative uncharacterized protein;Proteasomal ATPase-associated factor 1;Uncharacterized protein
66	fhe-miR-11585-3p	NEJ	maker-scaffold10x_741_pilon-snap-gene-0.10	BN1106_s819B000362	H2KPG0;Q5DBJ2;Q96K55;Q75PY5;H0W3X2	GO:0016021	IPR004240	Uncharacterized protein;Transmembrane 9 superfamily member 3;SJCHGC06257 protein;SM-11044 binding protein;cDNA FLJ14532 fis, clone NT2RM2000402, weakly similar to ENDOSOMAL P24A PROTEIN;cDNA FLJ90612 fis, clone PLACE1001918, highly similar to Transmembrane 9 superfamily protein member 3
66	fhe-miR-11585-3p	NEJ	maker-scaffold10x_956_pilon-snap-gene-0.16	BN1106_s1704B000251	H2KV39;C1LFM0;G4VLT2;H2KRU9;U5EWP0	GO:0003676; GO:0006397	IPR007042;IPR021933	Arsenite-resistance protein 2 homolog;Putative arsenite-resistance protein;Serrate RNA effector molecule homolog;Putative c2h2 zn-finger protein
66	fhe-miR-11585-3p	NEJ	maker-scaffold10x_408_pilon-snap-gene-0.60	BN1106_s3104B000157	G7YQ89;G4LVW0;Q5DDQ0;H9K4J5;H2Z020	GO:0004842;GO:0016567	IPR025527;IPR000569;IPR009060;IPR015940;IPR000449;IPR004170	Ubiquitin-protein ligase,putative;E3 ubiquitin-protein ligase HUWE1;Uncharacterized protein;SJCHGC05577 protein
66	fhe-miR-11585-3p	NEJ	maker-scaffold10x_538_pilon-snap-gene-0.115	BN1106_s781B000232	G7YC75;G4VMH9;J9K174;J9HFS6;L7LY20	GO:0005634;GO:0003677	IPR001606;IPR021906;IPR011989;IPR016024	Putative uncharacterized protein;AT-rich interactive domain-containing protein 1;AAEL017280-PA;Uncharacterized protein;Putative osa
66	fhe-miR-11585-3p	NEJ	maker-scaffold10x_660_pilon-snap-gene-0.5	BN1106_s2972B000060	G7YTA5	no_go	0	Putative uncharacterized protein
66	fhe-miR-11585-3p	NEJ	maker-scaffold10x_226_pilon-snap-gene-0.92	BN1106_s1812B000104	G4VF05;C3Z2M7;R7T8N6;T1JNA4;F6TBB0	GO:0005634;GO:0000808;GO:0006260;GO:0017111;GO:0000166	IPR020796;IPR027417;IPR003593	Putative uncharacterized protein;Uncharacterized protein;Putative origin recognition complex subunit
66	fhe-miR-11585-3p	NEJ	maker-scaffold10x_1055_pilon-snap-gene-0.0	BN1106_s1877B000219	G7YEF9;G4V6I6;C1LHW0;H2SD17;M3ZYE7	GO:0004721;GO:0016791;GO:0016311	IPR023214;IPR004274;IPR011948	Carboxy-terminal domain RNA polymerase II polypeptide A small phosphatase 2;Putative nuclear lim interactor-interacting factor (Nli-interacting factor) (Nli-if);CTD small phosphatase-like protein;Uncharacterized protein
66	fhe-miR-11585-3p	NEJ	maker-scaffold10x_203_pilon-snap-gene-0.68	BN1106_s16B000585	C1LDT8;H2KU27;G4VDD4;B1WA72;Q5BZY0	GO:0046872;GO:0003677;GO:0008270;GO:0016020;GO:0007030;GO:0015031	IPR002893;IPR017956;IPR001487;IPR019786;IPR011011;IPR001965;IPR001841;IPR013083;IPR009316;IPR024603;IPR024602	SJCHGC06414 protein;Zinc finger MYND domain-containing protein 11;Putative uncharacterized protein;Conserved oligomeric Golgi complex subunit 2;SJCHGC04839 protein
66	fhe-miR-11585-3p	NEJ	maker-scaffold10x_721_pilon-snap-gene-0.15	BN1106_s1105B000132	G7YFP6;Q5DA77;G4LWM3;B3LXS3;B4NEY9	GO:0008168;GO:0001510;GO:0051301	IPR015507;IPR002877	GF17621;GK22358;Cell division protein ftsj, putative;Ribosomal RNA large subunit methyltransferase E;SJCHGC04749 protein
66	fhe-miR-11585-3p	NEJ	maker-scaffold10x_384_pilon-augustus-gene-0.73	BN1106_s3841B000144	G7YL54;G4VD42;K1RR48;E9HJZ2;T1JM69	GO:0080008	IPR015943;IPR001680;IPR017986	Putative uncharacterized protein;Putative wd-repeat protein;WD repeat-containing protein 42A;Uncharacterized protein
66	fhe-miR-11585-3p	NEJ	maker-scaffold10x_374_pilon-augustus-gene-0.28	BN1106_s97B000357	G7YQI0;G4VG52;K1QPL4;B3KX53;R7ULW3	GO:0016021;GO:0005216;GO:0005891;GO:0005245	IPR005821;IPR027359;IPR002077	cDNA FLJ44764 fis, clone BRACE3032385, highly similar to Homo sapiens voltage gated channel like 1 (VGCNL1), mRNA;Voltage-dependent calcium channel;Sodium leak channel non-selective protein;Uncharacterized protein
66	fhe-miR-11585-3p	NEJ	maker-scaffold10x_1597_pilon-snap-gene-0.8	BN1106_s771B000468	G7YHB7;G4M0B0;Q5C547;U5D3K6	GO:0004649;GO:0005975	IPR007724	Putative uncharacterized protein;Uncharacterized protein;SJCHGC05745 protein
66	fhe-miR-11585-3p	NEJ	snap_masked-scaffold10x_1068_pilon-processed-gene-0.6	BN1106_s399B000326	G4VB48;H2KVW2;L5L7G8;S7MG00;U4TYJ3	GO:0046872;GO:0003676;GO:0000062	IPR007087;IPR015880;IPR013087;IPR000582;IPR014352	Putative transcription factor sp5/buttonhead;Transcription factor Sp5;Transcription factor Sp1;Uncharacterized protein
66	fhe-miR-11585-3p	NEJ	augustus_masked-scaffold10x_277_pilon-processed-gene-0.28	BN1106_s119B000224	I6R5D4;G4VN16;Q2TUU7;Q2TUU2;I6QMK0	GO:0005634;GO:0043565;GO:0003707;GO:0004887;GO:0008270;GO:0043401	IPR008946;IPR000536;IPR001728;IPR001628;IPR013088;IPR001723	Putative thyroid hormone receptor;Thyroid hormone receptor alpha isoform 2;Thyroid hormone receptor alpha isoform 1;Thyroid hormone receptor alpha
76	fhe-Novel-1-3p	NEJ	maker-scaffold10x_113_pilon-pred_gff_StringTie-gene-0.102	BN1106_s4618B000051	no_uniprot	no_go	no_ipr	Serpin
76	fhe-Novel-1-3p	NEJ	maker-scaffold10x_596_pilon-pred_gff_StringTie-gene-0.17	BN1106_s1139B000356	H2KVI8;H3EN95;T1GL73;H3EAW9;Q94012	GO:0005814; GO:0005856; GO:0005879; GO:0008017; GO:0031514; GO:0034453; GO:0036064; GO:0036126	IPR024963;IPR015880	Protein FAM154A;Uncharacterized protein;Protein T08G11.3
76	fhe-Novel-1-3p	NEJ	maker-scaffold10x_391_pilon-snap-gene-0.53	BN1106_s2542B000101	H2KR64	GO:0003779	IPR001589;IPR001715;IPR018159;IPR002017	Spectrin beta
76	fhe-Novel-1-3p	NEJ	maker-scaffold10x_102_pilon-snap-gene-0.37	BN1106_s516B000294	G7YDM6;G4VHP4;S4RHX4;S4RHY5;L7M9M6	GO:0031461;GO:0006511	IPR016157;IPR016158;IPR001373;IPR019559;IPR016159;IPR011991;IPR003788	Putative cullin;Cullin 1;Putative cullin-1;Uncharacterized protein
76	fhe-Novel-1-3p	NEJ	maker-scaffold10x_1010_pilon-pred_gff_StringTie-gene-0.79	BN1106_s187B000161	H2KQJ5;K1PBA9;T1IP28;B7P1L1;H9K7L9	GO:0005622;GO:0005525;GO:0007264	IPR027417;IPR005225;IPR024156;IPR006689	ADP ribosylation factor 79F, putative;ADP-ribosylation factor-like 6;Uncharacterized protein;ADP-ribosylation factor-like protein 6
76	fhe-Novel-1-3p	NEJ	maker-scaffold10x_534_pilon-snap-gene-0.52	BN1106_s948B000118	G7Y689;F7FT62;I3MAA2;F7IIF6;K7AMY2	GO:0000166;GO:0003723;GO:0008270	IPR012677;IPR000504;IPR000571;IPR001841;IPR013083	CCR4-NOT transcription complex subunit
76	fhe-Novel-1-3p	NEJ	maker-scaffold10x_1779_pilon-augustus-gene-0.11	BN1106_s1985B000403	G7Y4Y0;C1L4E6;G4VRB5;G7Y4X9;Q5C004	GO:0016787;GO:0003824	IPR017849;IPR017850;IPR024873;IPR002591	Phosphodiesterase-nucleotide pyrophosphatase;Putative ectonucleotide pyrophosphatase/phosphodiesterase;Ectonucleotide pyrophosphatase/phosphodiesterase family member 5;SJCHGC01645 protein
76	fhe-Novel-1-3p	NEJ	maker-scaffold10x_55_pilon-augustus-gene-0.13	BN1106_s255B000346	G7YBC9;D3DMK5;G1M6H0;H3CIR6;H2THC6	GO:0005524;GO:0004674;GO:0004697;GO:0008270;GO:0035556	IPR000961;IPR000008;IPR011009;IPR017892;IPR000719;IPR017441;IPR002290;IPR008271;IPR020454;IPR002219;IPR014375	MIP15613p;Uncharacterized protein;Calcium-dependent protein kinase C
76	fhe-Novel-1-3p	NEJ	maker-scaffold10x_617_pilon-pred_gff_StringTie-gene-0.104	BN1106_s2482B000145	G4VQ47;H8ZQF5;C8CBM6;I6LKV8;H3JIB4	GO:0016740	IPR023352;IPR001129	Microsomal glutathione S-transferase;Microsomal GST-1;Uncharacterized protein;Microsomal GST1;Microsomal glutathione-s-transferase
76	fhe-Novel-1-3p	NEJ	maker-scaffold10x_203_pilon-snap-gene-0.71	BN1106_s1254B000146	G7YH51;G4VC82;Q7QJE3;F4WFN5;H9KKV9	GO:0015629;GO:0005925;GO:0001726;GO:0005200;GO:0007155;GO:0007016;GO:0005856	IPR019749;IPR014352;IPR019748;IPR019747;IPR000299;IPR018979;IPR002558;IPR002404;IPR011993;IPR015224;IPR015009;IPR006077	Talin-1;Putative talin;Talin-2;Uncharacterized protein;AGAP007474-PA
76	fhe-Novel-1-3p	NEJ	maker-scaffold10x_247_pilon-augustus-gene-0.49	BN1106_s2771B000138	G7YK58;G4M0R8;E3TG51;K1R5H8;R7VLH0	GO:0016272;GO:0006457	IPR003994;IPR009053;IPR004127;IPR011599	Uxt;Putative uncharacterized protein;Protein UXT;UXT-like protein;Uncharacterized protein
76	fhe-Novel-1-3p	NEJ	maker-scaffold10x_1058_pilon-snap-gene-0.17	BN1106_s2104B000157	G7Y789;U3IU55;F6WTZ3;M7CDB6;K7FK85	GO:0005794;GO:0016021;GO:0016757;GO:0006486	IPR001173;IPR000772	Uncharacterized protein;Polypeptide N-acetylgalactosaminyltransferase;Polypeptide N-acetylgalactosaminyltransferase 13
76	fhe-Novel-1-3p	NEJ	maker-scaffold10x_56_pilon-augustus-gene-0.105	BN1106_s235B000265	G7Y3Y1;H2KNS2;G4VM97;M5TUL5;Q214E3	GO:0003824;GO:0016853	IPR001753;IPR014748	Enoyl hydratase;Enoyl-CoA hydratase domain-containing protein 3 mitochondrial;Enoyl-CoA hydratase/isomerase
76	fhe-Novel-1-3p	NEJ	maker-scaffold10x_383_pilon-snap-gene-0.21	BN1106_s3319B000112	H2KT94;G4VS25;C1LK82;C1LK81;Q5C079	GO:0003743	IPR006565;IPR019473	Transcription initiation factor TFIID
76	fhe-Novel-1-3p	NEJ	augustus_masked-scaffold10x_157_pilon-processed-gene-0.14	BN1106_s4941B000082	G7YX32;G4M132;B5X1K2;F6YA33;M3ZP14	GO:0005634;GO:0005524;GO:0004003;GO:0003677;GO:0006289;GO:0007568;GO:0030282;GO:0008283;GO:0032289;GO:0040016;GO:0043249;GO:0030198;GO:0035315;GO:0048820;GO:0060218;GO:0001701;GO:0035264;GO:0043388;GO:0009791;GO:0006979;GO:0021510;GO:0009650	IPR006555;IPR010614;IPR002464;IPR013020;IPR010643;IPR014013;IPR006554;IPR027417;IPR001945	TFIIH basal transcription factor complex helicase subunit;DNA repair helicase rad3/xp-d
76	fhe-Novel-1-3p	NEJ	maker-scaffold10x_2607_pilon-snap-gene-0.0	BN1106_s2108B000209	C1LNM2;C1L8H9;C1LNM3;G4VQG0;C1LNM1	GO:0003676;GO:0000166	IPR012677;IPR000504	Regulator of differentiation 1;Putative polypyrimidine tract binding protein
76	fhe-Novel-1-3p	NEJ	maker-scaffold10x_410_pilon-snap-gene-0.8	BN1106_s5131B000049	H2KPE0;C7TXZ5;C7TXU3;G4V6J3;R7V605	GO:0000139;GO:0030126;GO:0005198;GO:0006886;GO:0016192	IPR011989;IPR016024;IPR002553;IPR015873;IPR009028;IPR013041;IPR017106;IPR013040	Coatomer subunit gamma
76	fhe-Novel-1-3p	NEJ	snap_masked-scaffold10x_828_pilon-processed-gene-0.4	BN1106_s4567B000110	G7YUN4;I3KUX2;I3KUX3;Q6PEH0;F1QJQ7	GO:0050660;GO:0046872;GO:0017150;GO:0002943	IPR013785;IPR001269;IPR018517;IPR000571	Uncharacterized protein;tRNA-dihydrouridine synthase 3;Zgc:63779
76	fhe-Novel-1-3p	NEJ	maker-scaffold10x_1084_pilon-snap-gene-0.141	BN1106_s3857B000086	G4VQF6;Q5DH24;B4JC68;Q9VMM7;Q8IGY8	GO:0000462; GO:0005654; GO:0005730; GO:0032040	IPR007146	Uncharacterised
76	fhe-Novel-1-3p	NEJ	maker-scaffold10x_998_pilon-snap-gene-0.57	BN1106_s1654B000284	G7Y2U4;G4VTQ5;C7TZN1;A7S3U8;C3ZBF7	GO:0005643;GO:0006810	IPR007231	Predicted protein;Putative uncharacterized protein;Nuclear pore complex protein Nup93;Putative nuclear pore complex protein nup93 (Nucleoporin nup93) (Dead eye protein)
76	fhe-Novel-1-3p	NEJ	maker-scaffold10x_841_pilon-augustus-gene-0.8	BN1106_s698B000161	G7Y495;G4VP08;G4VP09	GO:0016021	0	Uncharacterized protein
76	fhe-Novel-1-3p	NEJ	maker-scaffold10x_19_pilon-snap-gene-0.106	BN1106_s1242B000158	H2KNW1;C7TXW4;G4VPT0;U3U718;Q869G2	GO:0016021;GO:0055085	IPR011701;IPR020846;IPR016196	Synaptic vesicular amine transporter;Putative vesicular acetylcholine transporter;MFS transporter DHA1 family solute carrier family 18 (Vesicular acetylcholine transporter) member 3;Vesicular acetylcholine transporter
76	fhe-Novel-1-3p	NEJ	maker-scaffold10x_217_pilon-snap-gene-0.53	BN1106_s2535B000198	G7YUF6;G4VJZ3;G4VQ37;H2SBM4;C3ZEN5	GO:0005576;GO:0030414;GO:0010466;GO:0005509	IPR003961;IPR013783;IPR008197;IPR011992;IPR002048	Putative uncharacterized protein;Putative anosmin;Anosmin-1;Uncharacterized protein
76	fhe-Novel-1-3p	NEJ	maker-scaffold10x_729_pilon-snap-gene-0.9	BN1106_s129B000845	A1Z1S7;A1Z1S8;C1LFN9;H2KUS5;G4LVC7	GO:0005524;GO:0008026;GO:0003676	IPR011545;IPR014001;IPR001650;IPR027417;IPR000629;IPR014014	VASA2n;VASA3n;ATP-dependent RNA helicase DDX3X;DEAD box ATP-dependent RNA helicase, putative;ATP-dependent RNA helicase
76	fhe-Novel-1-3p	NEJ	maker-scaffold10x_648_pilon-augustus-gene-0.2	BN1106_s2091B000373	C4QFX9;C4QFY0;F8J4A1;H3DJ04;I3K531	GO:0005524;GO:0006950	IPR013126;IPR018181	Heat shock protein 70 (Hsp70)-4, putative;Heat shock protein 105;Uncharacterized protein
76	fhe-Novel-1-3p	NEJ	maker-scaffold10x_802_pilon-augustus-gene-0.15	BN1106_s1602B000138	H2KS10;G4VHB4;Q5BVI4;R7TIG2;T1FP99	GO:0005694;GO:0005634;GO:0005524;GO:0030261;GO:0006310;GO:0006281;GO:0007062;GO:0051276	IPR027417;IPR003395;IPR024704;IPR010935	SJCHGC09443 protein
76	fhe-Novel-1-3p	NEJ	maker-scaffold10x_145_pilon-augustus-gene-2.262	BN1106_s492B000344	G4V5E9;G7YSY3;F7C9M4;G3VUY4;G3U113	GO:0016021;GO:0005509;GO:0005634;GO:0043565;GO:0003700;GO:0003707;GO:0008270;GO:0006351	IPR000008;IPR013583;IPR008946;IPR000536;IPR001628	Uncharacterized protein;Mctp-related;Ecdysone-induced protein 78C
76	fhe-Novel-1-3p	NEJ	maker-scaffold10x_383_pilon-snap-gene-1.0	BN1106_s1920B000088	G4VAE4;G7YML8;R7VID2;H0Z5A3;R0LF47	GO:0016874;GO:0018095	IPR004344;IPR027748	Tubulin tyrosine ligase-related;Tubulin polyglutamylase TTLL4;Uncharacterized protein
76	fhe-Novel-1-3p	NEJ	maker-scaffold10x_13_pilon-snap-gene-0.76	BN1106_s980B000151	H2KQC8;G4VH88;G4VH87;G4VH86;G1T926	GO:0005813;GO:0005869;GO:0000776;GO:0005874;GO:0000922;GO:0010970	IPR000938;IPR027663;IPR022157	Uncharacterized protein;Restin-like;Dynactin 1
76	fhe-Novel-1-3p	NEJ	maker-scaffold10x_436_pilon-snap-gene-0.23	BN1106_s527B000395	G4LUD8;G7YWV9;R7TS14;H2M7A3;Q499M6	GO:0005634;GO:0003677;GO:0008270;GO:0008168;GO:0016706	IPR001606;IPR003347;IPR003349;IPR019786;IPR007087;IPR004198;IPR011011;IPR001965;IPR019787;IPR013083;IPR013637	Jumonji/arid domain-containing protein,putative;Lysine-specific demethylase 5C;Uncharacterized protein;Jarid1a protein
76	fhe-Novel-1-3p	NEJ	maker-scaffold10x_410_pilon-augustus-gene-0.40	BN1106_s4193B000110	H2KSN6;C1LK80;C1L6T4;C1LK79;Q5BSU5	GO:0046872;GO:0004722;GO:0006470;GO:0003824;GO:0008152	IPR001932;IPR000222;IPR015655	Phosphatase;Protein phosphatase;SJCHGC03218 protein
76	fhe-Novel-1-3p	NEJ	maker-scaffold10x_2277_pilon-augustus-gene-0.3	BN1106_s3075B000114	H2KP24;G4VIB7;Q5C711;S2KEE3	no_go	IPR019605;IPR003008;IPR013838	Putative uncharacterized protein;Protein dml1;SJCHGC04829 protein;Uncharacterized protein
76	fhe-Novel-1-3p	NEJ	maker-scaffold10x_729_pilon-snap-gene-0.2	BN1106_s129B000841	G7YT67;C1LEH0;G4LVC5;G4V887;H2KTD7	GO:0003904;GO:0006281	IPR008148;IPR006050;IPR005101;IPR014729	Photorepair;DNA photolyase, putative;Putative DNA photolyase;Deoxyribodipyrimidine photo-lyase
76	fhe-Novel-1-3p	NEJ	maker-scaffold10x_149_pilon-snap-gene-0.110	BN1106_s3086B000079	G4VPM1;G4VPM0;G7YNM4;G1TBF3;H9HA33	GO:0005794;GO:0017112	IPR005112;IPR001194;IPR008976;IPR001024;IPR004012;IPR005113	Uncharacterized protein;Putative rab6-interacting;DENN domain-containing protein 5B
76	fhe-Novel-1-3p	NEJ	maker-scaffold10x_460_pilon-snap-gene-0.25	BN1106_s2527B000097	A0CL85;G0QZI7;D8TKT7;R7TGA2;G0QKC7	GO:0005875;GO:0007017	IPR019763;IPR001372	Outer dynein arm light chain 8, 8 kD;Putative uncharacterized protein;Uncharacterized protein
76	fhe-Novel-1-3p	NEJ	maker-scaffold10x_238_pilon-snap-gene-0.102	BN1106_s1036B000337	H2KVP9;Q5BY47;G4VF40;Q3KZ76;H3I694	GO:0008234;GO:0004221;GO:0008270;GO:0006511	IPR018200;IPR001394;IPR013083;IPR001607	Uncharacterized protein;SJCHGC05708 protein;SJCHGC03876 protein
76	fhe-Novel-1-3p	NEJ	augustus_masked-scaffold10x_120_pilon-processed-gene-0.31	BN1106_s630B000339	G7YLB3;G4LV04;M3ZP51;H2Y9C7;I3JFL5	GO:0005085;GO:0007264;GO:0005543	IPR027007;IPR027357;IPR026791;IPR010703;IPR026796;IPR021816;IPR011993;IPR001849;IPR016024;IPR011989	Dock-9, putative;Dedicator of cytokinesis protein 9;Uncharacterized protein
76	fhe-Novel-1-3p	NEJ	maker-scaffold10x_654_pilon-snap-gene-0.173	BN1106_s356B000083	G4V7T5;H2KP82;H2KP83;G5C1J8;L8IKA6	GO:0016021;GO:0007269;GO:0051965;GO:0090129;GO:0007416	IPR008985;IPR013320;IPR000742;IPR001791;IPR003585;IPR000152;IPR027158;IPR027789	Chondroitin sulfate proteoglycan-related;Neurexin-1-alpha;Neurexin
76	fhe-Novel-1-3p	NEJ	maker-scaffold10x_520_pilon-augustus-gene-2.83	BN1106_s470B000290	G7YI27;G4LYW2;G4LYV8;G7YI26;Q59IU0	GO:0016021;GO:0005328	IPR000175	Sodium/chloride dependent neurotransmitter transporter; Transporter
78	fhe-Novel-3-5p	NEJ	maker-scaffold10x_66_pilon-pred_gff_StringTie-gene-0.48	BN1106_s10139B000014	B9VXS2;A8W638;B9VXS1;A8W7J0;Q95VA7	GO:0008234;GO:0006508	IPR025661;IPR000169;IPR025660;IPR013128;IPR000668;IPR013201	Cathepsin L3
78	fhe-Novel-3-5p	NEJ	maker-scaffold10x_487_pilon-snap-gene-0.221	BN1106_s3912B000082	G3QC20;K1QX90;T1FNM6;B5X3A0;I3MRB1	GO:0016021;GO:0005215;GO:0055085	IPR011701;IPR020846;IPR016196;IPR000849	Sugar phosphate exchanger 2;Uncharacterized protein
78	fhe-Novel-3-5p	NEJ	maker-scaffold10x_179_pilon-augustus-gene-0.53	BN1106_s269B000234	H2KUS8;C4QPU9;Q5C689;T1F8G1;R7T7T1	no_go	IPR026794	Putative uncharacterized protein;SJCHGC03832 protein;Uncharacterized protein
78	fhe-Novel-3-5p	NEJ	maker-scaffold10x_78_pilon-snap-gene-0.30	BN1106_s3482B000239	G4LV86;Q5C1V5;G7YW49;Q0P4X0;T1E9A2	GO:0005516; GO:0030425; GO:0044877; GO:0051721; GO:0070016	IPR013258;IPR015943;IPR001680;IPR019775;IPR017986;IPR020472	Striatin, putative;Striatin;Uncharacterized protein;SJCHGC06496 protein;Putative cell-cycle nuclear protein
78	fhe-Novel-3-5p	NEJ	maker-scaffold10x_365_pilon-snap-gene-0.4	BN1106_s4339B000143	G4VFH0;Q5DAT1;G7YJA7;H3C1V5;M4B104	GO:0003676; GO:0005681; GO:0008270	IPR015880;IPR022755	zf-C2H2_jaz domain-containing protein;Zinc finger protein 830;SJCHGC01117 protein
78	fhe-Novel-3-5p	NEJ	maker-scaffold10x_691_pilon-snap-gene-0.43	BN1106_s2867B000110	G7YEU7;F1RAD1;G3NQD0;H3CU16;Q4SK27	GO:0016021	IPR000008	Uncharacterized protein;Synaptotagmin-16
78	fhe-Novel-3-5p	NEJ	maker-scaffold10x_324_pilon-snap-gene-0.77	BN1106_s1092B000157	G7YUH4;Q5DCV8;G4LV42;C1BS69;D3PFN6	GO:0005840;GO:0003735;GO:0006412	IPR002671	60S ribosomal protein L22
78	fhe-Novel-3-5p	NEJ	maker-scaffold10x_483_pilon-snap-gene-0.104	BN1106_s1661B000090	Q56A61;Q86ER5;C1L8C6;C1LN92;C1L8C8	GO:0015935;GO:0003723;GO:0003735;GO:0006412	IPR014720;IPR000851;IPR005324;IPR020568;IPR014721;IPR005711;IPR013810	Small subunit ribosomal protein S2e;MGC115171 protein;SJCHGC06175 protein
78	fhe-Novel-3-5p	NEJ	maker-scaffold10x_237_pilon-snap-gene-0.53	BN1106_s398B000240	G7Y5M1;G4VLK1;H3B0D5;Q3TST4;H0VA55	GO:0005524;GO:0004703;GO:0007165;GO:0038032;GO:0005886;GO:0043066;GO:0046777;GO:0007217	IPR000961;IPR000239;IPR011009;IPR000719;IPR017441;IPR016137;IPR000342;IPR002290;IPR008271	Serine/threonine kinase;G protein-coupled receptor kinase;Uncharacterized protein;Putative uncharacterized protein
78	fhe-Novel-3-5p	NEJ	maker-scaffold10x_381_pilon-snap-gene-0.27	BN1106_s1816B000499	G7YCP1;C1L521;G4VRG7;A7RNR5	GO:0016021	IPR019049	Predicted protein;Putative Transmembrane protein 48;Uncharacterized protein;Nucleoporin NDC1
78	fhe-Novel-3-5p	NEJ	maker-scaffold10x_790_pilon-snap-gene-0.13	BN1106_s3026B000095	C1LG87;C1L4U6;G4V7H0;E0VSL4;R7U4I7	GO:0008441;GO:0046854	IPR020583;IPR000760;IPR020550	3'(2'), 5'-bisphosphate nucleotidase;Inositol monophosphatase family domain containing protein;Putative pap-inositol-1,4-phosphatase;Uncharacterized protein
79	fhe-Novel-4-5p	NEJ	maker-scaffold10x_66_pilon-pred_gff_StringTie-gene-0.48	BN1106_s10139B000014	B9VXS2;A8W638;B9VXS1;A8W7J0;Q95VA7	GO:0008234;GO:0006508	IPR025661;IPR000169;IPR025660;IPR013128;IPR000668;IPR013201	Cathepsin L3
79	fhe-Novel-4-5p	NEJ	maker-scaffold10x_410_pilon-snap-gene-0.19	BN1106_s5131B000050	G7Y6M6;G4V6J1;G4V6J2;C1LIY8;Q5DBH7	GO:0008274; GO:0033566	IPR022042;IPR022214	snRNA-activating protein complex subunit 3;Putative uncharacterized protein;SJCHGC09304 protein
79	fhe-Novel-4-5p	NEJ	maker-scaffold10x_56_pilon-augustus-gene-0.104	BN1106_s235B000265	G7Y3Y1;H2KNS2;G4VM97;M5TUL5;Q214E3	GO:0003824;GO:0016853	IPR001753;IPR014748	Enoyl hydratase;Enoyl-CoA hydratase domain-containing protein 3 mitochondrial;Enoyl-CoA hydratase/isomerase
79	fhe-Novel-4-5p	NEJ	maker-scaffold10x_384_pilon-snap-gene-0.55	BN1106_s4560B000072	M1G4K0;G7YB65;M1G6I5;F6LHR8;F6LHR9	GO:0016021	IPR000301;IPR018499;IPR008952	CD63 antigen;Tetrapanion 2;Tetraspanin 2B;Tetraspanin 2A
79	fhe-Novel-4-5p	NEJ	maker-scaffold10x_289_pilon-augustus-gene-0.93	BN1106_s7866B000032	Q8WT66;B3GUV6;C1LNQ1;C1L8J1;I0FD90	GO:0004619;GO:0006096;GO:0046538	IPR013078;IPR005952;IPR001345	Phosphoglycerate mutase
79	fhe-Novel-4-5p	NEJ	maker-scaffold10x_1194_pilon-snap-gene-0.38	BN1106_s6151B000015	G7YWE4;Q5BXT7;G4VET4;C1LFQ6;H9JMD6	GO:0016874;GO:0008270	IPR011016;IPR013083	E3 ubiquitin-protein ligase MARCH5;Uncharacterized protein;SJCHGC06081 protein
79	fhe-Novel-4-5p	NEJ	maker-scaffold10x_538_pilon-snap-gene-0.102	BN1106_s65B000497	G4VLB9;C1LFL1	GO:0005634; GO:0007049; GO:0016567	no_ipr	ATP synthase mitochondrial F1 complex assembly factor
79	fhe-Novel-4-5p	NEJ	maker-scaffold10x_589_pilon-snap-gene-0.148	BN1106_s15B000247	G7YCN7;G4VQ29;Q5C4M7	no_go	0	Uncharacterized protein;SJCHGC04531 protein
79	fhe-Novel-4-5p	NEJ	maker-scaffold10x_485_pilon-snap-gene-0.83	BN1106_s167B000563	G4LYG3;Q5C3X0;C1LDZ5;G7YT22;K1PUV7	GO:0016021;GO:0006810	IPR018108;IPR023395	Mitochondrial ornithine transporter 1;Ornithine transporter 2 (Solute carrier family 25 member 2);SJCHGC08376 protein
79	fhe-Novel-4-5p	NEJ	maker-scaffold10x_520_pilon-snap-gene-0.4	BN1106_s1236B000186	H2KQT9	no_go	0	Uncharacterized protein
79	fhe-Novel-4-5p	NEJ	maker-scaffold10x_1007_pilon-augustus-gene-0.79	BN1106_s173B000874	Q8MUC0;Q5DGC7;G4LYK6;G7YBU8;A8NY99	GO:0016471;GO:0016820;GO:0015992	IPR005124;IPR009072	Vacuolar ATP synthase subunit G, putative;Vacuolar ATP synthase subunit g,putative;Centromere protein S;ATPase, H+ transporting, lysosomal 13kDa, V1 subunit G1;SJCHGC06668 protein;V-ATPase G subunit
79	fhe-Novel-4-5p	NEJ	maker-scaffold10x_64_pilon-snap-gene-0.67	BN1106_s4663B000094	G7YCY2;C1LJW3;Q5BY30;C1LJW5;Q86EV4	GO:0000502	IPR000717	26S proteasome regulatory subunit N1;26S proteasome regulatory subunit N9;SJCHGC06237 protein;Clone ZZD1379 mRNA sequence.
79	fhe-Novel-4-5p	NEJ	maker-scaffold10x_374_pilon-augustus-gene-0.32	BN1106_s97B000358	G4VF13;H2KUY3;C1LGA5;C1L4V6;G3HHJ1	GO:0016757;GO:0009058;GO:0016740	IPR001296	Uncharacterized protein;Asparagine-linked glycosylation protein 11-like;Glycosyltransferase;Alpha-1 2-mannosyltransferase
79	fhe-Novel-4-5p	NEJ	maker-scaffold10x_267_pilon-snap-gene-0.51	BN1106_s7987B000036	G4V8F5;C1L640;G7YUB3;G4V8F4;C1LIU4	GO:0016021;GO:0005509;GO:0004252;GO:0006508	IPR011992;IPR018247;IPR002610;IPR022764;IPR002048	Stem cell tumor;Putative uncharacterized protein;Family S54 unassigned peptidase (S54 family);Rhomboid-related protein 1/2/3
79	fhe-Novel-4-5p	NEJ	maker-scaffold10x_851_pilon-snap-gene-0.27	BN1106_s1739B000160	Q5C4Y8;G4VHK7;Q5DAU5;T1PIB6;Q177Z0	GO:0000045; GO:1990316; GO:0016021	IPR003961;IPR007110;IPR013783;IPR013098;IPR003599;IPR003598;IPR013106;IPR018731	Putative cell adhesion molecule;AAEL005985-PA;SJCHGC07604 protein;SJCHGC05415 protein;Autophagy-related protein 13
79	fhe-Novel-4-5p	NEJ	maker-scaffold10x_1189_pilon-snap-gene-0.106	BN1106_s48B000382	H2KTA2;T1FMV2;R7T5F5;E9G2H1;J3JXM4	GO:0004449;GO:0000287;GO:0051287;GO:0006099	IPR019818;IPR001804;IPR004434;IPR024084	Putative uncharacterized protein;Isocitrate dehydrogenase (NAD+);Uncharacterized protein
79	fhe-Novel-4-5p	NEJ	maker-scaffold10x_481_pilon-snap-gene-0.101	BN1106_s737B000428	H2KNN3;Q5DH38;G4VJC0;T1G0Y1;Q16NB4	GO:0005840	IPR007379	Putative mitochondrial 39S ribosomal protein L45;Probable 39S ribosomal protein L45 mitochondrial;AAEL012025-PA;SJCHGC06217 protein;Uncharacterized protein
79	fhe-Novel-4-5p	NEJ	maker-scaffold10x_1104_pilon-augustus-gene-0.0	BN1106_s118B000296	H2KTL4;C1LE42;G4VHX3;A1A5K4;A2BDC8	GO:0005634	IPR010678;IPR027417	LOC100036812 protein;LOC100037097 protein;Digestive organ expansion factor homolog;Putative uncharacterized protein
79	fhe-Novel-4-5p	NEJ	maker-scaffold10x_1856_pilon-snap-gene-0.2	BN1106_s796B000485	G7YFH0;G7YBP2;G7YCI5;I1EVI8;I1F1B4	GO:0003676;GO:0008270;GO:0003723;GO:0003964;GO:0015074;GO:0006278	IPR018061;IPR021109;IPR001878;IPR001584;IPR012337;IPR000477	Transposon Ty3-G gap-Pol polyprotein;Retrovirus-related Pol polyprotein from transposon 17.6;Clasp1 cytoplasmic linker associated protein 1;Uncharacterized protein
79	fhe-Novel-4-5p	NEJ	maker-scaffold10x_958_pilon-augustus-gene-0.63	BN1106_s1108B000596	G4VS89;G7Y769;Q5BS69;C1LHZ8;C1LHZ7	GO:0016021	IPR027417	Uncharacterized protein;Putative nad dependent epimerase/dehydratase;NAD dependent epimerase/dehydratase;SJCHGC05825 protein
79	fhe-Novel-4-5p	NEJ	maker-scaffold10x_61_pilon-snap-gene-0.54	BN1106_s406B000293	H2KRS6;G4VQF3;E7F4J4;T1EM07;H0YGS2	GO:0005634;GO:0003700;GO:0004252;GO:0006508;GO:0005667;GO:0003677;GO:0001708;GO:0007566;GO:0045944;GO:0001830;GO:0035329	IPR000818;IPR000209;IPR016361	Uncharacterized protein;Transcriptional enhancer factor (Tef) related;Transcriptional enhancer factor TEF-3
79	fhe-Novel-4-5p	NEJ	maker-scaffold10x_1814_pilon-snap-gene-0.18	BN1106_s858B000302	G7YBJ7;G4VHZ0;Q5C1N4;H3A5D0;Q8MWG6	GO:0007267;GO:0007275;GO:0005576;GO:0005886;GO:0008233;GO:0016539;GO:0006508	IPR009045;IPR000320;IPR001767;IPR003587;IPR006141;IPR001657;IPR003586	Putative sonic hedgehog;SJCHGC05207 protein
79	fhe-Novel-4-5p	NEJ	maker-scaffold10x_917_pilon-snap-gene-0.46	BN1106_s108B000185	E0W0E0;Q17E14;B7PTW2;T1JHJ8;U5EXH7	GO:0005525;GO:0003924;GO:0004871;GO:0007186	IPR000367;IPR001019;IPR011025;IPR027417	Guanine nucleotide-binding protein, putative;Guanine nucleotide-binding protein G, putative;AAEL003989-PA;Uncharacterized protein;Putative g-protein alpha subunit
79	fhe-Novel-4-5p	NEJ	maker-scaffold10x_2146_pilon-snap-gene-0.18	BN1106_s2682B000166	G4VQ17;R7TCJ0;M4AB09;I3KIZ9;D2KVQ3	GO:0016021;GO:0004997	IPR000276;IPR017452;IPR002120	Thyrotropin-releasing hormone receptor 3;Putative thyrotropin-releasing hormone receptor;Uncharacterized protein
82	fhe-Novel-9-3p	NEJ	maker-scaffold10x_502_pilon-pred_gff_StringTie-gene-0.71	BN1106_s1379B000109	Q71TT8;B2LXT9;D3PIP6;Q4U3C7;K7SRY9	GO:0005737;GO:0005856;GO:0005524	IPR004000;IPR020902;IPR004001	Actin;Actin-2
82	fhe-Novel-9-3p	NEJ	maker-scaffold10x_1695_pilon-pred_gff_StringTie-gene-0.47	BN1106_s86B000851	H2KRM1;G4VFI6;C1LG67;C1LG68;M7BPS0	GO:0004527;GO:0003676	IPR006055;IPR013520;IPR012337;IPR003034	Three prime histone mRNA exonuclease 1;Putative 3-5 exonuclease eri1;3'-5' exoribonuclease 1
82	fhe-Novel-9-3p	NEJ	maker-scaffold10x_1784_pilon-pred_gff_StringTie-gene-0.12	BN1106_s3173B000376	G4V8C4;G4V8C5;H2KPA9;F6WCG6;R7V9X3	GO:0030246;GO:0004553;GO:0005975;GO:0032450	IPR011013;IPR000322;IPR025887;IPR017853;IPR000519;IPR017957	Uncharacterized protein;Putative alpha-glucosidase;Lysosomal alpha-glucosidase
82	fhe-Novel-9-3p	NEJ	augustus_masked-scaffold10x_166_pilon-processed-gene-0.13	BN1106_s1578B000131	G7Y8K4;Q5BZE3;G4VHL7;G4VHL6;G4VHL5	GO:0000166;GO:0003743;GO:0030529;GO:0019013;GO:0008270;GO:0003676	IPR012677;IPR000504;IPR000571;IPR013085	Putative eukaryotic translation initiation factor 4h;U11/U12 small nuclear ribonucleoprotein 20 20kDa protein;SJCHGC02553 protein
82	fhe-Novel-9-3p	NEJ	maker-scaffold10x_1272_pilon-augustus-gene-0.66	BN1106_s2855B000113	G4M1K7;G7Y9H5;G7YST2;G3TRR8;H2LBK1	GO:0004842;GO:0008270	IPR001810;IPR013323;IPR008974;IPR001293	Uncharacterized protein;Putative uncharacterized protein;F-box protein 40;F-box protein 30
82	fhe-Novel-9-3p	NEJ	maker-scaffold10x_102_pilon-snap-gene-0.37	BN1106_s516B000294	G7YDM6;G4VHP4;S4RHX4;S4RHY5;L7M9M6	GO:0031461;GO:0006511	IPR016157;IPR016158;IPR001373;IPR019559;IPR016159;IPR011991;IPR003788	Putative cullin;Cullin 1;Putative cullin-1;Uncharacterized protein
82	fhe-Novel-9-3p	NEJ	maker-scaffold10x_8_pilon-augustus-gene-0.15	BN1106_s4586B000109	G7YAZ0;Q5DAR1	no_go	IPR001611	Leucine-rich repeat-containing protein 51;SJCHGC07175 protein
82	fhe-Novel-9-3p	NEJ	maker-scaffold10x_7_pilon-snap-gene-0.32	BN1106_s386B000269	B2KYE3;Q1M156;H2KV11;B4IXY2;B0X5J3	GO:0005737;GO:0004459;GO:0044262;GO:0006096	IPR001557;IPR011304;IPR018177;IPR022383;IPR001236;IPR015955;IPR016040	L-lactate dehydrogenase (EC 1.1.1.27)
82	fhe-Novel-9-3p	NEJ	maker-scaffold10x_103_pilon-snap-gene-0.106	BN1106_s4325B000120	G7YNT0;C1LGQ5;C1L527;Q5C7H9;G4VEU1	GO:0016459;GO:0005524;GO:0003774	IPR008491;IPR000048;IPR001609;IPR000857;IPR027417	CDK5 regulatory subunit-associated protein 3 (CDK5 activator-binding protein C53);Putative myosin XV;Regulatory subunit-associated protein 3;SJCHGC03338 protein
82	fhe-Novel-9-3p	NEJ	maker-scaffold10x_77_pilon-augustus-gene-0.33	BN1106_s7944B000042	Q5DCG4;G7YH84;G4VNT7;T1EFC0;G3PH08	GO:0008299;GO:0005524;GO:0004363;GO:0003755;GO:0006457;GO:0000413	IPR000092;IPR017446;IPR008949;IPR013816;IPR004887;IPR005615;IPR002130;IPR015943;IPR001680;IPR017986	Uncharacterized protein;Glutathione synthetase;Peptidylprolyl isomerase domain and WD repeat-containing protein 1;SJCHGC06579 protein
82	fhe-Novel-9-3p	NEJ	maker-scaffold10x_1995_pilon-snap-gene-0.46	BN1106_s501B000293	G7YHQ9;D1H0Y7;G4VGW8;H9IJA7;F4WV60	GO:0005524;GO:0004713;GO:0018108;GO:0004715	IPR011009;IPR000719;IPR017441;IPR001245;IPR000980;IPR001452;IPR008266;IPR020635;IPR015015	Abl kinase 1;Tyrosine-protein kinase Abl;Tyrosine kinase;Uncharacterized protein
82	fhe-Novel-9-3p	NEJ	maker-scaffold10x_839_pilon-augustus-gene-0.34	BN1106_s783B000131	G4VNE2;G7YFZ6;N4X226;M2U0C3;E7EM50	GO:0003824;GO:0016740	IPR017849;IPR017850;IPR002591	GPI ethanolamine phosphate transferase 2;Uncharacterized protein
82	fhe-Novel-9-3p	NEJ	maker-scaffold10x_83_pilon-augustus-gene-0.138	BN1106_s997B000230	G7Y3H4;G4LWL8;T1IM68;L7MLD8;J3SBT1	GO:0004177;GO:0009987;GO:0016787	IPR000994;IPR000587;IPR001131	Aminopeptidase P1 (M24 family);Xaa-Pro aminopeptidase;X-prolyl aminopeptidase;Putative xaa-pro aminopeptidase;Uncharacterized protein
82	fhe-Novel-9-3p	NEJ	maker-scaffold10x_1087_pilon-snap-gene-0.64	BN1106_s2827B000094	C7TZJ1;H2KPE3	GO:0008270	IPR001876	Hypotheticial protein;RING1 and YY1-binding protein
82	fhe-Novel-9-3p	NEJ	maker-scaffold10x_321_pilon-snap-gene-0.4	BN1106_s4201B000070	Q501Q9;E2A9I8;M7BAS2;E1BT12;C1LE12	GO:0005524;GO:0004707;GO:0000165	IPR011009;IPR000719;IPR017441;IPR002290;IPR003527;IPR008271	Mitogen-activated protein kinase 15;Uncharacterized protein;Putative serine/threonine-protein kinase C05D10.2;MGC99048 protein
82	fhe-Novel-9-3p	NEJ	maker-scaffold10x_267_pilon-snap-gene-0.55	BN1106_s20766B000005	G7YTZ8;G7Y3Q9	GO:0016757;GO:0016020;GO:0016263;GO:0016266	IPR026842;IPR002659	Glycoprotein-N-acetylgalactosamine 3-beta-galactosyltransferase
82	fhe-Novel-9-3p	NEJ	maker-scaffold10x_717_pilon-snap-gene-0.19	BN1106_s2737B000060	G7YTL6;Q5C1Y6;R7TL68;K1PBY4;C1LFV3	GO:1990817	IPR012937	Protein FAM46C;Putative uncharacterized protein;Protein FAM46A;SJCHGC05065 protein;Uncharacterized protein
82	fhe-Novel-9-3p	NEJ	maker-scaffold10x_149_pilon-snap-gene-0.90	BN1106_s4359B000109	C1LKA9;C1LKB0;G4V8E6;H2KT99;Q5DGL2	no_go	IPR005037	Pre-mRNA-splicing factor 38B;Putative uncharacterized protein;SJCHGC02731 protein
82	fhe-Novel-9-3p	NEJ	maker-scaffold10x_1652_pilon-snap-gene-0.5	BN1106_s3514B000121	G4V7Z2;G7Y2I0;Q5BXZ1;Q5BXR0;T1L654	GO:0003676;GO:0000166	IPR012677;IPR000504	Putative sfrs11 protein;Splicing factor arginine/serine-rich 12;SJCHGC01048 protein;Putative uncharacterized protein;Uncharacterized protein
82	fhe-Novel-9-3p	NEJ	maker-scaffold10x_53_pilon-augustus-gene-0.26	BN1106_s102B000377	G7YEP3;G4V841;E3TFL7;T1DN88;J3RZ37	GO:0006457	IPR002939;IPR001623;IPR018253;IPR008971	DnaJ-like protein subfamily b member 11;Putative DNAj (Hsp40) homolog, subfamily B, member;DnaJ homolog subfamily B member 11;DnaJ subfamily B member 11-like protein
82	fhe-Novel-9-3p	NEJ	maker-scaffold10x_1058_pilon-augustus-gene-0.67	BN1106_s2029B000103	H2KTS2;G7YD90;Q5DD76;K1QWI9;K1QNB1	GO:0005794;GO:0016021;GO:0016757;GO:0006486;GO:0016740	IPR027791;IPR001173;IPR000772	Polypeptide N-acetylgalactosaminyltransferase;Polypeptide N-acetylgalactosaminyltransferase 5;SJCHGC09400 protein
82	fhe-Novel-9-3p	NEJ	maker-scaffold10x_285_pilon-augustus-gene-0.21	BN1106_s5452B000122	G7YF77;G4V6A0;Q5C7H5;K1R846;R7UN67	GO:0006366	IPR013929;IPR013930;IPR016024	Putative uncharacterized protein;RNA polymerase II-associated protein 1;SJCHGC08222 protein;Uncharacterized protein
82	fhe-Novel-9-3p	NEJ	maker-scaffold10x_1096_pilon-snap-gene-0.61	BN1106_s2835B000197	H2KU17;G4V5L7;G4V5L8;U5EY72;Q5TPI0	GO:0005737;GO:0008234;GO:0006914;GO:0015031;GO:0006508	IPR005078	Family C54 unassigned peptidase (C54 family);Autophagy-related protein 4;AGAP004023-PA;Putative peptidase family c54
82	fhe-Novel-9-3p	NEJ	maker-scaffold10x_13_pilon-snap-gene-2.148	BN1106_s5887B000014	G4VHJ1;G7YV19;E7F7H0;G3H5I2;M9P175	GO:0000910;GO:0007088;GO:0051225	IPR026106	Uncharacterized protein;Microtubule-associated protein 9;Putative microtubule-associated protein 9 (Aster-associated protein);Putative uncharacterized protein
82	fhe-Novel-9-3p	NEJ	maker-scaffold10x_200_pilon-snap-gene-0.122	BN1106_s3656B000028	G7YPW0;G4LWX7;R7UTD5;M7AW06;E7F716	GO:0004725;GO:0035335	IPR001251;IPR011074;IPR000387;IPR016130;IPR000242	Uncharacterized protein;Non-receptor protein-tyrosine phosphatase,putative;Protein-tyrosine phosphatase;Tyrosine-protein phosphatase non-receptor type 9
82	fhe-Novel-9-3p	NEJ	maker-scaffold10x_24_pilon-snap-gene-0.46	BN1106_s1010B000166	G7YIX4;G4V7N1;K1QNB2;R7UED9;T1FTK1	GO:0005509	IPR000742;IPR000152;IPR018097;IPR001368;IPR001881;IPR013032;IPR024731	Putative uncharacterized protein;Uncharacterized protein;Delta-like protein 2
82	fhe-Novel-9-3p	NEJ	maker-scaffold10x_253_pilon-snap-gene-0.133	BN1106_s568B000539	G7YDB0;G4VS47;H2SJP0;Q4N1J5;R7QN48	GO:0002161;GO:0005524;GO:0004832;GO:0006450;GO:0006438	IPR001412;IPR002300;IPR014729;IPR009080;IPR013155;IPR009008;IPR002303	Valine-tRNA ligase;Valyl-tRNA synthetase;Uncharacterized protein;Valyl-tRNA synthetase, putative;Stackhouse genomic scaffold, scaffold_422
82	fhe-Novel-9-3p	NEJ	maker-scaffold10x_922_pilon-augustus-gene-0.20	BN1106_s61B000437	H2KQT6;G4VET0;Q5D954;B7Q322;D6X4Q9	GO:0004177;GO:0016805;GO:0030145;GO:0009987	IPR007865;IPR000994;IPR001131	Peptidase, putative;Putative uncharacterized protein;Aminopeptidase P homologue (M24 family);Xaa-Pro aminopeptidase;SJCHGC00876 protein
82	fhe-Novel-9-3p	NEJ	augustus_masked-scaffold10x_259_pilon-processed-gene-0.141	BN1106_s2270B000079	G7YEW0;G4VK74;S4RX24;F6S428;A0JMW2	GO:0003341; GO:0004115; GO:0005737; GO:0005829; GO:0036158; GO:0036159; GO:0044325; GO:0045505	IPR011989;IPR016024;IPR000357;IPR021133	MGC154857 protein;Uncharacterized protein;Putative uncharacterized protein;HEAT repeat-containing protein 2
82	fhe-Novel-9-3p	NEJ	maker-scaffold10x_617_pilon-snap-gene-0.22	BN1106_s337B000310	G4VQ65;T1ED58;G1KHR5;F8QPW5;C3ZRR8	GO:0016831;GO:0030170;GO:0006520;GO:0004058	IPR010977;IPR002129;IPR015424;IPR015421;IPR015422;IPR021115	Putative uncharacterized protein;Dopa decarboxylase;Uncharacterized protein;Aromatic-L-amino-acid decarboxylase
83	fhe-Novel-10-3p	NEJ	maker-scaffold10x_502_pilon-pred_gff_StringTie-gene-0.71	BN1106_s1379B000109	Q71TT8;B2LXT9;D3PIP6;Q4U3C7;K7SRY9	GO:0005737;GO:0005856;GO:0005524	IPR004000;IPR020902;IPR004001	Actin;Actin-2
83	fhe-Novel-10-3p	NEJ	maker-scaffold10x_596_pilon-pred_gff_StringTie-gene-0.17	BN1106_s1139B000356	H2KVI8;H3EN95;T1GL73;H3EAW9;Q94012	GO:0005814; GO:0005856; GO:0005879; GO:0008017; GO:0031514; GO:0034453; GO:0036064; GO:0036126	IPR024963;IPR015880	Protein FAM154A;Uncharacterized protein;Protein T08G11.3
83	fhe-Novel-10-3p	NEJ	maker-scaffold10x_391_pilon-snap-gene-0.53	BN1106_s2542B000101	H2KR64	GO:0003779	IPR001589;IPR001715;IPR018159;IPR002017	Spectrin beta
83	fhe-Novel-10-3p	NEJ	maker-scaffold10x_908_pilon-augustus-gene-0.80	BN1106_s475B000502	H2KQG2;G4VPV3	no_go	0	Uncharacterized protein
83	fhe-Novel-10-3p	NEJ	maker-scaffold10x_2403_pilon-snap-gene-0.23	BN1106_s1699B000181	H3J2F8;C3Z406;A7S530;H3BGE8;R7UCM7	no_go	IPR003409	Predicted protein;Putative uncharacterized protein;Uncharacterized protein
83	fhe-Novel-10-3p	NEJ	maker-scaffold10x_95_pilon-snap-gene-0.32	BN1106_s3153B000161	Q8MWP9;Q8T5G5;G4LXE5;C7C208;G4M1V0	GO:0004519;GO:0003723;GO:0003964;GO:0006278;GO:0016746	IPR005135;IPR000477;IPR002123	Endonuclease-reverse transcriptase;Acyl-CoA:glycerol-3-phosphate acyltransferase
83	fhe-Novel-10-3p	NEJ	maker-scaffold10x_631_pilon-snap-gene-0.28	BN1106_s834B000165	G7YMZ2;G4VBY3;K1QQY6;E0VV66;T1KYI8	no_go	IPR016024;IPR024855	Putative uncharacterized protein;Protein unc-79 homolog;Unc-79-like protein;Uncharacterized protein
83	fhe-Novel-10-3p	NEJ	maker-scaffold10x_598_pilon-snap-gene-0.32	BN1106_s881B000359	G4M1F9;G7Y3D4	GO:0046983	IPR011598	Upstream transcription factor 1, usf1
83	fhe-Novel-10-3p	NEJ	maker-scaffold10x_1041_pilon-snap-gene-0.9	BN1106_s3082B000275	G7YNC0;Q5DA78	no_go	0	Acyl-CoA thioesterase-related;SJCHGC04260 protein
83	fhe-Novel-10-3p	NEJ	maker-scaffold10x_1035_pilon-augustus-gene-0.15	BN1106_s2301B000262	G7YUQ1;G4VAE2;E9G5C4;H3A653;M3ZE82	GO:0016791;GO:0016311	IPR011948;IPR023214;IPR004274	Putative uncharacterized protein;Putative nuclear lim interactor-interacting factor (Nli-interacting factor) (Nli-if);CTD small phosphatase-like protein;Uncharacterized protein
83	fhe-Novel-10-3p	NEJ	maker-scaffold10x_342_pilon-snap-gene-0.38	BN1106_s1974B000292	G4VNF0;Q5DDY9;T2MI74;K1Q6P4;F6R6Z9	GO:0006950	IPR013026;IPR011990;IPR001440;IPR019734	Uncharacterized protein;Putative heat shock protein 70 (Hsp70)-interacting protein;Tetratricopeptide repeat protein 4;SJCHGC01101 protein
83	fhe-Novel-10-3p	NEJ	maker-scaffold10x_92_pilon-augustus-gene-0.54	BN1106_s482B000295	G4VG81;G7YEZ1;I3J8C3;L7MK12;G3PF84	GO:0016020;GO:0005509;GO:0004571	IPR001382	Uncharacterized protein;Er degradation-enhancing alpha-mannosidase-like;ER degradation enhancer mannosidase alpha-like 1;Putative glycosyl hydrolase family 47
83	fhe-Novel-10-3p	NEJ	maker-scaffold10x_370_pilon-augustus-gene-0.34	BN1106_s3082B000276	G4VH67;A9UM11;B3DKD7;L5LCZ5;Q4SKW7	GO:0016021;GO:0055085;GO:0006810	IPR002067;IPR018108;IPR023395	Mitochondrial solute carrier-related;Mitoferrin-1
83	fhe-Novel-10-3p	NEJ	maker-scaffold10x_732_pilon-augustus-gene-0.19	BN1106_s428B000269	G7YMV8;H2MEP7;F7BG98;H0Z4L1;Q4SVS4	GO:0005777;GO:0003676;GO:0000166;GO:0048477;GO:0010468;GO:0007143;GO:0010923	IPR024582;IPR024768;IPR012677;IPR021139;IPR025605;IPR000504	Uncharacterized protein;Limkain-b1
83	fhe-Novel-10-3p	NEJ	maker-scaffold10x_24_pilon-snap-gene-0.36	BN1106_s1659B000224	G7YAK1;H2KTB6;G4V7A6;J3KQU3;G7MXE0	GO:0003723	IPR004087;IPR004088	Rna-binding protein related;Putative uncharacterized protein;RNA-binding protein Nova;RNA-binding protein Nova-1
83	fhe-Novel-10-3p	NEJ	augustus_masked-scaffold10x_443_pilon-processed-gene-0.7	BN1106_s598B000272	G7YSG4;G4VHX5;T1KVG3;Q5C7X9;U4UU07	GO:0046872;GO:0016791;GO:0005543;GO:0035556	IPR005112;IPR001194;IPR004182;IPR010569;IPR017906;IPR011993;IPR001849;IPR002219;IPR022096;IPR005113	Myotubularin-related protein;Myotubularin-related protein 13;SJCHGC09038 protein;Uncharacterized protein
83	fhe-Novel-10-3p	NEJ	maker-scaffold10x_847_pilon-snap-gene-0.35	BN1106_s2561B000367	G4VGX5;G7YH75	GO:0046872;GO:0003676	IPR007087;IPR015880;IPR013087	Putative zinc finger protein;Zinc finger protein 362
83	fhe-Novel-10-3p	NEJ	maker-scaffold10x_689_pilon-snap-gene-0.17	BN1106_s5304B000039	G4VHW4;B3W669;Q86EQ7;G7YP85;T1KC20	GO:0005524;GO:0004674	IPR011009;IPR000719;IPR017441;IPR008271	Protein KINase;Protein kinase;Casein kinase 1 alpha;Clone ZZD1529 mRNA sequence;Uncharacterized protein
83	fhe-Novel-10-3p	NEJ	maker-scaffold10x_647_pilon-snap-gene-0.38	BN1106_s1016B000105	H2KTF3;C1LEA9;G4LWE2;R7TMA9;C3ZIU1	GO:0005097;GO:0032851	IPR000195	TBC1 domain family member 22B;Putative uncharacterized protein;Uncharacterized protein
83	fhe-Novel-10-3p	NEJ	maker-scaffold10x_114_pilon-snap-gene-0.100	BN1106_s2969B000251	C7TZN8;G4VDN8;H2L7F9;K7J999;E0VIH2	GO:0005524;GO:0008026;GO:0003676	IPR011545;IPR014001;IPR001650;IPR027417;IPR014014	DEAD (Asp-Glu-Ala-Asp) box polypeptide 56;DEAD box ATP-dependent RNA helicase, putative;Putative dead box ATP-dependent RNA helicase;Uncharacterized protein
83	fhe-Novel-10-3p	NEJ	maker-scaffold10x_125_pilon-snap-gene-0.19	BN1106_s5457B000036	G7Y9C2;G4LY86;Q5BXJ1;Q5C329;D6WH28	GO:0000288; GO:0000932; GO:0017148; GO:0030015; GO:0060090; GO:0006417	IPR007196;IPR024557	Putative uncharacterized protein;Ccr4-not transcription complex, putative;CCR4-NOT transcription complex subunit 1;SJCHGC08729 protein;SJCHGC07145 protein
83	fhe-Novel-10-3p	NEJ	maker-scaffold10x_1619_pilon-snap-gene-0.16	BN1106_s327B000158	K1Q2F8	no_go	IPR025254	Uncharacterized protein
83	fhe-Novel-10-3p	NEJ	maker-scaffold10x_602_pilon-snap-gene-0.43	BN1106_s6079B000125	H2KVK7;G4LWE1;Q5C0N5;Q23DM3;C1EFM2	GO:0005524;GO:0004674;GO:0008152;GO:0042981	IPR011009;IPR018934;IPR000687;IPR018935;IPR001875;IPR000719;IPR017407	Predicted protein;Serine/threonine-protein kinase rio1 (Rio kinase 1), putative;RIO kinase 1;SJCHGC04428 protein
83	fhe-Novel-10-3p	NEJ	maker-scaffold10x_391_pilon-snap-gene-0.47	BN1106_s2542B000100	G7YDQ8;G4VAL5;E2BNB5;F4WM84;H9HAR2	GO:0003723;GO:0004842;GO:0008270;GO:0016567	IPR024725;IPR000569;IPR002004;IPR009091;IPR003126;IPR013993	E3 ubiquitin-protein ligase UBR5;Putative ubiquitin--protein ligase edd;E3 ubiquitin-protein ligase EDD1;Uncharacterized protein
83	fhe-Novel-10-3p	NEJ	maker-scaffold10x_1482_pilon-augustus-gene-0.22	BN1106_s2474B000182	G4V9Q9;Q5DGG1;G7YBS4;K7X7N7;A7RFF9	GO:0016787;GO:0005524;GO:0008026;GO:0003676	IPR000246;IPR011545;IPR014001;IPR001650;IPR027417;IPR000629;IPR014014	Predicted protein;Family T2 unassigned peptidase (T02 family);Probable ATP-dependent RNA helicase DDX23;Family T2 unassigned peptidase;SJCHGC09117 protein
83	fhe-Novel-10-3p	NEJ	maker-scaffold10x_781_pilon-snap-gene-0.75	BN1106_s3280B000111	G7YU29;G4VI43;H2KVJ4;K9J160;S7MG45	GO:0016021;GO:0055085	IPR016196;IPR011701	Putative uncharacterized protein;Uncharacterized MFS-type transporter C19orf28 homolog;Uncharacterized MFS-type transporter C19orf28;Uncharacterized protein
83	fhe-Novel-10-3p	NEJ	maker-scaffold10x_24_pilon-snap-gene-0.37	BN1106_s215B000587	G7YLE0	no_go	0	Uncharacterized protein
83	fhe-Novel-10-3p	NEJ	snap_masked-scaffold10x_1754_pilon-processed-gene-0.15	BN1106_s388B000452	G7Y8D9;G4VLQ0	GO:0043565;GO:0003700	IPR004827	Putative transcriptional factor nfil3/e4bp4;Nuclear factor interleukin-3-regulated protein
83	fhe-Novel-10-3p	NEJ	maker-scaffold10x_166_pilon-snap-gene-0.16	BN1106_s2145B000022	G7YC61;G4LUC7;Q5DDS0;G7YC60;H2KV14	GO:0016021;GO:0004930;GO:0046872	IPR000276;IPR017452;IPR007087;IPR015880	G-protein coupled receptor, putative;Uncharacterized protein;G-protein coupled receptor;SJCHGC04105 protein
84	fhe-Novel-11-5p	NEJ	maker-scaffold10x_66_pilon-pred_gff_StringTie-gene-0.48	BN1106_s10139B000014	B9VXS2;A8W638;B9VXS1;A8W7J0;Q95VA7	GO:0008234;GO:0006508	IPR025661;IPR000169;IPR025660;IPR013128;IPR000668;IPR013201	Cathepsin L3
84	fhe-Novel-11-5p	NEJ	maker-scaffold10x_365_pilon-snap-gene-0.5	BN1106_s4339B000145	H2KSI2;Q3KZC1;G4VFG9;C1LDY5	no_go	0	Uncharacterized protein;SJCHGC05108 protein
84	fhe-Novel-11-5p	NEJ	maker-scaffold10x_53_pilon-snap-gene-0.75	BN1106_s6331B000044	H2KS52;Q5DEZ0;G4V6G5;G4V6G4;H9K797	GO:0003677;GO:0006281	IPR006640;IPR006642	Putative uncharacterized protein;Zinc finger RAD18 domain-containing protein C1orf124 homolog;Uncharacterized protein;SJCHGC00877 protein
84	fhe-Novel-11-5p	NEJ	maker-scaffold10x_841_pilon-snap-gene-0.63	BN1106_s3346B000081	H2KTE1;C4Q2F2;Q5D9P3;T1J5A4;F1LD55	GO:0005509	IPR011992;IPR018247;IPR002048	Calcyphosine/tpp, putative;Calcyphosin-like protein;SJCHGC06212 protein;Uncharacterized protein
84	fhe-Novel-11-5p	NEJ	maker-scaffold10x_19_pilon-snap-gene-0.100	BN1106_s3034B000148	G4VND6;Q5DF50;Q5DHL7;Q86E29;G7Y579	GO:0005737; GO:0018025	IPR019410;IPR013813;IPR006175	Uncharacterized protein;RutC family protein PH0854;SJCHGC02165 protein;SJCHGC01049 protein;Clone ZZZ293 mRNA sequence
84	fhe-Novel-11-5p	NEJ	maker-scaffold10x_485_pilon-snap-gene-0.76	BN1106_s2246B000173	G4LW36;F4WTJ8;K7IW68;E2AFJ3;F0J8G8	GO:0004721	IPR004843;IPR006186	Serine/threonine-protein phosphatase, EC 3.1.3.16
84	fhe-Novel-11-5p	NEJ	maker-scaffold10x_123_pilon-pred_gff_StringTie-gene-0.74	BN1106_s1708B000092	H2KTC1;L7M5W8;U3JA17;G3MQN7;E1ZWK1	GO:0007155	IPR000421;IPR008979	Nuclear receptor 2C2-associated protein;Putative uncharacterized protein;Putative nuclear receptor 2c2-associated protein;Uncharacterized protein
84	fhe-Novel-11-5p	NEJ	maker-scaffold10x_606_pilon-snap-gene-0.31	BN1106_s5171B000078	G4LWC4;G4LWC5;G7YP98;Q5DEW2	GO:0016301	IPR005301	Mps one binder kinase activator-like 3 (Mob1 homolog 3) (Mob3);Mps one binder kinase activator-like 4;SJCHGC01637 protein
84	fhe-Novel-11-5p	NEJ	snap_masked-scaffold10x_730_pilon-processed-gene-0.121	BN1106_s3192B000196	G7YTT9;Q5DEG8;G4VL32;D7LCB0;U5D144	GO:0003725	IPR017945;IPR006070	Putative uncharacterized protein;YrdC domain-containing protein mitochondrial;SJCHGC02454 protein;Uncharacterized protein
85	fhe-Novel-12-5p	NEJ	maker-scaffold10x_113_pilon-pred_gff_StringTie-gene-0.102	BN1106_s4618B000051	no_uniprot	no_go	no_ipr	Serpin
85	fhe-Novel-12-5p	NEJ	maker-scaffold10x_502_pilon-pred_gff_StringTie-gene-0.71	BN1106_s1379B000109	Q71TT8;B2LXT9;D3PIP6;Q4U3C7;K7SRY9	GO:0005737;GO:0005856;GO:0005524	IPR004000;IPR020902;IPR004001	Actin;Actin-2
85	fhe-Novel-12-5p	NEJ	maker-scaffold10x_1007_pilon-pred_gff_StringTie-gene-0.30	BN1106_s6614B000097	G7YDE9;Q5BZN4;C7TXR7;G4VPP4;B7QBG3	GO:0061630	IPR006573	Neuralized, putative;Putative neuralized-like protein 2;Uncharacterized protein;Neuralized-like protein 2;SJCHGC05272 protein
85	fhe-Novel-12-5p	NEJ	maker-scaffold10x_1335_pilon-snap-gene-0.68	BN1106_s832B000177	G4LZI0;Q5BXD1;R7TQJ0;G3P580;K7FXT2	GO:0003697; GO:0005657; GO:0006974; GO:0008233	IPR003738	Uncharacterized protein;Putative uncharacterized protein;SJCHGC09141 protein
85	fhe-Novel-12-5p	NEJ	maker-scaffold10x_902_pilon-snap-gene-0.60	BN1106_s6580B000054	G7YXV4;C1L479;G4VM62;T1G5G1;Q5F4B4	GO:0016591;GO:0070940;GO:0008284;GO:0045944;GO:0010564	IPR006569;IPR008942;IPR006903	Uncharacterized protein;Putative uncharacterized protein;Regulation of nuclear pre-mRNA domain-containing protein 1B;Cell-cycle related and expression-elevated protein in tumor
85	fhe-Novel-12-5p	NEJ	maker-scaffold10x_973_pilon-augustus-gene-0.30	BN1106_s6125B000032	C1LG05;G4LY28;G7Y4H6;R7VHD4;T1ELH3	GO:0005634;GO:0043565;GO:0005622	IPR003958;IPR009072	Negative cofactor 2 beta;TATA-binding protein-associated phosphoprotein (Dr1)
85	fhe-Novel-12-5p	NEJ	maker-scaffold10x_631_pilon-augustus-gene-0.118	BN1106_s10B000515	G7YPR9;G4VBX8;O15970;H2KTM2;O15969	GO:0016021;GO:0004993;GO:0007210;GO:0004930;GO:0005887;GO:0016907;GO:0007213	IPR000276;IPR017452;IPR000995	Putative biogenic amine (5HT) receptor;5-hydroxytryptamine receptor 1;5-hydroxytryptamine receptor 7;Serotonin receptor-like planarian receptor 4;Serotonin receptor-like planarian receptor 1
85	fhe-Novel-12-5p	NEJ	maker-scaffold10x_95_pilon-snap-gene-0.26	BN1106_s2860B000096	G3VX16;K1QWT3;G5C3Y1	GO:0005813	0	Uncharacterized protein;Leucine-rich repeat-containing protein KIAA1731
85	fhe-Novel-12-5p	NEJ	maker-scaffold10x_631_pilon-snap-gene-0.28	BN1106_s834B000165	G7YMZ2;G4VBY3;K1QQY6;E0VV66;T1KYI8	no_go	IPR016024;IPR024855	Putative uncharacterized protein;Protein unc-79 homolog;Unc-79-like protein;Uncharacterized protein
85	fhe-Novel-12-5p	NEJ	maker-scaffold10x_123_pilon-snap-gene-0.72	BN1106_s3759B000098	H2KPQ9;G4VP66;C1LEM5;T1EMH5;F6Z4Y4	GO:0000145;GO:0006887	IPR010326	Putative exocyst complex component Sec6;Uncharacterized protein;Exocyst complex component sec6, 3;Exocyst complex component 3
85	fhe-Novel-12-5p	NEJ	maker-scaffold10x_1092_pilon-snap-gene-0.2	BN1106_s1685B000244	G7YMW6;Q5C422;G4VRW7	no_go	no_ipr	Uncharacterised
85	fhe-Novel-12-5p	NEJ	maker-scaffold10x_2228_pilon-snap-gene-0.13	BN1106_s976B000307	G7YKP9;G4VDM5	no_go	0	Putative uncharacterized protein;Uncharacterized protein
85	fhe-Novel-12-5p	NEJ	maker-scaffold10x_281_pilon-snap-gene-0.185	BN1106_s5997B000050	H2KU45;Q5FX73;Q3ZFF5;F6RED3;H2Q6V7	GO:0004721	IPR004843;IPR006186	Serine/threonine-protein phosphatase (EC 3.1.3.16)
85	fhe-Novel-12-5p	NEJ	maker-scaffold10x_1779_pilon-augustus-gene-0.11	BN1106_s1985B000403	G7Y4Y0;C1L4E6;G4VRB5;G7Y4X9;Q5C004	GO:0016787;GO:0003824	IPR017849;IPR017850;IPR024873;IPR002591	Phosphodiesterase-nucleotide pyrophosphatase;Putative ectonucleotide pyrophosphatase/phosphodiesterase;Ectonucleotide pyrophosphatase/phosphodiesterase family member 5;SJCHGC01645 protein
85	fhe-Novel-12-5p	NEJ	maker-scaffold10x_628_pilon-pred_gff_StringTie-gene-0.80	BN1106_s188B000222	H2KRZ3;G4LX70;Q5BZU5;R7U8F2;K1Q4K9	no_go	IPR005036	Protein phosphatase 1 binding protein, putative;CBM21 domain-containing protein CG9619;Uncharacterized protein;SJCHGC02359 protein
85	fhe-Novel-12-5p	NEJ	maker-scaffold10x_919_pilon-augustus-gene-0.85	BN1106_s28B000399	G7Y6K0;G4V7C0;Q5DB01;K1Q2Y9;H3ATV2	GO:0005815; GO:0008092; GO:0051493	IPR001611;IPR025875	Putative uncharacterized protein;Centriolin;Uncharacterized protein;SJCHGC05535 protein
85	fhe-Novel-12-5p	NEJ	maker-scaffold10x_55_pilon-augustus-gene-0.13	BN1106_s255B000346	G7YBC9;D3DMK5;G1M6H0;H3CIR6;H2THC6	GO:0005524;GO:0004674;GO:0004697;GO:0008270;GO:0035556	IPR000961;IPR000008;IPR011009;IPR017892;IPR000719;IPR017441;IPR002290;IPR008271;IPR020454;IPR002219;IPR014375	MIP15613p;Uncharacterized protein;Calcium-dependent protein kinase C
85	fhe-Novel-12-5p	NEJ	maker-scaffold10x_103_pilon-snap-gene-0.106	BN1106_s4325B000120	G7YNT0;C1LGQ5;C1L527;Q5C7H9;G4VEU1	GO:0016459;GO:0005524;GO:0003774	IPR008491;IPR000048;IPR001609;IPR000857;IPR027417	CDK5 regulatory subunit-associated protein 3 (CDK5 activator-binding protein C53);Putative myosin XV;Regulatory subunit-associated protein 3;SJCHGC03338 protein
85	fhe-Novel-12-5p	NEJ	maker-scaffold10x_790_pilon-snap-gene-0.10	BN1106_s7523B000020	Q5C196;G7YQA9;G4VSP6;K1PEX0;R7UPQ4	GO:0005634;GO:0003677;GO:0003700	IPR012890;IPR022783	Putative gc-rich sequence DNA-binding factor;GC-rich sequence DNA-binding factor;GC-rich sequence DNA-binding factor-like protein;SJCHGC04405 protein;Uncharacterized protein
85	fhe-Novel-12-5p	NEJ	maker-scaffold10x_247_pilon-augustus-gene-0.49	BN1106_s2771B000138	G7YK58;G4M0R8;E3TG51;K1R5H8;R7VLH0	GO:0016272;GO:0006457	IPR003994;IPR009053;IPR004127;IPR011599	Uxt;Putative uncharacterized protein;Protein UXT;UXT-like protein;Uncharacterized protein
85	fhe-Novel-12-5p	NEJ	maker-scaffold10x_377_pilon-snap-gene-0.61	BN1106_s3693B000172	Q5DHG4;G4VCX9;H2KTH5;G4VCX8;B0BM70	GO:0000124	IPR010750	LOC100144975 protein;SGF29 C-terminal domain-containing protein;SAGA-associated factor 29;SJCHGC00899 protein
85	fhe-Novel-12-5p	NEJ	maker-scaffold10x_370_pilon-augustus-gene-0.34	BN1106_s3082B000276	G4VH67;A9UM11;B3DKD7;L5LCZ5;Q4SKW7	GO:0016021;GO:0055085;GO:0006810	IPR002067;IPR018108;IPR023395	Mitochondrial solute carrier-related;Mitoferrin-1
85	fhe-Novel-12-5p	NEJ	maker-scaffold10x_859_pilon-snap-gene-0.47	BN1106_s718B000190	G7Y5V5;G4M189;K1QKI3;C3XSF7;H3IP42	GO:0009055;GO:0016615;GO:0016616;GO:0015035;GO:0005975;GO:0045454;GO:0006108	IPR002109;IPR022383;IPR001236;IPR015955;IPR010945;IPR016040	Putative uncharacterized protein;Malate dehydrogenase, putative;Putative malate dehydrogenase 1B;Uncharacterized protein
85	fhe-Novel-12-5p	NEJ	maker-scaffold10x_493_pilon-snap-gene-1.40	BN1106_s1887B000361	G7Y858;G7Y857;G4VP15	no_go	0	Uncharacterized protein
85	fhe-Novel-12-5p	NEJ	maker-scaffold10x_1464_pilon-snap-gene-0.33	BN1106_s1206B000280	H2KTU2;G4V899	no_go	IPR018379	Putative uncharacterized protein
85	fhe-Novel-12-5p	NEJ	maker-scaffold10x_734_pilon-augustus-gene-0.2	BN1106_s9567B000024	H2Z4S1;K1QY22;I3JN26;M4AX94;B5X4F3	GO:0004419;GO:0008152	IPR013785;IPR027167;IPR000138;IPR000891	Hydroxymethylglutaryl-CoA lyase, mitochondrial;Uncharacterized protein;Putative 3-hydroxymethyl-3-methylglutaryl-CoA lyase 2
85	fhe-Novel-12-5p	NEJ	snap_masked-scaffold10x_434_pilon-processed-gene-0.72	BN1106_s978B000102	G7Y4E8;G4VTT9;T1KE32;M9PFV2;B4KUK2	GO:0017020;GO:0004721;GO:0007476	IPR002110;IPR020683	GI12213;Uncharacterized protein;Protein phosphatase 1 regulatory subunit 16A;MYPT-75D, isoform B
85	fhe-Novel-12-5p	NEJ	maker-scaffold10x_203_pilon-augustus-gene-0.34	BN1106_s16B000591	G4VBK4;A0MLT1;R7TN52;G1KAY9;T1EEX3	GO:0005509;GO:0004435;GO:0004871;GO:0035556;GO:0006629	IPR000008;IPR011992;IPR011993;IPR001192;IPR016280;IPR009535;IPR017946;IPR015359;IPR000909;IPR001711	Phospholipase C beta;Uncharacterized protein;Putative phospholipase C beta
85	fhe-Novel-12-5p	NEJ	snap_masked-scaffold10x_1007_pilon-processed-gene-0.100	BN1106_s173B000871	H2KSI4;G4LZX9;E2CYN3;F1R417;E9GLV2	GO:0005524;GO:0046872;GO:0005543;GO:0004674;GO:0060287;GO:0035556;GO:0070121	IPR000961;IPR011072;IPR011009;IPR011993;IPR017892;IPR001849;IPR002219;IPR000719;IPR017441;IPR020684;IPR015008;IPR002290;IPR008271	Putative uncharacterized protein;Serine/threonine kinase;Rho-associated protein kinase 2
85	fhe-Novel-12-5p	NEJ	maker-scaffold10x_126_pilon-snap-gene-0.32	BN1106_s1591B000202	G4V9M7;H2KQ88;G7Y9R0	GO:0016021	0	Putative uncharacterized protein;Uncharacterized protein
85	fhe-Novel-12-5p	NEJ	maker-scaffold10x_97_pilon-snap-gene-0.96	BN1106_s1670B000174	H2KQE4;G4V9Y6;A7SGH8;G3PVL8;G3PVM5	GO:0016810;GO:0008270;GO:0008152;GO:0004132	IPR016192;IPR002125;IPR015517;IPR016193;IPR016473	Predicted protein;Uncharacterized protein;Putative deoxycytidylate deaminase;dCMP deaminase
85	fhe-Novel-12-5p	NEJ	maker-scaffold10x_632_pilon-augustus-gene-0.79	BN1106_s54B000417	G7Y2K7;C1L4P7;G4VA86;Q5BXU7;L7MJK2	GO:0016021;GO:0055085	IPR011701;IPR016196;IPR020846	Solute carrier family 16 member 1;Putative monocarboxylate transporter;Monocarboxylate transporter 12-B;Putative integral to membrane;SJCHGC04469 protein
85	fhe-Novel-12-5p	NEJ	maker-scaffold10x_1517_pilon-augustus-gene-0.0	BN1106_s6604B000048	G7YUU3;Q5BYB5;G4V6L6;Q86FB0	GO:0017176	IPR019328	Putative uncharacterized protein;SJCHGC07061 protein;Clone ZZD843 mRNA sequence
85	fhe-Novel-12-5p	NEJ	maker-scaffold10x_1332_pilon-pred_gff_StringTie-gene-0.67	BN1106_s1247B000189	G7YEH7;G4VRU7;G4VRU6;G3MM01;G3MLH1	GO:0016020;GO:0005525;GO:0003924;GO:0007264	IPR027417;IPR005225;IPR001806;IPR020849	Putative uncharacterized protein;Putative ras-dva small gtpase;GTP-binding protein Di-Ras2
85	fhe-Novel-12-5p	NEJ	maker-scaffold10x_730_pilon-snap-gene-0.67	BN1106_s5880B000098	C1LJ73;Q5DHM3;C1L699;C1LJ72;G4VLL0	GO:0004252;GO:0006508	IPR001254;IPR018114;IPR001314;IPR009003	Mastin;Subfamily S1A unassigned peptidase (S01 family);SJCHGC01895 protein
85	fhe-Novel-12-5p	NEJ	maker-scaffold10x_1335_pilon-augustus-gene-0.50	BN1106_s1942B000099	C1LIP1;C1LIP2;C1LIP3;G4VP01;Q5BWY8	no_go	IPR015943;IPR001680;IPR017986	WD repeat protein 53;Putative wd40 protein;SJCHGC00998 protein
85	fhe-Novel-12-5p	NEJ	maker-scaffold10x_451_pilon-snap-gene-0.41	BN1106_s3590B000078	Q5BZ06;G4M101;G4M102;Q86E26;B7PI23	GO:0005737;GO:0005856;GO:0019898	IPR019749;IPR019750;IPR000798;IPR014847;IPR014352;IPR019748;IPR019747;IPR000299;IPR018979;IPR018980;IPR011993	FERM domain-containing protein, putative;4.1 G protein, putative;SJCHGC05939 protein;Clone ZZZ303 mRNA sequence
85	fhe-Novel-12-5p	NEJ	maker-scaffold10x_1104_pilon-snap-gene-0.63	BN1106_s118B000299	C1L417;Q5BWW6;G7YRY9	no_go	0	Uncharacterized protein;Putative uncharacterized protein;SJCHGC01697 protein
85	fhe-Novel-12-5p	NEJ	maker-scaffold10x_1_pilon-snap-gene-0.154	BN1106_s1252B000356	G7YDB6;G4V7M0;G4V7M1;Q5C5M5	GO:0005672;GO:0006367;GO:0003743	IPR004855;IPR009088;IPR009083;IPR013028	Putative tfiia large subunit;Transcription initiation factor TFIIA large subunit;SJCHGC09566 protein
85	fhe-Novel-12-5p	NEJ	maker-scaffold10x_759_pilon-snap-gene-0.20	BN1106_s715B000253	H2KTI3;G4V823;G3TD83;Q5VSC8;Q1LUG4	GO:0046872	IPR004177	Uncharacterized protein;Putative phospholipase DDHD1;Phospholipase DDHD1;Novel protein similar to vertebrate DDHD domain containing 1 (DDHD1)
85	fhe-Novel-12-5p	NEJ	maker-scaffold10x_1013_pilon-augustus-gene-0.98	BN1106_s5715B000050	Q5BSC1;G7YX16;C1L3X8;G4LY65;M4A1N7	GO:0016021;GO:0006810;GO:0055085	IPR018108;IPR023395;IPR002067	Mitochondrial substrate carrier,domain-containing protein;Mitochondrial carrier protein, putative;Solute carrier family 25 member 36;Uncharacterized protein;SJCHGC05138 protein
85	fhe-Novel-12-5p	NEJ	maker-scaffold10x_949_pilon-augustus-gene-0.29	BN1106_s1772B000189	G4V6B1;Q6INH3;M3ZZ11;Q566L1;E3TGK3	GO:0016021;GO:0031966;GO:0006839;GO:0006810	IPR002030;IPR018108;IPR023395	Mitochondrial 2-oxoglutarate/malate carrier protein;Putative mitochondrial 2-oxoglutarate/malate carrier protein;Uncharacterized protein;MGC97830 protein;MGC82600 protein
85	fhe-Novel-12-5p	NEJ	maker-scaffold10x_253_pilon-snap-gene-0.159	BN1106_s880B000146	G7YES5;G4VSG6;R7UNL3;A7SUB4;K1P7L7	GO:0015631; GO:0030992; GO:0031514; GO:0042073; GO:0060271	0	Predicted protein;Putative intraflagellar transport 81 (Carnitine deficiency-associated protein expressed in ventricle 1) (CDV-1 protein);Intraflagellar transport protein 81 homolog;Intraflagellar transport protein 81-like protein;Uncharacterized protein
85	fhe-Novel-12-5p	NEJ	maker-scaffold10x_541_pilon-snap-gene-0.37	BN1106_s20B000502	G7YHS5;G4VM76;H2M9K0;F1SV12;I3LKJ5	GO:0005622;GO:0005096;GO:0005543;GO:0043547;GO:0007165;GO:0016020;GO:0007166	IPR011993;IPR001849;IPR000159;IPR008936;IPR000198;IPR000539	Uncharacterized protein;Putative uncharacterized protein;Rho GTPase-activating protein 44
85	fhe-Novel-12-5p	NEJ	maker-scaffold10x_640_pilon-snap-gene-0.132	BN1106_s3766B000130	H2KPC8;C7TY10;C7TXR5;G4LWU9;Q6DCB9	GO:0008017	IPR024963	Putative uncharacterized protein;Protein FAM154A;MGC84531 protein
85	fhe-Novel-12-5p	NEJ	snap_masked-scaffold10x_199_pilon-processed-gene-0.105	BN1106_s1146B000146	H2KTR0;G4VS44;Q5DCZ4	GO:0003677	IPR017956;IPR001487;IPR011011;IPR002893;IPR013083	Putative zinc finger protein;Zinc finger MYND domain-containing protein 11;SJCHGC09346 protein
85	fhe-Novel-12-5p	NEJ	maker-scaffold10x_802_pilon-pred_gff_StringTie-gene-0.57	BN1106_s4857B000206	H2KRR0;G4M178;Q5C0L5;G0SCZ8;Q6FW16	GO:0004540;GO:0008033	IPR016195;IPR002738	Ribonuclease P-like protein;Ribonuclease p-related;Ribonuclease P/MRP protein subunit RPP1;SJCHGC04519 protein;Strain CBS138 chromosome D complete sequence
85	fhe-Novel-12-5p	NEJ	maker-scaffold10x_111_pilon-augustus-gene-0.7	BN1106_s27B000380	G7YE40;G4VN51;Q1JUB5;G6CQX9;Q17F85	GO:0016021	IPR003961;IPR007110;IPR013783;IPR013098;IPR003599;IPR003598	Putative cell adhesion molecule;Uncharacterized protein;Down syndrome cell adhesion molecule homolog;AAEL003498-PA;Down syndrome cell adhesion molecule
85	fhe-Novel-12-5p	NEJ	maker-scaffold10x_500_pilon-snap-gene-0.55	BN1106_s466B000191	H2KPY4;G7Y2I7;K1PDD7;H2NI62;G3R3N2	ENSGGOT00000010147;GO:0005739;GO:0003824;Unreviewed	IPR025110;IPR020845;IPR000873	Uncharacterized protein;Propionyl-CoA synthetase;Acyl-CoA synthetase short-chain family member 3, mitochondrial
87	fhe-Novel-14-3p	NEJ	maker-scaffold10x_1296_pilon-pred_gff_StringTie-gene-0.42	BN1106_s5723B000080	G7YH82	no_go	no_ipr	Uncharacterised
87	fhe-Novel-14-3p	NEJ	maker-scaffold10x_851_pilon-augustus-gene-0.4	BN1106_s4183B000120	H2KU14;G4VJS4;R7T416	GO:0005484; GO:0006890; GO:0016021	IPR005606	Putative vesicle transport protein SEC20;Protein transport protein SEC20;Uncharacterized protein
87	fhe-Novel-14-3p	NEJ	maker-scaffold10x_10_pilon-snap-gene-0.0	BN1106_s8630B000032	G7YC47;G4V9C3;Q86ET1;C1L8I0;C1LNN9	GO:0005525;GO:0015031;GO:0007264	IPR027417;IPR005225;IPR001806;IPR003579	Rab-protein 8;Putative rab15, 13, 10, 1, 35, 5, and;Ras-related protein RABD2a;SJCHGC02833 protein
87	fhe-Novel-14-3p	NEJ	maker-scaffold10x_998_pilon-augustus-gene-0.72	BN1106_s1654B000286	G4LZ60;G7Y5W7;Q5MAF5;Q5DB99;C1LAE7	GO:0016874	IPR001370	Proteinase inhibitor I32, inhibitor of apoptosis,domain-containing protein;Inhibitor of apoptosis protein,putative;E3 ubiquitin-protein ligase IAP-3;SJCHGC09493 protein;Inhibitor of apoptosis protein
87	fhe-Novel-14-3p	NEJ	maker-scaffold10x_58_pilon-augustus-gene-0.64	BN1106_s115B000505	H2KPP2;G4V6T5;B7PSI7;A7SV86;K1QIK0	GO:0005524;GO:0008026;GO:0003676;GO:0003677;GO:0004518;GO:0006259;GO:0090305	IPR011545;IPR014001;IPR001650;IPR027417;IPR020819;IPR006166;IPR011335	Predicted protein;Putative uncharacterized protein;Fanconi anemia group M protein
87	fhe-Novel-14-3p	NEJ	maker-scaffold10x_1279_pilon-snap-gene-0.55	BN1106_s2844B000231	G7YLW0;G4V715;H2KUW3;Q71SU7;Q86GL8	GO:0003990;GO:0004104	IPR002018;IPR019819;IPR000997;IPR019826	BC026374 protein (S09 family);Acetyl cholinesterase;Acetylcholinesterase;Acetylcholinesterase, putative
87	fhe-Novel-14-3p	NEJ	maker-scaffold10x_65_pilon-snap-gene-0.13	BN1106_s3172B000053	G7YR42;G4LWW0;C1L996;Q86DY0;C1L995	GO:0004497	IPR000308;IPR023410	Putative tyrosine 3-monooxygenase;14-3-3 protein, putative;Putative uncharacterized protein;SJCHGC01745 protein
87	fhe-Novel-14-3p	NEJ	maker-scaffold10x_644_pilon-snap-gene-0.11	BN1106_s147B000460	G7YX60;C1LMG2;Q5DBP2;G4VG70;G4VG69	GO:0016021	IPR020309	Small integral membrane protein 14;Putative uncharacterized protein;SJCHGC06660 protein
87	fhe-Novel-14-3p	NEJ	maker-scaffold10x_179_pilon-augustus-gene-0.53	BN1106_s269B000234	H2KUS8;C4QPU9;Q5C689;T1F8G1;R7T7T1	no_go	IPR026794	Putative uncharacterized protein;SJCHGC03832 protein;Uncharacterized protein
87	fhe-Novel-14-3p	NEJ	maker-scaffold10x_784_pilon-augustus-gene-0.19	BN1106_s3867B000080	G7YV25;Q86EG2;C1LK40;C1L6R1;G4V5L5	GO:0016020;GO:0006897	IPR012466;IPR011993	NECAP-like protein CG9132;Putative uncharacterized protein;Adaptin ear-binding coat-associated protein 1;Clone ZZD434 mRNA sequence
87	fhe-Novel-14-3p	NEJ	maker-scaffold10x_61_pilon-snap-gene-0.52	BN1106_s5518B000081	G7YWX6;G4M0T2;R7T3T7;C3Z1Y5;M3XJ95	GO:0018095;GO:0016874	IPR004344;IPR027750	Putative uncharacterized protein;Tubulin tyrosine ligase-related;Probable tubulin polyglutamylase TTLL1;Uncharacterized protein
87	fhe-Novel-14-3p	NEJ	maker-scaffold10x_365_pilon-snap-gene-0.4	BN1106_s4339B000143	G4VFH0;Q5DAT1;G7YJA7;H3C1V5;M4B104	GO:0003676; GO:0005681; GO:0008270	IPR015880;IPR022755	zf-C2H2_jaz domain-containing protein;Zinc finger protein 830;SJCHGC01117 protein
87	fhe-Novel-14-3p	NEJ	maker-scaffold10x_907_pilon-augustus-gene-0.21	BN1106_s7263B000028	G7YTP1;C4QRU8;T1JB81;C3ZP52;B7PUI4	GO:0005622;GO:0007165	IPR001251;IPR008936;IPR000198	Putative uncharacterized protein;Rho GTPase-activating protein 8;Uncharacterized protein
87	fhe-Novel-14-3p	NEJ	maker-scaffold10x_343_pilon-pred_gff_StringTie-gene-0.33	BN1106_s2393B000218	G7YDF7;C1LEX6;G4VNJ1;S5TRM3;E3TFY1	GO:0005737;GO:0005634;GO:0045892;GO:0003677	IPR011598;IPR026052	Basic helix-loop-helix dimerisation region bHLH,domain-containing protein;DNA-binding protein inhibitor id-1
87	fhe-Novel-14-3p	NEJ	maker-scaffold10x_267_pilon-snap-gene-0.58	BN1106_s87B000323	G7YDK2;G4LUF0;B0W354;T1JH58	GO:0016021	0	Putative uncharacterized protein;Uncharacterized protein
87	fhe-Novel-14-3p	NEJ	maker-scaffold10x_1074_pilon-snap-gene-0.113	BN1106_s73B000493	G4VQW2;Q5D932;K7XWY0;E3TF82;B5M6D3	GO:0015934;GO:0003735;GO:0006412	IPR005822;IPR023564;IPR005755;IPR023563	60S ribosomal protein L13a;60S ribosomal protein l13a;Putative 60s ribosomal protein L13a;SJCHGC04249 protein
87	fhe-Novel-14-3p	NEJ	maker-scaffold10x_77_pilon-augustus-gene-0.29	BN1106_s2662B000418	Q5DH26;C1LUU7;C1LUT9;C1LUU9;C1LUV3	GO:0005840;GO:0003735;GO:0006412	IPR021138;IPR023573	60S ribosomal protein L18a
87	fhe-Novel-14-3p	NEJ	maker-scaffold10x_949_pilon-augustus-gene-0.28	BN1106_s1772B000188	Q5DCR5;Q5DGY1;C1L7A5;Q5D8G4;A3R0V6	GO:0008234;GO:0006508;GO:0004197;GO:0050790	IPR025661;IPR000169;IPR025660;IPR013128;IPR000668;IPR012599	Cathepsin B like protease
87	fhe-Novel-14-3p	NEJ	maker-scaffold10x_520_pilon-snap-gene-0.11	BN1106_s916B000192	C1L566;H2KVK5;K1Q948;Q596I0;G4VSJ5	GO:0008184;GO:0030170;GO:0005975	IPR011833;IPR000811	Putative glycogen phosphorylase;Starch phosphorylase
87	fhe-Novel-14-3p	NEJ	maker-scaffold10x_44_pilon-snap-gene-0.3	BN1106_s2330B000173	G4VA12;G7YG75;Q5DB16;G7YNU5;H6BD99	GO:0007165	IPR020472;IPR001632;IPR016346;IPR015943;IPR001680;IPR019775;IPR017986	Putative g-protein, beta subunit;Guanine nucleotide binding protein (G protein) beta 1;Guanine nucleotide-binding protein subunit beta;G protein B subunit;SJCHGC05537 protein
87	fhe-Novel-14-3p	NEJ	maker-scaffold10x_1017_pilon-snap-gene-0.11	BN1106_s1079B000448	G7Y8H2;Q5DBX8;T1FX50;Q4RLR4;S4RT80	GO:0003993;GO:0046872	IPR004843;IPR008963;IPR015914;IPR025733	Iron/zinc purple acid phosphatase-like protein;SJCHGC01821 protein;Uncharacterized protein
87	fhe-Novel-14-3p	NEJ	maker-scaffold10x_314_pilon-snap-gene-0.11	BN1106_s3542B000068	C1LGS0;Q15ES2;R7V2W1;T1G6M9;H0WCP2	GO:0006486; GO:0008250; GO:0016021; GO:0016740	IPR021149	Oligosaccharyltransferase complex subunit
87	fhe-Novel-14-3p	NEJ	maker-scaffold10x_805_pilon-snap-gene-0.21	BN1106_s3654B000233	G7YM94;G7YS34;C7TY25;Q5C7Y4;G4LZ72	GO:0005509	IPR011992;IPR018247;IPR002048;IPR001125	Sorcin;Programmed cell death protein, putative;SJCHGC06474 protein
87	fhe-Novel-14-3p	NEJ	maker-scaffold10x_317_pilon-snap-gene-0.46	BN1106_s4126B000096	G4VGY6;Q5DAK7;C1L6E5;R7TSA6;M4AS67	GO:0042626	IPR002699	ATPase, H+ transporting, lysosomal 34kDa, V1 subunit D;Putative atp synthase subunit d;Uncharacterized protein;SJCHGC06750 protein
87	fhe-Novel-14-3p	NEJ	maker-scaffold10x_263_pilon-snap-gene-0.17	BN1106_s4554B000044	Q5DCE9;G4VNF4;F8W400;F1QV19;Q7ZVA5	GO:0003839;GO:0006750	IPR013024;IPR017939	Uncharacterized protein;SJCHGC09088 protein;Gamma-glutamyl cyclotransferase
87	fhe-Novel-14-3p	NEJ	maker-scaffold10x_770_pilon-snap-gene-0.29	BN1106_s1388B000165	H2KNU6;O17471;G4LWP9;S6E1I7;G3H7H0	GO:0016020;GO:0005524;GO:0004675;GO:0007178	IPR011009;IPR000719;IPR017441;IPR008271;IPR003605	TGF-beta receptor type-1;TGF-beta receptor, putative;Receptor kinase-1;Tr3 protein
87	fhe-Novel-14-3p	NEJ	maker-scaffold10x_2109_pilon-augustus-gene-0.16	BN1106_s4069B000245	G7YSA8;C1LJM4;C1LJM1;C1LJM2;C1LJM3	GO:0016021;GO:0005886;GO:0005215;GO:0055085	IPR011701;IPR020846;IPR016196;IPR005829;IPR001958	Hippocampus abundant transcript 1 protein
87	fhe-Novel-14-3p	NEJ	maker-scaffold10x_22_pilon-augustus-gene-0.138	BN1106_s1846B000284	G7YSF9;G4VED1	GO:0016021	0	Putative uncharacterized protein
87	fhe-Novel-14-3p	NEJ	maker-scaffold10x_1017_pilon-augustus-gene-0.44	BN1106_s1079B000446	G7YQ92;G4VCR2;F7AU76;F6PGR5;H0UY93	GO:0008612;GO:0034038;GO:0050983	IPR002773;IPR019375	Uncharacterized protein;Putative deoxyhypusine synthase;Deoxyhypusine synthase
87	fhe-Novel-14-3p	NEJ	maker-scaffold10x_932_pilon-snap-gene-0.16	BN1106_s1072B000340	G7Y4U4;G4VHR1;L7M4G6;T1JI87;G3MH15	GO:0004527;GO:0003676	IPR006055;IPR013520;IPR012337;IPR015943;IPR001680;IPR017986	Putative uncharacterized protein;Rex4-related (Xpmc2);RNA exonuclease 4;Uncharacterized protein
87	fhe-Novel-14-3p	NEJ	maker-scaffold10x_324_pilon-augustus-gene-0.35	BN1106_s3733B000118	G7YIH6;G4M1B0;Q5C403	GO:0005634;GO:0003682;GO:0003677	IPR009057;IPR017877;IPR017930;IPR001005	Serine-rich repeat protein , putative;Serine-rich repeat protein;SJCHGC05766 protein
87	fhe-Novel-14-3p	NEJ	maker-scaffold10x_737_pilon-snap-gene-0.2	BN1106_s2188B000065	G7Y8A0;G4VQG1;T1G6S1;U3U7N4;U3U971	GO:0016021;GO:0004930;GO:0007218;GO:0001607	IPR000276;IPR017452;IPR005390	Putative neuropeptide receptor;Neuropeptides capa receptor;Uncharacterized protein;Neuropeptide GPCR A25;Neuropeptide GPCR A29
88	fhe-Novel-15-3p	NEJ	maker-scaffold10x_113_pilon-pred_gff_StringTie-gene-0.102	BN1106_s4618B000051	no_uniprot	no_go	no_ipr	Serpin
88	fhe-Novel-15-3p	NEJ	maker-scaffold10x_502_pilon-pred_gff_StringTie-gene-0.71	BN1106_s1379B000109	Q71TT8;B2LXT9;D3PIP6;Q4U3C7;K7SRY9	GO:0005737;GO:0005856;GO:0005524	IPR004000;IPR020902;IPR004001	Actin;Actin-2
88	fhe-Novel-15-3p	NEJ	maker-scaffold10x_596_pilon-pred_gff_StringTie-gene-0.17	BN1106_s1139B000356	H2KVI8;H3EN95;T1GL73;H3EAW9;Q94012	GO:0005814; GO:0005856; GO:0005879; GO:0008017; GO:0031514; GO:0034453; GO:0036064; GO:0036126	IPR024963;IPR015880	Protein FAM154A;Uncharacterized protein;Protein T08G11.3
88	fhe-Novel-15-3p	NEJ	maker-scaffold10x_1695_pilon-pred_gff_StringTie-gene-0.47	BN1106_s86B000851	H2KRM1;G4VFI6;C1LG67;C1LG68;M7BPS0	GO:0004527;GO:0003676	IPR006055;IPR013520;IPR012337;IPR003034	Three prime histone mRNA exonuclease 1;Putative 3-5 exonuclease eri1;3'-5' exoribonuclease 1
88	fhe-Novel-15-3p	NEJ	maker-scaffold10x_136_pilon-pred_gff_StringTie-gene-0.12	BN1106_s2643B000208	G7Y8S7;C1LFV4;Q5BW74;G4VEY4;D6WV48	GO:0019166;GO:0008270;GO:0016491	IPR013154;IPR002085;IPR011032;IPR013149;IPR016040	Trans-2-enoyl-CoA reductase (NADPH);Putative uncharacterized protein;Putative zinc binding dehydrogenase;Mitochondrial trans-2-enoyl-CoA reductase;SJCHGC04006 protein
88	fhe-Novel-15-3p	NEJ	maker-scaffold10x_713_pilon-pred_gff_StringTie-gene-0.73	BN1106_s98B000758	G7Y9I4;F6VWR7;R7UNS3;F7EKI1;G3WF32	GO:0005929;GO:0030991;GO:0060271;GO:0042073;GO:0007224	IPR011717;IPR013026;IPR011990;IPR013105;IPR019734;IPR001440	Tetratricopeptide repeat protein 21B
88	fhe-Novel-15-3p	NEJ	maker-scaffold10x_44_pilon-augustus-gene-0.61	BN1106_s1553B000110	G7Y6L4;G7Y8N6;G7YL50;G4M1V0;Q5C394	GO:0003723;GO:0003964;GO:0016746;GO:0006278;GO:0007165;GO:0005524;GO:0046872	IPR005135;IPR002123;IPR000477;IPR000698;IPR011021;IPR014752;IPR011022;IPR014753;IPR014756;IPR002110;IPR020683;IPR007087;IPR015880;IPR013087	Acyl-CoA:glycerol-3-phosphate acyltransferase;Beta-arrestin;ATP-binding cassette transporter;Zinc finger protein 341;SJCHGC09145 protein
88	fhe-Novel-15-3p	NEJ	maker-scaffold10x_1723_pilon-augustus-gene-0.71	BN1106_s81B000691	Q5DCK8;G4LVI3;H2KUQ3;G4LVI2;E2AAN9	GO:0006355	IPR012479	SAP30-binding protein;Putative uncharacterized protein;SJCHGC08953 protein
88	fhe-Novel-15-3p	NEJ	maker-scaffold10x_1784_pilon-pred_gff_StringTie-gene-0.12	BN1106_s3173B000376	G4V8C4;G4V8C5;H2KPA9;F6WCG6;R7V9X3	GO:0030246;GO:0004553;GO:0005975;GO:0032450	IPR011013;IPR000322;IPR025887;IPR017853;IPR000519;IPR017957	Uncharacterized protein;Putative alpha-glucosidase;Lysosomal alpha-glucosidase
88	fhe-Novel-15-3p	NEJ	maker-scaffold10x_2148_pilon-snap-gene-0.3	BN1106_s222B000379	G7YRX0;G4VSE9;G4V979;M3ZGY3;H2RSU2	GO:0005543;GO:0005089;GO:0035023	IPR000219;IPR011993;IPR001849;IPR001452	Putative guanine-nucleotide-exchange-factor;Rho guanine nucleotide exchange factor 16;Uncharacterized protein
88	fhe-Novel-15-3p	NEJ	maker-scaffold10x_973_pilon-augustus-gene-0.30	BN1106_s6125B000032	C1LG05;G4LY28;G7Y4H6;R7VHD4;T1ELH3	GO:0005634;GO:0043565;GO:0005622	IPR003958;IPR009072	Negative cofactor 2 beta;TATA-binding protein-associated phosphoprotein (Dr1)
88	fhe-Novel-15-3p	NEJ	maker-scaffold10x_2199_pilon-pred_gff_StringTie-gene-0.41	BN1106_s3606B000124	G7YPS3;G4VD67;K1R1B8;T1J712;H9J1H5	GO:0004105;GO:0006657;GO:0016779;GO:0009058;GO:0003824;GO:0005543	IPR004821;IPR014729;IPR011993;IPR001849	Choline-phosphate cytidylyltransferase; phosphoglycerate dehydrogenase
88	fhe-Novel-15-3p	NEJ	maker-scaffold10x_908_pilon-augustus-gene-0.80	BN1106_s475B000502	H2KQG2;G4VPV3	no_go	0	Uncharacterized protein
88	fhe-Novel-15-3p	NEJ	maker-scaffold10x_203_pilon-snap-gene-0.86	BN1106_s16B000589	G7YQR8;G4VDD3;Q5D8Q3;C1L3X1;E9H4K7	GO:0006511; GO:0016567; GO:0019005; GO:0031146	IPR026303	ATP synthase, H+ transporting, mitochondrial F0 complex, subunit s;Putative uncharacterized protein;ATP synthase subunit s-like protein;SJCHGC01227 protein
88	fhe-Novel-15-3p	NEJ	augustus_masked-scaffold10x_886_pilon-processed-gene-0.13	BN1106_s1855B000094	G7YV37;G4V9K9;R7T522;K1P9W4;Q173R0	GO:0005634;GO:0006355;GO:0003743	IPR020472;IPR007582;IPR015943;IPR001680;IPR017986;IPR019775;IPR006594	Putative uncharacterized protein;Transcription initiation factor TFIID subunit 5;AAEL007067-PA;Uncharacterized protein
88	fhe-Novel-15-3p	NEJ	maker-scaffold10x_631_pilon-augustus-gene-0.118	BN1106_s10B000515	G7YPR9;G4VBX8;O15970;H2KTM2;O15969	GO:0016021;GO:0004993;GO:0007210;GO:0004930;GO:0005887;GO:0016907;GO:0007213	IPR000276;IPR017452;IPR000995	Putative biogenic amine (5HT) receptor;5-hydroxytryptamine receptor 1;5-hydroxytryptamine receptor 7;Serotonin receptor-like planarian receptor 4;Serotonin receptor-like planarian receptor 1
88	fhe-Novel-15-3p	NEJ	maker-scaffold10x_124_pilon-snap-gene-0.17	BN1106_s1872B000138	G7YQG5;G4LXL1;C1L4L6;Q0V8P4;H2SIL1	no_go	IPR014939	DNA replication factor Cdt1 (Double parked homolog);Ris2 protein , putative;Chromatin licensing and DNA replication factor 1;Uncharacterized protein;DNA replication factor
88	fhe-Novel-15-3p	NEJ	maker-scaffold10x_2039_pilon-pred_gff_StringTie-gene-0.25	BN1106_s2914B000123	H2KRK4;G4VL45	no_go	0	Putative uncharacterized protein;Uncharacterized protein
88	fhe-Novel-15-3p	NEJ	maker-scaffold10x_95_pilon-snap-gene-0.32	BN1106_s3153B000161	Q8MWP9;Q8T5G5;G4LXE5;C7C208;G4M1V0	GO:0004519;GO:0003723;GO:0003964;GO:0006278;GO:0016746	IPR005135;IPR000477;IPR002123	Endonuclease-reverse transcriptase;Acyl-CoA:glycerol-3-phosphate acyltransferase
88	fhe-Novel-15-3p	NEJ	maker-scaffold10x_7_pilon-snap-gene-0.32	BN1106_s386B000269	B2KYE3;Q1M156;H2KV11;B4IXY2;B0X5J3	GO:0005737;GO:0004459;GO:0044262;GO:0006096	IPR001557;IPR011304;IPR018177;IPR022383;IPR001236;IPR015955;IPR016040	L-lactate dehydrogenase (EC 1.1.1.27)
88	fhe-Novel-15-3p	NEJ	maker-scaffold10x_254_pilon-augustus-gene-0.14	BN1106_s369B000199	G7YK48;C1LDZ6;G4V8Y1;Q5BSS2;B3MMH1	GO:0005622;GO:0003746	IPR001816;IPR014039;IPR018101;IPR009060;IPR000449	GF15096;Ts translation elongation factor, mitochondrial;Putative elongation factor ts;Elongation factor Ts;SJCHGC03432 protein
88	fhe-Novel-15-3p	NEJ	augustus_masked-scaffold10x_1086_pilon-processed-gene-0.85	BN1106_s3B001031	G4VJ86;G4VTU1;C1L449;G7YCQ4;S9Y743	GO:0005524;GO:0004693;GO:0051301;GO:0004674	IPR011009;IPR000719;IPR017441;IPR002290;IPR008271	Cell division protein kinase 9-B;Putative cell division protein kinase 9-B (EC 2.7.11.22) (EC 2.7.11.23) (Cyclin-dependent kinase 9-B);Serine/threonine kinase;Cyclin-dependent kinase 9
88	fhe-Novel-15-3p	NEJ	maker-scaffold10x_1332_pilon-snap-gene-0.35	BN1106_s2081B000158	G7YTU4;G4VSP4;G7YXG7;G4VSD1;G4V968	GO:0004518;GO:0006281;GO:0090305;GO:0003723;GO:0003964;GO:0006278	IPR026832;IPR006085;IPR010418;IPR008979;IPR010400;IPR000477;IPR000905;IPR017861;IPR017860	Evolutionarily conserved signaling intermediate in Toll pathway mitochondrial;O-sialoglycoprotein endopeptidase
88	fhe-Novel-15-3p	NEJ	maker-scaffold10x_538_pilon-pred_gff_StringTie-gene-0.25	BN1106_s65B000500	Q5BS69;C1LHZ7;C1LHZ8;G7YDV6;G7YTL5	GO:0016021	IPR027417	Uncharacterized protein;NAD dependent epimerase/dehydratase;SJCHGC05825 protein
88	fhe-Novel-15-3p	NEJ	maker-scaffold10x_493_pilon-snap-gene-1.17	BN1106_s602B000098	G7Y4R6;G4VQY1;R7UB24;E9G8Z9;K1R8T3	GO:0005622;GO:0007165	IPR000008;IPR001478;IPR008936;IPR000198	Putative uncharacterized protein;Putative rho gtpase activating protein;Rho GTPase-activating protein 100F;Uncharacterized protein
88	fhe-Novel-15-3p	NEJ	maker-scaffold10x_1035_pilon-augustus-gene-0.15	BN1106_s2301B000262	G7YUQ1;G4VAE2;E9G5C4;H3A653;M3ZE82	GO:0016791;GO:0016311	IPR011948;IPR023214;IPR004274	Putative uncharacterized protein;Putative nuclear lim interactor-interacting factor (Nli-interacting factor) (Nli-if);CTD small phosphatase-like protein;Uncharacterized protein
88	fhe-Novel-15-3p	NEJ	maker-scaffold10x_239_pilon-augustus-gene-0.116	BN1106_s1712B000105	G4VLS3;G7Y4D7;E7F7C1;H0Z1Q6;T2M5J2	GO:0005737; GO:0035591	IPR000980	Uncharacterized protein;Putative sh2a;SH2 domain-containing protein 4A
88	fhe-Novel-15-3p	NEJ	maker-scaffold10x_628_pilon-pred_gff_StringTie-gene-0.80	BN1106_s188B000222	H2KRZ3;G4LX70;Q5BZU5;R7U8F2;K1Q4K9	no_go	IPR005036	Protein phosphatase 1 binding protein, putative;CBM21 domain-containing protein CG9619;Uncharacterized protein;SJCHGC02359 protein
88	fhe-Novel-15-3p	NEJ	maker-scaffold10x_254_pilon-snap-gene-0.27	BN1106_s369B000194	G7YK49;G7YK50	GO:0016021	IPR013032;IPR000742;IPR000884	Uncharacterized protein
88	fhe-Novel-15-3p	NEJ	maker-scaffold10x_483_pilon-snap-gene-0.121	BN1106_s550B000183	G7YQG3;G4VH51;G8JE45;C3Y268;Q25126	GO:0005634;GO:0003677;GO:0006355;GO:0006351	IPR022102;IPR002100	Putative uncharacterized protein;Putative myocyte-specific enhancer factor 2a;Myocyte-specific enhancer factor 2C;Myocyte enhancer factor 2;MEF2
88	fhe-Novel-15-3p	NEJ	snap_masked-scaffold10x_430_pilon-processed-gene-0.15	BN1106_s2989B000142	G7YR13;T1G666;T1G0P3;R7US26;B4R573	GO:0016020;GO:0005249	IPR013099;IPR018490;IPR018488;IPR000595;IPR014710;IPR003938;IPR005821	Cyclic nucleotide-gated cation channel alpha-3
88	fhe-Novel-15-3p	NEJ	maker-scaffold10x_281_pilon-augustus-gene-0.209	BN1106_s2866B000132	G7YW22;G4VDB7;T1GYA5;K7IPI0;K1QTL9	GO:0016021;GO:0005524;GO:0004383;GO:0004672;GO:0035556;GO:0016849;GO:0009190	IPR001054;IPR018297;IPR011009;IPR000719;IPR001245;IPR011042;IPR011645	Uncharacterized protein
88	fhe-Novel-15-3p	NEJ	maker-scaffold10x_342_pilon-snap-gene-0.29	BN1106_s855B000402	G7Y4Y7;G4VPB5;Q5D978;H3HSN6;R7UM01	GO:0005965;GO:0003824;GO:0018343;GO:0042127;GO:0016740	IPR026872;IPR001330;IPR008930	Uncharacterized protein;Protein farnesyltransferase subunit beta;SJCHGC09483 protein
88	fhe-Novel-15-3p	NEJ	maker-scaffold10x_7_pilon-snap-gene-1.78	BN1106_s386B000271	H2KNV3;G4VRP5;C1LHA9;C1LHA8;Q5BXR2	GO:0005730;GO:0006364;GO:0042254	IPR001357;IPR010613	SJCHGC06408 protein
88	fhe-Novel-15-3p	NEJ	maker-scaffold10x_98_pilon-snap-gene-0.7	BN1106_s3174B000063	G7YIH0;F2UHF4;M4TBV6;D0P3I9;Q6P370	GO:0005783;GO:0016853;GO:0015035;GO:0045454;GO:0006662	IPR005788;IPR005792;IPR005746;IPR012336;IPR017937;IPR013766	Protein disulfide-isomerase, putative;Disulfide isomerase;Protein disulfide-isomerase A4;Protein disulfide-isomerase;Protein disulfide isomerase family A, member 3;Uncharacterized protein
88	fhe-Novel-15-3p	NEJ	augustus_masked-scaffold10x_349_pilon-processed-gene-0.70	BN1106_s1130B000206	H2KNQ2;G4VPE7;G4VPE6;F7CRH0;E2ARD1	GO:0004427	IPR000664;IPR013577;IPR015943;IPR001680;IPR019775;IPR017986	Lethal(2) giant larvae protein-like protein 1;Uncharacterized protein;Putative inorganic pyrophosphatase;Lethal(2) giant larvae protein homolog 2
88	fhe-Novel-15-3p	NEJ	maker-scaffold10x_647_pilon-snap-gene-0.36	BN1106_s311B000322	G7YL98;G4LYI6;K1RDN4;H9GAD0;B4GFQ4	GO:0016567; GO:1901992	IPR011705;IPR000210;IPR011333;IPR013069;IPR015916;IPR017096;IPR006652;IPR015915;IPR011043	GL21584;Kelch-like protein;Kelch-like protein 18;Uncharacterized protein
88	fhe-Novel-15-3p	NEJ	maker-scaffold10x_217_pilon-snap-gene-0.64	BN1106_s561B000226	G4LX84	no_go	0	Putative uncharacterized protein
88	fhe-Novel-15-3p	NEJ	maker-scaffold10x_247_pilon-snap-gene-0.65	BN1106_s721B000238	G7YHL1;G4VRE7;B3RSI2;C3Z907;F7AKB5	GO:0005524;GO:0004674	IPR011009;IPR007330;IPR000719;IPR017441;IPR002290;IPR008271;IPR015419	Putative uncharacterized protein;Uncharacterized protein;Protein kinase;Serine/threonine-protein kinase ULK3
88	fhe-Novel-15-3p	NEJ	maker-scaffold10x_859_pilon-snap-gene-0.47	BN1106_s718B000190	G7Y5V5;G4M189;K1QKI3;C3XSF7;H3IP42	GO:0009055;GO:0016615;GO:0016616;GO:0015035;GO:0005975;GO:0045454;GO:0006108	IPR002109;IPR022383;IPR001236;IPR015955;IPR010945;IPR016040	Putative uncharacterized protein;Malate dehydrogenase, putative;Putative malate dehydrogenase 1B;Uncharacterized protein
88	fhe-Novel-15-3p	NEJ	maker-scaffold10x_1296_pilon-snap-gene-0.18	BN1106_s4436B000070	G4LVR3;Q86EV0;C7TZF8;Q5DF09;H2KTK8	no_go	IPR004142	Putative uncharacterized protein;Ndr family, putative;SJCHGC02626 protein;Clone ZZD1393 mRNA sequence
88	fhe-Novel-15-3p	NEJ	maker-scaffold10x_1181_pilon-snap-gene-0.1	BN1106_s314B000335	G7YWV4;G4VJV4;F4P9H3;L5KUE2;C3ZBW1	no_go	IPR008962;IPR027417	Putative uncharacterized protein;Hydrocephalus-inducing protein homolog;Hydrocephalus-inducing protein like protein
88	fhe-Novel-15-3p	NEJ	maker-scaffold10x_273_pilon-snap-gene-0.25	BN1106_s2732B000107	G4VJP1;C1LEA4;Q9U3Y9;Q9W0F9;B4HVS6	GO:0005739; GO:0017148; GO:0043023; GO:0090071	IPR004394;IPR025656	GM14405;Uncharacterized protein;Putative uncharacterized protein;312 protein;312, isoform A;312, isoform B;GH16625p
88	fhe-Novel-15-3p	NEJ	maker-scaffold10x_949_pilon-augustus-gene-0.26	BN1106_s907B000230	Q5C7D0;G7YW80	GO:0005634	IPR019024	Putative uncharacterized protein;SJCHGC08877 protein
88	fhe-Novel-15-3p	NEJ	maker-scaffold10x_172_pilon-pred_gff_StringTie-gene-0.51	BN1106_s1456B000151	G7Y8H4;G4VDL5	no_go	0	Putative uncharacterized protein;Uncharacterized protein
88	fhe-Novel-15-3p	NEJ	maker-scaffold10x_460_pilon-snap-gene-0.20	BN1106_s2651B000155	H2KRP8;G7YB00;C1LD75;G4VQE6;H2KVJ9	GO:0016021;GO:0055085	IPR011701;IPR016196	Oxalate/formate antiporter;Putative oxalate:formate antiporter;Monocarboxylate transporter 14;Oxalate:formate antiporter
88	fhe-Novel-15-3p	NEJ	maker-scaffold10x_1331_pilon-snap-gene-0.17	BN1106_s583B000288	Q5DF14;C7DPD5;D2JWR5;D2JVC2;S4R9C4	GO:0005524;GO:0004674	IPR000961;IPR011009;IPR000719;IPR017441;IPR002290;IPR008271	cAMP-dependent protein kinase catalytic subunit;SJCHGC06050 protein;Uncharacterized protein
88	fhe-Novel-15-3p	NEJ	maker-scaffold10x_546_pilon-snap-gene-0.18	BN1106_s5916B000062	Q5BW60;C7TYQ8;G7YE55;B5BP19;G4V6E8	GO:0005891;GO:0005245	IPR008145;IPR027417;IPR001452;IPR000584	Voltage-gated Ca2+ channel B-subunit 1;Voltage-gated Ca2+ channel beta-subunit 1;Calcium channel, voltage-dependent, beta 2 subunit;Putative high voltage-activated calcium channel beta subunit 2;Voltage-dependent L-type calcium channel subunit beta-2;SJCHGC03854 protein
88	fhe-Novel-15-3p	NEJ	maker-scaffold10x_7_pilon-augustus-gene-1.11	BN1106_s304B000459	G7YJI0;G4LX85;H2KSK0;E9HNQ5;K7G673	GO:0000124; GO:0003713; GO:0005643; GO:0006368; GO:0006406; GO:0016578; GO:0045893; GO:0070390; GO:0071819	IPR001632;IPR015943;IPR001680;IPR019775;IPR017986;IPR018783;IPR019152	Transcription and mRNA export factor ENY2 (Enhancer of yellow 2 transcription factor homolog);Chromatin assembly factor I P60 subunit,putative;Chromatin assembly factor 1 subunit B;Coiled-coil domain-containing protein 6;Uncharacterized protein
88	fhe-Novel-15-3p	NEJ	maker-scaffold10x_581_pilon-snap-gene-0.85	BN1106_s2817B000358	G7YAY9;Q7QL50;E9FYN6;Q16J67;B4R3R9	GO:0004657;GO:0006537;GO:0006562	IPR002872;IPR015659;IPR018247	GD17536;Putative uncharacterized protein;Proline dehydrogenase;AAEL013431-PA;AGAP012718-PA
88	fhe-Novel-15-3p	NEJ	maker-scaffold10x_383_pilon-augustus-gene-0.11	BN1106_s46B000390	G4LW65	GO:0000166;GO:0003723	IPR002343;IPR012677;IPR000504	Bruno-like rna binding protein
88	fhe-Novel-15-3p	NEJ	maker-scaffold10x_2746_pilon-augustus-gene-0.1	BN1106_s1776B000234	G4VGJ2;G7YUZ1;Q5DHJ0;H9CXV4;G6CKV7	GO:0005524;GO:0004672;GO:0004674;GO:0004707;GO:0000165	IPR011009;IPR000719;IPR017441;IPR008271;IPR003527;IPR002290	Serine/threonine kinase;Serine/threonine kinase NLK;Serine/threonine-protein kinase NLK;NLK-1;SJCHGC09514 protein
88	fhe-Novel-15-3p	NEJ	maker-scaffold10x_73_pilon-snap-gene-0.22	BN1106_s1039B000505	G4V8I5;N6T4R2;C3Z0S2;S4RHN5;I3KSR9	GO:0009055;GO:0020037;GO:0030151;GO:0016491;GO:0043546	IPR001199;IPR018506;IPR014756;IPR005066;IPR008335;IPR000572;IPR022407	Sulfite oxidase mitochondrial
88	fhe-Novel-15-3p	NEJ	maker-scaffold10x_832_pilon-snap-gene-0.40	BN1106_s1559B000207	G7YMX6;G4VFW1;Q5C2Q4;Q5DBH9;Q5C3Q4	GO:0005524;GO:0017111	IPR003593;IPR003959;IPR003960;IPR027417	Putative aaa family ATPase;Ribosome biogenesis ATPase;SJCHGC04043 protein;SJCHGC01613 protein;Putative uncharacterized protein
88	fhe-Novel-15-3p	NEJ	maker-scaffold10x_440_pilon-augustus-gene-0.15	BN1106_s5556B000119	H2KP38;G4LZ82;Q5BZI2;H3B721;F1QZY9	GO:0005739;GO:0016491;GO:0008270	IPR013154;IPR002085;IPR011032;IPR016040;IPR027061;IPR002364	Reticulon-4-interacting protein 1 homolog, mitochondrial;Zinc binding dehydrogenase, putative;Reticulon-4-interacting protein 1 homolog mitochondrial;Uncharacterized protein;SJCHGC07517 protein
88	fhe-Novel-15-3p	NEJ	maker-scaffold10x_693_pilon-augustus-gene-0.37	BN1106_s1403B000130	G7YNT8;G4LXQ8;G7Y9F5;C3YRR8;H2UG75	GO:0003676;GO:0000166	IPR014720;IPR006535;IPR012677;IPR000504	Putative uncharacterized protein;Apobec-1 complementation factor, putative;APOBEC1 complementation factor;Uncharacterized protein
88	fhe-Novel-15-3p	NEJ	maker-scaffold10x_815_pilon-augustus-gene-1.16	BN1106_s2647B000170	G4LYY6;Q8WSM2;H2KRL7;G4VNM3;D5JEH1	GO:0016021;GO:0005524;GO:0004713;GO:0018108	IPR001828;IPR011009;IPR028082;IPR000719;IPR017441;IPR001245;IPR008266;IPR020635	Venus kinase receptor 2;Tyrosine kinase;Insulin receptor;Receptor tyrosine kinase
88	fhe-Novel-15-3p	NEJ	maker-scaffold10x_833_pilon-snap-gene-0.23	BN1106_s1868B000151	G7YSK1;G4VJA1;T1JDY2;K1R968;G4VJA0	GO:0016021;GO:0004348;GO:0006665;GO:0006680	IPR008928;IPR024462;IPR006775;IPR014551	Bile acid beta-glucosidase-related;Non-lysosomal glucosylceramidase
88	fhe-Novel-15-3p	NEJ	maker-scaffold10x_408_pilon-snap-gene-0.67	BN1106_s9827B000032	G7YDJ7;G4LWF2	no_go	IPR026680	Peptidase
88	fhe-Novel-15-3p	NEJ	maker-scaffold10x_126_pilon-snap-gene-0.32	BN1106_s1591B000202	G4V9M7;H2KQ88;G7Y9R0	GO:0016021	0	Putative uncharacterized protein;Uncharacterized protein
88	fhe-Novel-15-3p	NEJ	augustus_masked-scaffold10x_589_pilon-processed-gene-0.6	BN1106_s189B000726	H2KPT3	no_go	IPR002110;IPR020683	KN motif and ankyrin repeat domain-containing protein 1
88	fhe-Novel-15-3p	NEJ	maker-scaffold10x_1137_pilon-snap-gene-0.108	BN1106_s3630B000296	G7YHA0;G4VIK2;K1PF44;C3ZM13;L7MCR4	GO:0004725;GO:0035335	IPR000387;IPR016130;IPR008356;IPR000242	Putative uncharacterized protein;Putative receptor protein tyrosine phosphatase r (Pcptp1);Tyrosine-protein phosphatase non-receptor type 5;Receptor-type tyrosine-protein phosphatase R;Putative receptor-type tyrosine-protein phosphatase r
88	fhe-Novel-15-3p	NEJ	maker-scaffold10x_581_pilon-snap-gene-0.86	BN1106_s1515B000335	G7Y7C3;G4VHV0;H2Z636;H2Z635;H2Z637	GO:0016021;GO:0022891;GO:0008643;GO:0007099;GO:0010457	IPR026732;IPR020846;IPR016196;IPR005828;IPR003663;IPR005829	Putative sugar transporter;Centrosomal protein;Uncharacterized protein
88	fhe-Novel-15-3p	NEJ	maker-scaffold10x_263_pilon-snap-gene-0.2	BN1106_s1268B000173	H2KQD6;R7VAJ8;E2B3J8;D6WZF1;G6CKL5	GO:0030054;GO:0016021;GO:0045211;GO:0005234;GO:0004970;GO:0035235	IPR001828;IPR018882;IPR019594;IPR001320;IPR001508;IPR028082;IPR001638	Putative uncharacterized protein;Glutamate [NMDA] receptor subunit zeta-1;Putative NMDA-type glutamate receptor 1;Glutamate [NMDA] receptor subunit 1;Uncharacterized protein
88	fhe-Novel-15-3p	NEJ	maker-scaffold10x_1517_pilon-augustus-gene-0.0	BN1106_s6604B000048	G7YUU3;Q5BYB5;G4V6L6;Q86FB0	GO:0017176	IPR019328	Putative uncharacterized protein;SJCHGC07061 protein;Clone ZZD843 mRNA sequence
88	fhe-Novel-15-3p	NEJ	maker-scaffold10x_253_pilon-snap-gene-0.138	BN1106_s9952B000009	G7YQD0;G4VTL1;M3YKJ2;F1R2Y2;G1LSN4	GO:0005509	IPR007110;IPR013783;IPR013098;IPR003598;IPR003599;IPR000884;IPR026823;IPR000742;IPR001881;IPR013032;IPR000152;IPR018097;IPR009030;IPR006605;IPR009017;IPR023413;IPR002035	Uncharacterized protein;Putative titin;Hemicentin-1
88	fhe-Novel-15-3p	NEJ	maker-scaffold10x_1652_pilon-snap-gene-0.8	BN1106_s3341B000119	H2KNF6;G4V7Z6;C1L5D6;Q5DFG1;H3JED2	GO:0005524;GO:0003824;GO:0008152;GO:0016740;GO:0016779	IPR009036;IPR016040;IPR001763;IPR000594;IPR007901	Molybdopterin biosynthesis protein MoeB;Putative ubiquitin-activating enzyme e1;Adenylyltransferase and sulfurtransferase;Uncharacterized protein;SJCHGC00895 protein
88	fhe-Novel-15-3p	NEJ	maker-scaffold10x_1092_pilon-snap-gene-0.1	BN1106_s7088B000030	G4VQB7;G4VQB6;G7YHB2;Q5D8N7;C1LFP2	GO:0016021	IPR013893	Uncharacterized protein;SJCHGC04593 protein
88	fhe-Novel-15-3p	NEJ	maker-scaffold10x_414_pilon-snap-gene-0.56	BN1106_s2913B000085	G7YDN2;G4VG92;Q5C391;D2DJV6;B3NXT9	GO:0005524;GO:0004674;GO:0004672;GO:0051301	IPR011009;IPR000719;IPR017441;IPR008271	GG19601;Cdc7-like protein;Serine/threonine kinase;Cell division control protein 7;SJCHGC03202 protein
88	fhe-Novel-15-3p	NEJ	maker-scaffold10x_464_pilon-augustus-gene-0.107	BN1106_s768B000173	G7YLS8;G4VSU0;Q90YB9;Q66KV8;A4IIU0	GO:0008285	IPR002087;IPR009818;IPR015676;IPR015678	Transducer of ERBB2, 2;Putative transducer of erbb2 (Tob);Protein Tob/BTG;MGC85389 protein;TOB2 protein;Tob
88	fhe-Novel-15-3p	NEJ	snap_masked-scaffold10x_421_pilon-processed-gene-0.4	BN1106_s1412B000171	G4M0M0;A3KLN7;K1QX13;Q06IP9;Q06IP7	GO:0016021;GO:0005216;GO:0005249	IPR018490;IPR018488;IPR000595;IPR005821;IPR013621;IPR014710;IPR003938	Hyperpolarizaion-activated cyclic nucleotide-gated cation channel;Putative uncharacterized protein;Potassium/sodium hyperpolarization-activated cyclic nucleotide-gated channel 2;Hyperpolarization-activated cyclic nucleotide-modulated cation channel splice variant A-II;Hyperpolarization-activated cyclic nucleotide-modulated cation channel splice variant BsD2-I
88	fhe-Novel-15-3p	NEJ	maker-scaffold10x_139_pilon-pred_gff_StringTie-gene-0.37	BN1106_s10217B000030	H3I9P0;H3J080;H3HZL1;H3JAY6;H3JG89	GO:0003723;GO:0003964;GO:0006278;GO:0046872	IPR005135;IPR000477;IPR003286;IPR011011;IPR019786;IPR019787;IPR013083	Uncharacterized protein
88	fhe-Novel-15-3p	NEJ	maker-scaffold10x_4_pilon-snap-gene-0.79	BN1106_s4384B000142	G7YBZ2;G4LY33;G4LY31;G4LY34;Q5BXS3	GO:0003677;GO:0000166;GO:0003676	IPR012677;IPR000504	Tar DNA-binding protein, putative;TAR DNA-binding protein 43;SJCHGC01369 protein
88	fhe-Novel-15-3p	NEJ	maker-scaffold10x_1376_pilon-augustus-gene-0.5	BN1106_s2354B000024	G7YR25;G4M010;T1DBM0;I1ZIB9;G7YN43	no_go	IPR007110;IPR013783;IPR013098;IPR003599;IPR003598;IPR023415;IPR002172;IPR013032;IPR002049;IPR001368	Low-density lipoprotein receptor (Ldl);Basement membrane-specific heparan sulfate proteoglycan core protein;Low density lipoprotein receptor-1;LDL-1
88	fhe-Novel-15-3p	NEJ	maker-scaffold10x_90_pilon-snap-gene-0.110	BN1106_s885B000253	H2KVG0;G4VFJ6;G4VFJ7;T1K9Y2;I7GJC3	GO:0016881	IPR000608;IPR016135	Putative ubiquitin-conjugating enzyme E2 q;Putative ubiquitin conjugating enzyme;Ubiquitin-conjugating enzyme E2 Q1;Macaca fascicularis brain cDNA clone: QtrA-16411, similar to human ubiquitin-conjugating enzyme E2Q (putative) (UBE2Q), mRNA, RefSeq: NM_017582.5;Uncharacterized protein
88	fhe-Novel-15-3p	NEJ	maker-scaffold10x_604_pilon-snap-gene-0.75	BN1106_s2671B000119	G7YAI8;C1LJ82;T1JKM2;B0WRW3;E0VL53	GO:0003951;GO:0004143;GO:0007205;GO:0001729	IPR016064;IPR001206	Sphingosine kinase a, b;Sphingosine kinase 2;Sphingosine kinase A, B, putative;Sphingosine kinase;Uncharacterized protein
88	fhe-Novel-15-3p	NEJ	maker-scaffold10x_360_pilon-snap-gene-0.23	BN1106_s2197B000181	G4VFI8;Q5DDA5;G7YVQ9;C7TZJ7;R7TWV4	GO:0031105;GO:0005525;GO:0007049	IPR000038;IPR027417;IPR016491	Septin-6;Putative septin;Septin-10;Septin-2;SJCHGC01523 protein;Uncharacterized protein
88	fhe-Novel-15-3p	NEJ	maker-scaffold10x_200_pilon-augustus-gene-0.85	BN1106_s1713B000125	H2KSS7;Q5DDJ6;G4LWX4;C1L418;Q5C3C3	GO:0016021;GO:0008250;GO:0004579;GO:0006487;GO:0016740	IPR008814	Hypotherical protein;Ormdl proteins, putative;Oligosaccharyltransferase complex subunit delta;SJCHGC06264 protein;SJCHGC06773 protein
88	fhe-Novel-15-3p	NEJ	maker-scaffold10x_377_pilon-augustus-gene-0.13	BN1106_s181B000527	G7Y478;G4VBM0;R7U878;G4VBL8;H2KSG6	GO:0016021;GO:0005524;GO:0019829;GO:0046872;GO:0006200	IPR023299;IPR018303;IPR008250;IPR001757;IPR023214;IPR006068;IPR006544;IPR004014	Putative cation transporting ATPase;Putative cation-transporting atpase worm;Cation-transporting ATPase 13A3/4/5;Uncharacterized protein
88	fhe-Novel-15-3p	NEJ	maker-scaffold10x_504_pilon-augustus-gene-0.69	BN1106_s442B000291	F2VT59;Q5DEY0;L7M4M5;T1IMT8;K1QJW9	GO:0008289	IPR023393;IPR002913	Phosphatidylcholine transfer protein-like protein
88	fhe-Novel-15-3p	NEJ	maker-scaffold10x_1260_pilon-snap-gene-0.44	BN1106_s1117B000411	G4VGV0;G7YX70;A1A5F9;F6U6I7;F6UPB2	GO:0008270	IPR019542;IPR019786;IPR011011;IPR001965;IPR019787;IPR013083	Phf17 protein;Uncharacterized protein;Protein Jade-1
88	fhe-Novel-15-3p	NEJ	maker-scaffold10x_1723_pilon-snap-gene-0.55	BN1106_s81B000696	G7YCT5;G4VBG8;Q5DAP5;F6QTX9;F7I197	GO:0005634;GO:0016787	IPR005502	Uncharacterized protein;Putative adp-ribosylglycohydrolase;Poly(ADP-ribose) glycohydrolase ARH3;SJCHGC08995 protein
88	fhe-Novel-15-3p	NEJ	maker-scaffold10x_77_pilon-augustus-gene-0.38	BN1106_s2662B000424	G7YVW5;G4VT04;C1LFA9	GO:0046872	IPR004012;IPR000306;IPR017455;IPR011011;IPR013083	RUN and FYVE domain-containing protein 1;Putative run and fyve domain containing protein
88	fhe-Novel-15-3p	NEJ	maker-scaffold10x_1335_pilon-augustus-gene-0.55	BN1106_s1942B000101	G7Y487;G4VP00;G7Y408;B3S1L8;B3S1L7	GO:0016021;GO:0022857;GO:0008643;GO:0055085	IPR020846;IPR016196;IPR005828;IPR011701	Putative uncharacterized protein;Putative sugar transporter;Putative transporter SVOPL;Synaptic vesicle 2-related protein
88	fhe-Novel-15-3p	NEJ	maker-scaffold10x_103_pilon-snap-gene-0.104	BN1106_s736B000233	G7YKZ9;C1L524;G4VES1;Q5DF26;K1PGY5	GO:0005737;GO:0016812;GO:0006208;GO:0004157	IPR006680;IPR011778;IPR011059	Dihydropyrimidinase-like 2;Dihydropyrimidinase related protein-2 (M38 family);Dihydropyrimidinase;SJCHGC09277 protein
88	fhe-Novel-15-3p	NEJ	maker-scaffold10x_531_pilon-snap-gene-0.33	BN1106_s2122B000080	H2KVV9;G4M0X6;C1LGI7;K1QC77;H9GHP1	no_go	IPR027962	Uncharacterized protein;Putative uncharacterized protein
88	fhe-Novel-15-3p	NEJ	maker-scaffold10x_412_pilon-snap-gene-0.23	BN1106_s1286B000398	G4VDV9;G7YA73;D5JG47;T1KAI4;K1Q3U7	GO:0005634;GO:0003676	IPR006941;IPR012337	CCR4-NOT transcription complex subunit 7;Putative ccr4-associated factor;Uncharacterized protein
88	fhe-Novel-15-3p	NEJ	maker-scaffold10x_355_pilon-augustus-gene-0.55	BN1106_s534B000318	G4LUS8;H3HGA0;K1RN59;R7VI17;K7G2U4	no_go	0	Centrosomal protein of 135 kDa (Cep135 protein) (Centrosomal protein 4), putative;Uncharacterized protein;Laminin-like protein epi-1
88	fhe-Novel-15-3p	NEJ	maker-scaffold10x_1332_pilon-snap-gene-0.50	BN1106_s1432B000140	G7YW83;G4VTT2;A7SHV6;R7TZV7;K1QWR1	GO:0016021	IPR006994;IPR027295	Uncharacterised
88	fhe-Novel-15-3p	NEJ	maker-scaffold10x_1597_pilon-snap-gene-0.15	BN1106_s771B000473	G4VHL2;G7Y4D9;Q5BW02;K4ER22;H2RLM9	GO:0003840;GO:0006749	IPR000101	Gamma-glutamyltransferase-like protein 3 (T03 family);Gamma-glutamyltranspeptidase;Uncharacterized protein;Gammaglutamyl-transferase;SJCHGC03544 protein
88	fhe-Novel-15-3p	NEJ	augustus_masked-scaffold10x_179_pilon-processed-gene-0.17	BN1106_s5314B000034	G7YDE3;G4M1C3;Q5C5E0;Q5C0G6	GO:0004181;GO:0008270;GO:0006508	IPR008969;IPR014766;IPR000834	Metallocarboxypeptidase D peptidase unit 2 (M14 family);Carboxypeptidase D;SJCHGC04378 protein;SJCHGC03723 protein
88	fhe-Novel-15-3p	NEJ	augustus_masked-scaffold10x_345_pilon-processed-gene-1.13	BN1106_s2765B000184	H2KQY1;C1L4A6;G4V6B7;H9IL72;E2B4R1	GO:0005840;GO:0003735;GO:0006412	IPR002136;IPR013005;IPR023574	Putative mitochondrial ribosomal protein L4 isoform a;39S ribosomal protein L4, mitochondrial;Putative 50s ribosomal protein L4;39S ribosomal protein L4 mitochondrial;Uncharacterized protein
88	fhe-Novel-15-3p	NEJ	maker-scaffold10x_1459_pilon-snap-gene-0.30	BN1106_s2375B000053	G7YTI5;C4QMX0	GO:0016020;GO:0007154	IPR001774;IPR000742;IPR013032	Putative uncharacterized protein
88	fhe-Novel-15-3p	NEJ	maker-scaffold10x_203_pilon-snap-gene-0.77	BN1106_s2850B000109	H2KNP3;G4VBI9;C1L3Y4;R7UN35;J9JVY5	GO:0016592;GO:0001104	IPR009401;IPR021643	SAPK substrate protein 1;Putative uncharacterized protein;Mediator of RNA polymerase II transcription subunit 13-like;Uncharacterized protein
88	fhe-Novel-15-3p	NEJ	maker-scaffold10x_805_pilon-snap-gene-0.20	BN1106_s3654B000232	H2KTF6;Q5D9F6;G4VLN2;H3DV74;Q4H3A2	GO:0005524;GO:0004707;GO:0000165	IPR011009;IPR003527;IPR008351;IPR000719;IPR002290;IPR008271	Serine/threonine kinase;C-Jun N-terminal kinase;Uncharacterized protein;C-jun N-terminal kinase;SJCHGC05891 protein
88	fhe-Novel-15-3p	NEJ	maker-scaffold10x_1074_pilon-snap-gene-0.101	BN1106_s5019B000058	G7Y4Z6;G4VNK6;Q5DGL1;Q5C1E7;J9KAC0	GO:0005525	IPR027417;IPR006073	Uncharacterized protein;Protein SMG9;SJCHGC06049 protein;SJCHGC07078 protein
88	fhe-Novel-15-3p	NEJ	maker-scaffold10x_764_pilon-snap-gene-0.65	BN1106_s211B000338	Q5D961;C4Q5M7;H2KV37;T1J522;H3AS08	GO:0016020;GO:0016192;GO:0006886	IPR006011;IPR010989;IPR000727;IPR006012	Syntaxin, putative;Syntaxin 16;Uncharacterized protein;SJCHGC01269 protein
88	fhe-Novel-15-3p	NEJ	maker-scaffold10x_1086_pilon-snap-gene-0.100	BN1106_s2683B000112	C4QJA5;Q8CHF7;Q6DH30;Q8NE73;G5B9R9	GO:0004382;GO:0016787;GO:0005737;GO:0043231	IPR000407	Guanosine-diphosphatase, putative;Ectonucleoside triphosphate diphosphohydrolase 4;Uncharacterized protein;Zgc:92668;MKIAA0392 protein;ENTPD4 protein
88	fhe-Novel-15-3p	NEJ	maker-scaffold10x_532_pilon-snap-gene-0.6	BN1106_s5709B000048	G7YI73;G4VKB8;R7T9C7;F6ZCZ9;B5DFL2	GO:0005622;GO:0005524;GO:0043140;GO:0003676;GO:0008283;GO:0006307;GO:0008026	IPR001650;IPR014756;IPR027417;IPR004179;IPR011545;IPR014001;IPR003593	Ascc3 protein;Uncharacterized protein;Putative activating signal cointegrator 1 complex subunit 3, helc1;Activating signal cointegrator 1 complex subunit 3
88	fhe-Novel-15-3p	NEJ	maker-scaffold10x_145_pilon-augustus-gene-2.257	BN1106_s2966B000100	H2KNI0;Q5C1F1;G4VEB9	GO:0005509	IPR011992;IPR018247;IPR002048	Putative serine-rich repeat protein;Serine-rich repeat protein;SJCHGC09362 protein
88	fhe-Novel-15-3p	NEJ	maker-scaffold10x_158_pilon-snap-gene-0.56	BN1106_s42B000584	H2KQZ3;A8D2Z7;G4VS20;R7UL45;C0HAM3	GO:0017119	IPR007255;IPR016159;IPR016632	Component of oligomeric golgi complex 8-like protein;Conserved oligomeric Golgi complex component 8;Uncharacterized protein;Conserved oligomeric Golgi complex subunit 8
88	fhe-Novel-15-3p	NEJ	maker-scaffold10x_2032_pilon-snap-gene-0.5	BN1106_s4219B000169	H2KPU7;G7YFL3	GO:0016301;GO:0004674	IPR028375;IPR001772	MAP/microtubule affinity-regulating kinase 4;Serine/threonine protein kinase
88	fhe-Novel-15-3p	NEJ	maker-scaffold10x_493_pilon-snap-gene-1.16	BN1106_s2372B000132	G4VR61;G7Y4R4;H0UWQ9;G5BVS4	GO:0003341; GO:0060271	IPR026773	Putative fog;Coiled-coil domain-containing protein 11;FOG;Uncharacterized protein
88	fhe-Novel-15-3p	NEJ	maker-scaffold10x_918_pilon-snap-gene-0.4	BN1106_s1808B000105	G4VP89;G7YJ36;G1KBN9;F6UJI9;M3XIC7	GO:0004725;GO:0008138;GO:0035335;GO:0051301	IPR000340;IPR020422;IPR026068;IPR000387;IPR016130	Uncharacterized protein;Putative dual specificity protein phosphatase cdc14;Cell division cycle 14
88	fhe-Novel-15-3p	NEJ	maker-scaffold10x_436_pilon-augustus-gene-0.0	BN1106_s3749B000083	G7YW95;G4V6R1	GO:0016021	0	Putative uncharacterized protein
88	fhe-Novel-15-3p	NEJ	maker-scaffold10x_370_pilon-augustus-gene-0.31	BN1106_s1324B000277	H2KRH5;G4VJ20	GO:0005524;GO:0004672	IPR016024;IPR011009;IPR000719	Protein kinase;Serine/threonine-protein kinase ULK4
88	fhe-Novel-15-3p	NEJ	maker-scaffold10x_500_pilon-snap-gene-0.52	BN1106_s3801B000107	G7YA06;G4LWZ2;G1KLK0;U3K8T6;B3S296	GO:0005874;GO:0000242;GO:0005525;GO:0003924;GO:0051297;GO:0051258	IPR004057;IPR008280;IPR000217;IPR018316;IPR023123;IPR017975;IPR003008	Putative uncharacterized protein;Uncharacterized protein;Tubulin epsilon chain, putative;Tubulin epsilon
88	fhe-Novel-15-3p	NEJ	maker-scaffold10x_703_pilon-snap-gene-0.99	BN1106_s3804B000160	G7Y3U5;G4VHD5;C1LDX8;R7U8V4;A7SN21	GO:0000139;GO:0016021;GO:0005338;GO:0005351;GO:0015780	IPR007271;IPR021189;IPR004689	Predicted protein;UDP-N-acetylglucosamine transporter;Putative sugar transporter;UDP-galactose translocator;Uncharacterized protein
88	fhe-Novel-15-3p	NEJ	maker-scaffold10x_254_pilon-snap-gene-0.21	BN1106_s9937B000036	C3XZR2;Q4RU21;H3DDQ4;L7LXR9;L7MKE4	GO:0016021;GO:0005886;GO:0005215;GO:0055085	IPR011701;IPR020846;IPR016196;IPR005829;IPR001958	Putative uncharacterized protein;Uncharacterized protein
88	fhe-Novel-15-3p	NEJ	maker-scaffold10x_284_pilon-snap-gene-0.111	BN1106_s2852B000175	G4VQ85;H2KS36;U1P1P5;F1LAI1;H9G9M1	GO:0005524;GO:0004674	IPR011009;IPR000719;IPR017441;IPR002290;IPR008271	Serine/threonine-protein kinase 12-B;Serine/threonine kinase;Uncharacterized protein;Aurora kinase b-b
88	fhe-Novel-15-3p	NEJ	maker-scaffold10x_245_pilon-snap-gene-0.125	BN1106_s924B000330	G7YNK9;U5EQQ9;F4MI26;I6R5M9;B4P3B8	GO:0008745;GO:0008270;GO:0009253	IPR002502;IPR017331;IPR015510;IPR006619	GE19223;Putative peptidoglycan recognition protein LC;N-acetylmuramoyl-L-alanine amidase;Peptidoglycan-recognition protein S2-like protein;Putative peptidoglycan recognition protein
88	fhe-Novel-15-3p	NEJ	maker-scaffold10x_412_pilon-snap-gene-0.19	BN1106_s1286B000395	Q5C1H7;G7YA74;G4VDV8;R7VCG6	GO:0016021	IPR018795	Putative uncharacterized protein;Uncharacterized protein;SJCHGC05446 protein
88	fhe-Novel-15-3p	NEJ	snap_masked-scaffold10x_1366_pilon-processed-gene-0.46	BN1106_s99B000252	H2KUI3;H2KUI1;H2KUI2;G7YS90;F1RK99	GO:0016021;GO:0015171;GO:0046872	IPR002293;IPR007087;IPR015880	Uncharacterized protein;Cationic amino acid transporter 3;High affinity cationic amino acid transporter 1
88	fhe-Novel-15-3p	NEJ	maker-scaffold10x_122_pilon-augustus-gene-0.36	BN1106_s517B000381	G7YC48;Q2TUU9;G4V5F7;Q2TUU5;Q49MV4	GO:0005634;GO:0043565;GO:0003700;GO:0003707;GO:0008270;GO:0043401;GO:0006351	IPR008946;IPR001628;IPR013088	Putative nuclear hormone receptor;Nuclear hormone receptor;Two-DBD-nuclear receptor;2DBD-a
88	fhe-Novel-15-3p	NEJ	maker-scaffold10x_873_pilon-augustus-gene-0.58	BN1106_s2663B000057	G4VQI1;G7YAN0;F1PW70;G4M053;H0ZA43	GO:0016020;GO:0015297;GO:0015238;GO:0005786;GO:0008312;GO:0030942;GO:0006614	IPR002528;IPR003210;IPR009018	Uncharacterized protein;Multidrug resistance pump, putative;Putative multidrug resistance pump;Multidrug and toxin extrusion protein 2
88	fhe-Novel-15-3p	NEJ	maker-scaffold10x_14_pilon-snap-gene-0.122	BN1106_s32B000335	G7YRH3;G4VL37;R0KS23;R7VN14;F1SMG7	GO:0005524;GO:0000287;GO:0004674;GO:0004672	IPR011009;IPR000719;IPR017441;IPR002290;IPR008271	Uncharacterized protein;Serine/threonine kinase;Serine/threonine-protein kinase NIM1
88	fhe-Novel-15-3p	NEJ	maker-scaffold10x_1761_pilon-snap-gene-0.42	BN1106_s845B000580	G7YCS1;G4M0K2;Q5C714	GO:0016021	IPR013783;IPR003599;IPR007110	Putative uncharacterized protein;Uncharacterized protein;SJCHGC08699 protein
88	fhe-Novel-15-3p	NEJ	maker-scaffold10x_432_pilon-snap-gene-0.93	BN1106_s1520B000104	G7YLP9;B0EVY6;C4QKR0;E3X2F9;C5J8U0	GO:0004525;GO:0003723;GO:0006396;GO:0005524;GO:0003677;GO:0004386;GO:0016891;GO:0003676	IPR005034;IPR014720;IPR027417;IPR003100;IPR000999;IPR006935;IPR014001;IPR001650	Dicer;Dicer-1, putative;Dicer-1;Uncharacterized protein;Endoribonuclease Dicer
88	fhe-Novel-15-3p	NEJ	maker-scaffold10x_966_pilon-snap-gene-0.80	BN1106_s1736B000242	H2KUN2;C1LD81;G4VCS4;G4VA76;G4VA77	no_go	0	Uncharacterized protein;Putative uncharacterized protein
88	fhe-Novel-15-3p	NEJ	maker-scaffold10x_1006_pilon-augustus-gene-0.6	BN1106_s1255B000314	G7YW54;G4VS04;T1ED10;Q659D0;L7MK40	GO:0005634;GO:0005524;GO:0008026;GO:0003677;GO:0008270;GO:0006355;GO:0004386	IPR012957;IPR023780;IPR016197;IPR002464;IPR009462;IPR014001;IPR001650;IPR027417;IPR000330;IPR000953;IPR009463;IPR019786;IPR001965;IPR019787;IPR013083	Putative chromodomain helicase DNA binding protein;Chromodomain-helicase-DNA-binding protein 3;Putative chromatin remodeling complex wstf-iswi small subunit;Putative uncharacterized protein DKFZp434P202;Uncharacterized protein
88	fhe-Novel-15-3p	NEJ	maker-scaffold10x_481_pilon-snap-gene-0.95	BN1106_s2250B000072	G7YA19;H3DY15;F1LAX8;F1L8T7;G4VIX3	GO:0003723	IPR004087;IPR004088	Poly(RC)-binding protein 3;Poly-binding protein 3;Rna-binding protein related;Poly(RC)-binding protein 2/3/4;Uncharacterized protein
88	fhe-Novel-15-3p	NEJ	maker-scaffold10x_494_pilon-snap-gene-0.41	BN1106_s1676B000269	G4VHQ1;K1QD50;A7SAJ8;C3YCS9;T1JNW6	GO:0016021	IPR019184	Predicted protein;Putative uncharacterized protein;Putative transmembrane protein 17;Transmembrane protein 17;Uncharacterized protein
88	fhe-Novel-15-3p	NEJ	maker-scaffold10x_416_pilon-augustus-gene-0.17	BN1106_s2686B000196	G7YBM0;G4VAZ9;Q3KZ91;Q5C0R0;G3MK89	GO:0016620;GO:0005761;GO:0015935;GO:0006915;GO:0016491	IPR016161;IPR016163;IPR016160;IPR016162;IPR015590;IPR019368;IPR008092	Putative uncharacterized protein;Aldehyde dehydrogenase family 9 member A1-B;SJCHGC01266 protein
88	fhe-Novel-15-3p	NEJ	maker-scaffold10x_1885_pilon-snap-gene-0.19	BN1106_s2976B000121	G4V9C4;G7YFI9;K1QAN9;H3BH56;H2LZS1	GO:0016301;GO:0016740	IPR026064;IPR010796	Putative serine/threonine-protein kinase STE20;Deoxynucleotidyltransferase terminal-interacting protein 1;Uncharacterized protein;Meckel syndrome type 1 protein
88	fhe-Novel-15-3p	NEJ	maker-scaffold10x_275_pilon-snap-gene-0.27	BN1106_s364B000261	G7YAE2;A8IUR4;C3ZMV7;T2MGM8;D8U188	GO:0005576;GO:0016788	IPR018998	Predicted protein;Putative uncharacterized protein;Poly(U)-specific endoribonuclease
88	fhe-Novel-15-3p	NEJ	maker-scaffold10x_1366_pilon-snap-gene-0.32	BN1106_s862B000183	H2KQP9;G4VDW0;G4VDW1;G1L0M5;G1QTQ9	GO:0000794;GO:0001673;GO:0016605;GO:0006974;GO:0010212;GO:0016853	IPR001357;IPR016126;IPR026993	Uncharacterized protein;Putative topbp1;Topoisomerase (DNA) II binding protein 1
88	fhe-Novel-15-3p	NEJ	maker-scaffold10x_520_pilon-snap-gene-0.14	BN1106_s1236B000184	G4VQ60;B3RN83;D1LXG0;F6QWQ3;M3XLF3	GO:0036038; GO:0060271; GO:1904491	IPR011677	DUF1619 domain-containing protein;Tectonic-like protein;Uncharacterized protein
88	fhe-Novel-15-3p	NEJ	maker-scaffold10x_370_pilon-augustus-gene-0.27	BN1106_s1324B000274	H2KRH4;Q5BWZ7;F4WWJ9;H9HR78;B4MZL7	GO:0008270	IPR019786;IPR011011;IPR001965;IPR019787;IPR001841;IPR013083	GK24351;PHD finger protein 14;Uncharacterized protein;SJCHGC03950 protein
88	fhe-Novel-15-3p	NEJ	maker-scaffold10x_345_pilon-snap-gene-1.113	BN1106_s457B000391	G4V6X5;H2KUE7;C1LJ63;C1LJ64;C1LJ65	GO:0000502;GO:0016301	IPR002110;IPR020683	Ankyrin,domain-containing protein;26S proteasome subunit P28-related;Serine/threonine-protein kinase TNNI3K
88	fhe-Novel-15-3p	NEJ	maker-scaffold10x_1458_pilon-snap-gene-0.33	BN1106_s3772B000080	H2KNK6;G4VHD8	GO:0005634;GO:0043565;GO:0003700	IPR004827;IPR000837	Putative uncharacterized protein;Uncharacterized protein
88	fhe-Novel-15-3p	NEJ	maker-scaffold10x_1459_pilon-snap-gene-0.27	BN1106_s397B000173	G4VN40;G7Y9K9	no_go	0	Putative uncharacterized protein;Uncharacterized protein
88	fhe-Novel-15-3p	NEJ	maker-scaffold10x_535_pilon-augustus-gene-0.85	BN1106_s1005B000147	H2KTN5;K1QBA1;H3HEP0;F6UMA3;E9QL78	GO:0008168	IPR001678	Putative methyltransferase NSUN7;Uncharacterized protein
88	fhe-Novel-15-3p	NEJ	maker-scaffold10x_384_pilon-snap-gene-0.64	BN1106_s777B000120	G7YRU0;G4V857;C1LFC4;K1R145;K1RF69	GO:0004177;GO:0008237;GO:0008270;GO:0006508	IPR024571;IPR001930;IPR014782	Glutamyl aminopeptidase;Aminopeptidase A (M01 family);Aminopeptidase N
88	fhe-Novel-15-3p	NEJ	maker-scaffold10x_293_pilon-snap-gene-0.157	BN1106_s2792B000265	H2KP30;G4VIL1	no_go	0	Putative uncharacterized protein;Uncharacterized protein
88	fhe-Novel-15-3p	NEJ	maker-scaffold10x_13_pilon-snap-gene-2.117	BN1106_s4527B000076	H2KU88;G4VIQ0;G4VIQ1;D6X460;H2ZJN8	GO:0004573;GO:0009311	IPR008928;IPR004888	Putative uncharacterized protein;Putative mannosyl-oligosaccharide glucosidase;Mannosyl-oligosaccharide glucosidase;Uncharacterized protein
88	fhe-Novel-15-3p	NEJ	maker-scaffold10x_756_pilon-augustus-gene-0.5	BN1106_s23B000358	G7YUI6;C4PYZ0;F7E688;I3J4T7;C3Y4C5	GO:0008305;GO:0007155;GO:0007229;GO:0045177;GO:0030030;GO:0045184;GO:0030198;GO:0042472;GO:0007613;GO:0001656;GO:2000721;GO:0030511;GO:0048745	IPR013517;IPR013519;IPR000413;IPR013649;IPR018184	Putative uncharacterized protein;Alpha integrin receptor 1;Putative integrin alpha;Uncharacterized protein;Integrin alpha-5
88	fhe-Novel-15-3p	NEJ	maker-scaffold10x_418_pilon-snap-gene-0.86	BN1106_s688B000253	G4V9I0;G7YQK0;K1PZD5;F1SQV3;H2LNX0	GO:0016021;GO:0055085	IPR011701;IPR020846;IPR016196	Uncharacterized protein;Putative solute carrier family 17, member 7 (Vesicular glutamate transporter);MFS transporter ACS family solute carrier family 17 (Sodium-dependent inorganic phosphate cotransporter) member 6/7/8;Vesicular glutamate transporter 2.1
88	fhe-Novel-15-3p	NEJ	maker-scaffold10x_100_pilon-snap-gene-0.1	BN1106_s608B000213	G7Y3P1;G7Y3P3;G4VFY2;T1K1M6;T1H819	GO:0016021;GO:0005234;GO:0004970;GO:0035235;GO:0016020	IPR001320;IPR001638;IPR019594;IPR001508;IPR001828;IPR028082	Putative glutamate receptor, AMPA;Glutamate receptor delta-1 subunit;Probable glutamate receptor;Uncharacterized protein
88	fhe-Novel-15-3p	NEJ	maker-scaffold10x_237_pilon-snap-gene-0.36	BN1106_s398B000242	H2KUH9;G4VGE2;K1QCF7;B7Q2F6;Q9BE69	GO:0005524;GO:0004687;GO:0004674	IPR011009;IPR020675;IPR000719;IPR017441;IPR002290;IPR008271;IPR003961;IPR007110;IPR013783;IPR013098;IPR003599	Ser/Thr protein kinase, putative;Serine/threonine kinase;Myosin light chain kinase smooth muscle;Myosin light chain kinase, smooth muscle;Putative uncharacterized protein
88	fhe-Novel-15-3p	NEJ	maker-scaffold10x_487_pilon-snap-gene-0.236	BN1106_s218B000539	G7Y6E9;R7USH6;S4PX19;K7J3D3;N6UKG5	GO:0016021;GO:0005524;GO:0004383;GO:0004672;GO:0035556;GO:0000166	IPR001054;IPR018297;IPR011009;IPR000719;IPR001245;IPR001828;IPR028082;IPR011645	Guanylate cyclase 32E
88	fhe-Novel-15-3p	NEJ	maker-scaffold10x_2248_pilon-snap-gene-0.3	BN1106_s3562B000206	U3ISY5;D2KZY3;H2NP93;U3K355;F6SHM9	GO:0005634;GO:0004879;GO:0001972;GO:0043565;GO:0003707;GO:0009952;GO:0048514;GO:0009566;GO:0030900;GO:0060173;GO:0001893;GO:0045736;GO:0010596;GO:0001937;GO:0000122;GO:0001764;GO:0060674;GO:0045893;GO:0009956;GO:0060849;GO:0007519;GO:0060707;GO:0003677;GO:0030522;GO:0008270	IPR003068;IPR008946;IPR000536;IPR001723;IPR001628;IPR013088	Nuclear receptor;Uncharacterized protein
88	fhe-Novel-15-3p	NEJ	maker-scaffold10x_383_pilon-snap-gene-1.3	BN1106_s53B000496	G7YUM0;G4V643;F8WQS6;E0VH62;E0YCK8	GO:0005634;GO:0043565;GO:0003700;GO:0016740;GO:0008270	IPR017970;IPR001356;IPR009057;IPR001781	LIM/homeobox protein Lhx9, putative;Islet;Insulin gene enhancer protein isl-1;Putative insulinprotein enhancer protein isl;Insulin gene enhancer protein isl-2b
88	fhe-Novel-15-3p	NEJ	maker-scaffold10x_908_pilon-snap-gene-0.92	BN1106_s284B000285	I6NNS5;K7IWF9;G3JWZ1;U3U4E1;R7VBE1	GO:0016021;GO:0016499;GO:0007631;GO:0004983	IPR000276;IPR017452;IPR000204;IPR000611	Allatotropin receptor;Putative allatotropin receptor;Uncharacterized protein;Neuropeptide GPCR A16
88	fhe-Novel-15-3p	NEJ	maker-scaffold10x_724_pilon-snap-gene-0.110	BN1106_s5834B000032	G7YPB1;G4LWG8	GO:0016021	IPR000008	Putative uncharacterized protein
89	fhe-Novel-16-1-3p	NEJ	maker-scaffold10x_1279_pilon-snap-gene-0.55	BN1106_s2844B000231	G7YLW0;G4V715;H2KUW3;Q71SU7;Q86GL8	GO:0003990;GO:0004104	IPR002018;IPR019819;IPR000997;IPR019826	BC026374 protein (S09 family);Acetyl cholinesterase;Acetylcholinesterase;Acetylcholinesterase, putative
89	fhe-Novel-16-1-3p	NEJ	maker-scaffold10x_384_pilon-snap-gene-0.55	BN1106_s4560B000072	M1G4K0;G7YB65;M1G6I5;F6LHR8;F6LHR9	GO:0016021	IPR000301;IPR018499;IPR008952	CD63 antigen;Tetrapanion 2;Tetraspanin 2B;Tetraspanin 2A
89	fhe-Novel-16-1-3p	NEJ	maker-scaffold10x_1749_pilon-snap-gene-0.6	BN1106_s1381B000154	Q5C7S5	no_go	0	SJCHGC08365 protein
89	fhe-Novel-16-1-3p	NEJ	maker-scaffold10x_188_pilon-augustus-gene-0.47	BN1106_s3158B000070	C1M169;G7Y7P3;Q5DD23;C1L6L8;Q5DF47	GO:0050662;GO:0050577;GO:0042350;GO:0003824;GO:0044237	IPR001509;IPR016040	Tissue specific transplantation antigen P35B;GDP-4-keto-6-deoxy-D-mannose-3, 5-epimerase-4-reductase;Putative nad dependent epimerase/dehydratase;GDP-L-fucose synthase;SJCHGC00869 protein;Putative uncharacterized protein
89	fhe-Novel-16-1-3p	NEJ	maker-scaffold10x_362_pilon-snap-gene-0.42	BN1106_s4400B000096	H2KTT5;G4VHE7;Q4QQD7;C7C212;C7C211	GO:0003723;GO:0003964;GO:0006278;GO:0006281	IPR000477;IPR026171;IPR016024	Reverse transcriptase;Putative uncharacterized protein;Fanconi anemia group I protein homolog
89	fhe-Novel-16-1-3p	NEJ	maker-scaffold10x_520_pilon-snap-gene-0.4	BN1106_s1236B000186	H2KQT9	no_go	0	Uncharacterized protein
89	fhe-Novel-16-1-3p	NEJ	maker-scaffold10x_1549_pilon-pred_gff_StringTie-gene-0.41	BN1106_s1800B000043	H2KUB9;G4VIE4;R7TTI6;R7T428;R7VM08	GO:0016021;GO:0004930	IPR000276;IPR017452	Putative peptide (FMRFamide/somatostatin)-like receptor;FMRFamide receptor;Uncharacterized protein
89	fhe-Novel-16-1-3p	NEJ	maker-scaffold10x_538_pilon-pred_gff_StringTie-gene-0.13	BN1106_s101B000544	G4VLW5;G7YI45;C1LFI4;C1LFE8;G4M208	GO:0016021	IPR021712	UPF0506 domain-containing protein;Putative uncharacterized protein Smp_205580;Hypothetical Schistosoma spp. protein UPF0506
89	fhe-Novel-16-1-3p	NEJ	maker-scaffold10x_80_pilon-snap-gene-0.169	BN1106_s5504B000045	Q25595;H2KRI2;G4LXF8;I6LB49;Q540A3	GO:0016740;GO:0046872	IPR010987;IPR004045;IPR004046;IPR012336	26 Kd glutathione-S-transferase, Sm26, putative;Glutathione S-transferase;Putative glutathione transferase;Clone ZZD245 mRNA sequence
89	fhe-Novel-16-1-3p	NEJ	maker-scaffold10x_158_pilon-snap-gene-0.41	BN1106_s567B000347	Q5D8Z8;C1LK31;C1L6Q3;C1LK32;E3JUU2	GO:0005960;GO:0019464	IPR003016;IPR002930;IPR017453;IPR011053	Glycine cleavage system H protein;SJCHGC05558 protein
89	fhe-Novel-16-1-3p	NEJ	maker-scaffold10x_349_pilon-snap-gene-0.86	BN1106_s9183B000039	F2VT57;G4VQM4;C1LDF0;Q3KZ89;R7V1Q3	GO:0005789;GO:0007029	IPR009787	Hypotheticial protein;Endoplasmic reticulum membrane protein;Uncharacterized protein;SJCHGC08165 protein
89	fhe-Novel-16-1-3p	NEJ	maker-scaffold10x_525_pilon-snap-gene-0.18	BN1106_s136B000267	G7YVR1;G7YFT2;G7YG30;G7YCL6;G7YB05	GO:0004190;GO:0006508	IPR001461;IPR021109	Uncharacterized protein;Putative uncharacterized protein
89	fhe-Novel-16-1-3p	NEJ	maker-scaffold10x_1309_pilon-snap-gene-0.98	BN1106_s1000B000617	G4V8D5;Q5DF57;G4V8D6;L7M6F0;T1JLE9	GO:0030117;GO:0006886;GO:0016192;GO:0006810	IPR022775;IPR000804;IPR011012	Putative zeta-coat protein;Putative coatomer protein complex subunit zeta 1;Coatomer subunit zeta-1;SJCHGC05794 protein;Uncharacterized protein
89	fhe-Novel-16-1-3p	NEJ	maker-scaffold10x_289_pilon-snap-gene-0.14	BN1106_s3727B000146	G7YHS9;C1L4E8;C1L5Z9;Q5DFW9;C1LIH6	GO:0016021	IPR006634;IPR013599;IPR016447	Translocation-associated membrane protein 1;Translocating chain-associated membrane protein 1;SJCHGC06568 protein
89	fhe-Novel-16-1-3p	NEJ	maker-scaffold10x_841_pilon-snap-gene-0.81	BN1106_s698B000162	G7Y494;Q5DBH5;C1L8V3;C1LP67;Q5D9D2	GO:0030529;GO:0019013	IPR027141;IPR010920;IPR001163;IPR006649	Small nuclear ribonucleoprotein Sm D1;Small nuclear ribonucleoprotein D1;SJCHGC01415 protein
89	fhe-Novel-16-1-3p	NEJ	maker-scaffold10x_316_pilon-augustus-gene-0.28	BN1106_s6852B000055	C1LF79;T1G968;G7YLR5;E9GJ88;T1JAC6	GO:0000139; GO:0006506; GO:0016021; GO:0016788; GO:0031227	IPR007217	Protein PER1;Putative uncharacterized protein;Post-GPI attachment to proteins factor 3;Uncharacterized protein
89	fhe-Novel-16-1-3p	NEJ	maker-scaffold10x_81_pilon-snap-gene-0.153	BN1106_s5775B000087	G4VM35;G7Y3K3;Q5DG19;K1R2I1;R7UYR9	GO:0000381; GO:0005634; GO:0080009	0	Putative uncharacterized protein;Pre-mRNA-splicing regulator female-lethal(2)D;SJCHGC02351 protein;Uncharacterized protein
89	fhe-Novel-16-1-3p	NEJ	maker-scaffold10x_56_pilon-snap-gene-0.40	BN1106_s2149B000146	G3MTJ4;L7M4L9;G3MTJ5;S8EQR5;S7UMC0	Unreviewed	IPR007714	Putative uncharacterized protein;Putative catalytic step 2 spliceosome;Putative transcription factor IIB;Transcription factor IIB, putative
89	fhe-Novel-16-1-3p	NEJ	maker-scaffold10x_1708_pilon-snap-gene-0.4	BN1106_s6126B000060	G4VG79;Q5DDN1;H2LXS9;M4AFI4;H2LXT1	GO:0004378;GO:0033164;GO:0009058	IPR027054;IPR001296	Alpha-1,3-mannosyltransferase;Uncharacterized protein;SJCHGC05150 protein
89	fhe-Novel-16-1-3p	NEJ	maker-scaffold10x_1528_pilon-snap-gene-0.12	BN1106_s1419B000168	G7YEC7;C1LZZ2	no_go	0	Protein C6orf152, putative;Lebercilin
89	fhe-Novel-16-1-3p	NEJ	maker-scaffold10x_247_pilon-snap-gene-0.69	BN1106_s2771B000139	G7YK59;H3D449;D3TLG8;F4WFR0;J9K065	GO:0016787	IPR000073	Putative hydrolase;Valacyclovir hydrolase;Uncharacterized protein
89	fhe-Novel-16-1-3p	NEJ	maker-scaffold10x_1435_pilon-snap-gene-0.21	BN1106_s3217B000130	Q5DFA9;G7Y5N9;M3ZMI4;F1NNL3;G8XUS7	GO:0005794;GO:0005765;GO:0005886;GO:0004871;GO:0043123	IPR006629	Lipopolysaccharide-induced tumor necrosis factor-alpha factor homolog;Lipopolysaccharide-induced TNF factor;Uncharacterized protein;SJCHGC06248 protein
91	fhe-Novel-17-5p	NEJ	maker-scaffold10x_502_pilon-pred_gff_StringTie-gene-0.71	BN1106_s1379B000109	Q71TT8;B2LXT9;D3PIP6;Q4U3C7;K7SRY9	GO:0005737;GO:0005856;GO:0005524	IPR004000;IPR020902;IPR004001	Actin;Actin-2
91	fhe-Novel-17-5p	NEJ	maker-scaffold10x_184_pilon-augustus-gene-0.30	BN1106_s1410B000095	G7YFS9;G4VC23;Q5C7K9;Q5C4L3	no_go	IPR003961;IPR013783	Putative anosmin-1 (Kallmann syndrome protein) (Adhesion molecule-like X-linked);Anosmin-1;SJCHGC08319 protein;SJCHGC07467 protein
91	fhe-Novel-17-5p	NEJ	maker-scaffold10x_713_pilon-pred_gff_StringTie-gene-0.73	BN1106_s98B000758	G7Y9I4;F6VWR7;R7UNS3;F7EKI1;G3WF32	GO:0005929;GO:0030991;GO:0060271;GO:0042073;GO:0007224	IPR011717;IPR013026;IPR011990;IPR013105;IPR019734;IPR001440	Tetratricopeptide repeat protein 21B
91	fhe-Novel-17-5p	NEJ	maker-scaffold10x_391_pilon-snap-gene-0.53	BN1106_s2542B000101	H2KR64	GO:0003779	IPR001589;IPR001715;IPR018159;IPR002017	Spectrin beta
91	fhe-Novel-17-5p	NEJ	maker-scaffold10x_44_pilon-augustus-gene-0.61	BN1106_s1553B000110	G7Y6L4;G7Y8N6;G7YL50;G4M1V0;Q5C394	GO:0003723;GO:0003964;GO:0016746;GO:0006278;GO:0007165;GO:0005524;GO:0046872	IPR005135;IPR002123;IPR000477;IPR000698;IPR011021;IPR014752;IPR011022;IPR014753;IPR014756;IPR002110;IPR020683;IPR007087;IPR015880;IPR013087	Acyl-CoA:glycerol-3-phosphate acyltransferase;Beta-arrestin;ATP-binding cassette transporter;Zinc finger protein 341;SJCHGC09145 protein
91	fhe-Novel-17-5p	NEJ	maker-scaffold10x_1784_pilon-pred_gff_StringTie-gene-0.12	BN1106_s3173B000376	G4V8C4;G4V8C5;H2KPA9;F6WCG6;R7V9X3	GO:0030246;GO:0004553;GO:0005975;GO:0032450	IPR011013;IPR000322;IPR025887;IPR017853;IPR000519;IPR017957	Uncharacterized protein;Putative alpha-glucosidase;Lysosomal alpha-glucosidase
91	fhe-Novel-17-5p	NEJ	maker-scaffold10x_284_pilon-snap-gene-0.116	BN1106_s310B000139	S9YIE8;L7MK73;F4X1E6;H9HSX6;E2BAK2	GO:0005737;GO:0005524;GO:0046872;GO:0005543;GO:0004697;GO:0035556	IPR020454;IPR011009;IPR011993;IPR001849;IPR002219;IPR000719;IPR017441;IPR015727;IPR002290;IPR008271	Uncharacterized protein;Putative serine/threonine-protein kinase d3
91	fhe-Novel-17-5p	NEJ	maker-scaffold10x_492_pilon-snap-gene-0.5	BN1106_s2428B000108	Q5DCP5;B3RSH9	no_go	IPR021346	Putative uncharacterized protein;SJCHGC06378 protein;Uncharacterized protein
91	fhe-Novel-17-5p	NEJ	maker-scaffold10x_2199_pilon-pred_gff_StringTie-gene-0.41	BN1106_s3606B000124	G7YPS3;G4VD67;K1R1B8;T1J712;H9J1H5	GO:0004105;GO:0006657;GO:0016779;GO:0009058;GO:0003824;GO:0005543	IPR004821;IPR014729;IPR011993;IPR001849	Choline-phosphate cytidylyltransferase; phosphoglycerate dehydrogenase
91	fhe-Novel-17-5p	NEJ	maker-scaffold10x_102_pilon-snap-gene-0.37	BN1106_s516B000294	G7YDM6;G4VHP4;S4RHX4;S4RHY5;L7M9M6	GO:0031461;GO:0006511	IPR016157;IPR016158;IPR001373;IPR019559;IPR016159;IPR011991;IPR003788	Putative cullin;Cullin 1;Putative cullin-1;Uncharacterized protein
91	fhe-Novel-17-5p	NEJ	maker-scaffold10x_2039_pilon-pred_gff_StringTie-gene-0.25	BN1106_s2914B000123	H2KRK4;G4VL45	no_go	0	Putative uncharacterized protein;Uncharacterized protein
91	fhe-Novel-17-5p	NEJ	maker-scaffold10x_1010_pilon-pred_gff_StringTie-gene-0.79	BN1106_s187B000161	H2KQJ5;K1PBA9;T1IP28;B7P1L1;H9K7L9	GO:0005622;GO:0005525;GO:0007264	IPR027417;IPR005225;IPR024156;IPR006689	ADP ribosylation factor 79F, putative;ADP-ribosylation factor-like 6;Uncharacterized protein;ADP-ribosylation factor-like protein 6
91	fhe-Novel-17-5p	NEJ	maker-scaffold10x_631_pilon-snap-gene-0.28	BN1106_s834B000165	G7YMZ2;G4VBY3;K1QQY6;E0VV66;T1KYI8	no_go	IPR016024;IPR024855	Putative uncharacterized protein;Protein unc-79 homolog;Unc-79-like protein;Uncharacterized protein
91	fhe-Novel-17-5p	NEJ	maker-scaffold10x_7_pilon-snap-gene-0.32	BN1106_s386B000269	B2KYE3;Q1M156;H2KV11;B4IXY2;B0X5J3	GO:0005737;GO:0004459;GO:0044262;GO:0006096	IPR001557;IPR011304;IPR018177;IPR022383;IPR001236;IPR015955;IPR016040	L-lactate dehydrogenase (EC 1.1.1.27)
91	fhe-Novel-17-5p	NEJ	augustus_masked-scaffold10x_1086_pilon-processed-gene-0.85	BN1106_s3B001031	G4VJ86;G4VTU1;C1L449;G7YCQ4;S9Y743	GO:0005524;GO:0004693;GO:0051301;GO:0004674	IPR011009;IPR000719;IPR017441;IPR002290;IPR008271	Cell division protein kinase 9-B;Putative cell division protein kinase 9-B (EC 2.7.11.22) (EC 2.7.11.23) (Cyclin-dependent kinase 9-B);Serine/threonine kinase;Cyclin-dependent kinase 9
91	fhe-Novel-17-5p	NEJ	maker-scaffold10x_1041_pilon-snap-gene-0.9	BN1106_s3082B000275	G7YNC0;Q5DA78	no_go	0	Acyl-CoA thioesterase-related;SJCHGC04260 protein
91	fhe-Novel-17-5p	NEJ	maker-scaffold10x_2228_pilon-snap-gene-0.13	BN1106_s976B000307	G7YKP9;G4VDM5	no_go	0	Putative uncharacterized protein;Uncharacterized protein
91	fhe-Novel-17-5p	NEJ	maker-scaffold10x_538_pilon-pred_gff_StringTie-gene-0.25	BN1106_s65B000500	Q5BS69;C1LHZ7;C1LHZ8;G7YDV6;G7YTL5	GO:0016021	IPR027417	Uncharacterized protein;NAD dependent epimerase/dehydratase;SJCHGC05825 protein
91	fhe-Novel-17-5p	NEJ	maker-scaffold10x_205_pilon-snap-gene-0.81	BN1106_s4496B000068	G4LXJ2;A8QIC3;M1ENG3;L5M2B7;M3XXG2	GO:0035176	IPR001623;IPR018253	DnaJ (Hsp40) homolog, subfamily C, member 9 (Predicted);DnaJ-like factor;Protein Dnajc9;DNAj homolog subfamily C member, putative;DnaJ like protein subfamily C member 9;DnaJ-like protein, subfamily C, member 9;Uncharacterized protein
91	fhe-Novel-17-5p	NEJ	maker-scaffold10x_186_pilon-snap-gene-0.90	BN1106_s342B000433	G7YR69;C1L5R0;C1LI44;Q5BXL1;T2MBQ8	no_go	IPR015943;IPR001680;IPR017986	WD repeat domain phosphoinositide-interacting protein 3;SJCHGC05492 protein
91	fhe-Novel-17-5p	NEJ	maker-scaffold10x_254_pilon-snap-gene-0.27	BN1106_s369B000194	G7YK49;G7YK50	GO:0016021	IPR013032;IPR000742;IPR000884	Uncharacterized protein
91	fhe-Novel-17-5p	NEJ	maker-scaffold10x_483_pilon-snap-gene-0.121	BN1106_s550B000183	G7YQG3;G4VH51;G8JE45;C3Y268;Q25126	GO:0005634;GO:0003677;GO:0006355;GO:0006351	IPR022102;IPR002100	Putative uncharacterized protein;Putative myocyte-specific enhancer factor 2a;Myocyte-specific enhancer factor 2C;Myocyte enhancer factor 2;MEF2
91	fhe-Novel-17-5p	NEJ	maker-scaffold10x_421_pilon-snap-gene-0.19	BN1106_s298B000277	G7Y9F5;G4M1J4;G7YNT8;G4LXQ8;C3YRR8	GO:0003676;GO:0000166	IPR014720;IPR006535;IPR012677;IPR000504	Putative uncharacterized protein;Apobec-1 complementation factor, putative;Apobec-1 complementation factor-related;APOBEC1 complementation factor
91	fhe-Novel-17-5p	NEJ	maker-scaffold10x_125_pilon-snap-gene-0.22	BN1106_s79B000382	H2KP49;Q5C401;C1LDB9;C7TYW3;G4LYA9	GO:0008138;GO:0006470	IPR000340;IPR020422;IPR024950	Protein phosphatase;Jnk stimulatory phosphatase-related;Dual specificity protein phosphatase 15;SJCHGC07681 protein
91	fhe-Novel-17-5p	NEJ	snap_masked-scaffold10x_1073_pilon-processed-gene-0.43	BN1106_s2723B000151	Q5DG80;M4QLF4;Q5DCI0;C4QPD0;G7YRS0	GO:0003743;GO:0003676	IPR003100;IPR003165;IPR012337	Eukaryotic translation initiation factor 2c,putative;Protein argonaute-3;Ago2;SJCHGC01111 protein;Putative uncharacterized protein
91	fhe-Novel-17-5p	NEJ	maker-scaffold10x_92_pilon-augustus-gene-0.54	BN1106_s482B000295	G4VG81;G7YEZ1;I3J8C3;L7MK12;G3PF84	GO:0016020;GO:0005509;GO:0004571	IPR001382	Uncharacterized protein;Er degradation-enhancing alpha-mannosidase-like;ER degradation enhancer mannosidase alpha-like 1;Putative glycosyl hydrolase family 47
91	fhe-Novel-17-5p	NEJ	maker-scaffold10x_880_pilon-snap-gene-0.20	BN1106_s154B000639	G4V9P3;C1LDX3;G7Y4C8;B1Q3I9;B1Q3I8	GO:0003676;GO:0000166	IPR012677;IPR000504	Musashi;RNA-binding protein Musashi homolog 2;Rna-binding protein musashi-related;RNA-binding protein Musashi
91	fhe-Novel-17-5p	NEJ	maker-scaffold10x_617_pilon-augustus-gene-0.175	BN1106_s337B000311	G7YXJ3;G4VTN3;H2UQJ4;H3HSR1;E7F381	GO:0004252;GO:0070008	IPR020472;IPR015943;IPR001680;IPR017986;IPR006595;IPR006594;IPR023302;IPR000772;IPR019775	Uncharacterized protein;Putative wd-repeat protein;WD repeat-containing protein 26
91	fhe-Novel-17-5p	NEJ	maker-scaffold10x_1331_pilon-snap-gene-0.17	BN1106_s583B000288	Q5DF14;C7DPD5;D2JWR5;D2JVC2;S4R9C4	GO:0005524;GO:0004674	IPR000961;IPR011009;IPR000719;IPR017441;IPR002290;IPR008271	cAMP-dependent protein kinase catalytic subunit;SJCHGC06050 protein;Uncharacterized protein
91	fhe-Novel-17-5p	NEJ	maker-scaffold10x_2003_pilon-snap-gene-0.19	BN1106_s524B000388	G7YQ48;G4M0S3;Q5C4F1;F7A8J9;F7DFC1	GO:0016020;GO:0005794;GO:0043209;GO:0042552	IPR005016	Uncharacterized protein;Tumor differentially expressed protein-related;Serine incorporator 5;SJCHGC08219 protein
91	fhe-Novel-17-5p	NEJ	maker-scaffold10x_589_pilon-augustus-gene-0.71	BN1106_s189B000725	G7Y864;Q5BZ32;Q86EK3;G4VQ96;H2L6Y7	GO:0004177;GO:0046872;GO:0008235;GO:0005097;GO:0016757;GO:0006886;GO:0032851;GO:0006508;GO:0016020;GO:0008021;GO:0005215;GO:0008270	IPR001714;IPR000994;IPR002467;IPR000195;IPR015943;IPR001680;IPR017986;IPR010911;IPR013083;IPR000008;IPR001565;IPR011011;IPR001841;IPR017907	Synaptotagmin-like protein 4;Uncharacterized protein;SJCHGC06066 protein;Clone ZZD259 mRNA sequence
91	fhe-Novel-17-5p	NEJ	maker-scaffold10x_919_pilon-augustus-gene-0.88	BN1106_s3252B000127	D5FFY9;C4QMF7;G7YDY7;C4QMF8;Q5C669	GO:0043984; GO:0072487	IPR005135	PEHE domain-containing protein;P11 protein;Uncharacterized protein;SJCHGC06067 protein
91	fhe-Novel-17-5p	NEJ	maker-scaffold10x_1143_pilon-snap-gene-0.8	BN1106_s190B000388	G4LUK5;G7YG03;C3XWU1;C3ZDK4;H2MYP2	GO:0046872;GO:0003676	IPR007087;IPR015880;IPR013087	Putative uncharacterized protein;Zinc finger protein, putative;Zinc finger protein 239;Uncharacterized protein
91	fhe-Novel-17-5p	NEJ	maker-scaffold10x_83_pilon-augustus-gene-0.138	BN1106_s997B000230	G7Y3H4;G4LWL8;T1IM68;L7MLD8;J3SBT1	GO:0004177;GO:0009987;GO:0016787	IPR000994;IPR000587;IPR001131	Aminopeptidase P1 (M24 family);Xaa-Pro aminopeptidase;X-prolyl aminopeptidase;Putative xaa-pro aminopeptidase;Uncharacterized protein
91	fhe-Novel-17-5p	NEJ	maker-scaffold10x_2005_pilon-snap-gene-0.45	BN1106_s1153B000364	H2KRX6;G4VPK1	no_go	0	Uncharacterized protein
91	fhe-Novel-17-5p	NEJ	maker-scaffold10x_567_pilon-snap-gene-0.29	BN1106_s1258B000349	G7YFQ5;H3DPP4;M4AMF1;I3IXK8;H2TGE9	GO:0016810;GO:0005737;GO:0016812;GO:0006208	IPR011059;IPR006680;IPR011778	Dihydropyrimidinase-related protein 3-A;Uncharacterized protein
91	fhe-Novel-17-5p	NEJ	maker-scaffold10x_909_pilon-snap-gene-0.32	BN1106_s2704B000208	G7Y370;G4VQ50;C1LFJ9;F1RQV0;Q7TP77	GO:0005840;GO:0003735;GO:0006412;GO:0005761	IPR007740	Mitochondrial 39S ribosomal protein L49
91	fhe-Novel-17-5p	NEJ	maker-scaffold10x_1546_pilon-snap-gene-0.20	BN1106_s4550B000109	G4LUL4;G7YAG9;E0VA12;Q71BB3;C3ZPA6	GO:0010181;GO:0005506;GO:0016491;GO:0003958	IPR003097;IPR017927;IPR001094;IPR008254;IPR001709;IPR023173;IPR001433;IPR017938	Flavodoxin; NADPH dependent diflavin oxidoreductase 1
91	fhe-Novel-17-5p	NEJ	snap_masked-scaffold10x_481_pilon-processed-gene-0.34	BN1106_s737B000425	H2KQX2;G4VHL0;H2KQX3;A1XCJ3;G4VHK7	GO:0016021	IPR003961;IPR007110;IPR013783;IPR013098;IPR003598;IPR003599;IPR013106;IPR013151	RoboA;Putative cell adhesion molecule;Axon guidance protein;Roundabout homolog 1;Roundabout homolog 2
91	fhe-Novel-17-5p	NEJ	maker-scaffold10x_600_pilon-snap-gene-0.7	BN1106_s695B000183	Q5BXH5;G7YNA8;L7LTJ1;L7MIK8;E9J464	GO:0005524;GO:0004674	IPR011009;IPR000719;IPR017441;IPR008271;IPR009060;IPR015940;IPR000449;IPR000961;IPR002290	Putative uncharacterized protein;LATS large tumor suppressor;Putative rho-associated coiled-coil;SJCHGC02729 protein
91	fhe-Novel-17-5p	NEJ	maker-scaffold10x_1149_pilon-snap-gene-0.20	BN1106_s2370B000278	G7YJF5;G4VKC3;G7YTM0;R7UJ59;K1Q4B6	GO:0005524;GO:0004672;GO:0046872;GO:0003964;GO:0016301	IPR011009;IPR000719;IPR016024;IPR007087;IPR015880;IPR011989	Protein kinase;Putative reverse transcriptase;SCY1-like protein 2;Uncharacterized protein
91	fhe-Novel-17-5p	NEJ	maker-scaffold10x_61_pilon-snap-gene-0.46	BN1106_s246B000252	H2KQ97;B2KYE5;T1KI49;T1KYZ6;K7J8E0	GO:0005525;GO:0016301;GO:0004613;GO:0006094	IPR018091;IPR013035;IPR008209;IPR008210	Phosphoenolpyruvate carboxykinase 2;Phosphoenolpyruvate carboxykinase (GTP);Uncharacterized protein
91	fhe-Novel-17-5p	NEJ	maker-scaffold10x_1637_pilon-snap-gene-0.26	BN1106_s219B000273	G4V966;C1LGT2;C1L537;C4WWD7;G7Y5U3	GO:0003844;GO:0043169;GO:0004553;GO:0005978;GO:0003824;GO:0005975	IPR006407;IPR006048;IPR015902;IPR013780;IPR006047;IPR004193;IPR013781;IPR017853;IPR013783;IPR014756	Glucan (1,4-alpha-), branching enzyme 1;ACYPI004887 protein;Putative starch branching enzyme II;1 4-alpha-glucan branching enzyme
91	fhe-Novel-17-5p	NEJ	maker-scaffold10x_360_pilon-snap-gene-0.25	BN1106_s5179B000059	G4VG45;G4VG46;Q5BT49;C1LEF7;A7S1Y3	GO:0005874;GO:0007021	IPR004226	Tubulin-specific chaperone A; cofactor A protein
91	fhe-Novel-17-5p	NEJ	snap_masked-scaffold10x_942_pilon-processed-gene-0.86	BN1106_s1795B000107	G4VTS1;Q5DG86;B4N3X5;B4PK67;Q2M143	GO:0009055;GO:0015035;GO:0045454	IPR006993;IPR012336;IPR002109	GK25310;GE20417;Sh3 domain-binding glutamic acid-rich-like protein;GA21178, isoform A;SJCHGC09197 protein
91	fhe-Novel-17-5p	NEJ	maker-scaffold10x_408_pilon-snap-gene-0.68	BN1106_s6076B000082	G7YDJ8;G4VG58;M4A1N0;C0PUE3;F1L070	GO:0046983	IPR020472;IPR015943;IPR001680;IPR019775;IPR017986;IPR021977;IPR001810	F-box/WD repeat-containing protein 11;F-box/WD repeat-containing protein 1A;Putative f-box and wd40 domain protein;F-box and WD-40 domain protein 1/11;Uncharacterized protein
91	fhe-Novel-17-5p	NEJ	maker-scaffold10x_407_pilon-augustus-gene-0.23	BN1106_s3284B000134	G7YCN1;L7M3M4;L7MJ01;H9J639;G4V7Y4	GO:0000159;GO:0008601;GO:0007165	IPR016024;IPR002554	Putative uncharacterized protein;Protein phosphatase 2 (Formerly 2A) regulatory subunit B;Uncharacterized protein;Putative serine/threonine protein phosphatase 2a regulatory subunit
91	fhe-Novel-17-5p	NEJ	maker-scaffold10x_145_pilon-snap-gene-2.188	BN1106_s4007B000071	G4VSC2;C1L519;B3GUV0;Q86E48;G4VSC3	GO:0016765	IPR001441;IPR018520	Uncharacterized protein;Putative dehydrodolichyl diphosphate synthase (Dedol-pp synthase);Clone ZZZ226 mRNA sequence
91	fhe-Novel-17-5p	NEJ	maker-scaffold10x_885_pilon-snap-gene-0.49	BN1106_s8998B000005	G4M0M6;G4M0M5;C7TYU5;H2KNW6;Q3TSQ0	GO:0004013;GO:0006730	IPR000043;IPR015878;IPR016040;IPR020082	Putative uncharacterized protein
91	fhe-Novel-17-5p	NEJ	maker-scaffold10x_73_pilon-snap-gene-0.8	BN1106_s3891B000233	G7YS05;C1L5Z2;Q5C742	GO:0046872;GO:0003676	IPR007087;IPR015880;IPR013087	Oocyte zinc finger protein;Zinc finger protein 99;SJCHGC03558 protein
91	fhe-Novel-17-5p	NEJ	maker-scaffold10x_259_pilon-augustus-gene-0.139	BN1106_s742B000261	G7YBQ2;G4VK35;H3BHN2;T1E4V0;F7CK57	GO:0000159; GO:0005737; GO:0006470; GO:0008287; GO:0019888; GO:0065003	IPR011989;IPR016024;IPR000357;IPR021133	Uncharacterized protein;Putative serine/threonine protein phosphatase 2a regulatory subunit A;Protein phosphatase 2 (Formerly 2A) regulatory subunit A;Serine/threonine-protein phosphatase 2A 65 kDa regulatory subunit A alpha
91	fhe-Novel-17-5p	NEJ	maker-scaffold10x_640_pilon-snap-gene-0.129	BN1106_s1647B000242	G7YFM9;G4VMP0;C1L3P6;Q5C7Z4;Q5D8S6	GO:0016021	IPR026966	Bravo_FIGEY domain-containing protein;SJCHGC05417 protein;SJCHGC03291 protein
91	fhe-Novel-17-5p	NEJ	maker-scaffold10x_1281_pilon-snap-gene-0.19	BN1106_s5109B000057	G7YMC3;Q5DDT6	GO:0032040	IPR006984	U3 small nucleolar RNA-associated protein 23;SJCHGC05881 protein
91	fhe-Novel-17-5p	NEJ	maker-scaffold10x_1916_pilon-snap-gene-0.4	BN1106_s2085B000250	G4VGZ9;C1L4P0;G7Y7Z0;R7T3B7;T1EG99	GO:0007165	IPR020472;IPR001632;IPR016346;IPR015943;IPR001680;IPR019775;IPR017986	Guanine nucleotide binding protein (G protein), beta, other;Putative guanine nucleotide-binding protein beta 5 (G protein beta5);Guanine nucleotide binding protein (G protein) beta 5;Uncharacterized protein
91	fhe-Novel-17-5p	NEJ	maker-scaffold10x_291_pilon-snap-gene-0.86	BN1106_s2497B000120	Q5BVI2;G7YQW2;G4VKM2;H9KJG4;K7F738	GO:0005669;GO:0003743;GO:0006367	IPR006751	Transcription initiation factor tfiid 55 kD subunit-related;Transcription initiation factor TFIID subunit 7;Uncharacterized protein;SJCHGC05518 protein
91	fhe-Novel-17-5p	NEJ	maker-scaffold10x_269_pilon-snap-gene-0.10	BN1106_s6316B000061	G7Y438;G4VKS8;G4VKS9;B4H8I8;N6W683	GO:0005543	IPR012966;IPR011993;IPR001849	GL20018;Putative uncharacterized protein;Actin-binding protein anillin;GA15234, isoform C
91	fhe-Novel-17-5p	NEJ	maker-scaffold10x_1040_pilon-snap-gene-0.43	BN1106_s2022B000169	G7YR28;G4VC03;K1R748;G3TIR9;G3U0P8	GO:0003723;GO:0006396;GO:0005634;GO:0003676;GO:0006914	IPR000467;IPR000061;IPR007243	Uncharacterized protein;Putative arginine/serine rich splicing factor sf4/14;Splicing factor 4
91	fhe-Novel-17-5p	NEJ	maker-scaffold10x_323_pilon-snap-gene-0.40	BN1106_s260B000196	H2KR11;Q5C1C0;G4LXX9;A3F4Z3;R7UYM7	GO:0016021;GO:0004930	IPR000276;IPR017452	G-protein coupled receptor;Rhodopsin-like orphan GPCR, putative;Rhodopsin-like orphan GPCR;SJCHGC05386 protein;Uncharacterized protein
91	fhe-Novel-17-5p	NEJ	maker-scaffold10x_137_pilon-snap-gene-0.21	BN1106_s2721B000155	G7YTL2;G4VQR3;G4VNQ5;H2KT09;H3JGM2	GO:0003682; GO:0005634; GO:0007049; GO:0010468; GO:0016021	IPR011989;IPR016024;IPR026003;IPR024986	Putative nipped-b-like protein (Delangin) (Scc2 homolog);Nipped-B-like protein (Delangin) (Scc2 homolog);Nipped-B-like protein;Cohesin loading factor subunit SCC2;Uncharacterized protein
91	fhe-Novel-17-5p	NEJ	maker-scaffold10x_430_pilon-snap-gene-0.1	BN1106_s2989B000140	H2KU53;C1L462;Q5BVL6;G4VJW2;Q5BZJ5	GO:0016874	0	Cyclin B1 interacting protein 1;Putative cyclin-B1-interacting protein 1;E3 ubiquitin-protein ligase CCNP1IP1;SJCHGC04652 protein;Putative uncharacterized protein
91	fhe-Novel-17-5p	NEJ	maker-scaffold10x_1125_pilon-snap-gene-0.119	BN1106_s2521B000119	H2KNS5;G4LX64;M4ACB2;H2TV17;T1EFE2	GO:0009103;GO:0005581;GO:0016757	IPR002654;IPR005109	Cerebral cell adhesion molecule related;Collagen beta-1 O-galactosyltransferase;Uncharacterized protein
91	fhe-Novel-17-5p	NEJ	maker-scaffold10x_541_pilon-augustus-gene-0.23	BN1106_s33B000337	G7YV60;G4VKX5;G7YDE5;F6YSI7;G5BN10	GO:0005634;GO:0003677;GO:0003700;GO:0046632;GO:0048557;GO:0030538;GO:0048619;GO:0021915;GO:0042981;GO:0042127;GO:0033153;GO:0016055	IPR013558;IPR009071;IPR024940	Uncharacterized protein;Putative pangolin;Transcription factor 7;Protein pangolin isoform J
91	fhe-Novel-17-5p	NEJ	maker-scaffold10x_157_pilon-snap-gene-0.181	BN1106_s1963B000097	H2KQJ1;G4VLD4;G4VLD5;G4VLD3;C1LLM2	GO:0030529;GO:0019013;GO:0003676;GO:0000166	IPR012677;IPR000504	Heterogeneous nuclear ribonucleoprotein H;Putative heterogeneous nuclear ribonucleoprotein (Hnrnp);Heterogeneous nuclear ribonucleoprotein F/H
91	fhe-Novel-17-5p	NEJ	maker-scaffold10x_327_pilon-snap-gene-0.23	BN1106_s133B000437	H2KTW5;G4VBW0;D6WJD4;B0X6E2;C3YPF6	GO:0005634; GO:0016567; GO:0030331; GO:0080008; GO:1990244; GO:1990245	IPR016024;IPR006594;IPR013720;IPR015943;IPR001680;IPR017986;IPR011989	VPRBP protein;Putative uncharacterized protein;HIV-1 Vpr-binding protein
91	fhe-Novel-17-5p	NEJ	maker-scaffold10x_345_pilon-snap-gene-1.123	BN1106_s812B000286	G7YGW3;G7YW74;G4V5A5;G7YW75;Q380R7	GO:0005634;GO:0003682;GO:0003677;GO:0046872;GO:0003676	IPR000949;IPR009057;IPR001005;IPR017884;IPR007087;IPR015880;IPR013087	Myb1-related transcription factor;Zinc finger protein 541;Zinc finger protein;AGAP002041-PA
91	fhe-Novel-17-5p	NEJ	maker-scaffold10x_713_pilon-augustus-gene-0.30	BN1106_s98B000756	G7YHL6;G4VGK5;G4VGK6;E7F7S8;F7B8L1	GO:0036064;GO:0007368	IPR011989;IPR016024;IPR000225	Uncharacterized protein;Rotatin
91	fhe-Novel-17-5p	NEJ	maker-scaffold10x_384_pilon-snap-gene-0.59	BN1106_s1474B000146	G7Y9Q8;G4V9M6	GO:0016021	0	Putative alstrom syndrome protein;Uncharacterized protein
91	fhe-Novel-17-5p	NEJ	maker-scaffold10x_729_pilon-snap-gene-0.0	BN1106_s362B000177	H2KTM2;G4V5G4;C9K4W1;G4VBX8;O15969	GO:0016021;GO:0004930;GO:0004993;GO:0007210;GO:0005887;GO:0016907;GO:0007213	IPR000276;IPR017452;IPR000995	Serotonin receptor 7;Putative biogenic amine (5HT) receptor;5-hydroxytryptamine receptor 7;Serotonin receptor-like planarian receptor 4
91	fhe-Novel-17-5p	NEJ	maker-scaffold10x_1445_pilon-snap-gene-0.71	BN1106_s571B000487	H2KTQ3;K7XGV5;C1L4Q2;G4VQD6;K7WJD4	GO:0005634;GO:0043565;GO:0003700;GO:0006351	IPR001766;IPR018122;IPR011991	Forkhead box protein J1-B;Uncharacterized protein;Forkhead box protein J1;Forkhead box J1-like protein 3;Forkhead box J1-like protein 4
91	fhe-Novel-17-5p	NEJ	maker-scaffold10x_261_pilon-snap-gene-0.28	BN1106_s766B000319	G4VK01;C1LEN3;G7YWU1;H2P5B7;C3YJM8	GO:0016021;GO:0005215;GO:0055085;GO:0043025;GO:0005886;GO:0033265;GO:0005307;GO:0008292;GO:0007274;GO:0007271	IPR001734	High-affinity choline transporter 1;Putative uncharacterized protein;Putative high-affinity choline transporter;Solute carrier family 5 (High affinity choline transporter) member 7;Uncharacterized protein
91	fhe-Novel-17-5p	NEJ	maker-scaffold10x_73_pilon-snap-gene-0.2	BN1106_s707B000546	G4V8J7;A8PHL6;H3IBK9;E3NAV1;U1N8Z9	GO:0016021	IPR026767	Putative uncharacterized protein;Uncharacterized protein;Transmembrane protein
93	fhe-Novel-19-1-5p	Immature	maker-scaffold10x_145_pilon-snap-gene-0.19	BN1106_s4107B000060	G7Y7Z6;Q5DD47;G4LV08	no_go	no_ipr	Spindle assembly checkpoint component MAD1 (Mitotic arrest deficient protein 1)
93	fhe-Novel-19-1-5p	Immature	maker-scaffold10x_1309_pilon-snap-gene-0.84	BN1106_s575B000330	G7Y9C7;G4LUE0;G4LUE1;K1R8D2;T1JE05	GO:0005089;GO:0035023;GO:0005543;GO:0035556	IPR000219;IPR011993;IPR001849;IPR001331	Guanine-nucleotide-exchange-factor
93	fhe-Novel-19-1-5p	Immature	maker-scaffold10x_203_pilon-snap-gene-0.83	BN1106_s1398B000123	G7Y942;G4VBN3;T1G8W8;R7UF24;K1P7S6	GO:0005524;GO:0004674	IPR000961;IPR011009;IPR017892;IPR000719;IPR017441;IPR002290;IPR008271	Serine/threonine kinase
93	fhe-Novel-19-1-5p	Immature	maker-scaffold10x_1332_pilon-snap-gene-0.35	BN1106_s2081B000158	G7YTU4;G4VSP4;G7YXG7;G4VSD1;G4V968	GO:0004518;GO:0006281;GO:0090305;GO:0003723;GO:0003964;GO:0006278	IPR026832;IPR006085;IPR010418;IPR008979;IPR010400;IPR000477;IPR000905;IPR017861;IPR017860	Evolutionarily conserved signaling intermediate in Toll pathway mitochondrial;O-sialoglycoprotein endopeptidase
93	fhe-Novel-19-1-5p	Immature	augustus_masked-scaffold10x_958_pilon-processed-gene-0.19	BN1106_s1004B000205	H2KQU2;G4VGB4;T1G9D6;M4AX19;G1KBX2	GO:0030117;GO:0005198;GO:0006886;GO:0016192	IPR006692;IPR016453;IPR020472;IPR015943;IPR001680;IPR017986;IPR019775;IPR016024;IPR011044;IPR011048	Coatomer subunit beta
93	fhe-Novel-19-1-5p	Immature	maker-scaffold10x_263_pilon-snap-gene-0.25	BN1106_s1326B000426	G7YUG1;G4VSD7;G4VSD8;G4VSD6;Q86EZ3	no_go	no_ipr	Uncharacterised
93	fhe-Novel-19-1-5p	Immature	maker-scaffold10x_774_pilon-augustus-gene-0.27	BN1106_s4453B000140	G7YD87;Q5DBC8;C1L4E1;E9HGW6;T1ELV3	GO:0004069;GO:0080130;GO:0030170;GO:0009058;GO:0006520;GO:0008483	IPR004839;IPR000796;IPR004838;IPR015424;IPR015421	Aspartate aminotransferase (EC 2.6.1.1)
93	fhe-Novel-19-1-5p	Immature	maker-scaffold10x_1014_pilon-snap-gene-0.20	BN1106_s632B000557	H2KUR5;G4VLE4	GO:0004725;GO:0035335	IPR003961;IPR013783;IPR001478;IPR000387;IPR016130;IPR000242;IPR001202	Rgs-gaip interacting protein gipc;Centrosomal protein of 164 kDa
94	fhe-Novel-19-2-5p	Immature	maker-scaffold10x_145_pilon-snap-gene-0.19	BN1106_s4107B000060	G7Y7Z6;Q5DD47;G4LV08	no_go	no_ipr	Spindle assembly checkpoint component MAD1 (Mitotic arrest deficient protein 1)
94	fhe-Novel-19-2-5p	Immature	maker-scaffold10x_1309_pilon-snap-gene-0.84	BN1106_s575B000330	G7Y9C7;G4LUE0;G4LUE1;K1R8D2;T1JE05	GO:0005089;GO:0035023;GO:0005543;GO:0035556	IPR000219;IPR011993;IPR001849;IPR001331	Guanine-nucleotide-exchange-factor
94	fhe-Novel-19-2-5p	Immature	maker-scaffold10x_203_pilon-snap-gene-0.83	BN1106_s1398B000123	G7Y942;G4VBN3;T1G8W8;R7UF24;K1P7S6	GO:0005524;GO:0004674	IPR000961;IPR011009;IPR017892;IPR000719;IPR017441;IPR002290;IPR008271	Serine/threonine kinase
94	fhe-Novel-19-2-5p	Immature	maker-scaffold10x_1332_pilon-snap-gene-0.35	BN1106_s2081B000158	G7YTU4;G4VSP4;G7YXG7;G4VSD1;G4V968	GO:0004518;GO:0006281;GO:0090305;GO:0003723;GO:0003964;GO:0006278	IPR026832;IPR006085;IPR010418;IPR008979;IPR010400;IPR000477;IPR000905;IPR017861;IPR017860	Evolutionarily conserved signaling intermediate in Toll pathway mitochondrial;O-sialoglycoprotein endopeptidase
94	fhe-Novel-19-2-5p	Immature	augustus_masked-scaffold10x_958_pilon-processed-gene-0.19	BN1106_s1004B000205	H2KQU2;G4VGB4;T1G9D6;M4AX19;G1KBX2	GO:0030117;GO:0005198;GO:0006886;GO:0016192	IPR006692;IPR016453;IPR020472;IPR015943;IPR001680;IPR017986;IPR019775;IPR016024;IPR011044;IPR011048	Coatomer subunit beta
94	fhe-Novel-19-2-5p	Immature	maker-scaffold10x_263_pilon-snap-gene-0.25	BN1106_s1326B000426	G7YUG1;G4VSD7;G4VSD8;G4VSD6;Q86EZ3	no_go	no_ipr	Uncharacterised
94	fhe-Novel-19-2-5p	Immature	maker-scaffold10x_774_pilon-augustus-gene-0.27	BN1106_s4453B000140	G7YD87;Q5DBC8;C1L4E1;E9HGW6;T1ELV3	GO:0004069;GO:0080130;GO:0030170;GO:0009058;GO:0006520;GO:0008483	IPR004839;IPR000796;IPR004838;IPR015424;IPR015421	Aspartate aminotransferase (EC 2.6.1.1)
94	fhe-Novel-19-2-5p	Immature	maker-scaffold10x_1014_pilon-snap-gene-0.20	BN1106_s632B000557	H2KUR5;G4VLE4	GO:0004725;GO:0035335	IPR003961;IPR013783;IPR001478;IPR000387;IPR016130;IPR000242;IPR001202	Rgs-gaip interacting protein gipc;Centrosomal protein of 164 kDa
96	fhe-Novel-21-3p	Immature	maker-scaffold10x_1106_pilon-snap-gene-0.5	BN1106_s4238B000092	G7YND5;G4VDH6;H2TDI5;R7V8M3;G3P8J8	GO:0005525;GO:0003924;GO:0004871;GO:0007188;GO:0007186;GO:0006184	IPR001408;IPR001019;IPR011025;IPR027417	Uncharacterized protein;Putative gtp-binding protein (I) alpha-2 subunit, gnai2;Guanine nucleotide binding protein (G protein) alpha inhibiting activity polypeptide
98	fhe-Novel-22-2-3p	Immature	maker-scaffold10x_135_pilon-augustus-gene-0.44	BN1106_s1413B000130	G4V9Z9;G7YSD2;F8UVH3;Q5C294;Q5D9Z5	GO:0020037;GO:0005506;GO:0004497;GO:0016705;GO:0070330	IPR001128;IPR017972;IPR002401	Cytochrome P450
102	fhe-Novel-26-5p	Immature	maker-scaffold10x_2171_pilon-augustus-gene-0.3	BN1106_s5746B000115	G7YLQ1;C1L459;G4VIW3;Q5BZI1;C3YBG9	GO:0003723; GO:0005634; GO:0005737; GO:0006408; GO:0015031	IPR019385	RNA U small nuclear RNA export adapter protein
104	fhe-Novel-28-5p	Immature	maker-scaffold10x_325_pilon-augustus-gene-0.80	BN1106_s4355B000146	C1L3X4;G4V9V8;H2KU98;D6WH30;N6UBY2	GO:0003676;GO:0000166	IPR001623;IPR018253;IPR012677;IPR000504	DnaJ (Hsp40) homolog
104	fhe-Novel-28-5p	Immature	maker-scaffold10x_654_pilon-snap-gene-0.166	BN1106_s214B000742	O46121;Q45TR6;O46120;G7Y466;I6U578	GO:0005875;GO:0005509;GO:0007017	IPR001372;IPR011992;IPR018247;IPR002048	Tegument antigen;CaBP4;Calcium-binding protein;Tegumental calcium-binding EF-hand protein
104	fhe-Novel-28-5p	Immature	maker-scaffold10x_926_pilon-snap-gene-0.149	BN1106_s1378B000208	Q5DBV3;Q5DEF1;Q86FB8;G4VP92;G7YIY3	GO:0016021	IPR019178	Uncharacterized protein;Transmembrane protein 55B-B;Putative uncharacterized protein;SJCHGC00549 protein;Clone ZZD453 mRNA sequence
104	fhe-Novel-28-5p	Immature	maker-scaffold10x_383_pilon-snap-gene-0.18	BN1106_s3971B000090	H2KQU8;G4VR00;C3XY35;G1KKG7;R0KS23	GO:0005524;GO:0004674;GO:0000287	IPR011009;IPR000719;IPR017441;IPR002290;IPR008271	Putative uncharacterized protein;Uncharacterized protein;Serine/threonine kinase;Serine/threonine-protein kinase NIM1
104	fhe-Novel-28-5p	Immature	maker-scaffold10x_1990_pilon-snap-gene-0.6	BN1106_s7159B000035	G4VFR3;G7YQE8;Q5DEA1;T1K7I1;G3NG30	GO:0005634;GO:0006367;GO:0003743	IPR009072;IPR006809	Uncharacterized protein;Transcription initiation factor iid, 28 kD subunit-related;Transcription initiation factor TFIID subunit 11;SJCHGC03793 protein
104	fhe-Novel-28-5p	Immature	maker-scaffold10x_1086_pilon-snap-gene-0.92	BN1106_s1535B000217	G4VT21;Q5DCK0;C1LH66;E4Z5A9;E4Z5B3	no_go	IPR010736	Uncharacterized protein;Whole genome shotgun assembly, allelic scaffold set, scaffold scaffoldA_3338;Whole genome shotgun assembly, allelic scaffold set, scaffold scaffoldA_3345;Shippo-1-related;SJCHGC01489 protein
104	fhe-Novel-28-5p	Immature	maker-scaffold10x_783_pilon-snap-gene-0.50	BN1106_s1923B000204	G4VBF3;B3SBA9;K1RT22;K1QZY0;B6RB31	GO:0005507;GO:0004500;GO:0006584;GO:0016715	IPR014784;IPR000323;IPR000945;IPR008977;IPR020611	Putative uncharacterized protein;Temptin;DBH-like monooxygenase protein 1
104	fhe-Novel-28-5p	Immature	maker-scaffold10x_296_pilon-snap-gene-0.32	BN1106_s2961B000133	G7YFA4;C4Q5F4;K1RJ80;T1JI54;T1F8H4	GO:0005886	IPR000859	Putative uncharacterized protein;Deleted in malignant brain tumors 1 protein;Cubilin;Uncharacterized protein
104	fhe-Novel-28-5p	Immature	maker-scaffold10x_284_pilon-augustus-gene-0.151	BN1106_s1383B000094	H2KUA6;G4VSH5;G4VSH3;C1LNI9;C1LNI7	GO:0016491;GO:0055114;GO:0001758	IPR002198;IPR002347;IPR016040	Putative Retinol dehydrogenase 11;Putative retinal dehydrogenase;Putative short chain dehydrogenase;Retinol dehydrogenase 12
105	fhe-Novel-29-5p	Immature	maker-scaffold10x_1373_pilon-snap-gene-0.85	BN1106_s450B000232	G4V8Q1;H2KNX7;A4IIH5;M3WHG9;Q1KZG5	GO:0005543	IPR000008;IPR010439;IPR014770;IPR011993;IPR001849	Calcium-dependent secretion activator
47	fhe-miR-493-5p	Adult	maker-scaffold10x_1695_pilon-pred_gff_StringTie-gene-0.47	BN1106_s86B000851	H2KRM1;G4VFI6;C1LG67;C1LG68;M7BPS0	GO:0004527;GO:0003676	IPR006055;IPR013520;IPR012337;IPR003034	Three prime histone mRNA exonuclease 1;Putative 3-5 exonuclease eri1;3'-5' exoribonuclease 1
47	fhe-miR-493-5p	Adult	maker-scaffold10x_145_pilon-snap-gene-0.19	BN1106_s4107B000060	G7Y7Z6;Q5DD47;G4LV08	no_go	no_ipr	Spindle assembly checkpoint component MAD1 (Mitotic arrest deficient protein 1)
47	fhe-miR-493-5p	Adult	maker-scaffold10x_325_pilon-augustus-gene-0.80	BN1106_s4355B000146	C1L3X4;G4V9V8;H2KU98;D6WH30;N6UBY2	GO:0003676;GO:0000166	IPR001623;IPR018253;IPR012677;IPR000504	DnaJ (Hsp40) homolog
47	fhe-miR-493-5p	Adult	maker-scaffold10x_95_pilon-snap-gene-0.32	BN1106_s3153B000161	Q8MWP9;Q8T5G5;G4LXE5;C7C208;G4M1V0	GO:0004519;GO:0003723;GO:0003964;GO:0006278;GO:0016746	IPR005135;IPR000477;IPR002123	Endonuclease-reverse transcriptase;Acyl-CoA:glycerol-3-phosphate acyltransferase
47	fhe-miR-493-5p	Adult	maker-scaffold10x_2068_pilon-snap-gene-0.6	BN1106_s559B000224	G7YH93;G4V5P0;R7TZR4;H9K3W3;U3IJX0	no_go	IPR002110;IPR020683	Putative ankyrin repeat domain protein;Ankyrin repeat domain-containing protein 12;Uncharacterized protein
47	fhe-miR-493-5p	Adult	maker-scaffold10x_1428_pilon-snap-gene-0.6	BN1106_s1191B000314	G7Y8J8;G4M0W1;K1R035;A7SJD2;F7D733	GO:0005524;GO:0017111;GO:0005737;GO:0005874;GO:0008568;GO:0051013	IPR003593;IPR003959;IPR027417;IPR027497;IPR006594;IPR013720	Predicted protein;Katanin p60 ATPase-containing subunit A-like 2
47	fhe-miR-493-5p	Adult	maker-scaffold10x_149_pilon-augustus-gene-0.78	BN1106_s3600B000108	G7YC52;C1LFG9;G4VAZ2;G4VAZ1	GO:0016020;GO:0005578	IPR001863	Glypican
47	fhe-miR-493-5p	Adult	maker-scaffold10x_1231_pilon-snap-gene-0.6	BN1106_s10037B000010	G4V5Q3;G7YF58;Q7ZXT1;F7A677;K7EBP3	GO:0005524;GO:0003677;GO:0004386;GO:0005852;GO:0003743	IPR014001;IPR001650;IPR027417;IPR000330;IPR027512;IPR000717	Uncharacterized protein;Putative uncharacterized protein;Translation initiation factor 3 subunit A;LOC398513 protein
47	fhe-miR-493-5p	Adult	maker-scaffold10x_377_pilon-snap-gene-0.61	BN1106_s3693B000172	Q5DHG4;G4VCX9;H2KTH5;G4VCX8;B0BM70	GO:0000124	IPR010750	LOC100144975 protein;SGF29 C-terminal domain-containing protein;SAGA-associated factor 29;SJCHGC00899 protein
47	fhe-miR-493-5p	Adult	maker-scaffold10x_1257_pilon-snap-gene-0.75	BN1106_s1831B000363	H2KSY6;G4LW15;H2KNH5;L8Y7Z0;H9J6G0	GO:0005871;GO:0005874;GO:0005524;GO:0003777;GO:0007018	IPR027640;IPR019821;IPR001752;IPR027417	Kif4a, putative;Kinesin family member 4/7/21/27;Uncharacterized protein
47	fhe-miR-493-5p	Adult	maker-scaffold10x_172_pilon-pred_gff_StringTie-gene-0.51	BN1106_s1456B000151	G7Y8H4;G4VDL5	no_go	0	Putative uncharacterized protein;Uncharacterized protein
47	fhe-miR-493-5p	Adult	maker-scaffold10x_513_pilon-snap-gene-0.64	BN1106_s243B000415	G7YKE8;G4VB58;H2KSB7;G7YKE9;A7SF96	GO:0030144;GO:0006487	IPR026116;IPR027833	Predicted protein;Putative alpha-mannoside beta-1,6-n-acetylglucosaminyltransferase;Alpha-1,3(6)-mannosylglycoprotein beta-1 6-N-acetyl-glucosaminyltransferase;Alpha-1 3(6)-mannosylglycoprotein beta-1 6-N-acetyl-glucosaminyltransferase
47	fhe-miR-493-5p	Adult	maker-scaffold10x_313_pilon-snap-gene-0.82	BN1106_s58B000488	G7Y341;G4VJ39;Q5C805;Q5BZD2;K1QD45	no_go	IPR000938	Putative cyln2 (Cytoplasmic linker protein-115) (Clip-115);CAP-gly domain-containing linker protein 1;CAP-Gly domain-containing linker protein 1;SJCHGC04100 protein;SJCHGC00959 protein
47	fhe-miR-493-5p	Adult	maker-scaffold10x_13_pilon-snap-gene-1.79	BN1106_s4527B000077	G4VIQ1;G4VIQ0;H3IHI3;C3ZIN6;T1ISH0	GO:0004573;GO:0009311	IPR008928;IPR004888	Putative uncharacterized protein;Putative mannosyl-oligosaccharide glucosidase;Uncharacterized protein
47	fhe-miR-493-5p	Adult	maker-scaffold10x_563_pilon-augustus-gene-0.174	BN1106_s6137B000046	G7YN27;Q5DI69;M4QVS3;K1RRF9;R7T8B4	GO:0005634;GO:0043565;GO:0003700	IPR017970;IPR001356;IPR009057;IPR005542	Pre-B-cell leukemia transcription factor;Homeobox protein extradenticle;PBX;SJCHGC06100 protein;Uncharacterized protein
47	fhe-miR-493-5p	Adult	maker-scaffold10x_263_pilon-snap-gene-0.2	BN1106_s1268B000173	H2KQD6;R7VAJ8;E2B3J8;D6WZF1;G6CKL5	GO:0030054;GO:0016021;GO:0045211;GO:0005234;GO:0004970;GO:0035235	IPR001828;IPR018882;IPR019594;IPR001320;IPR001508;IPR028082;IPR001638	Putative uncharacterized protein;Glutamate [NMDA] receptor subunit zeta-1;Putative NMDA-type glutamate receptor 1;Glutamate [NMDA] receptor subunit 1;Uncharacterized protein
47	fhe-miR-493-5p	Adult	maker-scaffold10x_546_pilon-snap-gene-0.8	BN1106_s918B000572	G7YRS4;G4VSQ2;Q5BZ75;R7T6G1;G1KI73	GO:0005783;GO:0016831;GO:0030170;GO:0019752;GO:0006672;GO:0097194;GO:0003723;GO:0003964;GO:0006278;GO:0003824;GO:0008152	IPR002129;IPR015424;IPR015421;IPR015422;IPR003286	Uncharacterized protein;Putative sphingosine phosphate lyase;Sphingosine-1-phosphate lyase 1;SJCHGC05403 protein
47	fhe-miR-493-5p	Adult	maker-scaffold10x_263_pilon-augustus-gene-0.172	BN1106_s1748B000163	G7YCH3;G4M0D7;G4M0D8	no_go	0	Putative uncharacterized protein;Uncharacterized protein
47	fhe-miR-493-5p	Adult	maker-scaffold10x_1547_pilon-augustus-gene-0.33	BN1106_s402B000194	G7YS84;G4V622;R7UYX3;K7J9S6;K7J9S8	GO:0005739;GO:0005525;GO:0003924;GO:0006915;GO:0006184;GO:0008053	IPR001401;IPR022812;IPR027740;IPR027417	Optic atrophy 1-like protein, opa1;Optic atrophy 1-like protein opa1;Uncharacterized protein
47	fhe-miR-493-5p	Adult	maker-scaffold10x_841_pilon-snap-gene-0.76	BN1106_s5395B000054	G7Y529;C1LDP5;A7S6R8;C3YTD9;H0Z446	GO:0003963;GO:0006396;GO:0005524;GO:0005634	IPR013791;IPR023797;IPR000228;IPR017770;IPR020719;IPR013792	Predicted protein;RNA terminal phosphate cyclase domain 1;Putative uncharacterized protein;RNA 3'-terminal phosphate cyclase;Uncharacterized protein
47	fhe-miR-493-5p	Adult	maker-scaffold10x_1652_pilon-snap-gene-0.1	BN1106_s378B000162	G4V8F7;R7V8M3;U3U9X1;I3KBW5;C3XY80	GO:0005525;GO:0003924;GO:0004871;GO:0007188	IPR001408;IPR001019;IPR011025;IPR027417	Gi alpha subunit;Putative gtp-binding protein (I) alpha-1subunit, gnai1;Uncharacterized protein;Guanine nucleotide-binding protein G(I) alpha
47	fhe-miR-493-5p	Adult	maker-scaffold10x_142_pilon-augustus-gene-0.41	BN1106_s7720B000056	H2KU01;Q86DX8;C1L5B5;G4VDI4;C4PXA6	GO:0005524;GO:0004798;GO:0006233	IPR027417;IPR018094	Deoxythymidylate kinase (Thymidylate kinase);Thymidylate kinase;dTMP kinase;SJCHGC06009 protein
47	fhe-miR-493-5p	Adult	maker-scaffold10x_1695_pilon-snap-gene-0.6	BN1106_s6743B000065	G4VFI5;H9GY08;T1IXF3;S9XAA7;H2MFQ7	GO:0005856;GO:0004725;GO:0008138;GO:0035335;GO:0003677;GO:0006470;GO:0030036	IPR000340;IPR020422;IPR024950;IPR027232;IPR000387;IPR016130;IPR014876;IPR009057;IPR027233	Putative slingshot dual specificity phosphatase;Uncharacterized protein;Protein phosphatase Slingshot 1-like protein
47	fhe-miR-493-5p	Adult	maker-scaffold10x_1007_pilon-snap-gene-0.12	BN1106_s3190B000098	G7YLW8;G4VPP5;S4RMR9;T1G195;L5K0Q6	GO:0005525;GO:0003924;GO:0006184;GO:0016021;GO:0004871	IPR003191;IPR015894;IPR027417;IPR003660	Putative atlastin;Atlastin-1;Uncharacterized protein
47	fhe-miR-493-5p	Adult	maker-scaffold10x_466_pilon-snap-gene-0.87	BN1106_s278B000799	G4VK99;G7YNK8;R7VFG1;A7RPA9;N6U3K0	GO:0008565;GO:0031204	IPR001623;IPR014756;IPR027137;IPR004179	Predicted protein;DNAj-related;Translocation protein SEC63;Uncharacterized protein
47	fhe-miR-493-5p	Adult	maker-scaffold10x_188_pilon-augustus-gene-0.46	BN1106_s572B000415	H2KPN5;C1LGT0;C1LGT1;G4VTV2	no_go	0	Uncharacterized protein;Putative myo inositol monophosphatase;Myo inositol monophosphatase
47	fhe-miR-493-5p	Adult	maker-scaffold10x_1013_pilon-snap-gene-0.123	BN1106_s295B000224	H2KUW7;G4LY67;G5EG68;E3LQU9;E5SMP1	GO:0008233;GO:0006508;GO:0005605	IPR008985;IPR013320;IPR002049;IPR003645;IPR002350;IPR001791;IPR000742;IPR013032;IPR009030	CRE-AGR-1 protein;Putative kazal-type serine protease inhibitor domain protein;Agrin, putative;AGRin (Synaptic protein) homolog family member;Protein AGR-1;Agrin
47	fhe-miR-493-5p	Adult	maker-scaffold10x_418_pilon-snap-gene-0.100	BN1106_s2691B000138	G7YQK2;G4V9H8;T1KA42;H9HP59;Q6Q325	GO:0005525;GO:0003924;GO:0005543;GO:0006184	IPR027744;IPR000375;IPR001401;IPR019762;IPR022812;IPR003130;IPR020850;IPR027417;IPR011993;IPR001849	Dynamin; Dynamin GTPase effector domain containing protein
47	fhe-miR-493-5p	Adult	maker-scaffold10x_744_pilon-snap-gene-0.76	BN1106_s1853B000058	G7YJI2;G4VRS1;Q5C760;Q5DDU7	no_go	IPR011993;IPR006020	Uncharacterized protein;Protein disabled;SJCHGC02255 protein;SJCHGC02254 protein
47	fhe-miR-493-5p	Adult	maker-scaffold10x_19_pilon-snap-gene-0.112	BN1106_s488B000411	G7YDP6	GO:0005634;GO:0005524;GO:0003677;GO:0003700;GO:0006351	IPR000040;IPR008967;IPR012346;IPR013524	Protein lozenge
47	fhe-miR-493-5p	Adult	maker-scaffold10x_713_pilon-snap-gene-0.121	BN1106_s1968B000089	H2KUE0;G4LVV0;Q5DHI8;R7TAK4;B7Q3R4	GO:0016020;GO:0046873	IPR003689	Putative uncharacterized protein;Solute carrier family, putative;Zinc transporter ZIP10;SJCHGC05453 protein;Uncharacterized protein
47	fhe-miR-493-5p	Adult	maker-scaffold10x_37_pilon-snap-gene-0.17	BN1106_s1382B000197	G4LWA3;H9B8J6;B7X6Q3;R7UP28;S4WUL7	GO:0005634;GO:0003700;GO:0000976	IPR017970;IPR001356;IPR020479;IPR009057;IPR000047	Homeobox-containing Dlx;Homeobox protein distal-less dlx,putative;Distal-less;Uncharacterized protein
63	fhe-miR-9389-5p	Adult	maker-scaffold10x_1926_pilon-augustus-gene-0.8	BN1106_s3198B000149	G7YHV6;L7MLX3;K7J6T6;T1FP69;E9G3G0	GO:0003824;GO:0005634	IPR000873;IPR010506	Disco-interacting protein 2 homolog C
63	fhe-miR-9389-5p	Adult	maker-scaffold10x_267_pilon-pred_gff_StringTie-gene-0.111	BN1106_s3525B000048	G7YUB3;Q5BZI8;C1L640;G4V8F3;Q5BZH1	GO:0016021;GO:0005509;GO:0004252;GO:0006508	IPR011992;IPR018247;IPR002610;IPR022764	Stem cell tumor;Rhomboid-related protein 1/2/3
63	fhe-miR-9389-5p	Adult	maker-scaffold10x_149_pilon-augustus-gene-0.78	BN1106_s3600B000108	G7YC52;C1LFG9;G4VAZ2;G4VAZ1	GO:0016020;GO:0005578	IPR001863	Glypican
63	fhe-miR-9389-5p	Adult	maker-scaffold10x_525_pilon-snap-gene-0.20	BN1106_s3430B000065	G7YLI7;G4V5U0	no_go	IPR011993;IPR000697	Vasodilator-stimulated phosphoprotein/sprouty protein evh1 domain containing protein
63	fhe-miR-9389-5p	Adult	maker-scaffold10x_1546_pilon-snap-gene-0.20	BN1106_s4550B000109	G4LUL4;G7YAG9;E0VA12;Q71BB3;C3ZPA6	GO:0010181;GO:0005506;GO:0016491;GO:0003958	IPR003097;IPR017927;IPR001094;IPR008254;IPR001709;IPR023173;IPR001433;IPR017938	Flavodoxin; NADPH dependent diflavin oxidoreductase 1
63	fhe-miR-9389-5p	Adult	maker-scaffold10x_338_pilon-pred_gff_StringTie-gene-0.15	BN1106_s1582B000145	G7YFW9;G7YE79;A4RQH4;L8GLR9;Q80ZS7	GO:0005875;GO:0007017	IPR019763;IPR001372	Dynein light chain
63	fhe-miR-9389-5p	Adult	maker-scaffold10x_2220_pilon-augustus-gene-0.2	BN1106_s1197B000291	G7Y7M2;C1L4C0;G4VL01;C1BQ66;C1C1N5	GO:0008270	IPR001841;IPR013083	RING finger protein 11
63	fhe-miR-9389-5p	Adult	maker-scaffold10x_933_pilon-snap-gene-0.80	BN1106_s2049B000108	H2KV94;C1LDB8;Q6INS2;Q66J88;I3JA50	GO:0016021	IPR019144	Membralin
63	fhe-miR-9389-5p	Adult	maker-scaffold10x_48_pilon-snap-gene-0.26	BN1106_s3636B000074	H2KR21	no_go	IPR013026;IPR011990;IPR019734	Tetratricopeptide repeat protein 25
63	fhe-miR-9389-5p	Adult	maker-scaffold10x_1149_pilon-augustus-gene-0.49	BN1106_s1103B000214	G7YWS9;G4VJW7;G4M0G6;L7M367;R7UNZ8	GO:0016020;GO:0008508	IPR002657	Sodium-bile acid cotransporter; Solute carrier family 10 member 6
63	fhe-miR-9389-5p	Adult	maker-scaffold10x_1593_pilon-snap-gene-0.43	BN1106_s5655B000120	H2KQE2;G4VJP3;U4USP7;N6TYC3;H3HYK2	GO:0043565;GO:0003700	IPR004827	Cyclic AMP-responsive element-binding protein 3-like protein
63	fhe-miR-9389-5p	Adult	maker-scaffold10x_188_pilon-snap-gene-0.15	BN1106_s3158B000068	H2KPN7;Q5DEV0;G4VQ26;C8CBM4;K1QF03	GO:0006457;GO:0006950	IPR002939;IPR001623;IPR018253;IPR008971	Heat shock protein 40A;DnaJ (Hsp40) related
63	fhe-miR-9389-5p	Adult	maker-scaffold10x_1084_pilon-snap-gene-0.143	BN1106_s1775B000167	G4VSX7;G7YAN1;H2ZXG0;G3I2Y5;H0UWL9	GO:0016021;GO:0005249;GO:0004871;GO:0003676;GO:0008270	IPR018490;IPR000595;IPR005821;IPR003938;IPR003967;IPR014710;IPR000014;IPR001878;IPR001610	Potassium voltage-gated channel
63	fhe-miR-9389-5p	Adult	maker-scaffold10x_1087_pilon-snap-gene-0.76	BN1106_s878B000299	G7YWI8;F6ZM87;E2C9X1;H9GFT6;C3YGP8	GO:0003824;GO:0016853;GO:0005739	IPR014748;IPR001753;IPR018376	Delta(3 5)-Delta(2 4)-dienoyl-CoA isomerase mitochondrial
63	fhe-miR-9389-5p	Adult	maker-scaffold10x_1056_pilon-snap-gene-0.24	BN1106_s1163B000304	G7YJ15;A6XDL3;G0Y2T8;K7IYI5;G0Y2T9	GO:0005634;GO:0043565;GO:0003700;GO:0006351	IPR001766;IPR018122;IPR011991	Forkhead box protein O
