# Supplementary material for: Stage-specific miRNAs regulate gene expression associated with growth, development and parasite-host interaction during the intra-mammalian migration of the zoonotic helminth parasite Fasciola hepatica
Source: BMC Genomics. 2022 Jun 4;23:419. doi: 10.1186/s12864-022-08644-z (PMC9167548; doi:10.1186/s12864-022-08644-z)
Supplement: Supplementary file 11 — Additional file 11: Table S11. MicroRNAs associated with Fasciola hepatica metabolism [file 12864_2022_8644_MOESM11_ESM.xlsx]

## Sheet: Table S11
Additional file 15: Table S11. MicroRNAs associated with Fasciola hepatica metabolism
		Metabloic Pathways
miRNA Index	miRNA	Carbohydrate Metabolism	Energy Metabolism	Lipid Metabolism	Nucleotide Metabolism	Amino acid Metabolism	Metabolism of other amino acids	Glycan biosynthesis and Metabolism	Metabolism of cofactors and vitamins	Xenobiotics biodegradation and Metabolism	Transcription	Translation	Folding, sorting and degradation	Replication and repair	Membrane transport	Signal transduction	Signaling molecules and interaction
2	fhe-let-7a-5p	Carbohydrate Metabolism	Energy Metabolism	Lipid Metabolism	Nucleotide Metabolism	-	Metabolism of other amino acids	Glycan biosynthesis and Metabolism	-	-	Transcription	Translation	Folding, sorting and degradation	-	-	Signal transduction	-
19	fhe-miR-10-5p	-	-	Lipid Metabolism	-	-	-	Glycan biosynthesis and Metabolism	-	-	-	-	Folding, sorting and degradation	-	-	Signal transduction	-
64	fhe-miR-11584-3p	Carbohydrate Metabolism	-	-	-	-	-	Glycan biosynthesis and Metabolism	Metabolism of cofactors and vitamins	-	-	Translation	Folding, sorting and degradation	-	-	Signal transduction	-
66	fhe-miR-11585-3p	Carbohydrate Metabolism	-	Lipid Metabolism	-	-	Metabolism of other amino acids	Glycan biosynthesis and Metabolism	-	-	-	Translation	Folding, sorting and degradation	-	-	Signal transduction	-
67	fhe-miR-11586-3p	Carbohydrate Metabolism	-	Lipid Metabolism	Nucleotide Metabolism	-	-	Glycan biosynthesis and Metabolism	-	-	Transcription	-	Folding, sorting and degradation	-	-	Signal transduction	-
68	fhe-miR-11587-3p	-	-	Lipid Metabolism	-	-	-	-	-	-	-	-	Folding, sorting and degradation	-	-	-	-
68	fhe-miR-11587-3p	-	-	-	-	-	-	-	-	-	-	-	-	-	-	Signal transduction	-
74	fhe-pubNovel-5-5p	-	-	-	-	-	-	-	-	-	-	-	Folding, sorting and degradation	-	-	Signal transduction	-
45	fhe-miR-307-5p	-	Energy Metabolism	-	-	-	-	-	-	-	-	-	-	-	-	-	-
76	fhe-Novel-1-3p	-	-	-	-	-	Metabolism of other amino acids	Glycan biosynthesis and Metabolism	-	Xenobiotics biodegradation and Metabolism	Transcription	Translation	Folding, sorting and degradation	Replication and repair	-	Signal transduction	Signaling molecules and interaction
78	fhe-Novel-3-5p	-	Energy Metabolism	-	-	-	-	-	-	-	-	Translation	-	-	-	-	-
79	fhe-Novel-4-5p	Carbohydrate Metabolism	Energy Metabolism	-	-	Amino acid Metabolism	-	Glycan biosynthesis and Metabolism	-	-	-	-	Folding, sorting and degradation	-	-	Signal transduction	Signaling molecules and interaction
82	fhe-Novel-9-3p	Carbohydrate Metabolism	-	-	-	Amino acid Metabolism	-	Glycan biosynthesis and Metabolism	-	-	Transcription	-	Folding, sorting and degradation	-	-	Signal transduction	-
83	fhe-Novel-10-3p	-	-	-	-	-	-	Glycan biosynthesis and Metabolism	-	-	-	Translation	Folding, sorting and degradation	-	-	Signal transduction	-
84	fhe-Novel-11-5p	-	-	-	-	Amino acid Metabolism	-	-	-	-	-	-	-	-	-	-	-
85	fhe-Novel-12-5p	Carbohydrate Metabolism	-	Lipid Metabolism	Nucleotide Metabolism	Amino acid Metabolism	Metabolism of other amino acids	-	-	-	-	Translation	-	-	-	Signal transduction	-
87	fhe-Novel-14-3p	Carbohydrate Metabolism	Energy Metabolism	-	-	-	-	-	-	-	-	Translation	Folding, sorting and degradation	Replication and repair	-	Signal transduction	Signaling molecules and interaction
88	fhe-Novel-15-3p	Carbohydrate Metabolism	Energy Metabolism	Lipid Metabolism	Nucleotide Metabolism	Amino acid Metabolism	Metabolism of other amino acids	Glycan biosynthesis and Metabolism	-	-	Transcription	Translation	Folding, sorting and degradation	Replication and repair	-	Signal transduction	Signaling molecules and interaction
89	fhe-Novel-16-1-3p	Carbohydrate Metabolism	-	-	-	Amino acid Metabolism	-	Glycan biosynthesis and Metabolism	-	-	Transcription	-	Folding, sorting and degradation	Replication and repair	-	-	-
91	fhe-Novel-17-5p	Carbohydrate Metabolism	-	Lipid Metabolism	-	Amino acid Metabolism	Metabolism of other amino acids	Glycan biosynthesis and Metabolism	-	-	Transcription	Translation	Folding, sorting and degradation	-	-	Signal transduction	Signaling molecules and interaction
93	fhe-Novel-19-1-5p	-	Energy Metabolism	-	-	Amino acid Metabolism	-	-	-	-	-	-	-	-	-	-	-
94	fhe-Novel-19-2-5p	-	Energy Metabolism	-	-	Amino acid Metabolism	-	-	-	-	-	-	-	-	-	-	-
102	fhe-Novel-26-5p	-	-	-	-	-	-	-	-	-	-	Translation	-	-	-	-	-
104	fhe-Novel-28-5p	-	-	-	-	-	-	-	-	-	Transcription	-	-	-	-	-	-
120	fhe-Novel-43-5p	-	-	-	Nucleotide Metabolism	-	-	Glycan biosynthesis and Metabolism	-	-	-	-	Folding, sorting and degradation	Replication and repair	-	Signal transduction	-
121	fhe-Novel-44-1-3p	Carbohydrate Metabolism	Energy Metabolism	-	-	-	-	-	-	-	Transcription	-	-	-	-	Signal transduction	-
31	fhe-miR-124-3p	-	Energy Metabolism	-	Nucleotide Metabolism	-	-	Glycan biosynthesis and Metabolism	-	-	Transcription	Translation	Folding, sorting and degradation	-	-	Signal transduction	-
32	fhe-miR-125a-5p	-	-	-	-	-	-	-	-	-	-	-	Folding, sorting and degradation	-	Membrane transport	Signal transduction	-
33	fhe-miR-125b-5p	-	-	-	-	-	-	-	-	-	-	Translation	-	-	-	-	-
34	fhe-miR-133-3p	-	-	-	-	-	-	-	-	-	-	-	Folding, sorting and degradation	-	-	Signal transduction	-
37	fhe-miR-190a-5p	Carbohydrate Metabolism	-	-	Nucleotide Metabolism	Amino acid Metabolism	Metabolism of other amino acids	Glycan biosynthesis and Metabolism	-	-	-	Translation	-	-	-	Signal transduction	-
53	fhe-miR-1989-5p	Carbohydrate Metabolism	-	-	-	-	-	-	-	-	-	Translation	-	-	-	Signal transduction	-
54	fhe-miR-1992-3p	-	-	-	-	-	-	-	-	-	Transcription	-	-	Replication and repair	-	-	-
5	fhe-miR-1a-3p	Carbohydrate Metabolism	-	Lipid Metabolism	-	Amino acid Metabolism	Metabolism of other amino acids	-	Metabolism of cofactors and vitamins	Xenobiotics biodegradation and Metabolism	Transcription	Translation	Folding, sorting and degradation	-	Membrane transport	Signal transduction	Signaling molecules and interaction
55	fhe-miR-2162-3p	-	Energy Metabolism	Lipid Metabolism	-	-	-	-	-	-	-	Translation	-	Replication and repair	-	-	-
39	fhe-miR-219-5p	-	-	Lipid Metabolism	-	-	-	-	Metabolism of cofactors and vitamins	-	-	-	-	-	-	-	-
56	fhe-miR-2335-3p	-	Energy Metabolism	-	-	-	-	-	-	-	Transcription	Translation	-	-	-	Signal transduction	-
40	fhe-miR-277a-3p	Carbohydrate Metabolism	Energy Metabolism	Lipid Metabolism	Nucleotide Metabolism	Amino acid Metabolism	-	-	Metabolism of cofactors and vitamins	-	Transcription	Translation	Folding, sorting and degradation	Replication and repair	-	Signal transduction	-
42	fhe-miR-278-3p	-	-	-	-	-	-	-	-	-	Transcription	-	-	-	Membrane transport	-	-
44	fhe-miR-281-3p	-	-	-	Nucleotide Metabolism	Amino acid Metabolism	Metabolism of other amino acids	Glycan biosynthesis and Metabolism	Metabolism of cofactors and vitamins	-	Transcription	Translation	Folding, sorting and degradation	-	Membrane transport	Signal transduction	-
7	fhe-miR-2a-3p	Carbohydrate Metabolism	Energy Metabolism	-	-	-	-	-	-	-	-	-	-	Replication and repair	-	Signal transduction	-
8	fhe-miR-2b-1-3p	Carbohydrate Metabolism	-	Lipid Metabolism	Nucleotide Metabolism	-	Metabolism of other amino acids	Glycan biosynthesis and Metabolism	-	-	Transcription	Translation	Folding, sorting and degradation	-	Membrane transport	Signal transduction	Signaling molecules and interaction
10	fhe-miR-2c-3p	Carbohydrate Metabolism	Energy Metabolism	-	Nucleotide Metabolism	Amino acid Metabolism	-	Glycan biosynthesis and Metabolism	-	-	Transcription	-	Folding, sorting and degradation	Replication and repair	-	-	-
11	fhe-miR-2d-3p	Carbohydrate Metabolism	-	Lipid Metabolism	Nucleotide Metabolism	-	Metabolism of other amino acids	Glycan biosynthesis and Metabolism	Metabolism of cofactors and vitamins	-	Transcription	Translation	Folding, sorting and degradation	-	Membrane transport	Signal transduction	-
13	fhe-miR-2e-3p	Carbohydrate Metabolism	-	Lipid Metabolism	Nucleotide Metabolism	Amino acid Metabolism	-	-	-	-	-	-	-	-	-	Signal transduction	Signaling molecules and interaction
14	fhe-miR-2f-3p	-	-	-	-	Amino acid Metabolism	-	-	Metabolism of cofactors and vitamins	-	Transcription	-	-	-	Membrane transport	Signal transduction	-
46	fhe-miR-307-3p	Carbohydrate Metabolism	-	Lipid Metabolism	Nucleotide Metabolism	-	Metabolism of other amino acids	Glycan biosynthesis and Metabolism	-	-	Transcription	-	Folding, sorting and degradation	-	-	Signal transduction	-
21	fhe-miR-31-5p	Carbohydrate Metabolism	-	Lipid Metabolism	-	-	-	-	-	-	-	-	-	-	-	-	-
57	fhe-miR-3479a-3p	Carbohydrate Metabolism	-	Lipid Metabolism	Nucleotide Metabolism	Amino acid Metabolism	Metabolism of other amino acids	Glycan biosynthesis and Metabolism	-	-	Transcription	Translation	Folding, sorting and degradation	Replication and repair	-	Signal transduction	Signaling molecules and interaction
22	fhe-miR-36a-3p	Carbohydrate Metabolism	Energy Metabolism	Lipid Metabolism	Nucleotide Metabolism	Amino acid Metabolism	Metabolism of other amino acids	-	-	Xenobiotics biodegradation and Metabolism	-	Translation	Folding, sorting and degradation	-	-	Signal transduction	-
23	fhe-miR-36b-3p	-	-	Lipid Metabolism	Nucleotide Metabolism	-	-	-	-	-	Transcription	-	Folding, sorting and degradation	Replication and repair	-	Signal transduction	-
47	fhe-miR-493-5p	-	-	Lipid Metabolism	Nucleotide Metabolism	-	-	Glycan biosynthesis and Metabolism	-	-	-	-	Folding, sorting and degradation	-	-	Signal transduction	Signaling molecules and interaction
25	fhe-miR-61-3p	Carbohydrate Metabolism	-	-	-	-	Metabolism of other amino acids	-	Metabolism of cofactors and vitamins	-	-	Translation	Folding, sorting and degradation	Replication and repair	-	Signal transduction	-
59	fhe-miR-6613-3p	Carbohydrate Metabolism	-	Lipid Metabolism	-	Amino acid Metabolism	Metabolism of other amino acids	-	-	Xenobiotics biodegradation and Metabolism	-	Translation	Folding, sorting and degradation	-	-	Signal transduction	-
26	fhe-miR-71a-5p	Carbohydrate Metabolism	Energy Metabolism	Lipid Metabolism	Nucleotide Metabolism	Amino acid Metabolism	-	Glycan biosynthesis and Metabolism	-	-	Transcription	Translation	Folding, sorting and degradation	Replication and repair	-	Signal transduction	-
27	fhe-miR-71b-5p	-	-	-	Nucleotide Metabolism	Amino acid Metabolism	-	Glycan biosynthesis and Metabolism	-	-	Transcription	-	Folding, sorting and degradation	-	-	Signal transduction	-
49	fhe-miR-745a-3p	Carbohydrate Metabolism	-	Lipid Metabolism	Nucleotide Metabolism	Amino acid Metabolism	Metabolism of other amino acids	Glycan biosynthesis and Metabolism	-	Xenobiotics biodegradation and Metabolism	Transcription	-	Folding, sorting and degradation	-	-	Signal transduction	-
50	fhe-miR-745b-3p	Carbohydrate Metabolism	-	-	Nucleotide Metabolism	-	Metabolism of other amino acids	-	-	Xenobiotics biodegradation and Metabolism	Transcription	-	Folding, sorting and degradation	-	Membrane transport	Signal transduction	-
51	fhe-miR-750-3p	-	-	-	Nucleotide Metabolism	-	-	-	-	Xenobiotics biodegradation and Metabolism	-	-	-	-	-	Signal transduction	-
15	fhe-miR-7a-5p	Carbohydrate Metabolism	Energy Metabolism	Lipid Metabolism	Nucleotide Metabolism	Amino acid Metabolism	-	Glycan biosynthesis and Metabolism	Metabolism of cofactors and vitamins	-	-	Translation	Folding, sorting and degradation	Replication and repair	-	Signal transduction	-
17	fhe-miR-8-3p	-	-	Lipid Metabolism	Nucleotide Metabolism	-	-	Glycan biosynthesis and Metabolism	Metabolism of cofactors and vitamins	Xenobiotics biodegradation and Metabolism	-	Translation	Folding, sorting and degradation	-	-	Signal transduction	-
29	fhe-miR-87-3p	-	-	Lipid Metabolism	-	Amino acid Metabolism	-	-	-	-	-	Translation	-	-	-	Signal transduction	-
63	fhe-miR-9389-5p	-	-	-	-	-	-	-	-	-	-	-	-	-	-	Signal transduction	-
18	fhe-miR-9-5p	-	-	Lipid Metabolism	-	-	-	Glycan biosynthesis and Metabolism	-	-	Transcription	-	-	-	-	Signal transduction	-
30	fhe-miR-96-5p	Carbohydrate Metabolism	-	-	-	Amino acid Metabolism	-	Glycan biosynthesis and Metabolism	-	-	-	Translation	-	Replication and repair	-	Signal transduction	-
