# Supplementary material for: Stage-specific miRNAs regulate gene expression associated with growth, development and parasite-host interaction during the intra-mammalian migration of the zoonotic helminth parasite Fasciola hepatica
Source: BMC Genomics. 2022 Jun 4;23:419. doi: 10.1186/s12864-022-08644-z (PMC9167548; doi:10.1186/s12864-022-08644-z)
Supplement: Supplementary file 12 — Additional file 12: Table S12. miRNAs targeting genes within the aerobic metabolic pathways, graphically represented in Fig. 8. [file 12864_2022_8644_MOESM12_ESM.xlsx]

## Sheet: Table S12
Additional file 16: Table S12: miRNAs targetting genes within the aerobic metabolic pathways, graphically represented in Figure 8.
Number in Fig 8		miRNA expression profile			Target WormBase ID (2015 Genome PRJEB6687)		mRNA transcription profile			KEGG identifier	Pathway
	miRNA	NEJ24h	Immature	Adult		Description	NEJ24h	Immature	Adult
[1]	fhe-miR-61-3p	19661.2	7430.5	7989.77	BN1106_s175B000200	Hexokinase	1796.3	625.423	637.102	K00844	Glycolysis/Gluconeogenesis pathway
[2]	fhe-miR-7a-5p	44892.4	7627.62	1799.52	BN1106_s3375B000064	Fructose-1,6-bisphosphatase-related	23.1458	14.8962	15.0913	K03841	Glycolysis/Gluconeogenesis pathway
[3]	fhe-miR-2c-3p	28.5953	18.793	2.18407	BN1106_s7866B000032	Phosphoglycerate mutase	87.1671	132.102	63.0874	K01834	Glycolysis/Gluconeogenesis pathway
[3]	fhe-Novel-4-5p	150.966	0	0	BN1106_s7866B000032	-	87.1671	132.102	63.0874	K01834	Glycolysis/Gluconeogenesis pathway
[4]	fhe-Novel-17-5p	18.0859	0	0	BN1106_s246B000252	Phosphoenolpyruvate carboxykinase (GTP)	717.473	1046.7	627.456	K01596	Glycolysis/Gluconeogenesis pathway and TCA/Krebs cycle
[5]	fhe-miR-96-5p	8040.39	15291.6	6304.27	BN1106_s531B000172	Dihydrolipoamide S-acetyltransferase (E2 component of pyruvate dehydrogenase complex)	57.7287	44.3685	26.9401	K00627	Glycolysis/Gluconeogenesis pathway and TCA/Krebs cycle
[6]	fhe-miR-71a-5p	235891	210401	149598	BN1106_s3323B000146	Acetyl-coenzyme A synthetase;Acetyl-CoA synthetase;Uncharacterized protein	61.8433	15.7772	127.491	K01895	Glycolysis/Gluconeogenesis pathway
[7]	fhe-miR-2a-3p	10965.2	16104.1	16150.2	BN1106_s1085B000088	Isocitrate dehydrogenase (NAD+)	43.9207	13.3332	28.4155	K00030	TCA/Krebs cycle
[7]	fhe-miR-31-5p	5893.75	830.067	170.088	BN1106_s1085B000088	-	43.9207	13.3332	28.4155	K00030	TCA/Krebs cycle
[7]	fhe-miR-11584-3p	332.835	309.309	591.735	BN1106_s1085B000088	-	43.9207	13.3332	28.4155	K00030	TCA/Krebs cycle
[7]	fhe-Novel-4-5p	150.966	0	0	BN1106_s48B000382	Isocitrate dehydrogenase (NAD+)	20.7563	14.5174	16.5974	K00030	TCA/Krebs cycle
[8]	fhe-miR-36a-3p	2233.8	223.843	80.7207	BN1106_s7139B000053	NADH-ubiquinone oxidoreductase mitochondrial;NADH dehydrogenase (Ubiquinone) Fe-S protein 3	98.0705	58.2594	46.3025	K03936	Oxidative phosphorylation pathway
[9]	fhe-Novel-44-1-3p	57.6913	167.062	100.7	BN1106_s1533B000528	Ubiquinol-cytochrome c reductase cytochrome c1 subunit	159.897	87.7459	66.804	K00413	Oxidative phosphorylation pathway
[10]	fhe-miR-124-3p	2304.63	259.7	27.1845	BN1106_s2693B000132	ATP synthase gamma subunit	150.355	84.9399	68.2026	K02136	Oxidative phosphorylation pathway
[10]	fhe-miR-277a-3p	558.121	99.0523	194.165	BN1106_s2169B000108	Mitochondrial ATP synthase F chain	75.3179	135.685	18.8004	K02130	Oxidative phosphorylation pathway
[10]	fhe-miR-2162-3p	8508.24	9641	17568.8	BN1106_s1399B000513	Vacuolar ATP synthase subunit e;V-type H+-transporting ATPase subunit E	106.332	88.4871	90.5172	K02150	Oxidative phosphorylation pathway
[10]	fhe-miR-2335-3p	27.3099	0	0	BN1106_s1399B000513	-	106.332	88.4871	90.5172	K02150	Oxidative phosphorylation pathway
[10]	fhe-Novel-4-5p	150.966	0	0	BN1106_s173B000874	Vacuolar ATP synthase subunit G;Centromere protein S	133.99	112.302	106.621	K02152	Oxidative phosphorylation pathway
[10]	fhe-Novel-14-3p	40.9331	0	0	BN1106_s4126B000096	ATPase, H+ transporting, lysosomal 34kDa, V1 subunit D	68.5937	50.7159	73.0143	K02149	Oxidative phosphorylation pathway
