# Supplementary material for: Stage-specific miRNAs regulate gene expression associated with growth, development and parasite-host interaction during the intra-mammalian migration of the zoonotic helminth parasite Fasciola hepatica
Source: BMC Genomics. 2022 Jun 4;23:419. doi: 10.1186/s12864-022-08644-z (PMC9167548; doi:10.1186/s12864-022-08644-z)
Supplement: Supplementary file 13 — Additional file 13: Table S13. Negatively correlated predicted targets of abundant Fasciola hepatica miRNAs. [file 12864_2022_8644_MOESM13_ESM.xlsx]

## Sheet: Table S13
Additional file 17: Table S13: Negatively correlated predicted targets of abundant Fasciola hepatica miRNAs.
miRNA Index	miRNA	Gene Target (2018 Genome PRJEB25283)	Wormbase ID (2015 Genome PRJEB6687)	Gene Description
1	fhe-bantam-3p	maker-scaffold10x_66_pilon-pred_gff_StringTie-gene-0.48	BN1106_s10139B000014	Cathepsin L3
2	fhe-let-7a-5p	maker-scaffold10x_1695_pilon-pred_gff_StringTie-gene-0.47	BN1106_s86B000851	3'-5' exoribonuclease 1
2	fhe-let-7a-5p	maker-scaffold10x_717_pilon-snap-gene-0.18	BN1106_s3634B000102	3'-phosphoadenosine 5'-phosphosulfate synthase 1
2	fhe-let-7a-5p	maker-scaffold10x_419_pilon-augustus-gene-0.45	BN1106_s1227B000341	5'-AMP-activated protein kinase subunit gamma-1
2	fhe-let-7a-5p	maker-scaffold10x_520_pilon-snap-gene-0.9	BN1106_s64B000510	Brefeldin A-inhibited guanine nucleotide-exchange protein 1
2	fhe-let-7a-5p	maker-scaffold10x_581_pilon-snap-gene-0.86	BN1106_s1515B000335	Centrosomal protein
2	fhe-let-7a-5p	snap_masked-scaffold10x_430_pilon-processed-gene-0.15	BN1106_s2989B000142	Cyclic nucleotide-gated cation channel alpha-3
2	fhe-let-7a-5p	maker-scaffold10x_1340_pilon-snap-gene-0.17	BN1106_s1127B000153	Cyclin Y
2	fhe-let-7a-5p	maker-scaffold10x_977_pilon-snap-gene-0.78	BN1106_s423B000365	Death domain-containing protein 1
2	fhe-let-7a-5p	maker-scaffold10x_418_pilon-snap-gene-0.87	BN1106_s688B000252	E3 ubiquitin-protein ligase TRIP12
2	fhe-let-7a-5p	maker-scaffold10x_357_pilon-augustus-gene-0.42	BN1106_s2823B000086	EF-Hand Calcium Binding Domain 7
2	fhe-let-7a-5p	maker-scaffold10x_312_pilon-snap-gene-0.0	BN1106_s682B000286	Erythrocyte membrane protein band 4.1 like 5
2	fhe-let-7a-5p	maker-scaffold10x_626_pilon-augustus-gene-0.9	BN1106_s1573B000173	Eukaryotic translation initiation factor 4F
2	fhe-let-7a-5p	maker-scaffold10x_520_pilon-augustus-gene-2.92	BN1106_s453B000259	Fos transcription factor-related
2	fhe-let-7a-5p	maker-scaffold10x_572_pilon-snap-gene-0.1	BN1106_s1025B000066	Hexosaminidase
2	fhe-let-7a-5p	maker-scaffold10x_381_pilon-snap-gene-0.25	BN1106_s1352B000133	IRS-type PTB domain-containing protein
2	fhe-let-7a-5p	maker-scaffold10x_8_pilon-augustus-gene-0.15	BN1106_s4586B000109	Leucine-rich repeat-containing protein 51
2	fhe-let-7a-5p	maker-scaffold10x_136_pilon-pred_gff_StringTie-gene-0.12	BN1106_s2643B000208	Mitochondrial trans-2-enoyl-CoA reductase
2	fhe-let-7a-5p	maker-scaffold10x_13_pilon-augustus-gene-0.17	BN1106_s1069B000421	Nou darake like-5
2	fhe-let-7a-5p	maker-scaffold10x_1332_pilon-snap-gene-0.35	BN1106_s2081B000158	O-sialoglycoprotein endopeptidase
2	fhe-let-7a-5p	snap_masked-scaffold10x_451_pilon-processed-gene-0.59	BN1106_s236B000245	Plexin A
2	fhe-let-7a-5p	maker-scaffold10x_418_pilon-augustus-gene-0.121	BN1106_s480B000232	Pre-mRNA branch site protein p14
2	fhe-let-7a-5p	maker-scaffold10x_1087_pilon-snap-gene-0.66	BN1106_s6447B000110	Protein kinase N
2	fhe-let-7a-5p	maker-scaffold10x_841_pilon-snap-gene-0.68	BN1106_s848B000722	Ran-binding protein 9
2	fhe-let-7a-5p	augustus_masked-scaffold10x_735_pilon-processed-gene-0.25	BN1106_s1207B000211	Rassf
2	fhe-let-7a-5p	maker-scaffold10x_464_pilon-augustus-gene-0.104	BN1106_s303B000438	Regulator of differentiation 1
2	fhe-let-7a-5p	maker-scaffold10x_1043_pilon-snap-gene-0.15	BN1106_s4601B000114	Ribosome biogenesis protein nsa2
2	fhe-let-7a-5p	maker-scaffold10x_654_pilon-snap-gene-0.148	BN1106_s214B000750	RNA-binding protein Nova-1
2	fhe-let-7a-5p	maker-scaffold10x_815_pilon-snap-gene-0.9	BN1106_s3510B000061	Sensory neuron membrane protein 1
2	fhe-let-7a-5p	augustus_masked-scaffold10x_1125_pilon-processed-gene-0.104	BN1106_s1767B000250	Serine/threonine-protein phosphatase 6 regulatory subunit 2
2	fhe-let-7a-5p	maker-scaffold10x_113_pilon-pred_gff_StringTie-gene-0.102	BN1106_s4618B000051	Serpin
2	fhe-let-7a-5p	maker-scaffold10x_239_pilon-augustus-gene-0.116	BN1106_s1712B000105	SH2 domain-containing protein 4A
2	fhe-let-7a-5p	maker-scaffold10x_1404_pilon-snap-gene-0.11	BN1106_s2760B000139	SJCHGC01070 protein
2	fhe-let-7a-5p	maker-scaffold10x_2005_pilon-snap-gene-0.40	BN1106_s468B000346	SJCHGC02605 protein
2	fhe-let-7a-5p	maker-scaffold10x_203_pilon-snap-gene-0.64	BN1106_s89B000262	SJCHGC06715 protein
2	fhe-let-7a-5p	maker-scaffold10x_1335_pilon-snap-gene-0.68	BN1106_s832B000177	SJCHGC09141 protein
2	fhe-let-7a-5p	maker-scaffold10x_1302_pilon-snap-gene-0.19	BN1106_s323B000262	SJCHGC09419 protein
2	fhe-let-7a-5p	maker-scaffold10x_414_pilon-snap-gene-0.53	BN1106_s1311B000377	Strawberry notch homolog 1
2	fhe-let-7a-5p	maker-scaffold10x_1847_pilon-snap-gene-0.19	BN1106_s3425B000055	Synaptobrevin
2	fhe-let-7a-5p	maker-scaffold10x_383_pilon-augustus-gene-1.25	BN1106_s53B000503	Tensin
2	fhe-let-7a-5p	maker-scaffold10x_311_pilon-snap-gene-0.44	BN1106_s574B000136	TNF receptor-associated factor 3
2	fhe-let-7a-5p	maker-scaffold10x_2330_pilon-snap-gene-0.0	BN1106_s3949B000288	Ubiquitin carboxyl-terminal hydrolase 20/33
2	fhe-let-7a-5p	maker-scaffold10x_203_pilon-augustus-gene-0.27	BN1106_s2598B000104	UDP-glucose:glycoprotein glucosyltransferase 2
2	fhe-let-7a-5p	maker-scaffold10x_598_pilon-snap-gene-0.32	BN1106_s881B000359	Upstream transcription factor 1
2	fhe-let-7a-5p	maker-scaffold10x_773_pilon-augustus-gene-0.103	BN1106_s3916B000138	Vesicle-associated membrane protein 2
7	fhe-miR-2a-3p	maker-scaffold10x_317_pilon-augustus-gene-0.60	BN1106_s1525B000203	C3H-zinc finger-containing protein 1
7	fhe-miR-2a-3p	maker-scaffold10x_815_pilon-snap-gene-1.86	BN1106_s3875B000041	Carbonate dehydratase II
7	fhe-miR-2a-3p	maker-scaffold10x_66_pilon-pred_gff_StringTie-gene-0.48	BN1106_s10139B000014	Cathepsin L3
7	fhe-miR-2a-3p	maker-scaffold10x_1074_pilon-snap-gene-0.109	BN1106_s2544B000258	Cyclophilin
7	fhe-miR-2a-3p	maker-scaffold10x_343_pilon-pred_gff_StringTie-gene-0.33	BN1106_s2393B000218	DNA-binding protein inhibitor id-1
7	fhe-miR-2a-3p	maker-scaffold10x_58_pilon-augustus-gene-0.64	BN1106_s115B000505	Fanconi anemia group M protein
7	fhe-miR-2a-3p	maker-scaffold10x_125_pilon-snap-gene-0.21	BN1106_s2917B000297	Forkhead box protein J1-A
7	fhe-miR-2a-3p	maker-scaffold10x_392_pilon-snap-gene-0.31	BN1106_s3788B000102	GA-binding protein transcription factor beta
7	fhe-miR-2a-3p	maker-scaffold10x_476_pilon-snap-gene-0.102	BN1106_s1085B000088	Isocitrate dehydrogenase (NAD+)
7	fhe-miR-2a-3p	maker-scaffold10x_485_pilon-snap-gene-0.83	BN1106_s167B000563	Mitochondrial ornithine transporter 1
7	fhe-miR-2a-3p	maker-scaffold10x_1089_pilon-augustus-gene-0.0	BN1106_s2360B000088	Nucleic acid-binding, OB-fold,domain-containing protein
7	fhe-miR-2a-3p	maker-scaffold10x_966_pilon-snap-gene-0.81	BN1106_s5766B000064	OK-like protein kinase
7	fhe-miR-2a-3p	maker-scaffold10x_998_pilon-augustus-gene-0.72	BN1106_s1654B000286	Proteinase inhibitor I32, inhibitor of apoptosis,domain-containing protein
7	fhe-miR-2a-3p	maker-scaffold10x_511_pilon-augustus-gene-0.22	BN1106_s3041B000096	Reverse transcriptase
7	fhe-miR-2a-3p	maker-scaffold10x_1043_pilon-snap-gene-0.15	BN1106_s4601B000114	Ribosome biogenesis protein nsa2
7	fhe-miR-2a-3p	maker-scaffold10x_902_pilon-snap-gene-0.61	BN1106_s2191B000249	RPA-interacting protein
7	fhe-miR-2a-3p	maker-scaffold10x_392_pilon-snap-gene-0.26	BN1106_s3788B000103	SJCHGC03787 protein
7	fhe-miR-2a-3p	maker-scaffold10x_83_pilon-snap-gene-0.187	BN1106_s1314B000439	SJCHGC09165 protein
7	fhe-miR-2a-3p	maker-scaffold10x_1257_pilon-snap-gene-0.71	BN1106_s1143B000284	tRNA(His) guanylyltransferase
7	fhe-miR-2a-3p	maker-scaffold10x_1608_pilon-pred_gff_StringTie-gene-0.25	BN1106_s926B000355	Tumor differentially expressed protein
15	fhe-miR-7a-5p	maker-scaffold10x_1087_pilon-snap-gene-0.67	BN1106_s1307B000313	1-acyl-sn-glycerol-3-phosphate acyltransferase
15	fhe-miR-7a-5p	maker-scaffold10x_637_pilon-augustus-gene-0.52	BN1106_s789B000476	3bp-1 related rhogap
15	fhe-miR-7a-5p	maker-scaffold10x_451_pilon-snap-gene-0.37	BN1106_s6499B000101	4-hydroxyphenylpyruvate dioxygenase
15	fhe-miR-7a-5p	maker-scaffold10x_318_pilon-augustus-gene-0.23	BN1106_s1115B000505	60S ribosomal protein L23
15	fhe-miR-7a-5p	maker-scaffold10x_502_pilon-pred_gff_StringTie-gene-0.71	BN1106_s1379B000109	Actin-2
15	fhe-miR-7a-5p	maker-scaffold10x_1041_pilon-snap-gene-0.9	BN1106_s3082B000275	Acyl-CoA thioesterase-related
15	fhe-miR-7a-5p	maker-scaffold10x_1010_pilon-pred_gff_StringTie-gene-0.79	BN1106_s187B000161	ADP-ribosylation factor-like 6
15	fhe-miR-7a-5p	maker-scaffold10x_314_pilon-snap-gene-0.2	BN1106_s2132B000163	Alpha-adducin
15	fhe-miR-7a-5p	maker-scaffold10x_856_pilon-snap-gene-0.11	BN1106_s59B000311	Ankyrin repeat and LEM domain-containing protein 2
15	fhe-miR-7a-5p	maker-scaffold10x_1190_pilon-augustus-gene-0.54	BN1106_s5647B000053	ATP-dependent RNA helicase DDX10/DBP4
15	fhe-miR-7a-5p	maker-scaffold10x_520_pilon-snap-gene-0.10	BN1106_s141B000391	Autophagin-1 (C54 family)
15	fhe-miR-7a-5p	maker-scaffold10x_47_pilon-snap-gene-0.41	BN1106_s773B000385	Beta-1,3-galactosyl-O-glycosyl-glycoprotein beta-1,6-N-acetylglucosaminyltransferase 4
15	fhe-miR-7a-5p	maker-scaffold10x_55_pilon-augustus-gene-0.13	BN1106_s255B000346	Calcium-dependent protein kinase C
15	fhe-miR-7a-5p	maker-scaffold10x_66_pilon-pred_gff_StringTie-gene-0.48	BN1106_s10139B000014	Cathepsin L3
15	fhe-miR-7a-5p	maker-scaffold10x_1427_pilon-augustus-gene-0.45	BN1106_s403B000431	Chromosome 16 Open Reading Frame 89
15	fhe-miR-7a-5p	snap_masked-scaffold10x_2009_pilon-processed-gene-0.76	BN1106_s2489B000355	Cohesin complex subunit SA-1/2
15	fhe-miR-7a-5p	maker-scaffold10x_445_pilon-snap-gene-0.26	BN1106_s176B000279	Collagen alpha-2(IV) chain
15	fhe-miR-7a-5p	maker-scaffold10x_908_pilon-pred_gff_StringTie-gene-0.26	BN1106_s3711B000058	Cysteine-rich with EGF-like domain protein 2-B
15	fhe-miR-7a-5p	maker-scaffold10x_97_pilon-snap-gene-0.96	BN1106_s1670B000174	dCMP deaminase
15	fhe-miR-7a-5p	maker-scaffold10x_98_pilon-snap-gene-0.7	BN1106_s3174B000063	Disulfide isomerase family A, member 3
15	fhe-miR-7a-5p	augustus_masked-scaffold10x_80_pilon-processed-gene-0.151	BN1106_s2804B000291	DNA repair protein RAD51
15	fhe-miR-7a-5p	maker-scaffold10x_770_pilon-snap-gene-0.20	BN1106_s3242B000085	DNA replication licensing factor MCM5
15	fhe-miR-7a-5p	maker-scaffold10x_1445_pilon-snap-gene-0.64	BN1106_s3672B000200	Dual specificity testis-specific protein kinase 2
15	fhe-miR-7a-5p	maker-scaffold10x_933_pilon-snap-gene-0.90	BN1106_s90B000599	Dynein heavy chain 1, axonemal
15	fhe-miR-7a-5p	maker-scaffold10x_1125_pilon-augustus-gene-0.100	BN1106_s1429B000123	E3 ubiquitin-protein ligase MYLIP-A
15	fhe-miR-7a-5p	maker-scaffold10x_441_pilon-snap-gene-0.25	BN1106_s6724B000040	E3 ubiquitin-protein ligase ZSWIM2
15	fhe-miR-7a-5p	maker-scaffold10x_357_pilon-augustus-gene-0.42	BN1106_s2823B000086	EF-Hand Calcium Binding Domain 7
15	fhe-miR-7a-5p	maker-scaffold10x_123_pilon-snap-gene-0.72	BN1106_s3759B000098	Exocyst complex component sec6, 3
15	fhe-miR-7a-5p	augustus_masked-scaffold10x_602_pilon-processed-gene-0.103	BN1106_s296B000186	Filamin
15	fhe-miR-7a-5p	maker-scaffold10x_1265_pilon-snap-gene-0.17	BN1106_s1168B000108	Four and a half LIM domains protein 2
15	fhe-miR-7a-5p	maker-scaffold10x_1628_pilon-snap-gene-0.3	BN1106_s3375B000064	Fructose-1,6-bisphosphatase I
15	fhe-miR-7a-5p	maker-scaffold10x_1309_pilon-snap-gene-0.84	BN1106_s575B000330	Guanine-nucleotide-exchange-factor
15	fhe-miR-7a-5p	maker-scaffold10x_205_pilon-snap-gene-0.81	BN1106_s4496B000068	Heat shock protein 40
15	fhe-miR-7a-5p	maker-scaffold10x_80_pilon-augustus-gene-0.116	BN1106_s503B000225	Innexin
15	fhe-miR-7a-5p	maker-scaffold10x_81_pilon-augustus-gene-0.94	BN1106_s1372B000427	Krueppel-like factor 10/11
15	fhe-miR-7a-5p	maker-scaffold10x_1804_pilon-pred_gff_StringTie-gene-0.11	BN1106_s8633B000042	La-related protein 1
15	fhe-miR-7a-5p	maker-scaffold10x_513_pilon-augustus-gene-1.43	BN1106_s1732B000102	LIM/homeobox protein Awh
15	fhe-miR-7a-5p	maker-scaffold10x_1813_pilon-snap-gene-0.21	BN1106_s1890B000204	Macoilin-1
15	fhe-miR-7a-5p	maker-scaffold10x_1010_pilon-augustus-gene-0.20	BN1106_s187B000159	Mannosyl-oligosaccharide alpha-1,2-mannosidase
15	fhe-miR-7a-5p	maker-scaffold10x_1149_pilon-snap-gene-0.9	BN1106_s287B000303	Meckelin
15	fhe-miR-7a-5p	maker-scaffold10x_908_pilon-augustus-gene-0.71	BN1106_s1617B000258	Microtubule-associated serine/threonine kinase
15	fhe-miR-7a-5p	maker-scaffold10x_1445_pilon-snap-gene-0.63	BN1106_s605B000199	Minor histocompatibility protein HA-1
15	fhe-miR-7a-5p	snap_masked-scaffold10x_2009_pilon-processed-gene-0.72	BN1106_s438B000722	Multiple epidermal growth factor-like domains 6
15	fhe-miR-7a-5p	augustus_masked-scaffold10x_1302_pilon-processed-gene-0.32	BN1106_s323B000258	Myosin heavy chain
15	fhe-miR-7a-5p	maker-scaffold10x_436_pilon-snap-gene-0.33	BN1106_s527B000393	Myosin regulatory light chain
15	fhe-miR-7a-5p	maker-scaffold10x_712_pilon-augustus-gene-0.68	BN1106_s1899B000109	Nachr subunit isoform 2
15	fhe-miR-7a-5p	maker-scaffold10x_119_pilon-snap-gene-0.1	BN1106_s91B000247	Neural-cadherin
15	fhe-miR-7a-5p	maker-scaffold10x_345_pilon-snap-gene-0.34	BN1106_s462B000766	Neurexin-1-alpha
15	fhe-miR-7a-5p	maker-scaffold10x_531_pilon-augustus-gene-0.21	BN1106_s891B000440	Nostrin
15	fhe-miR-7a-5p	maker-scaffold10x_158_pilon-snap-gene-0.52	BN1106_s12B000462	NudC domain-containing protein 3
15	fhe-miR-7a-5p	maker-scaffold10x_503_pilon-augustus-gene-0.40	BN1106_s2635B000230	Oxysterol-binding protein-related protein 11
15	fhe-miR-7a-5p	maker-scaffold10x_342_pilon-snap-gene-0.45	BN1106_s1151B000224	Paired box protein Pax-8
15	fhe-miR-7a-5p	maker-scaffold10x_7_pilon-snap-gene-1.61	BN1106_s1655B000191	Palmitoyltransferase
15	fhe-miR-7a-5p	snap_masked-scaffold10x_2518_pilon-processed-gene-0.3	BN1106_s2590B000129	PDZ and LIM domain protein Zasp
15	fhe-miR-7a-5p	maker-scaffold10x_408_pilon-snap-gene-0.57	BN1106_s6702B000046	Peptidase
15	fhe-miR-7a-5p	maker-scaffold10x_979_pilon-augustus-gene-0.23	BN1106_s8248B000054	PERQ amino acid-rich with GYF domain-containing protein 2
15	fhe-miR-7a-5p	maker-scaffold10x_114_pilon-augustus-gene-0.75	BN1106_s1598B000287	Post-GPI attachment to proteins factor 2
15	fhe-miR-7a-5p	maker-scaffold10x_1543_pilon-snap-gene-0.11	BN1106_s4646B000066	Procollagen-lysine, 2-oxoglutarate 5-dioxygenase 3
15	fhe-miR-7a-5p	maker-scaffold10x_637_pilon-snap-gene-0.140	BN1106_s148B000234	Prolyl 4-hydroxylase
15	fhe-miR-7a-5p	snap_masked-scaffold10x_431_pilon-processed-gene-0.1	BN1106_s3255B000183	Rab GTPase-binding effector protein 1
15	fhe-miR-7a-5p	maker-scaffold10x_784_pilon-snap-gene-0.43	BN1106_s2672B000131	Rac Family Small GTPase 2
15	fhe-miR-7a-5p	maker-scaffold10x_1125_pilon-snap-gene-0.110	BN1106_s1439B000192	Ran-binding protein 3
15	fhe-miR-7a-5p	maker-scaffold10x_253_pilon-augustus-gene-0.13	BN1106_s996B000085	Retinol dehydrogenase 11
15	fhe-miR-7a-5p	maker-scaffold10x_377_pilon-pred_gff_StringTie-gene-0.143	BN1106_s181B000522	Retrotrans_gag domain-containing protein
15	fhe-miR-7a-5p	maker-scaffold10x_942_pilon-augustus-gene-0.71	BN1106_s819B000384	Reverse transcriptase
15	fhe-miR-7a-5p	maker-scaffold10x_267_pilon-pred_gff_StringTie-gene-0.111	BN1106_s3525B000048	Rhomboid-related protein 1/2/3
15	fhe-miR-7a-5p	maker-scaffold10x_832_pilon-snap-gene-0.40	BN1106_s1559B000207	Ribosome biogenesis ATPase
15	fhe-miR-7a-5p	maker-scaffold10x_1043_pilon-snap-gene-0.15	BN1106_s4601B000114	Ribosome biogenesis protein nsa2
15	fhe-miR-7a-5p	maker-scaffold10x_1104_pilon-snap-gene-0.61	BN1106_s118B000298	RUN domain-containing protein 1
15	fhe-miR-7a-5p	maker-scaffold10x_1723_pilon-augustus-gene-0.71	BN1106_s81B000691	SAP30-binding protein
15	fhe-miR-7a-5p	maker-scaffold10x_1149_pilon-snap-gene-0.20	BN1106_s2370B000278	SCY1-like protein 2
15	fhe-miR-7a-5p	maker-scaffold10x_284_pilon-snap-gene-0.116	BN1106_s310B000139	Serine/threonine-protein kinase d3
15	fhe-miR-7a-5p	maker-scaffold10x_418_pilon-snap-gene-0.83	BN1106_s2144B000272	Serine/threonine-protein kinase DCLK3
15	fhe-miR-7a-5p	maker-scaffold10x_291_pilon-snap-gene-0.79	BN1106_s1764B000361	Serine/threonine-protein phosphatase PP1-gamma catalytic subunit isoform 2
15	fhe-miR-7a-5p	maker-scaffold10x_932_pilon-snap-gene-0.18	BN1106_s779B000221	Sh3-containing grb2-like protein 3 (Endophilin III)
15	fhe-miR-7a-5p	maker-scaffold10x_1450_pilon-snap-gene-0.10	BN1106_s3990B000133	Short/branched chain acyl-CoA dehydrogenase
15	fhe-miR-7a-5p	maker-scaffold10x_1087_pilon-augustus-gene-0.11	BN1106_s1077B000161	Singapore isolate B
15	fhe-miR-7a-5p	maker-scaffold10x_961_pilon-snap-gene-0.0	BN1106_s1864B000114	SJCHGC01331 protein
15	fhe-miR-7a-5p	maker-scaffold10x_602_pilon-snap-gene-0.42	BN1106_s522B000254	SJCHGC04172 protein
15	fhe-miR-7a-5p	maker-scaffold10x_7_pilon-snap-gene-1.78	BN1106_s386B000271	SJCHGC06408 protein
15	fhe-miR-7a-5p	maker-scaffold10x_26_pilon-snap-gene-0.55	BN1106_s1843B000275	SJCHGC07989 protein
15	fhe-miR-7a-5p	maker-scaffold10x_949_pilon-augustus-gene-0.26	BN1106_s907B000230	SJCHGC08877 protein
15	fhe-miR-7a-5p	maker-scaffold10x_1335_pilon-snap-gene-0.68	BN1106_s832B000177	SJCHGC09141 protein
15	fhe-miR-7a-5p	maker-scaffold10x_1854_pilon-snap-gene-0.11	BN1106_s739B000130	Small subunit ribosomal protein S23e
15	fhe-miR-7a-5p	maker-scaffold10x_145_pilon-snap-gene-0.19	BN1106_s4107B000060	Spindle assembly checkpoint component MAD1
15	fhe-miR-7a-5p	maker-scaffold10x_286_pilon-snap-gene-0.2	BN1106_s2237B000185	Spindle assembly checkpoint protein MAD2
15	fhe-miR-7a-5p	maker-scaffold10x_24_pilon-snap-gene-0.50	BN1106_s1099B000126	Spondin-1
15	fhe-miR-7a-5p	maker-scaffold10x_596_pilon-pred_gff_StringTie-gene-0.17	BN1106_s1139B000356	Stabilizer of axonemal microtubules 1
15	fhe-miR-7a-5p	maker-scaffold10x_485_pilon-snap-gene-0.87	BN1106_s1980B000234	Steroid dehydrogenase
15	fhe-miR-7a-5p	maker-scaffold10x_464_pilon-snap-gene-0.3	BN1106_s2659B000116	Stork_head domain-containing protein
15	fhe-miR-7a-5p	maker-scaffold10x_78_pilon-snap-gene-0.30	BN1106_s3482B000239	Striatin
15	fhe-miR-7a-5p	maker-scaffold10x_487_pilon-snap-gene-0.221	BN1106_s3912B000082	Sugar phosphate exchanger 2
15	fhe-miR-7a-5p	maker-scaffold10x_1318_pilon-augustus-gene-0.15	BN1106_s436B000493	Suppressor of cancer cell invasion
15	fhe-miR-7a-5p	maker-scaffold10x_691_pilon-snap-gene-0.43	BN1106_s2867B000110	Synaptotagmin-16
15	fhe-miR-7a-5p	maker-scaffold10x_742_pilon-snap-gene-0.65	BN1106_s2404B000104	Syntaxin-18
15	fhe-miR-7a-5p	maker-scaffold10x_48_pilon-augustus-gene-0.47	BN1106_s2421B000086	Tetrapanion 2
15	fhe-miR-7a-5p	maker-scaffold10x_794_pilon-snap-gene-0.120	BN1106_s122B000263	TRAF-interacting protein
15	fhe-miR-7a-5p	maker-scaffold10x_1115_pilon-snap-gene-0.19	BN1106_s725B000470	Translation initiation factor 3 subunit J
15	fhe-miR-7a-5p	maker-scaffold10x_993_pilon-augustus-gene-0.27	BN1106_s701B000259	Tyrosine-protein kinase Btk29A
15	fhe-miR-7a-5p	maker-scaffold10x_406_pilon-snap-gene-0.33	BN1106_s1021B000157	Ubiquitin carboxyl-terminal hydrolase 2
15	fhe-miR-7a-5p	maker-scaffold10x_2109_pilon-snap-gene-0.11	BN1106_s6748B000074	Zinc finger protein 557
19	fhe-miR-10-5p	maker-scaffold10x_502_pilon-pred_gff_StringTie-gene-0.71	BN1106_s1379B000109	Actin-2
19	fhe-miR-10-5p	maker-scaffold10x_44_pilon-augustus-gene-0.61	BN1106_s1553B000110	Acyl-CoA:glycerol-3-phosphate acyltransferase
19	fhe-miR-10-5p	maker-scaffold10x_1651_pilon-snap-gene-0.39	BN1106_s2427B000070	Ankyrin repeat domain-containing protein 50
19	fhe-miR-10-5p	snap_masked-scaffold10x_481_pilon-processed-gene-0.34	BN1106_s737B000425	Axon guidance protein
19	fhe-miR-10-5p	augustus_masked-scaffold10x_546_pilon-processed-gene-0.151	BN1106_s2158B000241	Beta-amyloid-like protein
19	fhe-miR-10-5p	augustus_masked-scaffold10x_166_pilon-processed-gene-0.13	BN1106_s1578B000131	Eukaryotic translation initiation factor 4H
19	fhe-miR-10-5p	maker-scaffold10x_541_pilon-snap-gene-0.38	BN1106_s33B000335	Frizzled 4
19	fhe-miR-10-5p	maker-scaffold10x_909_pilon-snap-gene-0.34	BN1106_s256B000348	Homeobox protein prospero/prox-1
19	fhe-miR-10-5p	maker-scaffold10x_53_pilon-augustus-gene-0.6	BN1106_s309B000235	NEDD8-conjugating enzyme ubc12
19	fhe-miR-10-5p	maker-scaffold10x_1007_pilon-pred_gff_StringTie-gene-0.30	BN1106_s6614B000097	Neuralized
19	fhe-miR-10-5p	maker-scaffold10x_313_pilon-snap-gene-0.77	BN1106_s655B000347	Phosphatidate phosphatase LPIN3
19	fhe-miR-10-5p	maker-scaffold10x_487_pilon-snap-gene-0.231	BN1106_s218B000537	Pleckstrin-like protein domain-containing family G member 1
19	fhe-miR-10-5p	maker-scaffold10x_1058_pilon-snap-gene-0.17	BN1106_s2104B000157	Polypeptide N-acetylgalactosaminyltransferase 13
19	fhe-miR-10-5p	maker-scaffold10x_1087_pilon-snap-gene-0.66	BN1106_s6447B000110	Protein kinase N
19	fhe-miR-10-5p	maker-scaffold10x_1137_pilon-snap-gene-0.108	BN1106_s3630B000296	Receptor-type tyrosine-protein phosphatase R
19	fhe-miR-10-5p	maker-scaffold10x_1693_pilon-snap-gene-0.38	BN1106_s3883B000156	Serine/threonine-protein kinase 11
19	fhe-miR-10-5p	maker-scaffold10x_284_pilon-snap-gene-0.116	BN1106_s310B000139	Serine/threonine-protein kinase d3
19	fhe-miR-10-5p	maker-scaffold10x_113_pilon-pred_gff_StringTie-gene-0.102	BN1106_s4618B000051	Serpin
19	fhe-miR-10-5p	maker-scaffold10x_120_pilon-augustus-gene-0.96	BN1106_s842B000181	SJCHGC06546 protein
19	fhe-miR-10-5p	maker-scaffold10x_391_pilon-snap-gene-0.53	BN1106_s2542B000101	Spectrin beta
19	fhe-miR-10-5p	maker-scaffold10x_281_pilon-augustus-gene-0.213	BN1106_s3459B000040	Tetratricopeptide repeat protein 18
19	fhe-miR-10-5p	maker-scaffold10x_213_pilon-augustus-gene-0.240	BN1106_s13B000572	Tubulin polymerization-promoting protein family member
19	fhe-miR-10-5p	maker-scaffold10x_631_pilon-snap-gene-0.28	BN1106_s834B000165	Unc-79-like protein
19	fhe-miR-10-5p	maker-scaffold10x_773_pilon-augustus-gene-0.103	BN1106_s3916B000138	Vesicle-associated membrane protein 2
19	fhe-miR-10-5p	maker-scaffold10x_350_pilon-snap-gene-0.1	BN1106_s3393B000047	Vinculin
19	fhe-miR-10-5p	maker-scaffold10x_546_pilon-snap-gene-0.18	BN1106_s5916B000062	Voltage-dependent L-type calcium channel subunit beta-2
19	fhe-miR-10-5p	maker-scaffold10x_410_pilon-snap-gene-0.21	BN1106_s1427B000440	Y-box protein Lyb3
25	fhe-miR-61-3p	maker-scaffold10x_1695_pilon-pred_gff_StringTie-gene-0.47	BN1106_s86B000851	3'-5' exoribonuclease 1
25	fhe-miR-61-3p	maker-scaffold10x_487_pilon-augustus-gene-0.66	BN1106_s4452B000129	5'-AMP-activated protein kinase subunit beta-2
25	fhe-miR-61-3p	maker-scaffold10x_1010_pilon-pred_gff_StringTie-gene-0.79	BN1106_s187B000161	ADP-ribosylation factor-like 6
25	fhe-miR-61-3p	augustus_masked-scaffold10x_1446_pilon-processed-gene-0.53	BN1106_s1096B000199	Ankyrin repeat domain-containing protein 13A
25	fhe-miR-61-3p	maker-scaffold10x_206_pilon-snap-gene-0.60	BN1106_s103B000723	Ankyrin-2
25	fhe-miR-61-3p	maker-scaffold10x_693_pilon-augustus-gene-0.37	BN1106_s1403B000130	APOBEC1 complementation factor
25	fhe-miR-61-3p	maker-scaffold10x_653_pilon-snap-gene-0.2	BN1106_s883B000136	Ataxin-2-binding protein 1
25	fhe-miR-61-3p	maker-scaffold10x_237_pilon-pred_gff_StringTie-gene-0.175	BN1106_s1752B000126	Cysteamine dioxygenase
25	fhe-miR-61-3p	maker-scaffold10x_414_pilon-snap-gene-0.55	BN1106_s1311B000373	DEP domain-containing protein 5
25	fhe-miR-61-3p	maker-scaffold10x_421_pilon-snap-gene-0.14	BN1106_s298B000280	Dishevelled-associated activator of morphogenesis 1
25	fhe-miR-61-3p	maker-scaffold10x_1542_pilon-snap-gene-0.11	BN1106_s495B000234	Dispatched homolog 1
25	fhe-miR-61-3p	maker-scaffold10x_1096_pilon-snap-gene-0.64	BN1106_s3451B000192	Dual specificity mitogen-activated protein kinase kinase 7
25	fhe-miR-61-3p	maker-scaffold10x_418_pilon-snap-gene-0.87	BN1106_s688B000252	E3 ubiquitin-protein ligase TRIP12
25	fhe-miR-61-3p	snap_masked-scaffold10x_1073_pilon-processed-gene-0.43	BN1106_s2723B000151	Eukaryotic translation initiation factor 2C
25	fhe-miR-61-3p	maker-scaffold10x_97_pilon-snap-gene-0.81	BN1106_s1670B000172	Glutamyl-tRNA synthetase
25	fhe-miR-61-3p	maker-scaffold10x_606_pilon-snap-gene-0.33	BN1106_s2333B000155	Glycogen synthase 1
25	fhe-miR-61-3p	maker-scaffold10x_149_pilon-augustus-gene-0.78	BN1106_s3600B000108	Glypican
25	fhe-miR-61-3p	maker-scaffold10x_459_pilon-snap-gene-0.79	BN1106_s1404B000632	Headcase protein
25	fhe-miR-61-3p	maker-scaffold10x_253_pilon-snap-gene-0.138	BN1106_s9952B000009	Hemicentin-1
25	fhe-miR-61-3p	maker-scaffold10x_166_pilon-augustus-gene-0.72	BN1106_s175B000200	Hexokinase A
25	fhe-miR-61-3p	maker-scaffold10x_204_pilon-snap-gene-0.32	BN1106_s847B000388	Histone deacetylase 8
25	fhe-miR-61-3p	augustus_masked-scaffold10x_1021_pilon-processed-gene-0.14	BN1106_s1329B000130	HLA-B-associated transcript 3
25	fhe-miR-61-3p	maker-scaffold10x_1549_pilon-snap-gene-0.82	BN1106_s873B000245	Krueppel-like factor 5
25	fhe-miR-61-3p	maker-scaffold10x_145_pilon-snap-gene-2.175	BN1106_s9B000624	Leucine-rich repeat-containing protein LOC400891
25	fhe-miR-61-3p	maker-scaffold10x_1784_pilon-pred_gff_StringTie-gene-0.12	BN1106_s3173B000376	Lysosomal alpha-glucosidase
25	fhe-miR-61-3p	maker-scaffold10x_617_pilon-augustus-gene-0.182	BN1106_s2764B000112	MAGUK p55 subfamily member 5
25	fhe-miR-61-3p	maker-scaffold10x_908_pilon-augustus-gene-0.71	BN1106_s1617B000258	Microtubule-associated serine/threonine kinase
25	fhe-miR-61-3p	maker-scaffold10x_632_pilon-augustus-gene-0.79	BN1106_s54B000417	Monocarboxylate transporter 12-B
25	fhe-miR-61-3p	maker-scaffold10x_538_pilon-pred_gff_StringTie-gene-0.25	BN1106_s65B000500	NAD dependent epimerase/dehydratase
25	fhe-miR-61-3p	maker-scaffold10x_2045_pilon-augustus-gene-0.19	BN1106_s1690B000282	Nucleolar protein 56
25	fhe-miR-61-3p	maker-scaffold10x_841_pilon-snap-gene-0.68	BN1106_s848B000722	Ran-binding protein 9
25	fhe-miR-61-3p	maker-scaffold10x_654_pilon-snap-gene-0.148	BN1106_s214B000750	RNA-binding protein Nova-1
25	fhe-miR-61-3p	maker-scaffold10x_149_pilon-snap-gene-0.89	BN1106_s1441B000251	Segment polarity protein dishevelled-like protein DVL-3
25	fhe-miR-61-3p	maker-scaffold10x_71_pilon-snap-gene-0.107	BN1106_s13883B000006	Septin-7
25	fhe-miR-61-3p	maker-scaffold10x_932_pilon-snap-gene-0.18	BN1106_s779B000221	Sh3-containing grb2-like protein 3 (Endophilin III)
25	fhe-miR-61-3p	maker-scaffold10x_1280_pilon-snap-gene-0.5	BN1106_s2464B000295	Sialin (Solute carrier family 17 member 5)
25	fhe-miR-61-3p	maker-scaffold10x_290_pilon-augustus-gene-0.0	BN1106_s3780B000122	SJCHGC00811 protein
25	fhe-miR-61-3p	maker-scaffold10x_342_pilon-snap-gene-0.37	BN1106_s1974B000291	SJCHGC03935 protein
25	fhe-miR-61-3p	maker-scaffold10x_2098_pilon-snap-gene-0.49	BN1106_s896B000281	SJCHGC03976 protein
25	fhe-miR-61-3p	maker-scaffold10x_949_pilon-augustus-gene-0.26	BN1106_s907B000230	SJCHGC08877 protein
25	fhe-miR-61-3p	maker-scaffold10x_103_pilon-snap-gene-0.100	BN1106_s1746B000137	Sodium/glucose cotransporter
25	fhe-miR-61-3p	maker-scaffold10x_410_pilon-snap-gene-0.18	BN1106_s5099B000091	Triple functional domain protein
25	fhe-miR-61-3p	maker-scaffold10x_628_pilon-augustus-gene-0.14	BN1106_s188B000223	Ubiquitin-specific peptidase 9X (C19 family)
25	fhe-miR-61-3p	maker-scaffold10x_525_pilon-snap-gene-0.20	BN1106_s3430B000065	Vasodilator-stimulated phosphoprotein/sprouty protein evh1 domain containing protein
25	fhe-miR-61-3p	maker-scaffold10x_239_pilon-snap-gene-0.21	BN1106_s1926B000162	WD repeat-containing protein 48
26	fhe-miR-71a-5p	maker-scaffold10x_1695_pilon-pred_gff_StringTie-gene-0.47	BN1106_s86B000851	3'-5' exoribonuclease 1
26	fhe-miR-71a-5p	maker-scaffold10x_894_pilon-pred_gff_StringTie-gene-0.25	BN1106_s640B000141	60S ribosome subunit biogenesis protein NIP7 homolog
26	fhe-miR-71a-5p	maker-scaffold10x_1995_pilon-snap-gene-0.46	BN1106_s501B000293	Abl kinase 1
26	fhe-miR-71a-5p	maker-scaffold10x_22_pilon-snap-gene-0.129	BN1106_s3323B000146	Acetyl-CoA synthetase
26	fhe-miR-71a-5p	maker-scaffold10x_502_pilon-pred_gff_StringTie-gene-0.71	BN1106_s1379B000109	Actin-2
26	fhe-miR-71a-5p	maker-scaffold10x_277_pilon-snap-gene-0.82	BN1106_s1082B000256	AGAP008600-PA
26	fhe-miR-71a-5p	maker-scaffold10x_563_pilon-snap-gene-0.116	BN1106_s2592B000186	AMP dependent ligase
26	fhe-miR-71a-5p	maker-scaffold10x_1651_pilon-snap-gene-0.39	BN1106_s2427B000070	Ankyrin repeat domain-containing protein 50
26	fhe-miR-71a-5p	maker-scaffold10x_1335_pilon-snap-gene-0.73	BN1106_s832B000178	Ankyrin repeat domain-containing protein 57
26	fhe-miR-71a-5p	maker-scaffold10x_184_pilon-augustus-gene-0.30	BN1106_s1410B000095	Anosmin-1
26	fhe-miR-71a-5p	maker-scaffold10x_730_pilon-snap-gene-0.79	BN1106_s1763B000123	Arf6 guanine nucleotide exchange factor
26	fhe-miR-71a-5p	maker-scaffold10x_145_pilon-augustus-gene-2.246	BN1106_s1192B000304	Argonaute-2
26	fhe-miR-71a-5p	maker-scaffold10x_1377_pilon-snap-gene-0.6	BN1106_s1038B000138	Arrestin-beta
26	fhe-miR-71a-5p	maker-scaffold10x_203_pilon-snap-gene-0.86	BN1106_s16B000589	ATP synthase, H+ transporting, mitochondrial F0 complex, subunit s
26	fhe-miR-71a-5p	maker-scaffold10x_964_pilon-snap-gene-0.22	BN1106_s1303B000675	ATP-binding cassette sub-family G member 2
26	fhe-miR-71a-5p	maker-scaffold10x_245_pilon-augustus-gene-0.96	BN1106_s124B000715	Atrial natriuretic peptide receptor A
26	fhe-miR-71a-5p	maker-scaffold10x_520_pilon-snap-gene-0.10	BN1106_s141B000391	Autophagin-1 (C54 family)
26	fhe-miR-71a-5p	maker-scaffold10x_186_pilon-snap-gene-0.94	BN1106_s228B000290	Battenin
26	fhe-miR-71a-5p	maker-scaffold10x_520_pilon-snap-gene-2.145	BN1106_s3443B000048	Bestrophin-3
26	fhe-miR-71a-5p	augustus_masked-scaffold10x_1272_pilon-processed-gene-0.85	BN1106_s2000B000096	Calcineurin-binding protein cabin-1
26	fhe-miR-71a-5p	maker-scaffold10x_251_pilon-snap-gene-0.14	BN1106_s380B000255	Calcium-dependent protein kinase C
26	fhe-miR-71a-5p	snap_masked-scaffold10x_495_pilon-processed-gene-0.48	BN1106_s223B000273	Calcium-transporting atpase sarcoplasmic/endoplasmic reticulum type (Calcium pump)
26	fhe-miR-71a-5p	maker-scaffold10x_414_pilon-snap-gene-0.56	BN1106_s2913B000085	Cell division control protein 7
26	fhe-miR-71a-5p	maker-scaffold10x_245_pilon-snap-gene-0.112	BN1106_s1169B000135	Cell polarity protein
26	fhe-miR-71a-5p	maker-scaffold10x_1343_pilon-snap-gene-0.9	BN1106_s2709B000129	C-mannosyltransferase dpy-19
26	fhe-miR-71a-5p	maker-scaffold10x_21_pilon-snap-gene-0.41	BN1106_s4012B000163	C-myc promoter-binding protein
26	fhe-miR-71a-5p	maker-scaffold10x_80_pilon-pred_gff_StringTie-gene-0.91	BN1106_s2773B000091	Coiled-coil domain containing 96
26	fhe-miR-71a-5p	maker-scaffold10x_235_pilon-snap-gene-0.1	BN1106_s2101B000083	Cyclin K
26	fhe-miR-71a-5p	maker-scaffold10x_1340_pilon-snap-gene-0.17	BN1106_s1127B000153	Cyclin Y
26	fhe-miR-71a-5p	maker-scaffold10x_166_pilon-augustus-gene-0.78	BN1106_s2194B000231	Cyclin-dependent kinase 7
26	fhe-miR-71a-5p	maker-scaffold10x_1926_pilon-augustus-gene-0.8	BN1106_s3198B000149	Disco-interacting protein 2 homolog C
26	fhe-miR-71a-5p	maker-scaffold10x_1842_pilon-snap-gene-0.15	BN1106_s186B000401	DNA-directed RNA polymerase subunit beta
26	fhe-miR-71a-5p	maker-scaffold10x_720_pilon-snap-gene-0.11	BN1106_s4877B000143	DNA-repair protein complementing XP-A cells
26	fhe-miR-71a-5p	maker-scaffold10x_1991_pilon-snap-gene-0.19	BN1106_s493B000199	Dopey1
26	fhe-miR-71a-5p	maker-scaffold10x_493_pilon-snap-gene-1.2	BN1106_s3120B000113	DUF4614 domain-containing protein
26	fhe-miR-71a-5p	maker-scaffold10x_217_pilon-snap-gene-1.117	BN1106_s649B000490	E3 ubiquitin-protein ligase HERC4
26	fhe-miR-71a-5p	maker-scaffold10x_99_pilon-snap-gene-0.66	BN1106_s1895B000222	Ephexin-1
26	fhe-miR-71a-5p	maker-scaffold10x_919_pilon-snap-gene-0.112	BN1106_s5205B000101	Eukaryotic translation initiation factor 1A domain containing
26	fhe-miR-71a-5p	maker-scaffold10x_1296_pilon-snap-gene-0.11	BN1106_s748B000263	Eukaryotic translation initiation factor 3, subunit 8
26	fhe-miR-71a-5p	maker-scaffold10x_1017_pilon-pred_gff_StringTie-gene-0.81	BN1106_s1079B000440	Eukaryotic translation initiation factor 5A
26	fhe-miR-71a-5p	maker-scaffold10x_298_pilon-snap-gene-0.27	BN1106_s949B000145	Exostoses 1
26	fhe-miR-71a-5p	maker-scaffold10x_1749_pilon-snap-gene-0.0	BN1106_s6426B000039	Family C78 non-peptidase homologue (C78 family)
26	fhe-miR-71a-5p	maker-scaffold10x_172_pilon-augustus-gene-0.8	BN1106_s3392B000187	Family with sequence similarity 114 member A2
26	fhe-miR-71a-5p	maker-scaffold10x_105_pilon-snap-gene-0.3	BN1106_s2082B000219	F-box protein 25/32
26	fhe-miR-71a-5p	maker-scaffold10x_1272_pilon-augustus-gene-0.66	BN1106_s2855B000113	F-box protein 40
26	fhe-miR-71a-5p	maker-scaffold10x_520_pilon-snap-gene-1.30	BN1106_s2228B000194	F-box protein 47
26	fhe-miR-71a-5p	maker-scaffold10x_520_pilon-augustus-gene-2.92	BN1106_s453B000259	Fos transcription factor-related
26	fhe-miR-71a-5p	maker-scaffold10x_330_pilon-snap-gene-0.101	BN1106_s134B000161	Glutamine rich 2
26	fhe-miR-71a-5p	maker-scaffold10x_830_pilon-snap-gene-0.21	BN1106_s580B000238	Glycogenin glucosyltransferase
26	fhe-miR-71a-5p	maker-scaffold10x_650_pilon-snap-gene-0.10	BN1106_s2345B000222	Golgi reassembly-stacking protein 2
26	fhe-miR-71a-5p	maker-scaffold10x_8_pilon-snap-gene-0.1	BN1106_s3829B000188	Golgin subfamily A member 4
26	fhe-miR-71a-5p	maker-scaffold10x_824_pilon-snap-gene-0.34	BN1106_s2242B000192	Guanine nucleotide-binding protein subunit alpha-13
26	fhe-miR-71a-5p	maker-scaffold10x_342_pilon-snap-gene-0.38	BN1106_s1974B000292	Heat shock protein 70
26	fhe-miR-71a-5p	maker-scaffold10x_485_pilon-snap-gene-0.86	BN1106_s1024B000339	Histone deacetylase 6/10
26	fhe-miR-71a-5p	maker-scaffold10x_97_pilon-snap-gene-0.86	BN1106_s1811B000253	Homeobox protein Meis2
26	fhe-miR-71a-5p	snap_masked-scaffold10x_421_pilon-processed-gene-0.4	BN1106_s1412B000171	Hyperpolarization-activated cyclic nucleotide-modulated cation channel splice variant BsD2-I
26	fhe-miR-71a-5p	maker-scaffold10x_1866_pilon-snap-gene-0.30	BN1106_s6649B000130	Integrin beta 4
26	fhe-miR-71a-5p	maker-scaffold10x_939_pilon-augustus-gene-0.13	BN1106_s4837B000066	Intraflagellar transport protein 46 homolog
26	fhe-miR-71a-5p	maker-scaffold10x_114_pilon-snap-gene-0.93	BN1106_s4109B000161	Invadolysin
26	fhe-miR-71a-5p	maker-scaffold10x_1428_pilon-snap-gene-0.6	BN1106_s1191B000314	Katanin p60 ATPase-containing subunit A-like 2
26	fhe-miR-71a-5p	maker-scaffold10x_1332_pilon-snap-gene-0.49	BN1106_s909B000132	Kinesin light chain
26	fhe-miR-71a-5p	maker-scaffold10x_1549_pilon-snap-gene-0.82	BN1106_s873B000245	Krueppel-like factor 5
26	fhe-miR-71a-5p	maker-scaffold10x_74_pilon-snap-gene-0.19	BN1106_s6550B000062	La-related protein 6
26	fhe-miR-71a-5p	maker-scaffold10x_211_pilon-augustus-gene-0.15	BN1106_s227B000506	Large subunit GTPase 1
26	fhe-miR-71a-5p	maker-scaffold10x_600_pilon-snap-gene-0.7	BN1106_s695B000183	LATS large tumor suppressor
26	fhe-miR-71a-5p	maker-scaffold10x_8_pilon-augustus-gene-0.15	BN1106_s4586B000109	Leucine-rich repeat-containing protein 51
26	fhe-miR-71a-5p	maker-scaffold10x_95_pilon-snap-gene-0.26	BN1106_s2860B000096	Leucine-rich repeat-containing protein KIAA1731
26	fhe-miR-71a-5p	maker-scaffold10x_408_pilon-snap-gene-0.55	BN1106_s3942B000142	LIM/homeobox protein Lhx5
26	fhe-miR-71a-5p	maker-scaffold10x_487_pilon-snap-gene-0.214	BN1106_s218B000540	Lipopolysaccharide choline phosphotransferase
26	fhe-miR-71a-5p	maker-scaffold10x_703_pilon-snap-gene-0.101	BN1106_s1527B000075	MAP/microtubule affinity-regulating kinase 3
26	fhe-miR-71a-5p	maker-scaffold10x_1322_pilon-snap-gene-0.9	BN1106_s1430B000168	Mediator of RNA polymerase II transcription subunit 25
26	fhe-miR-71a-5p	maker-scaffold10x_364_pilon-snap-gene-0.37	BN1106_s4867B000082	Methionine aminopeptidase
26	fhe-miR-71a-5p	maker-scaffold10x_908_pilon-augustus-gene-0.71	BN1106_s1617B000258	Microtubule-associated serine/threonine kinase
26	fhe-miR-71a-5p	maker-scaffold10x_136_pilon-pred_gff_StringTie-gene-0.12	BN1106_s2643B000208	Mitochondrial trans-2-enoyl-CoA reductase
26	fhe-miR-71a-5p	maker-scaffold10x_1007_pilon-pred_gff_StringTie-gene-0.30	BN1106_s6614B000097	Neuralized
26	fhe-miR-71a-5p	maker-scaffold10x_64_pilon-augustus-gene-0.26	BN1106_s271B000510	Neuron navigator 3
26	fhe-miR-71a-5p	maker-scaffold10x_13_pilon-augustus-gene-0.17	BN1106_s1069B000421	Nou darake like-5
26	fhe-miR-71a-5p	maker-scaffold10x_292_pilon-snap-gene-0.13	BN1106_s4911B000035	Nuclear coactivator 1
26	fhe-miR-71a-5p	maker-scaffold10x_477_pilon-augustus-gene-0.42	BN1106_s2453B000119	PKC-activated phosphatase-1 inhibitor
26	fhe-miR-71a-5p	maker-scaffold10x_254_pilon-snap-gene-0.25	BN1106_s369B000198	Potassium voltage-gated channel protein Shal
26	fhe-miR-71a-5p	maker-scaffold10x_1543_pilon-snap-gene-0.11	BN1106_s4646B000066	Procollagen-lysine, 2-oxoglutarate 5-dioxygenase 3
26	fhe-miR-71a-5p	maker-scaffold10x_847_pilon-snap-gene-0.36	BN1106_s2642B000138	Protein osteopotentia homolog
26	fhe-miR-71a-5p	maker-scaffold10x_58_pilon-snap-gene-0.118	BN1106_s24B000207	Putative sp8
26	fhe-miR-71a-5p	maker-scaffold10x_841_pilon-snap-gene-0.68	BN1106_s848B000722	Ran-binding protein 9
26	fhe-miR-71a-5p	maker-scaffold10x_902_pilon-snap-gene-0.60	BN1106_s6580B000054	Regulation of nuclear pre-mRNA domain-containing protein 1B
26	fhe-miR-71a-5p	maker-scaffold10x_533_pilon-snap-gene-0.0	BN1106_s4994B000106	REST corepressor
26	fhe-miR-71a-5p	maker-scaffold10x_493_pilon-snap-gene-1.17	BN1106_s602B000098	Rho GTPase-activating protein 100F
26	fhe-miR-71a-5p	maker-scaffold10x_2148_pilon-snap-gene-0.3	BN1106_s222B000379	Rho guanine nucleotide exchange factor 16
26	fhe-miR-71a-5p	maker-scaffold10x_908_pilon-snap-gene-0.93	BN1106_s475B000510	Ribonucleases P/MRP protein subunit RPP25
26	fhe-miR-71a-5p	maker-scaffold10x_880_pilon-snap-gene-0.20	BN1106_s154B000639	RNA-binding protein Musashi homolog 2
26	fhe-miR-71a-5p	maker-scaffold10x_927_pilon-augustus-gene-0.2	BN1106_s1028B000238	RUN and FYVE domain-containing protein
26	fhe-miR-71a-5p	maker-scaffold10x_203_pilon-snap-gene-0.83	BN1106_s1398B000123	Serine/threonine kinase
26	fhe-miR-71a-5p	maker-scaffold10x_2746_pilon-augustus-gene-0.1	BN1106_s1776B000234	Serine/threonine kinase NLK
26	fhe-miR-71a-5p	snap_masked-scaffold10x_2519_pilon-processed-gene-0.0	BN1106_s1742B000291	Serine/threonine-protein kinase Doa
26	fhe-miR-71a-5p	maker-scaffold10x_815_pilon-snap-gene-1.85	BN1106_s212B000275	Serine/threonine-protein kinase ICK
26	fhe-miR-71a-5p	maker-scaffold10x_1705_pilon-snap-gene-0.9	BN1106_s1363B000119	Serine/threonine-protein kinase MRCK beta
26	fhe-miR-71a-5p	maker-scaffold10x_247_pilon-snap-gene-0.65	BN1106_s721B000238	Serine/threonine-protein kinase ULK3
26	fhe-miR-71a-5p	maker-scaffold10x_113_pilon-pred_gff_StringTie-gene-0.102	BN1106_s4618B000051	Serpin
26	fhe-miR-71a-5p	maker-scaffold10x_954_pilon-snap-gene-0.39	BN1106_s2851B000085	SJCHGC03350 protein
26	fhe-miR-71a-5p	maker-scaffold10x_1124_pilon-snap-gene-0.45	BN1106_s4379B000097	SJCHGC04169 protein
26	fhe-miR-71a-5p	maker-scaffold10x_1573_pilon-snap-gene-0.36	BN1106_s262B000420	SJCHGC06205 protein
26	fhe-miR-71a-5p	maker-scaffold10x_26_pilon-snap-gene-0.55	BN1106_s1843B000275	SJCHGC07989 protein
26	fhe-miR-71a-5p	maker-scaffold10x_1075_pilon-snap-gene-0.13	BN1106_s2685B000060	SJCHGC08594 protein
26	fhe-miR-71a-5p	maker-scaffold10x_1335_pilon-snap-gene-0.68	BN1106_s832B000177	SJCHGC09141 protein
26	fhe-miR-71a-5p	snap_masked-scaffold10x_33_pilon-processed-gene-0.0	BN1106_s711B000231	Sphingomyelin phosphodiesterase
26	fhe-miR-71a-5p	maker-scaffold10x_596_pilon-pred_gff_StringTie-gene-0.17	BN1106_s1139B000356	Stabilizer of axonemal microtubules 1
26	fhe-miR-71a-5p	maker-scaffold10x_1181_pilon-snap-gene-0.2	BN1106_s320B000117	Synapsin-3
26	fhe-miR-71a-5p	maker-scaffold10x_1502_pilon-snap-gene-0.18	BN1106_s643B000235	Syntaxin-3
26	fhe-miR-71a-5p	maker-scaffold10x_166_pilon-augustus-gene-0.95	BN1106_s2194B000228	TBC1 domain family member 9B
26	fhe-miR-71a-5p	maker-scaffold10x_116_pilon-snap-gene-0.16	BN1106_s1756B000240	TBC1 domain family member CG11727
26	fhe-miR-71a-5p	maker-scaffold10x_713_pilon-pred_gff_StringTie-gene-0.73	BN1106_s98B000758	Tetratricopeptide repeat protein 21B
26	fhe-miR-71a-5p	maker-scaffold10x_459_pilon-augustus-gene-0.14	BN1106_s673B000179	Thymidine kinase 2, mitochondrial
26	fhe-miR-71a-5p	snap_masked-scaffold10x_374_pilon-processed-gene-0.3	BN1106_s97B000355	Toll-like receptor 1
26	fhe-miR-71a-5p	augustus_masked-scaffold10x_886_pilon-processed-gene-0.13	BN1106_s1855B000094	Transcription initiation factor TFIID subunit 5
26	fhe-miR-71a-5p	maker-scaffold10x_297_pilon-snap-gene-0.1	BN1106_s197B000404	Transcription initiation factor TFIIH subunit 2
26	fhe-miR-71a-5p	maker-scaffold10x_922_pilon-augustus-gene-0.13	BN1106_s846B000388	Transient receptor potential cation channel subfamily A member 1
26	fhe-miR-71a-5p	maker-scaffold10x_13_pilon-augustus-gene-2.152	BN1106_s717B000217	Tyrosine-protein kinase HTK16
26	fhe-miR-71a-5p	maker-scaffold10x_406_pilon-snap-gene-0.33	BN1106_s1021B000157	Ubiquitin carboxyl-terminal hydrolase 2
26	fhe-miR-71a-5p	maker-scaffold10x_265_pilon-snap-gene-0.25	BN1106_s2271B000241	Ubiquitin conjugation factor E4 B
26	fhe-miR-71a-5p	maker-scaffold10x_1428_pilon-snap-gene-0.5	BN1106_s1191B000313	von Willebrand factor A domain-containing protein 5A
26	fhe-miR-71a-5p	maker-scaffold10x_498_pilon-snap-gene-0.6	BN1106_s2870B000079	WD repeat-containing protein 26
26	fhe-miR-71a-5p	maker-scaffold10x_617_pilon-augustus-gene-0.175	BN1106_s337B000311	WD repeat-containing protein 26
26	fhe-miR-71a-5p	maker-scaffold10x_785_pilon-augustus-gene-0.20	BN1106_s572B000412	YdjC chitooligosaccharide deacetylase homolog
26	fhe-miR-71a-5p	maker-scaffold10x_434_pilon-snap-gene-0.53	BN1106_s67B000381	Zinc finger protein
26	fhe-miR-71a-5p	maker-scaffold10x_1546_pilon-snap-gene-0.19	BN1106_s774B000129	Zinc finger protein 395
28	fhe-miR-71c-5p	maker-scaffold10x_1335_pilon-snap-gene-0.73	BN1106_s832B000178	Ankyrin repeat domain-containing protein 57
30	fhe-miR-96-5p	maker-scaffold10x_626_pilon-snap-gene-0.60	BN1106_s419B000286	28S ribosomal protein S16, mitochondrial
30	fhe-miR-96-5p	maker-scaffold10x_502_pilon-pred_gff_StringTie-gene-0.71	BN1106_s1379B000109	Actin-2
30	fhe-miR-96-5p	maker-scaffold10x_502_pilon-augustus-gene-0.20	BN1106_s11108B000010	Actin-5C
30	fhe-miR-96-5p	maker-scaffold10x_775_pilon-pred_gff_StringTie-gene-0.40	BN1106_s3330B000149	Aquaporin-9
30	fhe-miR-96-5p	maker-scaffold10x_343_pilon-snap-gene-0.63	BN1106_s644B000222	Bhlhzip transcription factor max/bigmax
30	fhe-miR-96-5p	maker-scaffold10x_66_pilon-pred_gff_StringTie-gene-0.48	BN1106_s10139B000014	Cathepsin L3
30	fhe-miR-96-5p	maker-scaffold10x_820_pilon-snap-gene-0.9	BN1106_s531B000172	Dihydrolipoamide acetyltransferase
30	fhe-miR-96-5p	maker-scaffold10x_459_pilon-snap-gene-0.79	BN1106_s1404B000632	Headcase protein
30	fhe-miR-96-5p	maker-scaffold10x_538_pilon-augustus-gene-0.87	BN1106_s65B000499	Phosphatidylinositol-binding clathrin assembly protein LAP
30	fhe-miR-96-5p	maker-scaffold10x_418_pilon-augustus-gene-0.124	BN1106_s2339B000083	Polymerase (DNA directed)
30	fhe-miR-96-5p	maker-scaffold10x_1543_pilon-snap-gene-0.11	BN1106_s4646B000066	Procollagen-lysine, 2-oxoglutarate 5-dioxygenase 3
30	fhe-miR-96-5p	maker-scaffold10x_759_pilon-augustus-gene-0.32	BN1106_s1597B000139	Putative sodium-dependent neurotransmitter transporter
30	fhe-miR-96-5p	maker-scaffold10x_143_pilon-snap-gene-0.7	BN1106_s2411B000200	Ras-specific guanine nucleotide-releasing factor RalGPS1
30	fhe-miR-96-5p	maker-scaffold10x_1843_pilon-snap-gene-0.1	BN1106_s1589B000299	Regulating synaptic membrane exocytosis protein 2
30	fhe-miR-96-5p	maker-scaffold10x_513_pilon-snap-gene-1.161	BN1106_s4269B000188	Rho GTPase-activating protein 12
30	fhe-miR-96-5p	maker-scaffold10x_531_pilon-snap-gene-0.34	BN1106_s4376B000056	Ribosomal protein L36A
30	fhe-miR-96-5p	maker-scaffold10x_137_pilon-snap-gene-0.17	BN1106_s5965B000044	RNA 3'-terminal phosphate cyclase-like protein
30	fhe-miR-96-5p	maker-scaffold10x_492_pilon-snap-gene-0.5	BN1106_s2428B000108	SJCHGC06378 protein
30	fhe-miR-96-5p	maker-scaffold10x_2607_pilon-snap-gene-0.1	BN1106_s2108B000210	Wee1-like protein kinase 2
33	fhe-miR-125b-5p	maker-scaffold10x_1723_pilon-snap-gene-0.48	BN1106_s1400B000288	Divalent cation tolerance cuta-related
33	fhe-miR-125b-5p	maker-scaffold10x_1549_pilon-pred_gff_StringTie-gene-0.41	BN1106_s1800B000043	FMRFamide receptor
33	fhe-miR-125b-5p	maker-scaffold10x_80_pilon-pred_gff_StringTie-gene-0.86	BN1106_s6755B000093	Neural precursor cell expressed, developmentally down-regulated 8
33	fhe-miR-125b-5p	maker-scaffold10x_1084_pilon-augustus-gene-0.78	BN1106_s1845B000126	Nuclear receptor nhr-48
33	fhe-miR-125b-5p	maker-scaffold10x_894_pilon-snap-gene-0.107	BN1106_s3721B000192	Permease 1 heavy chain
33	fhe-miR-125b-5p	maker-scaffold10x_253_pilon-snap-gene-0.149	BN1106_s11672B000010	Prohibitin-2 (B-cell receptor-associated protein BAP37)
33	fhe-miR-125b-5p	maker-scaffold10x_1791_pilon-snap-gene-0.52	BN1106_s5858B000061	Ribosomal protein L28
33	fhe-miR-125b-5p	maker-scaffold10x_730_pilon-pred_gff_StringTie-gene-0.162	BN1106_s422B000578	Zinc finger protein 143
37	fhe-miR-190a-5p	maker-scaffold10x_273_pilon-snap-gene-0.25	BN1106_s2732B000107	312, isoform A
37	fhe-miR-190a-5p	maker-scaffold10x_502_pilon-pred_gff_StringTie-gene-0.71	BN1106_s1379B000109	Actin-2
37	fhe-miR-190a-5p	maker-scaffold10x_1358_pilon-snap-gene-0.2	BN1106_s875B000407	Ariadne 2
37	fhe-miR-190a-5p	maker-scaffold10x_441_pilon-snap-gene-0.28	BN1106_s1368B000185	Arrestin 1 beta
37	fhe-miR-190a-5p	maker-scaffold10x_1779_pilon-snap-gene-0.18	BN1106_s1596B000268	AT-rich interactive domain-containing protein 2
37	fhe-miR-190a-5p	maker-scaffold10x_317_pilon-augustus-gene-0.59	BN1106_s1525B000202	Beta-1 4-galactosyltransferase 2
37	fhe-miR-190a-5p	maker-scaffold10x_520_pilon-snap-gene-0.9	BN1106_s64B000510	Brefeldin A-inhibited guanine nucleotide-exchange protein 1
37	fhe-miR-190a-5p	maker-scaffold10x_55_pilon-augustus-gene-0.13	BN1106_s255B000346	Calcium-dependent protein kinase C
37	fhe-miR-190a-5p	snap_masked-scaffold10x_2009_pilon-processed-gene-0.76	BN1106_s2489B000355	Cohesin complex subunit SA-1/2
37	fhe-miR-190a-5p	maker-scaffold10x_487_pilon-snap-gene-0.213	BN1106_s3263B000128	Dehydrogenase/reductase SDR family member 1
37	fhe-miR-190a-5p	maker-scaffold10x_720_pilon-snap-gene-0.19	BN1106_s1147B000257	DNA double-strand break repair rad50 ATPase
37	fhe-miR-190a-5p	maker-scaffold10x_933_pilon-snap-gene-0.90	BN1106_s90B000599	Dynein heavy chain 1, axonemal
37	fhe-miR-190a-5p	maker-scaffold10x_143_pilon-snap-gene-0.16	BN1106_s4471B000078	EH domain-binding protein 1-like protein 1
37	fhe-miR-190a-5p	maker-scaffold10x_880_pilon-snap-gene-0.18	BN1106_s2362B000058	Ephrin receptor A4
37	fhe-miR-190a-5p	augustus_masked-scaffold10x_166_pilon-processed-gene-0.13	BN1106_s1578B000131	Eukaryotic translation initiation factor 4H
37	fhe-miR-190a-5p	maker-scaffold10x_1137_pilon-snap-gene-0.99	BN1106_s6558B000090	Extended synaptotagmin protein 2
37	fhe-miR-190a-5p	maker-scaffold10x_1272_pilon-augustus-gene-0.66	BN1106_s2855B000113	F-box protein 40
37	fhe-miR-190a-5p	maker-scaffold10x_803_pilon-snap-gene-0.26	BN1106_s1496B000371	Glycolipid transfer protein-like protein
37	fhe-miR-190a-5p	maker-scaffold10x_513_pilon-snap-gene-0.57	BN1106_s5853B000047	Golgi-associated plant pathogenesis-related protein 1
37	fhe-miR-190a-5p	maker-scaffold10x_485_pilon-snap-gene-0.86	BN1106_s1024B000339	Histone deacetylase 6/10
37	fhe-miR-190a-5p	maker-scaffold10x_1181_pilon-snap-gene-0.1	BN1106_s314B000335	Hydrocephalus-inducing protein homolog
37	fhe-miR-190a-5p	maker-scaffold10x_1309_pilon-augustus-gene-0.21	BN1106_s575B000332	Hypotheticial protein Smp_201130
37	fhe-miR-190a-5p	maker-scaffold10x_654_pilon-snap-gene-0.157	BN1106_s472B000370	Integrin alpha-5
37	fhe-miR-190a-5p	maker-scaffold10x_2114_pilon-augustus-gene-0.2	BN1106_s3028B000110	IQ calmodulin-binding motif-containing protein 1
37	fhe-miR-190a-5p	maker-scaffold10x_145_pilon-snap-gene-2.175	BN1106_s9B000624	Leucine-rich repeat-containing protein LOC400891
37	fhe-miR-190a-5p	maker-scaffold10x_7_pilon-snap-gene-0.32	BN1106_s386B000269	L-lactate dehydrogenase
37	fhe-miR-190a-5p	maker-scaffold10x_1784_pilon-pred_gff_StringTie-gene-0.12	BN1106_s3173B000376	Lysosomal alpha-glucosidase
37	fhe-miR-190a-5p	maker-scaffold10x_4_pilon-pred_gff_StringTie-gene-0.116	BN1106_s35B000346	Matrix metallopeptidase-9
37	fhe-miR-190a-5p	maker-scaffold10x_841_pilon-snap-gene-0.67	BN1106_s848B000724	MFS transporter ACS family solute carrier family 17
37	fhe-miR-190a-5p	maker-scaffold10x_20_pilon-snap-gene-0.11	BN1106_s856B000302	Neurobeachin
37	fhe-miR-190a-5p	maker-scaffold10x_1052_pilon-snap-gene-0.11	BN1106_s1124B000122	Nuclear hormone receptor family member nhr-48
37	fhe-miR-190a-5p	maker-scaffold10x_998_pilon-snap-gene-0.57	BN1106_s1654B000284	Nuclear pore complex protein Nup93
37	fhe-miR-190a-5p	maker-scaffold10x_1453_pilon-snap-gene-0.19	BN1106_s5149B000085	Peptidyl-prolyl cis-trans isomerase
37	fhe-miR-190a-5p	maker-scaffold10x_2594_pilon-snap-gene-0.17	BN1106_s2010B000125	Phosphatase And Tensin Homolog
37	fhe-miR-190a-5p	maker-scaffold10x_1543_pilon-snap-gene-0.11	BN1106_s4646B000066	Procollagen-lysine, 2-oxoglutarate 5-dioxygenase 3
37	fhe-miR-190a-5p	maker-scaffold10x_1165_pilon-augustus-gene-0.1	BN1106_s178B000376	Ras-related protein Rab-10
37	fhe-miR-190a-5p	maker-scaffold10x_102_pilon-snap-gene-0.59	BN1106_s59B000310	Reticulocalbin-1
37	fhe-miR-190a-5p	maker-scaffold10x_43_pilon-augustus-gene-0.59	BN1106_s584B000349	Ribonucleoside-diphosphate reductase
37	fhe-miR-190a-5p	maker-scaffold10x_958_pilon-snap-gene-0.45	BN1106_s1108B000597	Secretory carrier-associated membrane protein 2
37	fhe-miR-190a-5p	maker-scaffold10x_1296_pilon-snap-gene-0.18	BN1106_s4436B000070	Serine/threonine kinase 38
37	fhe-miR-190a-5p	maker-scaffold10x_281_pilon-snap-gene-0.185	BN1106_s5997B000050	Serine/threonine-protein phosphatase
37	fhe-miR-190a-5p	maker-scaffold10x_113_pilon-pred_gff_StringTie-gene-0.102	BN1106_s4618B000051	Serpin
37	fhe-miR-190a-5p	maker-scaffold10x_1573_pilon-snap-gene-0.36	BN1106_s262B000420	SJCHGC06205 protein
37	fhe-miR-190a-5p	maker-scaffold10x_7_pilon-snap-gene-1.78	BN1106_s386B000271	SJCHGC06408 protein
37	fhe-miR-190a-5p	maker-scaffold10x_476_pilon-snap-gene-0.119	BN1106_s1262B000249	SJCHGC07421 protein
37	fhe-miR-190a-5p	maker-scaffold10x_391_pilon-snap-gene-0.53	BN1106_s2542B000101	Spectrin beta
37	fhe-miR-190a-5p	maker-scaffold10x_596_pilon-pred_gff_StringTie-gene-0.17	BN1106_s1139B000356	Stabilizer of axonemal microtubules 1
37	fhe-miR-190a-5p	maker-scaffold10x_116_pilon-snap-gene-0.16	BN1106_s1756B000240	TBC1 domain family member CG11727
37	fhe-miR-190a-5p	maker-scaffold10x_48_pilon-augustus-gene-0.47	BN1106_s2421B000086	Tetrapanion 2
37	fhe-miR-190a-5p	maker-scaffold10x_1213_pilon-snap-gene-0.58	BN1106_s6521B000034	Tetraspanin 2A
37	fhe-miR-190a-5p	maker-scaffold10x_459_pilon-augustus-gene-0.14	BN1106_s673B000179	Thymidine kinase 2, mitochondrial
37	fhe-miR-190a-5p	maker-scaffold10x_703_pilon-snap-gene-0.93	BN1106_s835B000285	Transcription factor AP-4
37	fhe-miR-190a-5p	maker-scaffold10x_617_pilon-snap-gene-0.28	BN1106_s2482B000144	Vacuolar protein sorting-associated protein 33B
37	fhe-miR-190a-5p	maker-scaffold10x_1007_pilon-snap-gene-0.6	BN1106_s173B000872	Vacuolar protein sorting-associated protein 52 homolog
37	fhe-miR-190a-5p	maker-scaffold10x_114_pilon-snap-gene-0.91	BN1106_s2969B000249	WD repeat-containing protein 27
51	fhe-miR-750-3p	maker-scaffold10x_1010_pilon-pred_gff_StringTie-gene-0.79	BN1106_s187B000161	ADP-ribosylation factor-like 6
51	fhe-miR-750-3p	maker-scaffold10x_628_pilon-pred_gff_StringTie-gene-0.80	BN1106_s188B000222	CBM21 domain-containing protein
51	fhe-miR-750-3p	maker-scaffold10x_185_pilon-snap-gene-0.1	BN1106_s3946B000162	Ccr4-not transcription complex
51	fhe-miR-750-3p	maker-scaffold10x_749_pilon-augustus-gene-0.20	BN1106_s251B000186	Cyclin G-associated kinase
51	fhe-miR-750-3p	maker-scaffold10x_421_pilon-snap-gene-0.14	BN1106_s298B000280	Dishevelled-associated activator of morphogenesis 1
51	fhe-miR-750-3p	maker-scaffold10x_933_pilon-snap-gene-0.80	BN1106_s2049B000109	HEAT repeat-containing protein 7A
51	fhe-miR-750-3p	maker-scaffold10x_538_pilon-pred_gff_StringTie-gene-0.25	BN1106_s65B000500	NAD dependent epimerase/dehydratase
51	fhe-miR-750-3p	maker-scaffold10x_13_pilon-snap-gene-1.70	BN1106_s980B000152	Orotidine 5'-phosphate decarboxylase
51	fhe-miR-750-3p	maker-scaffold10x_785_pilon-snap-gene-0.16	BN1106_s1089B000239	RAB GTPase activating protein 1
51	fhe-miR-750-3p	snap_masked-scaffold10x_1007_pilon-processed-gene-0.100	BN1106_s173B000871	Rho-associated protein kinase 2
51	fhe-miR-750-3p	maker-scaffold10x_113_pilon-pred_gff_StringTie-gene-0.102	BN1106_s4618B000051	Serpin
51	fhe-miR-750-3p	maker-scaffold10x_410_pilon-snap-gene-0.19	BN1106_s5131B000050	snRNA-activating protein complex subunit 3
51	fhe-miR-750-3p	maker-scaffold10x_391_pilon-snap-gene-0.53	BN1106_s2542B000101	Spectrin beta
53	fhe-miR-1989-5p	maker-scaffold10x_145_pilon-snap-gene-1.6	BN1106_s1192B000303	3' histone mRNA exonuclease 1
53	fhe-miR-1989-5p	maker-scaffold10x_302_pilon-snap-gene-0.159	BN1106_s585B000450	Calcium-independent protein kinase C
53	fhe-miR-1989-5p	maker-scaffold10x_1045_pilon-snap-gene-0.12	BN1106_s1925B000206	Inositol-1,4,5-trisphosphate 5-phosphatase
53	fhe-miR-1989-5p	maker-scaffold10x_7_pilon-snap-gene-0.32	BN1106_s386B000269	L-lactate dehydrogenase
